# Supplementary material for: Gene regulatory networks reveal sex difference in lung adenocarcinoma
Source: Biol Sex Differ. 2024 Aug 6;15:62. doi: 10.1186/s13293-024-00634-y (PMC11302009; doi:10.1186/s13293-024-00634-y)
Supplement: Supplementary file 2 — Supplementary Material 2. [file 13293_2024_634_MOESM2_ESM.csv]

	Drug	Overlap Font Awesome fontawesome.com -->	Cosine Font Awesome fontawesome.com -->	P-value Font Awesome fontawesome.com -->	Q-value Font Awesome fontawesome.com -->	Tau Font Awesome fontawesome.com -->	Drug
	Phorbol-12-myristate-13-acetate	475.0	-0.1255	0.0	0.0	0.0013	BRD-A15079084	PHEDXBVPIONUQT	PHEDXBVPIONUQT-UHFFFAOYSA-N	CCCCCCCCCCCCCC(=O)OC1C(C)C2(O)C3C=C(C)C(=O)C3(O)CC(=CC2C4C(C)(C)C41OC(=O)C)CO	4792	phorbol-12-myristate-13-acetate
	Chlortetracycline	467.0	-0.1514	0.0	0.0	0.0004	BRD-A39210489	RNPLSXLZRGPQCU	RNPLSXLZRGPQCU-VRUIAVRPSA-N	CN(C)[C@H]1[C@@H]2C[C@@H]3C(C(=O)c4c(O)ccc(Cl)c4[C@@]3(C)O)C(=O)[C@]2(O)C(=O)C(C(N)=O)C1=O	73707519	chlortetracycline
	Meclofenoxate	463.0	-0.094	0.0	0.0	0.0343	BRD-K10314788	XZTYGFHCIAKPGJ	XZTYGFHCIAKPGJ-UHFFFAOYSA-N	CN(C)CCOC(=O)COc1ccc(Cl)cc1	4039	meclofenoxate
	Protein-tyrosine-phosphatase-inhibitor-IV	447.0	-0.1351	0.0	0.0	0.2504	BRD-K02581333	PIZLBWAGTLRMSK	PIZLBWAGTLRMSK-UHFFFAOYSA-N	CC(C)(c1ccc(NS(=O)(=O)C(F)(F)F)cc1)c2ccc(cc2)C(C)(C)c3cccc(NS(=O)(=O)C(F)(F)F)c3	-666	protein-tyrosine-phosphatase-inhibitor-IV
	Methyl-angolensate	440.0	-0.1065	0.0	0.0	0.3327	BRD-A32349859	YNMYHRYTRCKSMI	YNMYHRYTRCKSMI-RPKVDDIGSA-N	COC(=O)CC1C(C)(C)C(=O)C[C@@H]2O[C@@]34CC(=O)O[C@@H](c5ccoc5)[C@]4(C)CCC(C3=C)[C@]12C	-666	methyl-angolensate
	Trihexyphenidyl	430.0	-0.1164	0.0	0.0	0.0385	BRD-A48180038	HWHLPVGTWGOCJO	HWHLPVGTWGOCJO-UHFFFAOYSA-N	OC(CCN1CCCCC1)(C1CCCCC1)c1ccccc1	66007	trihexyphenidyl
	Sulfadimidine	427.0	-0.0835	0.0	0.0	0.0	BRD-K11640013	ASWVTGNCAZCNNR	ASWVTGNCAZCNNR-UHFFFAOYSA-N	Cc1cc(C)nc(NS(=O)(=O)c2ccc(N)cc2)n1	5327	sulfadimidine
	Dexfenfluramine	427.0	-0.0764	0.0001	0.0008	0.0	BRD-K58626373	DBGIVFWFUFKIQN	DBGIVFWFUFKIQN-VIFPVBQESA-N	CCN[C@@H](C)Cc1cccc(c1)C(F)(F)F	66264	dexfenfluramine
	SA-244237	415.0	-0.1254	0.0	0.0	0.0	BRD-K33010769	QJWSWWKQIHLYJD	QJWSWWKQIHLYJD-KHCICDEESA-N	C[C@H](CO)N1C[C@@H](C)[C@@H](CN(C)C(=O)Nc2ccccc2)Oc3ccc(cc3CC1=O)N(C)C	44483885	SA-244237
	SA-97343	368.0	-0.1146	0.0	0.0	0.0	BRD-K10499894	KUMTZIUPXZKNDA	KUMTZIUPXZKNDA-XMERXJNXSA-N	COc1ccc(cc1)S(=O)(=O)N(C)C[C@H]2Oc3c(NC(=O)C4CCOCC4)cccc3C(=O)N(C[C@H]2C)[C@H](C)CO	44491382	SA-97343
	Homochlorcyclizine	344.0	-0.1318	0.0	0.0	0.0041	BRD-A22769835	WEUCDJCFJHYFRL	WEUCDJCFJHYFRL-UHFFFAOYSA-N	CN1CCCN(CC1)C(c1ccccc1)c1ccc(Cl)cc1	-666	homochlorcyclizine
	Isosorbide	340.0	-0.0798	0.0	0.0	0.0003	BRD-K31616564	MOYKHGMNXAOIAT	MOYKHGMNXAOIAT-FBXFSONDSA-N	[O-][N+](=O)O[C@@H]1CO[C@H]2[C@H](CO[C@H]12)O[N+]([O-])=O	13019152	isosorbide
	Alpha-tocopherol	336.0	-0.0926	0.0	0.0	0.0	BRD-A82892199	GVJHHUAWPYXKBD	GVJHHUAWPYXKBD-UHFFFAOYSA-N	CC(C)CCCC(C)CCCC(C)CCCC1(C)CCc2c(C)c(O)c(C)c(C)c2O1	2116	alpha-tocopherol
	Butirosin	328.0	-0.0647	0.0	0.0	0.0002	BRD-A83029311	XEQLFNPSYWZPOW	XEQLFNPSYWZPOW-KMFMAWCJSA-N	NCCC(O)C(=O)N[C@@H]1C[C@H](N)[C@@H](OC2O[C@H](CN)[C@@H](O)[C@H](O)[C@H]2N)[C@H](OC3O[C@H](CO)C(O)[C@H]3O)[C@H]1O	23846564	butirosin
	CB7950998	323.0	-0.097	0.0	0.0	0.0002	CMAP-CRCGN-CB7950998	-666	-666	-666	-666	CB7950998
	SA-1472514	320.0	-0.1104	0.0	0.0	0.0	BRD-K31929173	CNKJVVMJWSTYMR	CNKJVVMJWSTYMR-FLIPHLSNSA-N	CN1[C@@H]2CC[C@H](CC(=O)NCc3ccc(cc3)-c3ccccc3)O[C@H]2COc2ccc(NC(=O)Nc3ccccc3F)cc2C1=O	54654640	SA-1472514
	ITSA-1	311.0	-0.0696	0.0	0.0	0.0003	BRD-K17476933	UVNLAUGZMOPBPR	UVNLAUGZMOPBPR-UHFFFAOYSA-N	Clc1ccc(C(=O)n2nnc3ccccc23)c(Cl)c1	771910	ITSA-1
	IM-12	305.0	-0.083	0.0	0.0	0.0103	BRD-K69241845	ZKJAZFUFPPSFCO	ZKJAZFUFPPSFCO-UHFFFAOYSA-N	CN1C(=O)C(NCCc2ccc(F)cc2)=C(C1=O)c1c(C)[nH]c2ccccc12	25209788	IM-12
	Chlorcyclizine	305.0	-0.1175	0.0	0.0	0.0058	BRD-A57133233	WFNAKBGANONZEQ	WFNAKBGANONZEQ-UHFFFAOYSA-N	CN1CCN(CC1)C(c1ccccc1)c1ccc(Cl)cc1	2710	chlorcyclizine
	Cisplatin	294.0	-0.0864	0.0	0.0	0.0023	BRD-K01228321	CLSUSRZJUQMOHH	CLSUSRZJUQMOHH-UHFFFAOYSA-L	Cl[Pt]Cl	18317220	cisplatin
	Mepenzolate	290.0	-0.0936	0.0	0.0	0.0216	BRD-A62421304	GKNPSSNBBWDAGH	GKNPSSNBBWDAGH-UHFFFAOYSA-N	C[N+]1(C)CCCC(C1)OC(=O)C(O)(c1ccccc1)c1ccccc1	6461	mepenzolate
	Pramocaine	288.0	-0.0701	0.0	0.0	0.0112	BRD-K46523383	DQKXQSGTHWVTAD	DQKXQSGTHWVTAD-UHFFFAOYSA-N	CCCCOc1ccc(OCCCN2CCOCC2)cc1	73957	pramocaine
	Monensin	282.0	-0.0625	0.0	0.0	0.01	BRD-K55375480	GAOZTHIDHYLHMS	GAOZTHIDHYLHMS-DMGPNZDQSA-N	CC[C@]1(CC[C@@H](O1)[C@]2(C)CC[C@]3(C[C@H](O)[C@@H](C)[C@H](O3)[C@@H](C)[C@@H](OC)[C@H](C)C(=O)O)O2)[C@@H]4O[C@H](C[C@@H]4C)[C@H]5O[C@@](O)(CO)[C@H](C)C[C@@H]5C	441145	monensin
	Melatonin	277.0	-0.0938	0.0	0.0	0.0015	BRD-K97530723	DRLFMBDRBRZALE	DRLFMBDRBRZALE-UHFFFAOYSA-N	COc1ccc2[nH]cc(CCNC(C)=O)c2c1	896	melatonin
	SA-85290	275.0	-0.1377	0.0	0.0	0.0	BRD-K16127898	ZSZRFUWYOKUGNE	ZSZRFUWYOKUGNE-UDKTZTBJSA-N	C[C@@H](CO)N1C[C@@H](C)[C@H](CN(C)C(=O)NC2CCCCC2)Oc3ccc(NC(=O)Cc4cn(C)c5ccccc45)cc3C1=O	44485243	SA-85290
	SA-247582	274.0	-0.1026	0.0	0.0	0.0	BRD-K63841267	QQBXNGROOKAAKB	QQBXNGROOKAAKB-CEFNRUSXSA-N	C[C@H](CO)N1C[C@@H](C)[C@@H](CN(C)Cc2ccc(cc2)C(=O)Nc3ccccc3N)Oc4ccc(NC(=O)CCC(F)(F)F)cc4CC1=O	44508028	SA-247582
	Emetine	272.0	-0.0882	0.0	0.0	0.0003	BRD-A25687296	AUVVAXYIELKVAI	AUVVAXYIELKVAI-VXNUJMKFSA-N	CC[C@H]1CN2CCc3cc(OC)c(OC)cc3C2C[C@@H]1CC1NCCc2cc(OC)c(OC)cc12	-666	emetine
	SA-427730	269.0	-0.1128	0.0	0.0	0.0	BRD-K63230271	DOZQSLAGUPOFBJ	DOZQSLAGUPOFBJ-ZGQJUUMOSA-N	C[C@H](CO)N1C[C@@H](C)[C@@H](CN(C)CC2CCCCC2)OCCCC[C@H](C)Oc3ccc(NS(=O)(=O)c4cccs4)cc3C1=O	54615594	SA-427730
	16,16-dimethylprostaglandin-e2	263.0	-0.096	0.0001	0.0008	0.0	BRD-K92301463	QAOBBBBDJSWHMU	QAOBBBBDJSWHMU-WMBBNPMCSA-N	CCCCC(C)(C)[C@H](O)\C=C\[C@H]1[C@H](O)CC(=O)[C@@H]1C\C=C/CCCC(O)=O	5283066	16,16-dimethylprostaglandin-e2
	AICA-ribonucleotide	263.0	-0.1091	0.0	0.0	0.0036	BRD-A67373739	NOTGFIUVDGNKRI	NOTGFIUVDGNKRI-UHFFFAOYSA-N	NC(=O)c1ncn(C2OC(COP(O)(O)=O)C(O)C2O)c1N	200	AICA-ribonucleotide
	TP7	260.0	-0.0759	0.0	0.0	0.0	CMAP-PRISM-TP7	-666	-666	-666	-666	TP7
	VU-0413243-1	260.0	-0.0835	0.0	0.0	0.0147	BRD-K43992206	ZNPOXTWCYGKAHQ	ZNPOXTWCYGKAHQ-UHFFFAOYSA-N	OC(C1CCN(CCCOc2ccc(Cl)cc2)CC1)(c1ccccc1)c1ccccc1	44907120	VU-0413243-1
	Cyclizine	257.0	-0.1039	0.0	0.0	0.0001	BRD-K79501723	UVKZSORBKUEBAZ	UVKZSORBKUEBAZ-UHFFFAOYSA-N	CN1CCN(CC1)C(c1ccccc1)c1ccccc1	6726	cyclizine
	BG-1013	256.0	-0.0833	0.0	0.0	0.2295	BRD-K20880473	CEZRXCCXPZWXNX	CEZRXCCXPZWXNX-UHFFFAOYSA-N	Nc1ccccc1NC(=O)c2cccnc2	1133083	BG-1013
	BML-266	255.0	-0.0615	0.0	0.0	0.0677	BRD-K93300946	UUJHFIBEJJLZBF	UUJHFIBEJJLZBF-UHFFFAOYSA-N	Oc1ccc(CCNc2ccc(NCCc3ccc(O)cc3)c3C(=O)c4ccccc4C(=O)c23)cc1	2817242	BML-266
	BAY-K8644	252.0	-0.0519	0.0017	0.0034	0.0	BRD-A05457250	ZFLWDHHVRRZMEI	ZFLWDHHVRRZMEI-UHFFFAOYSA-N	COC(=O)C1=C(C)NC(C)=C(C1c1ccccc1C(F)(F)F)[N+]([O-])=O	2303	BAY-K8644
	Prometon	251.0	-0.0831	0.0	0.0	0.0014	BRD-K99029477	ISEUFVQQFVOBCY	ISEUFVQQFVOBCY-UHFFFAOYSA-N	COc1nc(NC(C)C)nc(NC(C)C)n1	4928	prometon
	JMW-MITF1	250.0	-0.0782	0.0	0.0	0.0116	BRD-K45681478	PYIGZVBXHAUBPU	PYIGZVBXHAUBPU-UHFFFAOYSA-N	ClC1=C(NCC=C)C(=O)c2ccccc2C1=O	1716436	JMW-MITF1
	Amifostine	244.0	-0.11	0.0	0.0	0.0172	BRD-K73947551	JKOQGQFVAUAYPM	JKOQGQFVAUAYPM-UHFFFAOYSA-N	NCCCNCCSP(O)(O)=O	2141	amifostine
	Trimetazidine	239.0	-0.058	0.0	0.0	0.0043	BRD-K88366685	UHWVSEOVJBQKBE	UHWVSEOVJBQKBE-UHFFFAOYSA-N	COc1ccc(CN2CCNCC2)c(OC)c1OC	9926449	trimetazidine
	Benzoic-acid	239.0	-0.0881	0.0	0.0	0.0007	BRD-K53397409	WPYMKLBDIGXBTP	WPYMKLBDIGXBTP-UHFFFAOYSA-N	OC(=O)c1ccccc1	243	benzoic-acid
	Cefmetazole	238.0	-0.0883	0.0	0.0	0.0005	BRD-K48470486	SNBUBQHDYVFSQF	SNBUBQHDYVFSQF-HIFRSBDPSA-N	CO[C@]1(NC(=O)CSCC#N)[C@H]2SCC(=C(N2C1=O)C(=O)O)CSc3nnnn3C	23666711	cefmetazole
	BG-1031	237.0	-0.0795	0.0	0.0	0.0045	BRD-K51704689	BLFYTNNCLMBCJO	BLFYTNNCLMBCJO-LICLKQGHSA-N	COc1cc(O)cc(OC)c1/C=N/NC(=O)CCCCCC(=O)NO	73707343	BG-1031
	LBH-589	235.0	-0.0923	0.0	0.0	0.0006	BRD-U63562434	-666	-666	-666	-666	LBH-589
	Tetraethylenepentamine	234.0	-0.1019	0.0	0.0	0.0	BRD-K41298358	FAGUFWYHJQFNRV	FAGUFWYHJQFNRV-UHFFFAOYSA-N	NCCNCCNCCNCCN	8197	tetraethylenepentamine
	L-buthionine-sulfoximine	232.0	-0.0726	0.0	0.0	0.0027	BRD-A04020513	KJQFBVYMGADDTQ	KJQFBVYMGADDTQ-UHFFFAOYSA-N	CCCCS(=N)(=O)CCC(N)C(=O)O	21157	l-buthionine-sulfoximine
	Bisphenol-a	229.0	-0.0849	0.0	0.0	0.0377	BRD-K41494493	IISBACLAFKSPIT	IISBACLAFKSPIT-UHFFFAOYSA-N	CC(C)(c1ccc(O)cc1)c2ccc(O)cc2	6623	bisphenol-a
	Haematoxylin-pentaacetate	227.0	-0.0918	0.0	0.0	0.0	BRD-A18932057	JXUGSXOSZMZDGF	JXUGSXOSZMZDGF-UHFFFAOYSA-N	CC(=O)Oc1ccc2C3c4cc(OC(=O)C)c(OC(=O)C)c(OC(=O)C)c4CC3(O)COc2c1OC(=O)C	6708558	haematoxylin-pentaacetate
	Iriflophenone	227.0	-0.0649	0.0	0.0	0.0044	BRD-K78329127	ZUURCCMODYVZRR	ZUURCCMODYVZRR-UHFFFAOYSA-N	COc1cc(OC)c(C(=O)c2ccc(O)cc2)c(OC)c1	6710752	iriflophenone
	CB7992112	225.0	-0.1001	0.0	0.0	0.0056	CMAP-CRCGN-CB7992112	-666	-666	-666	-666	CB7992112
	IQ1	219.0	-0.0603	0.0	0.0	0.0206	BRD-K43571060	ZXSRRUROLCGTBS	ZXSRRUROLCGTBS-KEYVSXKFSA-N	CC(=O)c1ccc(/N=N/C(=C\2/NC(C)(C)Cc3ccccc23)/C(=O)N)cc1	5823908	IQ1
	SA-419172	218.0	-0.0961	0.0	0.0	0.0619	BRD-K98339888	QPXXSBPXMIWUTR	QPXXSBPXMIWUTR-JBYIUTFZSA-N	C[C@H](CO)N1C[C@@H](C)[C@@H](CN(C)Cc2ccc(O)cc2)OCc3cnnn3CCCC1=O	44505490	SA-419172
	BG-1014	218.0	-0.0615	0.0	0.0	0.0007	BRD-K82088145	QBPHVELTLHFPNF	QBPHVELTLHFPNF-UHFFFAOYSA-N	Nc1ccccc1NC(=O)c1ccncc1	1133081	BG-1014
	Neostigmine	215.0	-0.0544	0.0	0.0	0.0241	BRD-K18922609	ALWKGYPQUAPLQC	ALWKGYPQUAPLQC-UHFFFAOYSA-N	CN(C)C(=O)Oc1cccc(c1)[N+](C)(C)C	8246	neostigmine
	4-iodo-6-phenylpyrimidine	215.0	-0.0963	0.0	0.0	0.0082	BRD-K25690923	ZTCJXHNJVLUUMR	ZTCJXHNJVLUUMR-UHFFFAOYSA-N	Ic1cc(ncn1)-c1ccccc1	817368	4-iodo-6-phenylpyrimidine
	Oxytetracycline	213.0	-0.08	0.0	0.0	0.0029	BRD-A22740840	TUEWQXNXQFRUTK	TUEWQXNXQFRUTK-NWGWHKHOSA-N	CN(C)[C@H]1[C@@H]2[C@@H](O)[C@H]3C(C(=O)c4c(O)cccc4[C@@]3(C)O)C(=O)[C@]2(O)C(=O)C(C(N)=O)C1=O	24981350	oxytetracycline
	BML-278	211.0	-0.0671	0.0	0.0	0.0	BRD-K81633055	JOHFECBOWRGWJZ	JOHFECBOWRGWJZ-UHFFFAOYSA-N	CCOC(=O)C1=CN(Cc2ccccc2)C=C(C1c1ccccc1)C(=O)OCC	10620479	BML-278
	BX-795	209.0	-0.0936	0.0	0.0	0.0245	BRD-K47983010	VAVXGGRQQJZYBL	VAVXGGRQQJZYBL-UHFFFAOYSA-N	Ic1cnc(Nc2cccc(NC(=O)N3CCCC3)c2)nc1NCCCNC(=O)c1cccs1	10077147	BX-795
	Furaltadone	209.0	-0.0548	0.0	0.0	0.0	BRD-A35713041	YVQVOQKFMFRVGR	YVQVOQKFMFRVGR-UHFFFAOYSA-N	[O-][N+](=O)c1ccc(C=NN2CC(CN3CCOCC3)OC2=O)o1	92968	furaltadone
	SA-247636	208.0	-0.0897	0.0	0.0	0.0102	BRD-K95298605	AMEWTOKWBIKYEC	AMEWTOKWBIKYEC-USUMGCFOSA-N	C[C@@H](CO)N1C[C@@H](C)[C@@H](CN(C)Cc2ccc(cc2)C(=O)Nc3ccccc3N)Oc4ccc(NC(=O)Nc5ccccc5)cc4CC1=O	44507299	SA-247636
	SA-424170	208.0	-0.0764	0.0	0.0	0.0	BRD-K37066706	WVXDBMICDQPVNB	WVXDBMICDQPVNB-HJBDBDOVSA-N	C[C@H](CO)N1C[C@H](C)[C@H](CN(C)C(=O)Cc2ccccc2)OCCCC[C@H](C)Oc3ccc(NC(=O)Nc4ccc5OCOc5c4)cc3C1=O	44618378	SA-424170
	SA-1922659	208.0	-0.0878	0.0	0.0	0.0001	BRD-K61551326	SLKWXVVSRMTQQR	SLKWXVVSRMTQQR-TWLDFKIOSA-N	COc1ccccc1NC(=O)N1CCCCN2[C@@H](CO)[C@@H]([C@@H]2C1)c1ccc(cc1)C#Cc1ccccc1	54668627	SA-1922659
	Epidepride	206.0	-0.1021	0.0	0.0	0.0069	BRD-K99502674	APNNSBJHVTUORL	APNNSBJHVTUORL-LBPRGKRZSA-N	CCN1CCC[C@H]1CNC(=O)c1cc(I)cc(OC)c1OC	86101	epidepride
	Fenoprofen	205.0	-0.07	0.0	0.0	0.0082	BRD-M61246020	HBUGUKMTZDSVIK	HBUGUKMTZDSVIK-UHFFFAOYSA-N	CC(C(=O)O)c1cccc(Oc2ccccc2)c1.CC(C(=O)O)c1cccc(Oc2ccccc2)c1	19905833	fenoprofen
	BML-210	204.0	-0.0551	0.0	0.0	0.0178	BRD-K17820047	RFLHBLWLFUFFDZ	RFLHBLWLFUFFDZ-UHFFFAOYSA-N	Nc1ccccc1NC(=O)CCCCCCC(=O)Nc2ccccc2	9543540	BML-210
	FH-535	200.0	-0.0443	0.0003	0.0012	0.0034	BRD-K48112880	AXNUEXXEQGQWPA	AXNUEXXEQGQWPA-UHFFFAOYSA-N	Cc1cc(ccc1NS(=O)(=O)c1cc(Cl)ccc1Cl)[N+]([O-])=O	3463933	FH-535
	Plumbagin	199.0	-0.0562	0.0	0.0	0.0003	BRD-K36137799	VCMMXZQDRFWYSE	VCMMXZQDRFWYSE-UHFFFAOYSA-N	CC1=CC(=O)c2c(O)cccc2C1=O	10205	plumbagin
	CI-976	199.0	-0.0895	0.0	0.0	0.0001	BRD-K88544581	WAFNZAURAWBNDZ	WAFNZAURAWBNDZ-UHFFFAOYSA-N	CCCCCCCCCCC(C)(C)C(=O)Nc1c(OC)cc(OC)cc1OC	122327	CI-976
	SA-419021	199.0	-0.1033	0.0	0.0	0.0001	BRD-K33384411	KKGFASYBCNAVFA	KKGFASYBCNAVFA-JXQFQVJHSA-N	C[C@@H](CO)N1C[C@H](C)[C@H](CN(C)Cc2ccc3OCCOc3c2)OCc4cnnn4CCCC1=O	44505239	SA-419021
	Zimelidine	198.0	-0.0858	0.0	0.0	0.0008	BRD-K47207162	OYPPVKRFBIWMSX	OYPPVKRFBIWMSX-CXUHLZMHSA-N	CN(C)C/C=C(\c1ccc(Br)cc1)/c2cccnc2	-666	zimelidine
	Dioxane	197.0	-0.0705	0.0	0.0	0.0006	BRD-K42978307	RYHBNJHYFVUHQT	RYHBNJHYFVUHQT-UHFFFAOYSA-N	C1COCCO1	31275	dioxane
	Eicosadienoic-acid	195.0	-0.0864	0.0	0.0	0.0	BRD-K80325895	XSXIVVZCUAHUJO	XSXIVVZCUAHUJO-HZJYTTRNSA-N	CCCCC/C=C\C/C=C\CCCCCCCCCC(=O)O	-666	eicosadienoic-acid
	Etanidazole	193.0	-0.1043	0.0	0.0	0.0	BRD-K96042922	WCDWBPCFGJXFJZ	WCDWBPCFGJXFJZ-UHFFFAOYSA-N	OCCNC(=O)Cn1ccnc1[N+]([O-])=O	3276	etanidazole
	Sulfamethoxypyridazine	193.0	-0.0604	0.0	0.0	0.0	BRD-K00938507	VLYWMPOKSSWJAL	VLYWMPOKSSWJAL-UHFFFAOYSA-N	COc1ccc(NS(=O)(=O)c2ccc(N)cc2)nn1	5330	sulfamethoxypyridazine
	BG-1005	191.0	-0.0655	0.0007	0.0021	0.0001	BRD-K35010406	AEIVDBATQVVQFS	AEIVDBATQVVQFS-RCCKNPSSSA-N	ONC(=O)CCCCCC(=O)N/N=C/c1ccc(cc1)c2ccccc2	25118059	BG-1005
	Sulfaquinoxaline	190.0	-0.0577	0.0	0.0	0.0243	BRD-K71133585	NHZLNPMOSADWGC	NHZLNPMOSADWGC-UHFFFAOYSA-N	Nc1ccc(cc1)S(=O)(=O)Nc1cnc2ccccc2n1	5338	sulfaquinoxaline
	SA-1459031	190.0	-0.0812	0.0	0.0	0.0177	BRD-K30741962	BKDRKWVRDLNVBB	BKDRKWVRDLNVBB-ACESQOTJSA-N	O[C@H]1COC[C@@H]2O[C@@H](CC[C@H]2N(C1)Cc1cccc(C(F)(F)F)c1)CC(=O)NCc1ccncc1	54659868	SA-1459031
	Eucatropine	188.0	-0.0648	0.0	0.0	0.0216	BRD-A37942872	QSAVEGSLJISCDF	QSAVEGSLJISCDF-UHFFFAOYSA-N	CC1CC(CC(C)(C)N1C)OC(=O)C(O)c1ccccc1	102428	eucatropine
	Rondual-kinase-inhibitor	187.0	-0.045	0.0	0.0	0.0142	BRD-K29983336	UYMSIPINLJNNOU	UYMSIPINLJNNOU-UHFFFAOYSA-N	COc1ccc2c(Oc3ccc(NC(=O)c4c(C)n(CC(C)(C)O)n(-c5ccccc5)c4=O)cc3F)ccnc2c1	16757524	rondual-kinase-inhibitor
	PD-149163	186.0	-0.0994	0.0	0.0	0.0	BRD-A92148199	DDZFIEUYJAUJLE	DDZFIEUYJAUJLE-UHFFFAOYSA-N	CCOC(=O)C(CC(C)C)NC(=O)C(CC(C)(C)C)NC(=O)C(Cc1c[nH]c2ccccc12)NC(=O)C1CCCN1C(=O)C(CCCCN)NC(=O)C(N)CCCCN	73707583	PD-149163
	SA-427636	185.0	-0.1006	0.0	0.0	0.0	BRD-K28428448	BACUFSHCHJQBQC	BACUFSHCHJQBQC-RIKJNLPISA-N	COc1ccc(NC(=O)Nc2ccc3O[C@@H](C)CCCCO[C@H](CN(C)CC4CCCCC4)[C@H](C)CN([C@H](C)CO)C(=O)c3c2)cc1	44616599	SA-427636
	Methoxamine	184.0	-0.0354	0.0053	0.0053	0.0335	BRD-A39189014	WJAJPNHVVFWKKL	WJAJPNHVVFWKKL-UHFFFAOYSA-N	COc1ccc(OC)c(c1)C(O)C(C)N	6081	methoxamine
	Aflatoxin-b1	183.0	-0.0973	0.0	0.0	0.0042	BRD-A61273891	OQIQSTLJSLGHID	OQIQSTLJSLGHID-UHFFFAOYSA-N	COc1cc2OC3OC=CC3c2c2oc(=O)c3C(=O)CCc3c12	14403	aflatoxin-b1
	Tanespimycin	182.0	-0.0425	0.0001	0.0008	0.0623	BRD-A61304759	AYUNIORJHRXIBJ	AYUNIORJHRXIBJ-ZGQRYRSUSA-N	COC1CC(C)CC2=C(NCC=C)C(=O)C=C(NC(=O)\C(C)=C\C=C\C(OC)C(OC(N)=O)\C(C)=C\C(C)C1O)C2=O	73707384	tanespimycin
	Leucovorin	181.0	-0.047	0.0	0.0	0.0027	BRD-A75919782	VVIAGPKUTFNRDU	VVIAGPKUTFNRDU-ABLWVSNPSA-N	Nc1nc(=O)c2N(C=O)C(CNc3ccc(cc3)C(=O)N[C@@H](CCC(O)=O)C(O)=O)CNc2[nH]1	6006	leucovorin
	Carbaryl	181.0	-0.0512	0.0	0.0	0.0214	BRD-K54208592	CVXBEEMKQHEXEN	CVXBEEMKQHEXEN-UHFFFAOYSA-N	CNC(=O)Oc1cccc2ccccc12	6129	carbaryl
	SA-419010	180.0	-0.104	0.0	0.0	0.0	BRD-K59490275	KKGFASYBCNAVFA	KKGFASYBCNAVFA-AXHZCLLHSA-N	C[C@@H](CO)N1C[C@H](C)[C@@H](CN(C)Cc2ccc3OCCOc3c2)OCc4cnnn4CCCC1=O	44505479	SA-419010
	Arachidonyl-trifluoro-methane	179.0	-0.0809	0.0	0.0	0.0046	BRD-K07303502	PLWROONZUDKYKG	PLWROONZUDKYKG-DOFZRALJSA-N	CCCCC/C=C\C/C=C\C/C=C\C/C=C\CCCC(=O)C(F)(F)F	5280436	arachidonyl-trifluoro-methane
	Ac-Leu-Leu-Nle-CHO	177.0	-0.0674	0.0	0.0	0.0007	BRD-K35923252	FMYKJLXRRQTBOR	FMYKJLXRRQTBOR-BZSNNMDCSA-N	CCCC[C@H](NC(=O)[C@H](CC(C)C)NC(=O)[C@H](CC(C)C)NC(=O)C)C=O	443118	Ac-Leu-Leu-Nle-CHO
	KDM-096	176.0	-0.0858	0.0	0.0	0.0136	BRD-K30912208	DVNGBIXMIGNILE	DVNGBIXMIGNILE-UHFFFAOYSA-N	CCN(CC)C(=O)c1sc(NC(=O)OC)c(C(N)=O)c1C	681615	KDM-096
	Alda-1	173.0	-0.0811	0.0001	0.0008	0.0	BRD-K06890060	NMKJFZCBCIUYHI	NMKJFZCBCIUYHI-UHFFFAOYSA-N	Clc1cccc(Cl)c1C(=O)NCc2ccc3OCOc3c2	831629	alda-1
	SA-419090	171.0	-0.0662	0.0	0.0	0.0163	BRD-K59501784	KKGFASYBCNAVFA	KKGFASYBCNAVFA-IECBHUPTSA-N	C[C@H](CO)N1C[C@@H](C)[C@H](CN(C)Cc2ccc3OCCOc3c2)OCc4cnnn4CCCC1=O	44505892	SA-419090
	Prunetin	171.0	-0.057	0.0	0.0	0.0001	BRD-K57546357	KQMVAGISDHMXJJ	KQMVAGISDHMXJJ-UHFFFAOYSA-N	COc1cc(O)c2c(=O)c(coc2c1)c3ccc(O)cc3	5281804	prunetin
	BG-1032	169.0	-0.0781	0.0	0.0	0.0008	BRD-K27756844	LMWPVSNHKACEKW	LMWPVSNHKACEKW-UHFFFAOYSA-N	Nc1ccccc1NC(=O)c1cnccn1	16773791	BG-1032
	Hydroquinine	168.0	-0.0817	0.0	0.0	0.0303	BRD-A78295502	LJOQGZACKSYWCH	LJOQGZACKSYWCH-OOXNXYBBSA-N	CC[C@H]1CN2CCC1C[C@H]2[C@H](O)c3ccnc4ccc(OC)cc34	-666	hydroquinine
	TCDD-dioxin	165.0	-0.0765	0.0	0.0	0.0003	BRD-K90697689	HGUFODBRKLSHSI	HGUFODBRKLSHSI-UHFFFAOYSA-N	Clc1cc2Oc3cc(Cl)c(Cl)cc3Oc2cc1Cl	15625	TCDD-dioxin
	MW-MITF24	164.0	-0.056	0.0	0.0	0.0099	BRD-K95986273	RBCPBVNYTIFDIR	RBCPBVNYTIFDIR-RIYZIHGNSA-N	Cc1nc2ccccc2n1\N=C\c1ccc(s1)[N+]([O-])=O	9616928	MW-MITF24
	CD-1530	164.0	-0.0784	0.0	0.0	0.0056	BRD-K25737009	YSGDXEKQTNMRQN	YSGDXEKQTNMRQN-UHFFFAOYSA-N	OC(=O)c1ccc(cc1)c2ccc3cc(c(O)cc3c2)C4(CC5CC6CC(C5)C4)C6	24868309	CD-1530
	KU-C104218	161.0	-0.0616	0.0	0.0	0.0004	BRD-K87547250	MUZGWPOHOQOQKK	MUZGWPOHOQOQKK-UHFFFAOYSA-N	CC(=O)Nc1ccc2c(c1)sn(-c1ccccc1)c2=O	44623833	KU-C104218
	CH-223191	160.0	-0.0522	0.0	0.0	0.0061	BRD-K22314899	LKTNEXPODAWWFM	LKTNEXPODAWWFM-GHVJWSGMSA-N	Cc1cc(ccc1NC(=O)c1ccnn1C)\N=N\c1ccccc1C	3091786	CH-223191
