# Supplementary material for: Gene regulatory networks reveal sex difference in lung adenocarcinoma
Source: Biol Sex Differ. 2024 Aug 6;15:62. doi: 10.1186/s13293-024-00634-y (PMC11302009; doi:10.1186/s13293-024-00634-y)
Supplement: Supplementary file 3 — Supplementary Material 3. [file 13293_2024_634_MOESM3_ESM.csv]

	Drug	Overlap Font Awesome fontawesome.com -->	Cosine Font Awesome fontawesome.com -->	P-value Font Awesome fontawesome.com -->	Q-value Font Awesome fontawesome.com -->	Tau Font Awesome fontawesome.com -->	Drug
	Meclofenoxate	487.0	-0.1108	0.0	0.0	0.0015	BRD-K10314788	XZTYGFHCIAKPGJ	XZTYGFHCIAKPGJ-UHFFFAOYSA-N	CN(C)CCOC(=O)COc1ccc(Cl)cc1	4039	meclofenoxate
	Phorbol-12-myristate-13-acetate	454.0	-0.1345	0.0	0.0	0.0009	BRD-A15079084	PHEDXBVPIONUQT	PHEDXBVPIONUQT-UHFFFAOYSA-N	CCCCCCCCCCCCCC(=O)OC1C(C)C2(O)C3C=C(C)C(=O)C3(O)CC(=CC2C4C(C)(C)C41OC(=O)C)CO	4792	phorbol-12-myristate-13-acetate
	Sulfadimidine	420.0	-0.092	0.0	0.0	0.0055	BRD-K11640013	ASWVTGNCAZCNNR	ASWVTGNCAZCNNR-UHFFFAOYSA-N	Cc1cc(C)nc(NS(=O)(=O)c2ccc(N)cc2)n1	5327	sulfadimidine
	Trihexyphenidyl	398.0	-0.1208	0.0	0.0	0.0021	BRD-A48180038	HWHLPVGTWGOCJO	HWHLPVGTWGOCJO-UHFFFAOYSA-N	OC(CCN1CCCCC1)(C1CCCCC1)c1ccccc1	66007	trihexyphenidyl
	Dexfenfluramine	395.0	-0.0792	0.0	0.0	0.0508	BRD-K58626373	DBGIVFWFUFKIQN	DBGIVFWFUFKIQN-VIFPVBQESA-N	CCN[C@@H](C)Cc1cccc(c1)C(F)(F)F	66264	dexfenfluramine
	Chlortetracycline	368.0	-0.1337	0.0	0.0	0.0115	BRD-A39210489	RNPLSXLZRGPQCU	RNPLSXLZRGPQCU-VRUIAVRPSA-N	CN(C)[C@H]1[C@@H]2C[C@@H]3C(C(=O)c4c(O)ccc(Cl)c4[C@@]3(C)O)C(=O)[C@]2(O)C(=O)C(C(N)=O)C1=O	73707519	chlortetracycline
	Methyl-angolensate	349.0	-0.0947	0.0	0.0	0.0175	BRD-A32349859	YNMYHRYTRCKSMI	YNMYHRYTRCKSMI-RPKVDDIGSA-N	COC(=O)CC1C(C)(C)C(=O)C[C@@H]2O[C@@]34CC(=O)O[C@@H](c5ccoc5)[C@]4(C)CCC(C3=C)[C@]12C	-666	methyl-angolensate
	ITSA-1	347.0	-0.087	0.0	0.0	0.0202	BRD-K17476933	UVNLAUGZMOPBPR	UVNLAUGZMOPBPR-UHFFFAOYSA-N	Clc1ccc(C(=O)n2nnc3ccccc23)c(Cl)c1	771910	ITSA-1
	Isosorbide	344.0	-0.0904	0.0	0.0	0.0736	BRD-K31616564	MOYKHGMNXAOIAT	MOYKHGMNXAOIAT-FBXFSONDSA-N	[O-][N+](=O)O[C@@H]1CO[C@H]2[C@H](CO[C@H]12)O[N+]([O-])=O	13019152	isosorbide
	Protein-tyrosine-phosphatase-inhibitor-IV	342.0	-0.1158	0.0	0.0	0.0	BRD-K02581333	PIZLBWAGTLRMSK	PIZLBWAGTLRMSK-UHFFFAOYSA-N	CC(C)(c1ccc(NS(=O)(=O)C(F)(F)F)cc1)c2ccc(cc2)C(C)(C)c3cccc(NS(=O)(=O)C(F)(F)F)c3	-666	protein-tyrosine-phosphatase-inhibitor-IV
	Tanespimycin	338.0	-0.0885	0.0	0.0	0.0	BRD-A61304759	AYUNIORJHRXIBJ	AYUNIORJHRXIBJ-ZGQRYRSUSA-N	COC1CC(C)CC2=C(NCC=C)C(=O)C=C(NC(=O)\C(C)=C\C=C\C(OC)C(OC(N)=O)\C(C)=C\C(C)C1O)C2=O	73707384	tanespimycin
	Butirosin	332.0	-0.0734	0.0	0.0	0.0006	BRD-A83029311	XEQLFNPSYWZPOW	XEQLFNPSYWZPOW-KMFMAWCJSA-N	NCCC(O)C(=O)N[C@@H]1C[C@H](N)[C@@H](OC2O[C@H](CN)[C@@H](O)[C@H](O)[C@H]2N)[C@H](OC3O[C@H](CO)C(O)[C@H]3O)[C@H]1O	23846564	butirosin
	SA-244237	329.0	-0.1114	0.0	0.0	0.0064	BRD-K33010769	QJWSWWKQIHLYJD	QJWSWWKQIHLYJD-KHCICDEESA-N	C[C@H](CO)N1C[C@@H](C)[C@@H](CN(C)C(=O)Nc2ccccc2)Oc3ccc(cc3CC1=O)N(C)C	44483885	SA-244237
	Scriptaid	303.0	-0.0648	0.0	0.0	0.0003	BRD-K22503835	JTDYUFSDZATMKU	JTDYUFSDZATMKU-UHFFFAOYSA-N	ONC(=O)CCCCCN1C(=O)c2cccc3cccc(C1=O)c23	5186	scriptaid
	Monensin	297.0	-0.0737	0.0	0.0	0.0001	BRD-K55375480	GAOZTHIDHYLHMS	GAOZTHIDHYLHMS-DMGPNZDQSA-N	CC[C@]1(CC[C@@H](O1)[C@]2(C)CC[C@]3(C[C@H](O)[C@@H](C)[C@H](O3)[C@@H](C)[C@@H](OC)[C@H](C)C(=O)O)O2)[C@@H]4O[C@H](C[C@@H]4C)[C@H]5O[C@@](O)(CO)[C@H](C)C[C@@H]5C	441145	monensin
	Pramocaine	284.0	-0.0775	0.0	0.0	0.001	BRD-K46523383	DQKXQSGTHWVTAD	DQKXQSGTHWVTAD-UHFFFAOYSA-N	CCCCOc1ccc(OCCCN2CCOCC2)cc1	73957	pramocaine
	Trametinib	279.0	-0.0602	0.0001	0.0011	0.0001	BRD-K12343256	LIRYPHYGHXZJBZ	LIRYPHYGHXZJBZ-UHFFFAOYSA-N	CC(=O)Nc1cccc(c1)-n1c2c(C)c(=O)n(C)c(Nc3ccc(I)cc3F)c2c(=O)n(C2CC2)c1=O	11707110	trametinib
	IM-12	273.0	-0.0833	0.0	0.0	0.0	BRD-K69241845	ZKJAZFUFPPSFCO	ZKJAZFUFPPSFCO-UHFFFAOYSA-N	CN1C(=O)C(NCCc2ccc(F)cc2)=C(C1=O)c1c(C)[nH]c2ccccc12	25209788	IM-12
	Alpha-tocopherol	267.0	-0.0824	0.0	0.0	0.012	BRD-A82892199	GVJHHUAWPYXKBD	GVJHHUAWPYXKBD-UHFFFAOYSA-N	CC(C)CCCC(C)CCCC(C)CCCC1(C)CCc2c(C)c(O)c(C)c(C)c2O1	2116	alpha-tocopherol
	BAY-K8644	266.0	-0.0614	0.0	0.0	0.0056	BRD-A05457250	ZFLWDHHVRRZMEI	ZFLWDHHVRRZMEI-UHFFFAOYSA-N	COC(=O)C1=C(C)NC(C)=C(C1c1ccccc1C(F)(F)F)[N+]([O-])=O	2303	BAY-K8644
	Homochlorcyclizine	261.0	-0.1121	0.0	0.0	0.017	BRD-A22769835	WEUCDJCFJHYFRL	WEUCDJCFJHYFRL-UHFFFAOYSA-N	CN1CCCN(CC1)C(c1ccccc1)c1ccc(Cl)cc1	-666	homochlorcyclizine
	BML-266	251.0	-0.0679	0.0	0.0	0.0116	BRD-K93300946	UUJHFIBEJJLZBF	UUJHFIBEJJLZBF-UHFFFAOYSA-N	Oc1ccc(CCNc2ccc(NCCc3ccc(O)cc3)c3C(=O)c4ccccc4C(=O)c23)cc1	2817242	BML-266
	PMSF	249.0	-0.0555	0.0	0.0	0.0119	BRD-K33422401	YBYRMVIVWMBXKQ	YBYRMVIVWMBXKQ-UHFFFAOYSA-N	FS(=O)(=O)Cc1ccccc1	4784	PMSF
	BG-1014	247.0	-0.0781	0.0	0.0	0.0019	BRD-K82088145	QBPHVELTLHFPNF	QBPHVELTLHFPNF-UHFFFAOYSA-N	Nc1ccccc1NC(=O)c1ccncc1	1133081	BG-1014
	VU-0413243-1	244.0	-0.0878	0.0	0.0	0.0142	BRD-K43992206	ZNPOXTWCYGKAHQ	ZNPOXTWCYGKAHQ-UHFFFAOYSA-N	OC(C1CCN(CCCOc2ccc(Cl)cc2)CC1)(c1ccccc1)c1ccccc1	44907120	VU-0413243-1
	Mepenzolate	241.0	-0.0872	0.0	0.0	0.0	BRD-A62421304	GKNPSSNBBWDAGH	GKNPSSNBBWDAGH-UHFFFAOYSA-N	C[N+]1(C)CCCC(C1)OC(=O)C(O)(c1ccccc1)c1ccccc1	6461	mepenzolate
	FH-535	239.0	-0.0593	0.0	0.0	0.014	BRD-K48112880	AXNUEXXEQGQWPA	AXNUEXXEQGQWPA-UHFFFAOYSA-N	Cc1cc(ccc1NS(=O)(=O)c1cc(Cl)ccc1Cl)[N+]([O-])=O	3463933	FH-535
	Cisplatin	236.0	-0.0778	0.0	0.0	0.0024	BRD-K01228321	CLSUSRZJUQMOHH	CLSUSRZJUQMOHH-UHFFFAOYSA-L	Cl[Pt]Cl	18317220	cisplatin
	SA-97343	235.0	-0.082	0.0	0.0	0.0	BRD-K10499894	KUMTZIUPXZKNDA	KUMTZIUPXZKNDA-XMERXJNXSA-N	COc1ccc(cc1)S(=O)(=O)N(C)C[C@H]2Oc3c(NC(=O)C4CCOCC4)cccc3C(=O)N(C[C@H]2C)[C@H](C)CO	44491382	SA-97343
	16,16-dimethylprostaglandin-e2	233.0	-0.0954	0.0	0.0	0.0	BRD-K92301463	QAOBBBBDJSWHMU	QAOBBBBDJSWHMU-WMBBNPMCSA-N	CCCCC(C)(C)[C@H](O)\C=C\[C@H]1[C@H](O)CC(=O)[C@@H]1C\C=C/CCCC(O)=O	5283066	16,16-dimethylprostaglandin-e2
	Prometon	228.0	-0.0846	0.0	0.0	0.0004	BRD-K99029477	ISEUFVQQFVOBCY	ISEUFVQQFVOBCY-UHFFFAOYSA-N	COc1nc(NC(C)C)nc(NC(C)C)n1	4928	prometon
	Chlorcyclizine	228.0	-0.0984	0.0	0.0	0.0	BRD-A57133233	WFNAKBGANONZEQ	WFNAKBGANONZEQ-UHFFFAOYSA-N	CN1CCN(CC1)C(c1ccccc1)c1ccc(Cl)cc1	2710	chlorcyclizine
	Emetine	225.0	-0.0818	0.0001	0.0011	0.0	BRD-A25687296	AUVVAXYIELKVAI	AUVVAXYIELKVAI-VXNUJMKFSA-N	CC[C@H]1CN2CCc3cc(OC)c(OC)cc3C2C[C@@H]1CC1NCCc2cc(OC)c(OC)cc12	-666	emetine
	BG-1013	224.0	-0.0817	0.0	0.0	0.0094	BRD-K20880473	CEZRXCCXPZWXNX	CEZRXCCXPZWXNX-UHFFFAOYSA-N	Nc1ccccc1NC(=O)c2cccnc2	1133083	BG-1013
	Methoxamine	221.0	-0.0477	0.0	0.0	0.0	BRD-A39189014	WJAJPNHVVFWKKL	WJAJPNHVVFWKKL-UHFFFAOYSA-N	COc1ccc(OC)c(c1)C(O)C(C)N	6081	methoxamine
	BG-1031	220.0	-0.0827	0.0	0.0	0.0147	BRD-K51704689	BLFYTNNCLMBCJO	BLFYTNNCLMBCJO-LICLKQGHSA-N	COc1cc(O)cc(OC)c1/C=N/NC(=O)CCCCCC(=O)NO	73707343	BG-1031
	CB7950998	219.0	-0.0737	0.0	0.0	0.0002	CMAP-CRCGN-CB7950998	-666	-666	-666	-666	CB7950998
	AICA-ribonucleotide	214.0	-0.0995	0.0	0.0	0.1682	BRD-A67373739	NOTGFIUVDGNKRI	NOTGFIUVDGNKRI-UHFFFAOYSA-N	NC(=O)c1ncn(C2OC(COP(O)(O)=O)C(O)C2O)c1N	200	AICA-ribonucleotide
	SA-1472514	212.0	-0.082	0.0	0.0	0.0202	BRD-K31929173	CNKJVVMJWSTYMR	CNKJVVMJWSTYMR-FLIPHLSNSA-N	CN1[C@@H]2CC[C@H](CC(=O)NCc3ccc(cc3)-c3ccccc3)O[C@H]2COc2ccc(NC(=O)Nc3ccccc3F)cc2C1=O	54654640	SA-1472514
	Melatonin	211.0	-0.0801	0.0	0.0	0.0	BRD-K97530723	DRLFMBDRBRZALE	DRLFMBDRBRZALE-UHFFFAOYSA-N	COc1ccc2[nH]cc(CCNC(C)=O)c2c1	896	melatonin
	IQ1	207.0	-0.0638	0.0	0.0	0.0143	BRD-K43571060	ZXSRRUROLCGTBS	ZXSRRUROLCGTBS-KEYVSXKFSA-N	CC(=O)c1ccc(/N=N/C(=C\2/NC(C)(C)Cc3ccccc23)/C(=O)N)cc1	5823908	IQ1
	Neostigmine	206.0	-0.0584	0.0	0.0	0.1196	BRD-K18922609	ALWKGYPQUAPLQC	ALWKGYPQUAPLQC-UHFFFAOYSA-N	CN(C)C(=O)Oc1cccc(c1)[N+](C)(C)C	8246	neostigmine
	Iriflophenone	201.0	-0.0644	0.0	0.0	0.0049	BRD-K78329127	ZUURCCMODYVZRR	ZUURCCMODYVZRR-UHFFFAOYSA-N	COc1cc(OC)c(C(=O)c2ccc(O)cc2)c(OC)c1	6710752	iriflophenone
	Furaltadone	201.0	-0.059	0.0	0.0	0.0058	BRD-A35713041	YVQVOQKFMFRVGR	YVQVOQKFMFRVGR-UHFFFAOYSA-N	[O-][N+](=O)c1ccc(C=NN2CC(CN3CCOCC3)OC2=O)o1	92968	furaltadone
	SA-427730	198.0	-0.0931	0.0	0.0	0.0033	BRD-K63230271	DOZQSLAGUPOFBJ	DOZQSLAGUPOFBJ-ZGQJUUMOSA-N	C[C@H](CO)N1C[C@@H](C)[C@@H](CN(C)CC2CCCCC2)OCCCC[C@H](C)Oc3ccc(NS(=O)(=O)c4cccs4)cc3C1=O	54615594	SA-427730
	Ramifenazone	195.0	-0.0378	0.0005	0.0016	0.0128	BRD-K85333151	XOZLRRYPUKAKMU	XOZLRRYPUKAKMU-UHFFFAOYSA-N	CC(C)Nc1c(C)n(C)n(-c2ccccc2)c1=O	83592	ramifenazone
	Isonicotinamide	193.0	-0.0433	0.0001	0.0011	0.001	BRD-K37606513	VFQXVTODMYMSMJ	VFQXVTODMYMSMJ-UHFFFAOYSA-N	NC(=O)c1ccncc1	15074	isonicotinamide
	TP7	191.0	-0.0625	0.0	0.0	0.0229	CMAP-PRISM-TP7	-666	-666	-666	-666	TP7
	SA-247582	191.0	-0.0801	0.0	0.0	0.0	BRD-K63841267	QQBXNGROOKAAKB	QQBXNGROOKAAKB-CEFNRUSXSA-N	C[C@H](CO)N1C[C@@H](C)[C@@H](CN(C)Cc2ccc(cc2)C(=O)Nc3ccccc3N)Oc4ccc(NC(=O)CCC(F)(F)F)cc4CC1=O	44508028	SA-247582
	BML-210	190.0	-0.0575	0.0	0.0	0.0063	BRD-K17820047	RFLHBLWLFUFFDZ	RFLHBLWLFUFFDZ-UHFFFAOYSA-N	Nc1ccccc1NC(=O)CCCCCCC(=O)Nc2ccccc2	9543540	BML-210
	JMW-MITF1	189.0	-0.0663	0.0	0.0	0.0161	BRD-K45681478	PYIGZVBXHAUBPU	PYIGZVBXHAUBPU-UHFFFAOYSA-N	ClC1=C(NCC=C)C(=O)c2ccccc2C1=O	1716436	JMW-MITF1
	Leucovorin	186.0	-0.0542	0.0	0.0	0.0233	BRD-A75919782	VVIAGPKUTFNRDU	VVIAGPKUTFNRDU-ABLWVSNPSA-N	Nc1nc(=O)c2N(C=O)C(CNc3ccc(cc3)C(=O)N[C@@H](CCC(O)=O)C(O)=O)CNc2[nH]1	6006	leucovorin
	KU-C104218	186.0	-0.0797	0.0003	0.0015	0.0	BRD-K87547250	MUZGWPOHOQOQKK	MUZGWPOHOQOQKK-UHFFFAOYSA-N	CC(=O)Nc1ccc2c(c1)sn(-c1ccccc1)c2=O	44623833	KU-C104218
	L-buthionine-sulfoximine	185.0	-0.0649	0.0	0.0	0.1326	BRD-A04020513	KJQFBVYMGADDTQ	KJQFBVYMGADDTQ-UHFFFAOYSA-N	CCCCS(=N)(=O)CCC(N)C(=O)O	21157	l-buthionine-sulfoximine
	Oxytetracycline	184.0	-0.0775	0.0	0.0	0.0	BRD-A22740840	TUEWQXNXQFRUTK	TUEWQXNXQFRUTK-NWGWHKHOSA-N	CN(C)[C@H]1[C@@H]2[C@@H](O)[C@H]3C(C(=O)c4c(O)cccc4[C@@]3(C)O)C(=O)[C@]2(O)C(=O)C(C(N)=O)C1=O	24981350	oxytetracycline
	NSC-3852	183.0	-0.0469	0.0	0.0	0.0166	BRD-K13169950	RZWRYPGAUIOOMK	RZWRYPGAUIOOMK-UHFFFAOYSA-N	Oc1ccc([N+][O-])c2cccnc12	19103	NSC-3852
	Cyclizine	182.0	-0.0824	0.0	0.0	0.0111	BRD-K79501723	UVKZSORBKUEBAZ	UVKZSORBKUEBAZ-UHFFFAOYSA-N	CN1CCN(CC1)C(c1ccccc1)c1ccccc1	6726	cyclizine
	BML-278	181.0	-0.0645	0.0	0.0	0.0053	BRD-K81633055	JOHFECBOWRGWJZ	JOHFECBOWRGWJZ-UHFFFAOYSA-N	CCOC(=O)C1=CN(Cc2ccccc2)C=C(C1c1ccccc1)C(=O)OCC	10620479	BML-278
	4-iodo-6-phenylpyrimidine	180.0	-0.0904	0.0	0.0	0.0254	BRD-K25690923	ZTCJXHNJVLUUMR	ZTCJXHNJVLUUMR-UHFFFAOYSA-N	Ic1cc(ncn1)-c1ccccc1	817368	4-iodo-6-phenylpyrimidine
	CI-976	178.0	-0.0897	0.0	0.0	0.0	BRD-K88544581	WAFNZAURAWBNDZ	WAFNZAURAWBNDZ-UHFFFAOYSA-N	CCCCCCCCCCC(C)(C)C(=O)Nc1c(OC)cc(OC)cc1OC	122327	CI-976
	Amifostine	178.0	-0.0899	0.0	0.0	0.0102	BRD-K73947551	JKOQGQFVAUAYPM	JKOQGQFVAUAYPM-UHFFFAOYSA-N	NCCCNCCSP(O)(O)=O	2141	amifostine
	Phenanthridone	177.0	-0.0713	0.0001	0.0011	0.0	BRD-K11163873	RZFVLEJOHSLEFR	RZFVLEJOHSLEFR-UHFFFAOYSA-N	O=c1[nH]c2ccccc2c3ccccc13	1853	phenanthridone
	Bisphenol-a	177.0	-0.0735	0.0	0.0	0.0001	BRD-K41494493	IISBACLAFKSPIT	IISBACLAFKSPIT-UHFFFAOYSA-N	CC(C)(c1ccc(O)cc1)c2ccc(O)cc2	6623	bisphenol-a
	Purpurogallin	176.0	-0.0471	0.0	0.0	0.0134	BRD-K31023358	WDGFFVCWBZVLCE	WDGFFVCWBZVLCE-UHFFFAOYSA-N	Oc1cc2cccc(O)c(=O)c2c(O)c1O	5281571	purpurogallin
	BX-795	174.0	-0.0873	0.0	0.0	0.0093	BRD-K47983010	VAVXGGRQQJZYBL	VAVXGGRQQJZYBL-UHFFFAOYSA-N	Ic1cnc(Nc2cccc(NC(=O)N3CCCC3)c2)nc1NCCCNC(=O)c1cccs1	10077147	BX-795
	Rondual-kinase-inhibitor	173.0	-0.0466	0.0001	0.0011	0.0117	BRD-K29983336	UYMSIPINLJNNOU	UYMSIPINLJNNOU-UHFFFAOYSA-N	COc1ccc2c(Oc3ccc(NC(=O)c4c(C)n(CC(C)(C)O)n(-c5ccccc5)c4=O)cc3F)ccnc2c1	16757524	rondual-kinase-inhibitor
	BG-1005	172.0	-0.0661	0.0	0.0	0.0127	BRD-K35010406	AEIVDBATQVVQFS	AEIVDBATQVVQFS-RCCKNPSSSA-N	ONC(=O)CCCCCC(=O)N/N=C/c1ccc(cc1)c2ccccc2	25118059	BG-1005
	SA-85290	172.0	-0.0965	0.0	0.0	0.0	BRD-K16127898	ZSZRFUWYOKUGNE	ZSZRFUWYOKUGNE-UDKTZTBJSA-N	C[C@@H](CO)N1C[C@@H](C)[C@H](CN(C)C(=O)NC2CCCCC2)Oc3ccc(NC(=O)Cc4cn(C)c5ccccc45)cc3C1=O	44485243	SA-85290
	Benzoic-acid	168.0	-0.0694	0.0	0.0	0.0047	BRD-K53397409	WPYMKLBDIGXBTP	WPYMKLBDIGXBTP-UHFFFAOYSA-N	OC(=O)c1ccccc1	243	benzoic-acid
	Haematoxylin-pentaacetate	166.0	-0.0752	0.0	0.0	0.0	BRD-A18932057	JXUGSXOSZMZDGF	JXUGSXOSZMZDGF-UHFFFAOYSA-N	CC(=O)Oc1ccc2C3c4cc(OC(=O)C)c(OC(=O)C)c(OC(=O)C)c4CC3(O)COc2c1OC(=O)C	6708558	haematoxylin-pentaacetate
	Butenafine	162.0	-0.0436	0.0	0.0	0.0197	BRD-K90630139	ABJKWBDEJIDSJZ	ABJKWBDEJIDSJZ-UHFFFAOYSA-N	CN(Cc1ccc(cc1)C(C)(C)C)Cc1cccc2ccccc12	443867	butenafine
	SA-1922659	159.0	-0.0752	0.0	0.0	0.0016	BRD-K61551326	SLKWXVVSRMTQQR	SLKWXVVSRMTQQR-TWLDFKIOSA-N	COc1ccccc1NC(=O)N1CCCCN2[C@@H](CO)[C@@H]([C@@H]2C1)c1ccc(cc1)C#Cc1ccccc1	54668627	SA-1922659
	Prunetin	159.0	-0.0594	0.0	0.0	0.0052	BRD-K57546357	KQMVAGISDHMXJJ	KQMVAGISDHMXJJ-UHFFFAOYSA-N	COc1cc(O)c2c(=O)c(coc2c1)c3ccc(O)cc3	5281804	prunetin
	Cefmetazole	158.0	-0.0657	0.0	0.0	0.0029	BRD-K48470486	SNBUBQHDYVFSQF	SNBUBQHDYVFSQF-HIFRSBDPSA-N	CO[C@]1(NC(=O)CSCC#N)[C@H]2SCC(=C(N2C1=O)C(=O)O)CSc3nnnn3C	23666711	cefmetazole
	Plumbagin	155.0	-0.049	0.0	0.0	0.0013	BRD-K36137799	VCMMXZQDRFWYSE	VCMMXZQDRFWYSE-UHFFFAOYSA-N	CC1=CC(=O)c2c(O)cccc2C1=O	10205	plumbagin
	MW-SHH-61	152.0	-0.046	0.0	0.0	0.001	BRD-K92084213	RGHAJILHAYNMQS	RGHAJILHAYNMQS-IZMBPXMOSA-N	Clc1ccc(CNC(=O)C[C@@H]2C\C=C\CCC(=O)OC[C@H]3CCCN3C2=O)cc1	70680406	MW-SHH-61
	Mepacrine	151.0	-0.0664	0.0	0.0	0.0	BRD-A45889380	GPKJTRJOBQGKQK	GPKJTRJOBQGKQK-UHFFFAOYSA-N	CCN(CC)CCCC(C)Nc1c2ccc(Cl)cc2nc2ccc(OC)cc12	-666	mepacrine
	Fenoprofen	150.0	-0.0574	0.0	0.0	0.0244	BRD-M61246020	HBUGUKMTZDSVIK	HBUGUKMTZDSVIK-UHFFFAOYSA-N	CC(C(=O)O)c1cccc(Oc2ccccc2)c1.CC(C(=O)O)c1cccc(Oc2ccccc2)c1	19905833	fenoprofen
	Actinomycin-d	149.0	-0.0381	0.0004	0.0016	0.0632	BRD-A42383464	RJURFGZVJUQBHK	RJURFGZVJUQBHK-UHFFFAOYSA-N	CC(C)C1NC(=O)C(NC(=O)c2ccc(C)c3oc4c(C)c(=O)c(N)c(C(=O)NC5C(C)OC(=O)C(C(C)C)N(C)C(=O)CN(C)C(=O)C6CCCN6C(=O)C(NC5=O)C(C)C)c4nc23)C(C)OC(=O)C(C(C)C)N(C)C(=O)CN(C)C(=O)C7CCCN7C1=O	2019	actinomycin-d
	Trimetazidine	148.0	-0.0402	0.0004	0.0016	0.0197	BRD-K88366685	UHWVSEOVJBQKBE	UHWVSEOVJBQKBE-UHFFFAOYSA-N	COc1ccc(CN2CCNCC2)c(OC)c1OC	9926449	trimetazidine
	Zimelidine	146.0	-0.0709	0.0	0.0	0.0195	BRD-K47207162	OYPPVKRFBIWMSX	OYPPVKRFBIWMSX-CXUHLZMHSA-N	CN(C)C/C=C(\c1ccc(Br)cc1)/c2cccnc2	-666	zimelidine
	CD-1530	146.0	-0.0782	0.0	0.0	0.0	BRD-K25737009	YSGDXEKQTNMRQN	YSGDXEKQTNMRQN-UHFFFAOYSA-N	OC(=O)c1ccc(cc1)c2ccc3cc(c(O)cc3c2)C4(CC5CC6CC(C5)C4)C6	24868309	CD-1530
	Gly-Gly-PALO	145.0	-0.0697	0.0	0.0	0.0219	BRD-K16701932	AVSPMOKNUVRQBF	AVSPMOKNUVRQBF-ZETCQYMHSA-N	NCC(=O)NCC(=O)N[C@@H](CCCNC(=O)CP(O)(O)=O)C(O)=O	172813	Gly-Gly-PALO
	SA-427636	145.0	-0.0884	0.0	0.0	0.0056	BRD-K28428448	BACUFSHCHJQBQC	BACUFSHCHJQBQC-RIKJNLPISA-N	COc1ccc(NC(=O)Nc2ccc3O[C@@H](C)CCCCO[C@H](CN(C)CC4CCCCC4)[C@H](C)CN([C@H](C)CO)C(=O)c3c2)cc1	44616599	SA-427636
	CB7992112	145.0	-0.0723	0.0	0.0	0.0011	CMAP-CRCGN-CB7992112	-666	-666	-666	-666	CB7992112
	Butylscopolammonium	144.0	-0.044	0.0001	0.0011	0.0597	BRD-A24421185	YBCNXCRZPWQOBR	YBCNXCRZPWQOBR-DMTZDEEQSA-N	CCCC[N+]1(C)[C@H]2C[C@@H](C[C@@H]1[C@@H]1O[C@@H]21)OC(=O)[C@H](CO)c1ccccc1	73707491	butylscopolammonium
	BG-1010	144.0	-0.0548	0.0	0.0	0.0008	BRD-A73972952	MDZWCUNUQCQODR	MDZWCUNUQCQODR-UHFFFAOYSA-N	CN1c2ccccc2C(NCCCCCCC(=O)Nc2ccccc2N)c2ccc(Cl)cc2S1(=O)=O	73707549	BG-1010
	SA-419172	144.0	-0.0711	0.0	0.0	0.0145	BRD-K98339888	QPXXSBPXMIWUTR	QPXXSBPXMIWUTR-JBYIUTFZSA-N	C[C@H](CO)N1C[C@@H](C)[C@@H](CN(C)Cc2ccc(O)cc2)OCc3cnnn3CCCC1=O	44505490	SA-419172
	Ac-Leu-Leu-Nle-CHO	142.0	-0.0606	0.0	0.0	0.001	BRD-K35923252	FMYKJLXRRQTBOR	FMYKJLXRRQTBOR-BZSNNMDCSA-N	CCCC[C@H](NC(=O)[C@H](CC(C)C)NC(=O)[C@H](CC(C)C)NC(=O)C)C=O	443118	Ac-Leu-Leu-Nle-CHO
	Alda-1	142.0	-0.0746	0.0	0.0	0.0057	BRD-K06890060	NMKJFZCBCIUYHI	NMKJFZCBCIUYHI-UHFFFAOYSA-N	Clc1cccc(Cl)c1C(=O)NCc2ccc3OCOc3c2	831629	alda-1
	Eseroline	142.0	-0.0523	0.0	0.0	0.0025	BRD-K13629382	HKGWQUVGHPDEBZ	HKGWQUVGHPDEBZ-OLZOCXBDSA-N	CN1CC[C@]2(C)[C@H]1N(C)c1ccc(O)cc21	45479742	eseroline
	Tetraethylenepentamine	141.0	-0.0688	0.0	0.0	0.0076	BRD-K41298358	FAGUFWYHJQFNRV	FAGUFWYHJQFNRV-UHFFFAOYSA-N	NCCNCCNCCNCCN	8197	tetraethylenepentamine
	SA-247636	141.0	-0.0682	0.0	0.0	0.0188	BRD-K95298605	AMEWTOKWBIKYEC	AMEWTOKWBIKYEC-USUMGCFOSA-N	C[C@@H](CO)N1C[C@@H](C)[C@@H](CN(C)Cc2ccc(cc2)C(=O)Nc3ccccc3N)Oc4ccc(NC(=O)Nc5ccccc5)cc4CC1=O	44507299	SA-247636
	Clobutinol	139.0	-0.056	0.0	0.0	0.0031	BRD-A43809092	KVHHQGIIZCJATJ	KVHHQGIIZCJATJ-UHFFFAOYSA-N	CC(CN(C)C)C(C)(O)Cc1ccc(Cl)cc1	26937	clobutinol
	Eucatropine	138.0	-0.0533	0.0	0.0	0.0597	BRD-A37942872	QSAVEGSLJISCDF	QSAVEGSLJISCDF-UHFFFAOYSA-N	CC1CC(CC(C)(C)N1C)OC(=O)C(O)c1ccccc1	102428	eucatropine
	Etanidazole	138.0	-0.0836	0.0	0.0	0.0001	BRD-K96042922	WCDWBPCFGJXFJZ	WCDWBPCFGJXFJZ-UHFFFAOYSA-N	OCCNC(=O)Cn1ccnc1[N+]([O-])=O	3276	etanidazole
	SA-424170	137.0	-0.0564	0.0	0.0	0.0133	BRD-K37066706	WVXDBMICDQPVNB	WVXDBMICDQPVNB-HJBDBDOVSA-N	C[C@H](CO)N1C[C@H](C)[C@H](CN(C)C(=O)Cc2ccccc2)OCCCC[C@H](C)Oc3ccc(NC(=O)Nc4ccc5OCOc5c4)cc3C1=O	44618378	SA-424170
	Sulfaquinoxaline	137.0	-0.0467	0.0	0.0	0.0137	BRD-K71133585	NHZLNPMOSADWGC	NHZLNPMOSADWGC-UHFFFAOYSA-N	Nc1ccc(cc1)S(=O)(=O)Nc1cnc2ccccc2n1	5338	sulfaquinoxaline
	Hydroquinine	136.0	-0.0742	0.0	0.0	0.0064	BRD-A78295502	LJOQGZACKSYWCH	LJOQGZACKSYWCH-OOXNXYBBSA-N	CC[C@H]1CN2CCC1C[C@H]2[C@H](O)c3ccnc4ccc(OC)cc34	-666	hydroquinine
	Carbaryl	131.0	-0.0415	0.0005	0.0016	0.005	BRD-K54208592	CVXBEEMKQHEXEN	CVXBEEMKQHEXEN-UHFFFAOYSA-N	CNC(=O)Oc1cccc2ccccc12	6129	carbaryl
