# Supplementary material for: Gene regulatory networks reveal sex difference in lung adenocarcinoma
Source: Biol Sex Differ. 2024 Aug 6;15:62. doi: 10.1186/s13293-024-00634-y (PMC11302009; doi:10.1186/s13293-024-00634-y)
Supplement: Supplementary file 4 — Supplementary Material 4. [file 13293_2024_634_MOESM4_ESM.txt]

"logFC" "AveExpr" "t" "P.Value" "adj.P.Val" "B" "chr" "gene_name"
"ENSG00000000003" -2017.81583974239 4199.3906761808 -20.0419827701668 4.33429199473732e-68 1.17689030533102e-63 -4.59304654211522 23 "TSPAN6"
"ENSG00000267137" 317.126789847241 -3.32017689953626 3.70033184972374 0.000236109464825631 0.999981308167783 -4.59501068230203 17 "RP11-15K2.2"
"ENSG00000206557" 268.326426243037 -318.991669490176 3.46166599396747 0.000576910538115917 0.999981308167783 -4.5950251078116 3 "TRIM71"
"ENSG00000266302" 494.61427486353 -49.0088394246867 3.3845085990759 0.000761885657449664 0.999981308167783 -4.59502958282084 17 "RP11-219A15.1"
"ENSG00000276081" -336.125396720904 125.742091912712 -3.36228006151258 0.000824638855137968 0.999981308167783 -4.59503085480268 1 "MIR7156"
"ENSG00000175841" 657.393212320922 -254.690908590531 3.3064998537075 0.00100389798890593 0.999981308167783 -4.59503401262688 3 "FAM172BP"
"ENSG00000124507" 610.666972109697 -111.494726889789 3.25487673263187 0.00120140156848085 0.999981308167783 -4.5950368915492 6 "PACSIN1"
"ENSG00000112299" -610.577128579161 -75.9227366798355 -3.2511388720443 0.00121701580877942 0.999981308167783 -4.59503709837248 6 "VNN1"
"ENSG00000171819" 356.116842587953 98.3368578259631 3.20346517556372 0.00143335379357156 0.999981308167783 -4.59503971689983 1 "ANGPTL7"
"ENSG00000138135" -248.999125899272 -236.202846816976 -3.17505401359991 0.0015786511778528 0.999981308167783 -4.59504126031245 10 "CH25H"
"ENSG00000100053" 389.138494999982 23.8027218750656 3.06124183826752 0.00230762613143964 0.999981308167783 -4.59504731446618 22 "CRYBB3"
"ENSG00000173166" 169.539260492127 372.654224286198 3.05474762324711 0.00235734959478543 0.999981308167783 -4.59504765369348 2 "RAPH1"
"ENSG00000181511" 741.249598008832 -260.994984748609 3.00121578434329 0.00280625367890087 0.999981308167783 -4.59505042423455 23 "RP4-655L22.4"
"ENSG00000242272" -378.463296251107 84.7949097080731 -2.99898314815268 0.00282657431262661 0.999981308167783 -4.59505053878725 2 "AK2P2"
"ENSG00000224688" -398.340273029732 181.084633790063 -2.97748053490413 0.00302929360138255 0.999981308167783 -4.59505163795236 22 "E2F6P2"
"ENSG00000222881" 465.699354944434 -236.447702686642 2.9693609371581 0.00310923954063342 0.999981308167783 -4.59505205107641 17 "Y_RNA"
"ENSG00000158022" 987.301309787108 -172.525087945183 2.95893503101078 0.00321472105277819 0.999981308167783 -4.59505257999093 1 "TRIM63"
"ENSG00000254759" -227.551190560254 161.828419999706 -2.94248029838219 0.00338786517887514 0.999981308167783 -4.59505341119496 11 "NAP1L1P1"
"ENSG00000099617" 551.778809457148 -421.341786113139 2.94067976736659 0.00340731902526894 0.999981308167783 -4.5950535018835 19 "EFNA2"
"ENSG00000263627" 297.158262276897 -251.767189327492 2.88870001081637 0.00401481854786327 0.999981308167783 -4.5950560974507 18 "PPP4R1-AS1"
"ENSG00000227398" 299.093492706337 1.5232767439431 2.87907646747644 0.0041375596380272 0.999981308167783 -4.59505657320996 3 "KIF9-AS1"
"ENSG00000198324" 401.390356631307 42.9307448008263 2.87204696965331 0.00422936253101904 0.999981308167783 -4.5950569197812 12 "FAM109A"
"ENSG00000064195" 247.703303752015 -310.847705824185 2.86595027928968 0.0043104790409006 0.999981308167783 -4.59505721971582 17 "DLX3"
"ENSG00000250751" 367.31976598614 -257.814876614171 2.86401950814081 0.00433646130833502 0.999981308167783 -4.59505731457722 17 "RP11-613C6.2"
"ENSG00000266261" 383.469010461945 -155.070124550126 2.86037267614042 0.00438592522094244 0.999981308167783 -4.59505749358648 17 "RP11-640I15.1"
"ENSG00000283296" 685.179726419143 -36.099755542543 2.85422879424936 0.0044704187334647 0.999981308167783 -4.59505779467971 1 "MIR4256"
"ENSG00000104412" -198.400337140969 530.060299478806 -2.85021522895075 0.0045264108849764 0.999981308167783 -4.59505799104257 8 "EMC2"
"ENSG00000224167" 610.973685182478 -273.66691888933 2.84704516417264 0.00457108500392879 0.999981308167783 -4.59505814595296 1 "RP3-522D1.1"
"ENSG00000164761" -487.223552577181 47.250887553562 -2.84319126651834 0.00462593512938035 0.999981308167783 -4.59505833406072 8 "TNFRSF11B"
"ENSG00000272815" 477.329174062802 -7.48345611488064 2.83960047644318 0.00467757765719323 0.999981308167783 -4.59505850910974 17 "RP11-219A15.4"
"ENSG00000258359" -273.700120410724 95.8620554969024 -2.83339073436917 0.00476812223627879 0.999981308167783 -4.59505881133816 12 "PCNPP1"
"ENSG00000239989" 275.272957045547 -181.527867231608 2.8273601477033 0.00485757382866231 0.999981308167783 -4.59505910424878 22 "AC008132.14"
"ENSG00000108175" 247.719234503635 270.605357155436 2.80839324197921 0.00514892053734776 0.999981308167783 -4.59506002164192 10 "ZMIZ1"
"ENSG00000164265" 203.613362421025 -266.503213438718 2.80173131461688 0.00525495205367496 0.999981308167783 -4.59506034248113 5 "SCGB3A2"
"ENSG00000134853" -304.115621637555 342.129587891708 -2.79590395832621 0.00534931782926885 0.999981308167783 -4.59506062253639 4 "PDGFRA"
"ENSG00000230581" -468.458362096993 -91.3774920492256 -2.79440409563268 0.00537385296694774 0.999981308167783 -4.59506069452849 9 "ACTG1P14"
"ENSG00000185737" 192.910717478774 385.631618781744 2.78645726622892 0.00550555726979033 0.999981308167783 -4.59506107535993 10 "NRG3"
"ENSG00000234017" -629.651382566187 -138.514492524826 -2.77759395828117 0.00565589071167566 0.999981308167783 -4.59506149890026 10 "RP11-214N15.5"
"ENSG00000160678" 388.794750784942 -203.697686062565 2.77744493099851 0.00565844984604025 0.999981308167783 -4.59506150601069 1 "S100A1"
"ENSG00000105409" 657.325673080469 115.956152020286 2.77518386747903 0.00569740609565108 0.999981308167783 -4.59506161384746 19 "ATP1A3"
"ENSG00000068137" 216.942916082747 148.690106550941 2.75646871319084 0.00602928153226582 0.999981308167783 -4.59506250323406 17 "PLEKHH3"
"ENSG00000211725" 592.955285208466 -179.714779684043 2.74967979179536 0.0061539206762396 0.999981308167783 -4.59506282444963 7 "TRBV5-5"
"ENSG00000260400" 224.304173824474 -14.4441783116634 2.73759560895162 0.00638154496422519 0.999981308167783 -4.59506339435081 10 "RP11-119F7.5"
"ENSG00000196353" 387.872526581189 532.611098142257 2.73725508799065 0.00638806784086119 0.999981308167783 -4.59506341037556 3 "CPNE4"
"ENSG00000273001" 597.771887409452 28.7877334982937 2.73558236910297 0.00642019717209746 0.999981308167783 -4.59506348906577 10 "RP11-118K6.3"
"ENSG00000186481" 197.403373853215 530.847422759438 2.7274511546734 0.00657846648640835 0.999981308167783 -4.59506387093459 18 "ANKRD20A5P"
"ENSG00000167522" 193.847796071633 887.271845495934 2.72430608158989 0.0066406210226951 0.999981308167783 -4.59506401834853 16 "ANKRD11"
"ENSG00000255410" 317.162436652952 1.76490195443097 2.71230560022645 0.00688267342986827 0.999981308167783 -4.59506457934454 11 "RP11-732A19.6"
"ENSG00000221496" 505.145258408688 -197.878974605523 2.69740500416238 0.00719426736983372 0.999981308167783 -4.59506527264224 17 "U3"
"ENSG00000113600" -257.243610589952 216.509888336546 -2.692928611823 0.0072903242026453 0.999981308167783 -4.59506548021215 5 "C9"
"ENSG00000055147" -186.611554731325 482.750626249812 -2.68803791458624 0.00739658902868675 0.999981308167783 -4.59506570661896 5 "FAM114A2"
"ENSG00000105649" 294.401285500133 -145.281491310693 2.67866470349073 0.00760415072784148 0.999981308167783 -4.59506613944337 19 "RAB3A"
"ENSG00000253886" -329.972309937307 98.0622590783867 -2.6707146381485 0.007784285263694 0.999981308167783 -4.59506650542528 5 "CTB-158E9.2"
"ENSG00000129204" 385.518344373511 131.603065578144 2.66822511860371 0.00784147641088224 0.999981308167783 -4.59506661981781 17 "USP6"
"ENSG00000277610" -238.320613171877 -397.559386823165 -2.6673208331782 0.00786234360652943 0.999981308167783 -4.59506666134435 1 "RNVU1-4"
"ENSG00000261105" -400.991314814452 -41.0955199524889 -2.66675344204698 0.0078754621153635 0.999981308167783 -4.59506668739312 13 "LMO7-AS1"
"ENSG00000185133" 192.68612928365 -234.258865269655 2.66272491215216 0.00796917142325598 0.999981308167783 -4.59506687219084 22 "INPP5J"
"ENSG00000105889" -237.663990833689 282.04953289331 -2.65785140207906 0.00808387355676588 0.999981308167783 -4.59506709539439 7 "STEAP1B"
"ENSG00000134817" 376.692167725946 -110.255712458458 2.65656781087519 0.00811432945922509 0.999981308167783 -4.59506715411735 11 "APLNR"
"ENSG00000185818" 502.865623693475 -307.708594477068 2.64851255204734 0.00830781951004607 0.999981308167783 -4.59506752202077 4 "NAT8L"
"ENSG00000207547" 235.558337375662 -340.480070596255 2.6456109822958 0.00837852368887378 0.999981308167783 -4.59506765428211 7 "MIR25"
"ENSG00000112599" 277.616627501416 3.04335063424324 2.64063778801304 0.00850096429263491 0.999981308167783 -4.59506788065278 6 "GUCA1B"
"ENSG00000121207" 292.498181115324 -123.835177466422 2.63263542812218 0.00870135323016259 0.999981308167783 -4.59506824405439 4 "LRAT"
"ENSG00000127863" 294.453479852899 -48.3402044265096 2.62137427142951 0.00899051540988661 0.999981308167783 -4.59506875366494 13 "TNFRSF19"
"ENSG00000258745" -465.674273131022 39.6974885351054 -2.61230430024248 0.0092296363500631 0.999981308167783 -4.59506916260285 14 "RP11-218E20.5"
"ENSG00000270106" -200.920598902901 137.350480868536 -2.61087366196071 0.0092678689666483 0.999981308167783 -4.59506922698279 1 "TSNAX-DISC1"
"ENSG00000164933" -254.885670564896 208.506127468112 -2.59658600197738 0.00965753927642835 0.999981308167783 -4.59506986809503 8 "SLC25A32"
"ENSG00000241114" 265.370068092072 72.785384972512 2.59263829009251 0.0097677571559478 0.999981308167783 -4.59507004464447 2 "AC008280.3"
"ENSG00000213523" -287.223937263147 104.845102523745 -2.58962078252331 0.00985276073275383 0.999981308167783 -4.59507017942051 5 "SRA1"
"ENSG00000104213" 733.395825528433 -92.1169852737891 2.58622515943473 0.00994920561106881 0.999981308167783 -4.59507033090599 8 "PDGFRL"
"ENSG00000167771" 268.064012944456 -104.128601826921 2.58520445635812 0.00997836070222666 0.999981308167783 -4.59507037640462 11 "RCOR2"
"ENSG00000158578" -399.700496319898 55.3494424642962 -2.58090417814475 0.0101020323340838 0.999981308167783 -4.59507056790434 23 "ALAS2"
"ENSG00000102359" -173.353210584661 592.679110499763 -2.57936589147696 0.0101466031081197 0.999981308167783 -4.59507063633336 23 "SRPX2"
"ENSG00000269646" 278.958864476108 -306.288758934575 2.57580329747276 0.0102505015033087 0.999981308167783 -4.59507079466205 19 "CTD-2331H12.7"
"ENSG00000270788" -280.017337061448 -158.183406667613 -2.56530230412579 0.0105622950219211 0.999981308167783 -4.59507126013197 14 "PDLIM1P1"
"ENSG00000243663" -238.672367634201 147.079258594829 -2.5631378851505 0.0106276021014988 0.999981308167783 -4.59507135584702 12 "RPS4XP14"
"ENSG00000272836" 418.349763812889 -9.75571281737468 2.54710233554758 0.0111227632628848 0.999981308167783 -4.59507206256884 22 "RP3-402G11.27"
"ENSG00000125878" 371.416380152084 -175.761903455152 2.54500841081973 0.0111889154888388 0.999981308167783 -4.59507215453995 20 "TCF15"
"ENSG00000183397" 276.382233726881 -167.933272150845 2.54261156912714 0.0112650674517182 0.999981308167783 -4.59507225972751 19 "C19orf71"
"ENSG00000239718" 283.343301409982 -294.47708621226 2.54158953862699 0.0112976792841659 0.999981308167783 -4.59507230455137 3 "HLTF-AS1"
"ENSG00000121104" 214.543879661477 416.67542735116 2.53617518718063 0.0114718510523147 0.999981308167783 -4.59507254172517 17 "FAM117A"
"ENSG00000278677" -243.70281667592 -178.400089967764 -2.53483664798374 0.011515276594781 0.999981308167783 -4.59507260028483 6 "HIST1H2AM"
"ENSG00000099822" 302.396030207397 -295.234705645243 2.53300809770126 0.0115748356854955 0.999981308167783 -4.59507268023433 19 "HCN2"
"ENSG00000238243" -538.481650924047 -5.61069599941848 -2.52118726773032 0.0119665165889708 0.999981308167783 -4.59507319574439 1 "OR2W3"
"ENSG00000274621" 257.535389895767 -171.9699339799 2.5172878854999 0.0120982820188141 0.999981308167783 -4.59507336529203 17 "MIR6867"
"ENSG00000107485" 223.607714632492 217.521197562051 2.51343269844144 0.0122298198960722 0.999981308167783 -4.59507353267131 10 "GATA3"
"ENSG00000119682" -194.775767616168 646.418085600549 -2.51296134278845 0.0122459892673476 0.999981308167783 -4.59507355311916 14 "AREL1"
"ENSG00000136457" 403.418470189925 -10.3587589614532 2.51165957563816 0.0122907437412533 0.999981308167783 -4.59507360957193 17 "CHAD"
"ENSG00000247765" -518.525773529975 -129.052299596936 -2.51006763320765 0.0123456718048293 0.999981308167783 -4.59507367857065 15 "RP11-32B5.7"
"ENSG00000284237" 468.340303430051 -31.1654820282393 2.49784411066235 0.0127747441735719 0.999981308167783 -4.59507420697324 1 "RP11-328D5.4"
"ENSG00000227825" -231.545128642965 162.396137274991 -2.48953250561472 0.013074007199652 0.999981308167783 -4.59507456486043 12 "SLC9A7P1"
"ENSG00000277739" -200.12687873579 -231.684457598924 -2.48792350135221 0.0131326530808738 0.999981308167783 -4.59507463401023 21 "RNA5-8S5"
"ENSG00000103942" 239.114263541149 372.96686486187 2.48745931582114 0.0131496152663796 0.999981308167783 -4.59507465395151 15 "HOMER2"
"ENSG00000254703" -306.607580816789 -286.705665759169 -2.48738468136648 0.0131523443572433 0.999981308167783 -4.59507465715738 11 "SENCR"
"ENSG00000118520" -338.705809645316 209.671024525725 -2.48226498702589 0.0133407544425857 0.999981308167783 -4.59507487685488 6 "ARG1"
"ENSG00000221890" 247.279737520115 -154.683952708152 2.46944255191299 0.013823169395723 0.999981308167783 -4.59507542519201 22 "NPTXR"
"ENSG00000163501" 335.569613194186 -73.0005038543105 2.45830594195276 0.0142546248151127 0.999981308167783 -4.5950758992293 2 "IHH"
"ENSG00000253191" 465.947491398584 -403.643412823468 2.45828641347982 0.0142553917348171 0.999981308167783 -4.59507590005871 2 "IGKV1D-32"
"ENSG00000278658" 641.674580677103 -36.0164307004233 2.45526333216845 0.0143745548340198 0.999981308167783 -4.59507602838298 3 "MIR6826"
"ENSG00000156150" 272.506112434083 232.076905997309 2.45462255789513 0.0143999255729197 0.999981308167783 -4.59507605556324 1 "ALX3"
"ENSG00000144848" -219.49609838775 218.674596204529 -2.44729795787902 0.0146927603634601 0.999981308167783 -4.59507636577377 3 "ATG3"
"ENSG00000172819" 212.397338854692 146.700401199808 2.44683287064339 0.0147115308327719 0.999981308167783 -4.59507638544109 12 "RARG"
"ENSG00000164663" 144.113052298802 492.894827519218 2.43839292718419 0.0150558596983561 0.999981308167783 -4.59507674172147 6 "USP49"
"ENSG00000165716" 249.605485595266 19.6092533160349 2.435757363964 0.0151648327801144 0.999981308167783 -4.59507685273618 9 "FAM69B"
"ENSG00000137944" -238.18376846593 315.385691362875 -2.43119222295869 0.0153552369965818 0.999981308167783 -4.59507704475589 1 "KYAT3"
"ENSG00000231081" -401.288828585666 -92.6167128723249 -2.42904194895456 0.0154456499659268 0.999981308167783 -4.59507713508137 20 "RP4-760C5.3"
"ENSG00000189319" 255.770734110341 -215.713985550079 2.42858850489429 0.0154647758803101 0.999981308167783 -4.59507715411911 10 "FAM53B"
"ENSG00000162236" -228.179068670824 102.080479064956 -2.42723648543286 0.0155219271066203 0.999981308167783 -4.59507721086329 11 "STX5"
"ENSG00000181617" 422.289977418282 -149.438126942098 2.42562222545654 0.015590407511226 0.999981308167783 -4.59507727857402 4 "FDCSP"
"ENSG00000272763" -389.280935837794 162.614362836915 -2.42145283261046 0.0157685168839526 0.999981308167783 -4.59507745326063 17 "RP11-357H14.17"
"ENSG00000111186" 246.257433385904 314.918187277288 2.41892543136063 0.0158773545960366 0.999981308167783 -4.59507755901184 12 "WNT5B"
"ENSG00000233383" 425.991796980561 -279.038341404213 2.41809591827024 0.0159132200823192 0.999981308167783 -4.59507759369708 7 "RP11-324F21.1"
"ENSG00000101844" -200.740854566034 302.744264962725 -2.41786864582543 0.015923059071633 0.999981308167783 -4.59507760319823 23 "ATG4A"
"ENSG00000283294" 314.369137463924 22.202861209487 2.41784367015038 0.0159241406357421 0.999981308167783 -4.59507760424235 18 "RP11-681B3.4"
"ENSG00000153904" -224.445814503074 284.71633548169 -2.40395313892172 0.016535793562044 0.999981308167783 -4.59507818330653 1 "DDAH1"
"ENSG00000243777" -360.641299273244 104.503652701883 -2.40276095060603 0.0165892417496118 0.999981308167783 -4.59507823285691 11 "RP11-864G5.1"
"ENSG00000261217" 275.726636835022 -420.492412632338 2.40094280316102 0.0166710458292114 0.999981308167783 -4.59507830837822 16 "BCAP31P1"
"ENSG00000160218" 167.259477023364 600.428207487852 2.39878306997256 0.0167686802180276 0.999981308167783 -4.59507839801685 21 "TRAPPC10"
"ENSG00000166923" -202.898819420717 -249.044162771848 -2.39791249709724 0.0168081780433911 0.999981308167783 -4.59507843412767 15 "GREM1"
"ENSG00000037749" -204.843013635651 251.517898883864 -2.3978948846801 0.0168089779617593 0.999981308167783 -4.59507843485812 5 "MFAP3"
"ENSG00000228834" -188.507283206495 -455.484937821773 -2.39612768643879 0.0168894108721363 0.999981308167783 -4.59507850812114 6 "RP11-249L21.4"
"ENSG00000234315" -426.361100755685 -165.976532868635 -2.39427295709809 0.0169741917947577 0.999981308167783 -4.59507858495705 1 "OSTCP5"
"ENSG00000141622" 126.964330183657 361.099016439543 2.39415791083957 0.0169794629487768 0.999981308167783 -4.59507858972124 18 "RNF165"
"ENSG00000248514" 432.919827322396 4.37820533283416 2.39161906291525 0.0170961542600229 0.999981308167783 -4.5950786948008 5 "CTC-338M12.1"
"ENSG00000184368" 456.086464188333 -58.6129500435659 2.38795964755846 0.0172655905491094 0.999981308167783 -4.59507884607075 23 "MAP7D2"
"ENSG00000176749" 336.111343664996 -164.546360828948 2.3877458386115 0.017275535720156 0.999981308167783 -4.59507885490216 17 "CDK5R1"
"ENSG00000257511" -193.636748801511 125.350416454657 -2.38309231249776 0.0174932426994866 0.999981308167783 -4.59507904692786 12 "RP11-278C7.1"
"ENSG00000237632" -372.046619630903 -230.629083712414 -2.38260679185102 0.0175160952705615 0.999981308167783 -4.59507906694188 7 "S100A11P1"
"ENSG00000113494" 190.313833566133 476.746824024683 2.37719068041133 0.0177728062820832 0.999981308167783 -4.59507928993855 5 "PRLR"
"ENSG00000265787" 335.94489996808 -25.6244269733327 2.37495501080983 0.0178797319191485 0.999981308167783 -4.59507938184527 18 "CYP4F35P"
"ENSG00000223776" -313.898339240848 103.209477273547 -2.3749189348194 0.0178814619526056 0.999981308167783 -4.5950793833276 1 "LGALS8-AS1"
"ENSG00000273720" 374.394016486315 -306.693607931834 2.37167137734792 0.0180378030638252 0.999981308167783 -4.59507951668221 7 "RP11-613E4.4"
"ENSG00000284116" 339.38297030865 -116.540869448708 2.37151604678635 0.018045310841682 0.999981308167783 -4.59507952305614 9 "RP11-204M4.4"
"ENSG00000269397" 324.682507918774 17.6772889244132 2.37146738595293 0.0180476633883774 0.999981308167783 -4.59507952505281 19 "CTB-92J24.2"
"ENSG00000186300" 159.554398712915 224.430915918704 2.36839909685836 0.0181965472133094 0.999981308167783 -4.59507965087462 19 "ZNF555"
"ENSG00000259405" 606.814500795977 -156.138463522775 2.36422902959709 0.0184006211113528 0.999981308167783 -4.59507982162612 15 "ISCA1P4"
"ENSG00000225093" -396.99182332074 -161.372970263039 -2.36319353890996 0.0184516059853887 0.999981308167783 -4.59507986398144 6 "RPL3P7"
"ENSG00000253522" 241.082012560134 -331.005255509104 2.36278633516575 0.0184716895755193 0.999981308167783 -4.59507988063272 5 "MIR3142HG"
"ENSG00000228078" 535.119307078829 -149.562630511057 2.36088144308493 0.0185658952205081 0.999981308167783 -4.59507995849021 6 "HLA-U"
"ENSG00000229738" -544.218892071169 23.5211325976932 -2.35896664589776 0.0186610152615075 0.999981308167783 -4.5950800366918 5 "AC010240.3"
"ENSG00000135547" 156.77178358353 166.020230255389 2.35815135143405 0.0187016456595227 0.999981308167783 -4.59508006997044 6 "HEY2"
"ENSG00000197312" 113.87303344471 630.395047853189 2.35658434942826 0.0187799555200145 0.999981308167783 -4.59508013390116 1 "DDI2"
"ENSG00000269737" 169.062539842554 196.90376153587 2.35511027380775 0.018853883797293 0.999981308167783 -4.5950801940033 1 "RP11-345P4.6"
"ENSG00000156076" 267.903310379199 -132.18453526774 2.35286753932441 0.0189668515796965 0.999981308167783 -4.5950802853766 12 "WIF1"
"ENSG00000141542" 167.33690777095 251.354030983632 2.35256320545588 0.0189822266821195 0.999981308167783 -4.59508029776923 17 "RAB40B"
"ENSG00000219693" -231.042310286405 162.028573420015 -2.34529053071805 0.0193529105790175 0.999981308167783 -4.59508059345879 9 "FGF7P8"
"ENSG00000253570" 469.880639537642 -171.62707020018 2.34505075630864 0.019365238987078 0.999981308167783 -4.59508060319247 8 "RNF5P1"
"ENSG00000162188" 284.394004513895 -63.693292810804 2.33989375835121 0.0196320652681288 0.999981308167783 -4.59508081230946 11 "GNG3"
"ENSG00000276368" -323.335174549848 -124.405538353128 -2.33976459621642 0.0196387893227339 0.999981308167783 -4.59508081754127 6 "HIST1H2AJ"
"ENSG00000264514" 318.349230008535 -171.366765377018 2.33451415899386 0.0199138346608351 0.999981308167783 -4.5950810299809 18 "RP11-720L2.4"
"ENSG00000162729" 312.071657076149 126.219631088311 2.33359154215285 0.0199625128818617 0.999981308167783 -4.59508106726382 1 "IGSF8"
"ENSG00000068745" 155.100800713759 447.899107758175 2.33319589306626 0.019983419622775 0.999981308167783 -4.5950810832476 3 "IP6K2"
"ENSG00000089199" 604.429115060296 -55.4634830894965 2.33252896034941 0.0200187048088881 0.999981308167783 -4.59508111018501 20 "CHGB"
"ENSG00000112053" -246.829588675575 210.555597184896 -2.33165811782629 0.0200648602519724 0.999981308167783 -4.59508114534723 6 "SLC26A8"
"ENSG00000207460" 333.767838755585 -189.104513921817 2.32655466803676 0.0203372240837029 0.999981308167783 -4.59508135115652 15 "SNORD116-19"
"ENSG00000166479" -151.078408577902 802.328010837667 -2.32560026853363 0.0203885163879392 0.999981308167783 -4.59508138959691 18 "TMX3"
"ENSG00000243926" 336.023602243737 -128.179939325615 2.32172621499837 0.02059788314847 0.999981308167783 -4.59508154547621 3 "TIPARP-AS1"
"ENSG00000132359" 189.601749328705 483.164811118354 2.32137162178222 0.0206171401138562 0.999981308167783 -4.59508155973143 17 "RAP1GAP2"
"ENSG00000241563" 333.585962354412 -86.8257770224193 2.32035182228979 0.0206726103201256 0.999981308167783 -4.5950816007173 1 "CORT"
"ENSG00000230729" 333.442266727177 -165.17087725218 2.31479986437347 0.0209768935417523 0.999981308167783 -4.59508182354667 9 "RP11-296L22.8"
"ENSG00000108932" -148.875435748847 -371.111715428518 -2.31362801587059 0.0210416162677162 0.999981308167783 -4.59508187051344 17 "SLC16A6"
"ENSG00000262179" 292.015858792425 -156.500822355958 2.31326580369728 0.0210616569841189 0.999981308167783 -4.59508188502602 6 "RP1-302G2.5"
"ENSG00000110844" 162.671896377112 512.021781126289 2.31317534398275 0.0210666646008617 0.999981308167783 -4.59508188865006 12 "PRPF40B"
"ENSG00000267216" -335.334746744042 17.9967023556002 -2.31244949530527 0.0211068833829714 0.999981308167783 -4.59508191772453 19 "AC010642.1"
"ENSG00000268738" 241.778654715956 -42.9780268860477 2.31216146394388 0.0211228615836388 0.999981308167783 -4.59508192925944 23 "HSFX2"
"ENSG00000206601" 196.838369202916 147.831150315005 2.3081611695629 0.0213458679782698 0.999981308167783 -4.59508208931772 4 "RNU6-431P"
"ENSG00000267534" -296.674155701328 -87.3294507406433 -2.30796656543606 0.021356768914297 0.999981308167783 -4.59508209709737 19 "S1PR2"
"ENSG00000143502" 360.70268911877 89.5234097564096 2.30750302794688 0.0213827539897556 0.999981308167783 -4.59508211562549 1 "SUSD4"
"ENSG00000273174" 260.80400409776 -249.339502546053 2.3061193085841 0.0214604870647566 0.999981308167783 -4.59508217091304 3 "RP11-434H6.6"
"ENSG00000110375" 345.863264844836 -103.971183686894 2.3053400646259 0.0215043710726622 0.999981308167783 -4.59508220203426 11 "UPK2"
"ENSG00000268833" -273.859358708532 -270.096766765954 -2.30329180246454 0.0216200950467934 0.999981308167783 -4.5950822837888 19 "AC011513.4"
"ENSG00000224969" 285.416872691939 -49.881281304671 2.30130426583583 0.0217329073337277 0.999981308167783 -4.59508236305265 1 "RP11-54O7.11"
"ENSG00000163827" 217.060380685382 166.29386062748 2.2998803064406 0.0218140465743016 0.999981308167783 -4.59508241980027 3 "LRRC2"
"ENSG00000280165" 354.731446630381 -266.856674087914 2.29946359857989 0.0218378411194125 0.999981308167783 -4.59508243640051 13 "PCDH20"
"ENSG00000145536" 344.16143782971 -109.017251321279 2.29619938249686 0.0220250166972337 0.999981308167783 -4.59508256633555 5 "ADAMTS16"
"ENSG00000257740" 284.771480765896 -20.7224192110416 2.29596531247856 0.0220384922692094 0.999981308167783 -4.5950825756461 12 "RP11-977G19.12"
"ENSG00000198774" 213.885159708336 -63.1598196616558 2.29493580808969 0.0220978469475838 0.999981308167783 -4.59508261658558 12 "RASSF9"
"ENSG00000164442" -504.764228606804 -87.2867112583562 -2.293746594294 0.0221665829395871 0.999981308167783 -4.59508266385406 6 "CITED2"
"ENSG00000087258" 218.462505618212 704.499452204904 2.28805298655464 0.0224982599929638 0.999981308167783 -4.59508288983451 16 "GNAO1"
"ENSG00000238132" -239.362094223579 111.817429871904 -2.27897855565199 0.0230358262295836 0.999981308167783 -4.59508324888165 13 "CASC4P1"
"ENSG00000117013" 183.336788822674 79.2883260111135 2.27894326108716 0.0230379387163293 0.999981308167783 -4.59508325027547 1 "KCNQ4"
"ENSG00000261113" 163.981295882721 67.925429998702 2.27833415380721 0.0230744222197674 0.999981308167783 -4.59508327432629 16 "RP11-141O15.1"
"ENSG00000188322" 260.951852593258 -242.146770068576 2.27789849037468 0.0231005478624543 0.999981308167783 -4.59508329152487 16 "SBK1"
"ENSG00000277588" 334.340806746847 -51.2905210000318 2.27773327619059 0.023110462075834 0.999981308167783 -4.59508329804619 19 "MIR6806"
"ENSG00000272361" 458.443391477175 -250.768810393803 2.27741402160816 0.0231296304798728 0.999981308167783 -4.59508331064642 7 "GS1-166A23.2"
"ENSG00000279837" -224.337636063336 95.0405321563481 -2.2692228779745 0.0236261918950125 0.999981308167783 -4.59508363334919 11 "RP11-504G3.2"
"ENSG00000214027" -222.653061436613 -367.774585802063 -2.2685751778588 0.0236658493692254 0.999981308167783 -4.59508365881852 6 "ARPC3P5"
"ENSG00000229391" 357.839287152977 -148.495682349538 2.26776304561818 0.0237156565319907 0.999981308167783 -4.59508369074388 6 "HLA-DRB6"
"ENSG00000188277" 292.449097558301 -117.448990113647 2.26474167955805 0.0239017549975381 0.999981308167783 -4.59508380941848 15 "C15orf62"
"ENSG00000273328" -315.683878664313 46.1066239577747 -2.26435746478523 0.0239255111521399 0.999981308167783 -4.5950838244989 3 "RP11-141M3.6"
"ENSG00000244642" 596.258583074523 -292.399847974028 2.26386140273731 0.0239562132339494 0.999981308167783 -4.5950838439657 8 "RN7SL396P"
"ENSG00000163464" -389.839017881222 -44.0592162056235 -2.26311055971714 0.0240027492890688 0.999981308167783 -4.59508387342295 2 "CXCR1"
"ENSG00000246763" 263.457617307136 147.459257980067 2.26176424868274 0.0240863883390847 0.999981308167783 -4.59508392621815 5 "RGMB-AS1"
"ENSG00000243650" -360.07997516197 -231.582776618574 -2.2613145250576 0.0241143836415678 0.999981308167783 -4.59508394384712 2 "RN7SL834P"
"ENSG00000280333" 231.010772023424 32.7700474434645 2.25681672897952 0.0243959311856851 0.999981308167783 -4.5950841199733 17 "RP11-667K14.14"
"ENSG00000272031" 246.996167577503 67.9074209528914 2.25356843376008 0.0246010362671231 0.999981308167783 -4.59508424696059 1 "ANKRD34A"
"ENSG00000100504" -204.546193662554 274.407343549696 -2.25332915379916 0.0246162040342978 0.999981308167783 -4.59508425630792 14 "PYGL"
"ENSG00000272797" 161.878058607443 225.508867399438 2.25238681799375 0.0246760169701792 0.999981308167783 -4.59508429311037 3 "RP11-368I23.3"
"ENSG00000224763" -345.047912995247 -284.456872599915 -2.25206606463214 0.0246964049429696 0.999981308167783 -4.59508430563392 1 "FDPSP8"
"ENSG00000225111" -212.391062190496 -338.550005674607 -2.25170420641449 0.0247194232157226 0.999981308167783 -4.5950843197602 2 "AC083900.1"
"ENSG00000262663" 466.771938087603 -29.2877626992718 2.25007592924906 0.0248232307542126 0.999981308167783 -4.59508438329808 17 "RP11-497H17.1"
"ENSG00000213275" -324.920579855482 -318.787844440233 -2.24962937147248 0.0248517662086832 0.999981308167783 -4.59508440071576 11 "IFITM9P"
"ENSG00000227581" -224.490442276419 137.157374273921 -2.24940617210949 0.0248660395272897 0.999981308167783 -4.59508440942028 23 "RP13-140E4.1"
"ENSG00000201492" 600.02435846901 -280.885804192634 2.24665518225355 0.0250425472363142 0.999981308167783 -4.59508451663658 1 "RNA5SP78"
"ENSG00000143630" 224.014433369291 -1.34900901037205 2.245957701684 0.0250874711125002 0.999981308167783 -4.59508454379998 1 "HCN3"
"ENSG00000238041" -264.223419351397 35.4978687831146 -2.24545198889017 0.0251200871903345 0.999981308167783 -4.59508456348983 11 "RP11-59K5.1"
"ENSG00000147234" 333.397267642657 199.41254914668 2.24356032162257 0.0252424173011854 0.999981308167783 -4.59508463710363 23 "FRMPD3"
"ENSG00000268182" 377.495378930429 25.6743817403398 2.24187612042483 0.0253517657196784 0.999981308167783 -4.59508470259356 19 "SMIM17"
"ENSG00000163166" -161.888375550668 477.585348823163 -2.24117285782638 0.0253975472349289 0.999981308167783 -4.59508472992573 2 "IWS1"
"ENSG00000199627" -158.083026871663 126.691534725887 -2.23816462638077 0.0255941898830106 0.999981308167783 -4.59508484674691 7 "RNU6-1010P"
"ENSG00000254670" 159.015289027566 -379.900777196415 2.23551918597748 0.0257682074416149 0.999981308167783 -4.59508494935437 11 "CTC-497E21.3"
"ENSG00000224324" -289.968822338548 50.5125442050964 -2.23523124816153 0.0257872098117937 0.999981308167783 -4.5950849605154 7 "THAP5P1"
"ENSG00000267063" 278.978290840875 106.983243742537 2.23452265976628 0.0258340246417976 0.999981308167783 -4.59508498797574 19 "AC006130.3"
"ENSG00000248208" -410.489877977215 -113.368205183737 -2.23275292434142 0.0259512690184521 0.999981308167783 -4.59508505652269 4 "WDR45P1"
"ENSG00000133317" -317.032760518154 -91.001518123941 -2.23246880910521 0.0259701344633513 0.999981308167783 -4.5950850675224 11 "LGALS12"
"ENSG00000278703" 462.511442369347 -195.871147299643 2.23160923179128 0.0260272833916305 0.999981308167783 -4.59508510079334 18 "RP11-706P11.2"
"ENSG00000164488" 235.901912372877 -348.809428188847 2.22933146309981 0.0261792480790865 0.999981308167783 -4.59508518889707 6 "DACT2"
"ENSG00000200469" 117.476893493689 185.400378058225 2.22919932550689 0.0261880873807276 0.999981308167783 -4.59508519400548 4 "RNU6-112P"
"ENSG00000124701" 504.616741561667 -104.243517267719 2.22814514377713 0.0262586991955831 0.999981308167783 -4.59508523474933 6 "APOBEC2"
"ENSG00000064102" -158.291084573896 455.334037235921 -2.22717923826232 0.0263235428089182 0.999981308167783 -4.59508527206503 12 "INTS13"
"ENSG00000211866" 401.941544196295 -147.129718282901 2.22368167822685 0.0265595046495714 0.999981308167783 -4.59508540705484 14 "TRAJ23"
"ENSG00000167861" 164.751983189113 234.636439156696 2.22354300424086 0.0265688978847063 0.999981308167783 -4.59508541240285 17 "HID1"
"ENSG00000246889" 273.011014879386 168.175687993835 2.22337532636677 0.0265802595727613 0.999981308167783 -4.59508541886894 11 "AP000487.5"
"ENSG00000109794" 222.789998903354 366.157603799472 2.22201244896138 0.0266727630010723 0.999981308167783 -4.59508547140735 4 "FAM149A"
"ENSG00000184961" 195.492099002256 162.541708401266 2.22181140446519 0.0266864321867836 0.999981308167783 -4.59508547915487 9 "RPL7AP49"
"ENSG00000283598" -252.934166231354 97.3935391427788 -2.22088512221444 0.0267494892866574 0.999981308167783 -4.59508551484179 1 "MIR1295B"
"ENSG00000154165" -290.432492847554 -12.4373680524379 -2.21604541442948 0.0270810567702988 0.999981308167783 -4.5950857010679 3 "GPR15"
"ENSG00000159339" -353.797741436168 136.938907488649 -2.21274139870403 0.0273094519586615 0.999981308167783 -4.59508582797698 1 "PADI4"
"ENSG00000127578" 209.567271797622 -208.273526019794 2.21110713864144 0.0274230373944935 0.999981308167783 -4.5950858906822 16 "WFIKKN1"
"ENSG00000263219" -242.719998049129 63.3890141517723 -2.21060406016514 0.02745808484853 0.999981308167783 -4.5950859099759 17 "RYKP1"
"ENSG00000224668" -319.600463206977 -13.4307078316254 -2.20918840519089 0.0275569158112546 0.999981308167783 -4.59508596424535 1 "IPO8P1"
"ENSG00000253325" 415.900506059428 -342.771250649139 2.20846136853944 0.027607791800368 0.999981308167783 -4.59508599210337 14 "IGHV7-34-1"
"ENSG00000258354" 189.182014652301 -233.316865376638 2.2047412250153 0.0278693900529023 0.999981308167783 -4.5950861345104 16 "MIR3180-1"
"ENSG00000146166" 306.062134035368 93.0878727651075 2.20472801470954 0.0278703227984523 0.999981308167783 -4.59508613501563 6 "LGSN"
"ENSG00000188933" 271.695181740023 599.879396300715 2.20397269410508 0.0279236989343469 0.999981308167783 -4.59508616390078 17 "USP32P1"
"ENSG00000049089" 280.633766676159 20.2801037488512 2.20365305588925 0.0279463133573024 0.999981308167783 -4.59508617612159 1 "COL9A2"
"ENSG00000211789" 452.095212311707 -180.499618856043 2.20340266755183 0.0279640394025383 0.999981308167783 -4.59508618569357 14 "TRAV12-2"
"ENSG00000206828" -182.169260899158 -462.43773193446 -2.20285365783297 0.0280029401297721 0.999981308167783 -4.59508620667764 1 "U1"
"ENSG00000233732" 280.749532361673 -384.365270964273 2.20208560563996 0.0280574398443625 0.999981308167783 -4.59508623602543 16 "IGHV3OR16-10"
"ENSG00000065802" 221.782513747898 275.58690903089 2.20164796778903 0.028088534879513 0.999981308167783 -4.59508625274348 2 "ASB1"
"ENSG00000247228" 276.556122637309 -98.357300001058 2.20061879663964 0.0281617769093099 0.999981308167783 -4.59508629204578 16 "RP11-296I10.3"
"ENSG00000137055" -154.540200218081 384.558173556454 -2.20050964567185 0.028169554421079 0.999981308167783 -4.59508629621304 9 "PLAA"
"ENSG00000163221" -231.072342510478 -247.772433722124 -2.19991150812558 0.0282122074495945 0.999981308167783 -4.59508631904563 1 "S100A12"
"ENSG00000255150" -227.731561012849 90.0109294507891 -2.19895013002718 0.0282808799834371 0.999981308167783 -4.59508635573162 12 "EID3"
"ENSG00000206832" -129.601551574875 152.964179895238 -2.19732859147427 0.0283970358871275 0.999981308167783 -4.59508641757403 1 "RNU6V"
"ENSG00000146205" -308.584023971458 116.848007462519 -2.19647632540887 0.028458251430073 0.999981308167783 -4.59508645006017 2 "ANO7"
"ENSG00000153037" -189.890996939597 85.3097795383798 -2.19629573308017 0.0284712374230139 0.999981308167783 -4.5950864569422 5 "SRP19"
"ENSG00000133997" -207.426665923733 336.655961115532 -2.19034997298707 0.0289016512346472 0.999981308167783 -4.59508668322194 14 "MED6"
"ENSG00000256103" -309.726470257034 -477.050360574374 -2.18962119768255 0.0289547917351445 0.999981308167783 -4.5950867109164 12 "ATP5J2P5"
"ENSG00000258864" -170.627210194846 -23.0498083081487 -2.18706680488782 0.0291417180933852 0.999981308167783 -4.59508680791639 5 "CTC-554D6.1"
"ENSG00000248930" -412.847238235151 -187.491823410573 -2.18308052178577 0.0294355081134276 0.999981308167783 -4.59508695907204 5 "CTC-250P20.1"
"ENSG00000274211" 233.251018157244 -33.279917227665 2.18202336322077 0.0295138482016153 0.999981308167783 -4.59508699911364 17 "SOCS7"
"ENSG00000090857" 185.302526824433 141.985462768519 2.18191401916304 0.0295219613272919 0.999981308167783 -4.59508700325411 16 "PDPR"
"ENSG00000130940" 199.74406889793 430.667542782106 2.18092116154269 0.0295957175759685 0.999981308167783 -4.59508704084129 1 "CASZ1"
"ENSG00000145623" -150.050709012981 221.267415441895 -2.18063440928992 0.0296170490430627 0.999981308167783 -4.595087051694 5 "OSMR"
"ENSG00000162595" 169.50747834668 172.889798096178 2.1804093679075 0.0296337991290256 0.999981308167783 -4.59508706021014 1 "DIRAS3"
"ENSG00000151092" -183.614935070262 681.096442493085 -2.18010912667305 0.0296561591433793 0.999981308167783 -4.59508707157069 3 "NGLY1"
"ENSG00000060982" -209.153895485433 269.904209256791 -2.1797980449688 0.029679341828227 0.999981308167783 -4.59508708333979 12 "BCAT1"
"ENSG00000269813" 207.856943534273 67.7020601486872 2.17973222815516 0.029684248684686 0.999981308167783 -4.59508708582966 19 "CTD-3193O13.14"
"ENSG00000282278" -315.157375424721 6.75939187803872 -2.17701450175804 0.029887475628052 0.999981308167783 -4.59508718857738 4 "RP11-231C18.3"
"ENSG00000109927" 168.420491885493 422.663645048223 2.17677714720003 0.0299052814052559 0.999981308167783 -4.59508719754504 11 "TECTA"
"ENSG00000173801" 216.27451944676 262.174337313894 2.17565301426154 0.0299897354450481 0.999981308167783 -4.5950872400039 17 "JUP"
"ENSG00000184182" -170.312799270559 432.210935125152 -2.1750064367114 0.0300384046778852 0.999981308167783 -4.59508726441568 2 "UBE2F"
"ENSG00000260917" 137.841260326473 166.486749069656 2.17493460494463 0.0300438158024338 0.999981308167783 -4.5950872671272 10 "RP11-57H14.4"
"ENSG00000062716" -137.115209745756 426.218632555505 -2.17095383064968 0.0303450056616299 0.999981308167783 -4.59508741726349 17 "VMP1"
"ENSG00000243870" -250.931474802058 -146.726952873209 -2.17052359365158 0.0303777130881013 0.999981308167783 -4.59508743347414 17 "RN7SL236P"
"ENSG00000177463" 106.984750445083 734.435075631926 2.16868072764929 0.030518155052167 0.999981308167783 -4.59508750287512 3 "NR2C2"
"ENSG00000241839" -157.028906533369 -208.221265504942 -2.16630308910154 0.0307001770067341 0.999981308167783 -4.59508759233092 15 "PLEKHO2"
"ENSG00000164647" -228.009419168579 48.2684627983294 -2.16088274240972 0.031118633251468 0.999981308167783 -4.59508779591006 7 "STEAP1"
"ENSG00000261857" 240.195152614965 32.9824960125436 2.15933087657669 0.0312393388936678 0.999981308167783 -4.59508785410462 19 "MIA"
"ENSG00000182580" 248.565334808698 -25.5295012116845 2.15752567360976 0.031380255948938 0.999981308167783 -4.59508792174841 3 "EPHB3"
"ENSG00000258634" 222.437224571811 85.3646894743002 2.15576696997694 0.0315180686652188 0.999981308167783 -4.59508798759714 1 "RP4-773N10.4"
"ENSG00000117069" -169.556687897197 233.393404867178 -2.15419483300837 0.031641702225223 0.999981308167783 -4.59508804641658 1 "ST6GALNAC5"
"ENSG00000186281" 286.909811775823 -147.712427896277 2.15250061522341 0.0317754028755803 0.999981308167783 -4.59508810975692 2 "GPAT2"
"ENSG00000103404" 108.28250752018 355.991658226983 2.15224738437964 0.0317954284680753 0.999981308167783 -4.59508811922014 16 "USP31"
"ENSG00000260646" 378.083587821879 -7.05310738659025 2.14986939799741 0.0319840104390463 0.999981308167783 -4.59508820803254 16 "LA16c-385E7.1"
"ENSG00000180481" 223.562634926527 74.2989539679294 2.1493235700438 0.0320274317463298 0.999981308167783 -4.5950882284046 12 "GLIPR1L2"
"ENSG00000150722" -219.124466458283 233.257759246833 -2.14749164107597 0.0321735345564685 0.999981308167783 -4.59508829674135 2 "PPP1R1C"
"ENSG00000233232" 254.970056038307 54.0391733264583 2.14735225987581 0.0321846741054892 0.999981308167783 -4.59508830193841 16 "NPIPB7"
"ENSG00000237161" -215.273064288374 153.874395039068 -2.14694057660471 0.0322175957846908 0.999981308167783 -4.59508831728682 15 "RP11-32B5.1"
"ENSG00000124203" 156.67603998645 146.767473374589 2.14618208715913 0.0322783267842544 0.999981308167783 -4.59508834555734 20 "ZNF831"
"ENSG00000147180" 171.438902047379 235.425825601979 2.1460628523792 0.0322878826563992 0.999981308167783 -4.5950883500006 23 "ZNF711"
"ENSG00000235559" 382.597415639821 -408.49009967489 2.14598384020264 0.0322942162939852 0.999981308167783 -4.59508835294479 6 "NOP56P1"
"ENSG00000215480" 213.957060518858 -325.139303536267 2.14583756319752 0.0323059447156418 0.999981308167783 -4.59508835839526 13 "OR7E37P"
"ENSG00000183955" 185.00084432673 258.934003897437 2.1441350423657 0.0324427213982236 0.999981308167783 -4.59508842180681 12 "KMT5A"
"ENSG00000167981" 253.46260510145 55.106640815361 2.14390626601555 0.0324611386284236 0.999981308167783 -4.59508843032404 16 "ZNF597"
"ENSG00000132846" 234.090257118042 -212.051720531193 2.14305155703905 0.0325300249074706 0.999981308167783 -4.59508846213663 5 "ZBED3"
"ENSG00000229644" -240.097330126805 -73.6867684265244 -2.14014359503867 0.0327653365181963 0.999981308167783 -4.59508857027996 10 "NAMPTP1"
"ENSG00000107104" 131.180806153462 683.845293354694 2.13953474957196 0.0328147887417684 0.999981308167783 -4.59508859290407 9 "KANK1"
"ENSG00000110786" 190.594529344173 304.928212738986 2.13872821223694 0.0328803967307449 0.999981308167783 -4.59508862286477 11 "PTPN5"
"ENSG00000078814" 222.148949299664 182.285037586485 2.13848794289751 0.032899963257547 0.999981308167783 -4.59508863178802 20 "MYH7B"
"ENSG00000102962" 222.591364535869 -377.215501678563 2.13804685893115 0.0329359093012703 0.999981308167783 -4.59508864816667 16 "CCL22"
"ENSG00000233133" 425.154623528895 -251.165641246654 2.13523789612938 0.0331656169507213 0.999981308167783 -4.59508875239431 3 "AC104451.2"
"ENSG00000275585" 441.050715726343 -18.0036918133574 2.13472811409567 0.033207452279819 0.999981308167783 -4.59508877129573 1 "CH17-118O6.3"
"ENSG00000143217" 156.97801294705 -254.487510246183 2.13161849186396 0.0334636255571972 0.999981308167783 -4.59508888649801 1 "NECTIN4"
"ENSG00000219438" 302.776615429764 -197.169166927107 2.13140462493794 0.0334813062234289 0.999981308167783 -4.59508889441519 22 "FAM19A5"
"ENSG00000227939" -282.730680328854 30.4662554340375 -2.13017793451097 0.0335828732235479 0.999981308167783 -4.59508893981129 6 "RPL3P2"
"ENSG00000246477" -130.783316297024 238.150657160523 -2.12987181315279 0.0336082604898159 0.999981308167783 -4.59508895113601 8 "AF131216.6"
"ENSG00000180828" -327.32822914052 69.0179806119379 -2.12978983965162 0.0336150615118508 0.999981308167783 -4.59508895416827 8 "BHLHE22"
"ENSG00000171150" -155.339746575031 365.955396755099 -2.12970108855679 0.0336224261750212 0.999981308167783 -4.59508895745114 2 "SOCS5"
"ENSG00000187105" 196.423429236098 81.0825139712929 2.12933729855829 0.0336526283294954 0.999981308167783 -4.5950889709061 14 "HEATR4"
"ENSG00000135426" 147.665434425777 279.828354642581 2.12809506039572 0.0337559354116441 0.999981308167783 -4.59508901683429 12 "TESPA1"
"ENSG00000041802" -182.705250197931 391.791285435685 -2.12436535683732 0.0340677404959796 0.999981308167783 -4.59508915457317 3 "LSG1"
"ENSG00000120526" -142.355686439894 490.756515013563 -2.12333617858767 0.0341542136399113 0.999981308167783 -4.59508919253976 8 "NUDCD1"
"ENSG00000213574" -303.710332411808 -218.308941968591 -2.12302264940521 0.0341805941953226 0.999981308167783 -4.59508920410236 10 "LDHAP5"
"ENSG00000185739" 400.740979850565 -41.7458738450825 2.1229958981296 0.034182845873806 0.999981308167783 -4.59508920508883 16 "SRL"
"ENSG00000274845" -263.596269510152 3.15338340107749 -2.12148775795307 0.0343099931028334 0.999981308167783 -4.59508926068362 2 "uc_338"
"ENSG00000129646" 209.328718122871 22.0914323763554 2.12093725723019 0.0343565051733445 0.999981308167783 -4.59508928096729 17 "QRICH2"
"ENSG00000278621" -289.256563568864 -125.620983177588 -2.12076935928194 0.0343707016973485 0.999981308167783 -4.5950892871526 15 "CTD-2033D15.3"
"ENSG00000108479" -185.753525042878 -339.460662603791 -2.12071975922422 0.0343748965660138 0.999981308167783 -4.59508928897979 17 "GALK1"
"ENSG00000223802" 257.735310807987 -32.1999832274631 2.11877752951899 0.0345395036441518 0.999981308167783 -4.59508936049498 19 "CERS1"
"ENSG00000196747" -286.498437294122 -132.742542691928 -2.11774490680228 0.034627294639291 0.999981308167783 -4.59508939849155 6 "HIST1H2AI"
"ENSG00000164251" -357.90550407273 -87.4953282895887 -2.11698505135639 0.0346920176312406 0.999981308167783 -4.59508942643987 5 "F2RL1"
"ENSG00000116147" 172.423914811187 167.239597079276 2.11669155151836 0.0347170450907528 0.999981308167783 -4.59508943723244 1 "TNR"
"ENSG00000154269" 144.827021240923 297.418003257834 2.11624007924722 0.0347555734337984 0.999981308167783 -4.59508945383122 6 "ENPP3"
"ENSG00000188859" 214.450526581454 -218.672764893222 2.11547827971876 0.0348206679093128 0.999981308167783 -4.59508948183179 1 "FAM78B"
"ENSG00000271259" 211.84110131501 -58.5611073281938 2.11487501129151 0.0348722902056954 0.999981308167783 -4.59508950399839 12 "RP11-1109F11.5"
"ENSG00000005884" 189.012720200019 664.182374112066 2.11399720182744 0.0349475222839366 0.999981308167783 -4.59508953624188 17 "ITGA3"
"ENSG00000139624" -137.888800541682 543.691217977557 -2.11281916091072 0.0350487038132057 0.999981308167783 -4.59508957949304 12 "CERS5"
"ENSG00000281832" 362.671921228215 -206.915161879791 2.11277914476952 0.0350521451845455 0.999981308167783 -4.59508958096183 6 "LINC00602"
"ENSG00000232888" -448.99130124938 -223.682810202808 -2.11246350892348 0.0350792998738475 0.999981308167783 -4.59508959254606 12 "RPS11P5"
"ENSG00000235236" 185.286932258365 160.628819463504 2.11094313229216 0.0352103528460789 0.999981308167783 -4.59508964832223 3 "RP13-131K19.1"
"ENSG00000274641" -234.622369603529 -153.640657855246 -2.11003695804106 0.0352886620885757 0.999981308167783 -4.59508968154741 6 "HIST1H2BO"
"ENSG00000275857" 180.01787015647 -297.904646665335 2.10933365528461 0.0353495423700114 0.999981308167783 -4.5950897073247 16 "AC009133.21"
"ENSG00000276772" 287.395529649326 -210.484318302397 2.10810826720009 0.0354558308311281 0.999981308167783 -4.59508975221755 15 "CTD-2515H24.2"
"ENSG00000100567" -167.178412107284 320.273254838724 -2.10797270737063 0.0354676058807836 0.999981308167783 -4.59508975718233 14 "PSMA3"
"ENSG00000196367" 127.261315705561 490.426880915872 2.10776349665827 0.0354857849869047 0.999981308167783 -4.59508976484387 7 "TRRAP"
"ENSG00000271992" 338.751386169991 -223.7203344986 2.10764840603715 0.0354957890422383 0.999981308167783 -4.59508976905828 1 "RP11-42O15.3"
"ENSG00000260855" 283.88749748995 -123.689812709407 2.10686578730631 0.0355638808393614 0.999981308167783 -4.5950897977107 1 "RP11-439E19.10"
"ENSG00000047410" -189.549369452987 816.692794671134 -2.10658441078809 0.0355883893138834 0.999981308167783 -4.59508980800956 1 "TPR"
"ENSG00000179348" 225.623916677094 131.004526388106 2.1062799236205 0.0356149270470297 0.999981308167783 -4.59508981915291 3 "GATA2"
"ENSG00000183186" -189.738495034552 -130.517293983136 -2.10413793481804 0.0358020919208581 0.999981308167783 -4.59508989749915 19 "C2CD4C"
"ENSG00000277382" 389.583962743615 14.3134388148489 2.10365488939506 0.0358444159840305 0.999981308167783 -4.59508991515663 17 "RP11-318A15.8"
"ENSG00000178538" 340.543577106985 -39.746366949275 2.10316884886044 0.0358870456494458 0.999981308167783 -4.59508993291949 8 "CA8"
"ENSG00000181234" 285.70242603185 -115.446219828631 2.1031272440102 0.0358906967428125 0.999981308167783 -4.59508993443976 12 "TMEM132C"
"ENSG00000282527" 211.713845063995 -61.5887479013586 2.102785682596 0.035920682963199 0.999981308167783 -4.5950899469199 3 "RP11-389G6.5"
"ENSG00000197153" -225.965971085437 82.1304230075781 -2.10183737661829 0.0360040485663781 0.999981308167783 -4.59508998155933 6 "HIST1H3J"
"ENSG00000122367" 290.60867887023 170.220394289359 2.10096765556037 0.0360806511181784 0.999981308167783 -4.59509001331484 10 "LDB3"
"ENSG00000224459" 244.492181296528 -232.15119693707 2.09909179093366 0.0362463463231653 0.999981308167783 -4.59509008176359 1 "RP11-169K16.4"
"ENSG00000143546" -195.055484955457 -254.453162191824 -2.09758130600185 0.0363802397492312 0.999981308167783 -4.59509013683687 1 "S100A8"
"ENSG00000248356" -360.173708164377 50.8525167068911 -2.09752926897083 0.0363848599713668 0.999981308167783 -4.59509013873356 4 "RP11-557J10.4"
"ENSG00000228817" -243.800823102176 66.7249891947066 -2.09652900943907 0.0364737677008478 0.999981308167783 -4.59509017518161 21 "BACH1-IT2"
"ENSG00000172965" -128.628724399446 953.761192699824 -2.09564439566273 0.0365525508911384 0.999981308167783 -4.59509020740174 2 "MIR4435-2HG"
"ENSG00000109118" 117.016076227508 530.808963204228 2.09490890687258 0.0366181637307306 0.999981308167783 -4.59509023418025 17 "PHF12"
"ENSG00000172828" 132.778372456048 -350.353985177343 2.09484011558676 0.036624305732236 0.999981308167783 -4.59509023668438 16 "CES3"
"ENSG00000219607" 250.663989314261 -220.049349527767 2.09471984948195 0.0366350457557287 0.999981308167783 -4.59509024106209 6 "PPP1R3G"
"ENSG00000236182" -362.154974439882 -442.39604731876 -2.09360325154164 0.0367348888692054 0.999981308167783 -4.59509028169553 3 "RP11-297K7.1"
"ENSG00000278616" 136.174888737445 211.195214260439 2.09322096533001 0.0367691252102143 0.999981308167783 -4.5950902956022 10 "BEND3P3"
"ENSG00000184343" 201.834916790347 -13.6219324983051 2.09276974621681 0.0368095700234864 0.999981308167783 -4.59509031201338 23 "SRPK3"
"ENSG00000106278" -164.549809270112 703.536804470391 -2.09113090369992 0.0369567866380634 0.999981308167783 -4.59509037159037 7 "PTPRZ1"
"ENSG00000243352" 173.522510453193 -349.423148817799 2.08907459566098 0.0371422148792788 0.999981308167783 -4.59509044627949 7 "RN7SL8P"
"ENSG00000088832" -147.048448844294 248.01520752221 -2.08699691196962 0.0373303767078273 0.999981308167783 -4.59509052167257 20 "FKBP1A"
"ENSG00000272432" 308.863760302428 -205.265165103187 2.08697733730981 0.037332153314145 0.999981308167783 -4.59509052238259 1 "RP3-465N24.6"
"ENSG00000186684" 244.861612998964 41.6181882249069 2.08638180415499 0.0373862387158307 0.999981308167783 -4.59509054397912 2 "CYP27C1"
"ENSG00000184009" -213.553789642738 26.8311857025471 -2.08502111905729 0.0375100650078314 0.999981308167783 -4.59509059330091 17 "ACTG1"
"ENSG00000141084" 182.081895297716 8.34445612006228 2.08456738977267 0.0375514334110101 0.999981308167783 -4.59509060974066 16 "RANBP10"
"ENSG00000176884" 363.195891622896 81.3804190780704 2.08451830068289 0.0375559114019353 0.999981308167783 -4.59509061151911 9 "GRIN1"
"ENSG00000274964" -120.890323962317 183.625796865827 -2.08408882003525 0.037595108796157 0.999981308167783 -4.5950906270767 12 "RP11-817I4.1"
"ENSG00000274386" 170.516179085418 236.692703211645 2.08371216899687 0.0376295133134457 0.999981308167783 -4.595090640718 1 "TMEM269"
"ENSG00000072518" 220.487777065985 526.262582529008 2.0833527890554 0.0376623652697593 0.999981308167783 -4.59509065373156 11 "MARK2"
"ENSG00000145824" 200.610276895332 -256.289387664941 2.08265554634999 0.0377261720199068 0.999981308167783 -4.59509067897338 5 "CXCL14"
"ENSG00000131626" 178.508337816793 1152.19575663896 2.08188496775151 0.0377967971984801 0.999981308167783 -4.59509070686054 11 "PPFIA1"
"ENSG00000213089" -140.99853733491 160.653191787084 -2.0806127853116 0.0379136422060265 0.999981308167783 -4.59509075287891 6 "PDCL3P5"
"ENSG00000213197" -596.813391197661 -60.3503392365887 -2.07889843385981 0.0380715858506102 0.999981308167783 -4.59509081484841 2 "AC012066.1"
"ENSG00000272693" 181.013000405164 172.820084006226 2.07610295605023 0.0383303371289276 0.999981308167783 -4.59509091579177 7 "RP11-479O9.4"
"ENSG00000203875" -197.012804814278 333.89181501818 -2.07582057799788 0.0383565573854662 0.999981308167783 -4.59509092598098 6 "SNHG5"
"ENSG00000048740" 143.972371009161 502.943116271359 2.07560523350999 0.0383765635033104 0.999981308167783 -4.59509093375052 10 "CELF2"
"ENSG00000196505" -114.348613128526 604.88246569129 -2.07430411238609 0.0384976306669737 0.999981308167783 -4.59509098067752 1 "GDAP2"
"ENSG00000179168" -175.150679710398 -314.5373750576 -2.07365934885852 0.0385577453494469 0.999981308167783 -4.59509100392134 19 "GGN"
"ENSG00000108960" -178.398754346749 119.8584046704 -2.07198850503534 0.0387138991976392 0.999981308167783 -4.59509106412295 17 "MMD"
"ENSG00000115590" -381.617913833024 49.4391441645864 -2.07108154929972 0.0387988869040444 0.999981308167783 -4.59509109678143 2 "IL1R2"
"ENSG00000006025" 173.070938562551 256.038280020755 2.0705908333494 0.0388449364313243 0.999981308167783 -4.59509111444584 17 "OSBPL7"
"ENSG00000146083" 174.826156139758 305.007429571113 2.07045623974956 0.0388575750310537 0.999981308167783 -4.59509111929016 5 "RNF44"
"ENSG00000276571" 149.938529571437 81.5616850759511 2.07039503898168 0.03886332306002 0.999981308167783 -4.59509112149276 16 "AC002550.6"
"ENSG00000178776" 671.384931248182 -151.111032814701 2.06776501598176 0.0391110223073252 0.999981308167783 -4.59509121608815 5 "C5orf46"
"ENSG00000237510" 240.693894585929 -267.566782169908 2.06729696445879 0.0391552446683302 0.999981308167783 -4.59509123291063 2 "GPAT2P1"
"ENSG00000178980" 177.550735880528 93.749465759705 2.06629512663176 0.0392500432392654 0.999981308167783 -4.59509126890556 19 "SELENOW"
"ENSG00000213371" -190.897375436051 88.9578912770923 -2.06582891338721 0.0392942250928433 0.999981308167783 -4.5950912856504 3 "NAP1L1P3"
"ENSG00000164344" 158.465025176314 243.553669210407 2.06579827183675 0.0392971303975033 0.999981308167783 -4.59509128675084 4 "KLKB1"
"ENSG00000065320" 232.801988302405 14.1469252603032 2.06471280170355 0.0394001682168425 0.999981308167783 -4.59509132572242 17 "NTN1"
"ENSG00000183864" 315.091664839367 13.0606295431491 2.06311254390213 0.0395524914194487 0.999981308167783 -4.59509138314028 22 "TOB2"
"ENSG00000152454" 137.136529199809 161.636873381747 2.06244116745506 0.0396165465824585 0.999981308167783 -4.59509140721662 19 "ZNF256"
"ENSG00000273218" -301.254954022465 -111.915666537675 -2.06190972063877 0.0396673138157751 0.999981308167783 -4.5950914262695 19 "LLNLR-246C6.1"
"ENSG00000242516" -478.752555610805 35.3982601207987 -2.06177284921511 0.0396803976192837 0.999981308167783 -4.59509143117574 3 "LINC00960"
"ENSG00000163755" 186.214971340558 277.238094898489 2.06038049617184 0.0398137041396361 0.999981308167783 -4.59509148106723 3 "HPS3"
"ENSG00000270728" 265.924743619575 -124.344343941369 2.05986980371203 0.0398626942143478 0.999981308167783 -4.59509149935842 1 "RP4-657E11.10"
"ENSG00000230022" -207.262690064304 49.2599236577955 -2.0593533058029 0.0399122933486187 0.999981308167783 -4.59509151785307 13 "FNTAP2"
"ENSG00000204816" -171.981536141823 171.118587096805 -2.05821637477898 0.0400216574727012 0.999981308167783 -4.59509155854817 9 "FGF7P5"
"ENSG00000236609" 223.684141549959 12.4453186481469 2.05780088489837 0.0400616879846563 0.999981308167783 -4.59509157341477 7 "ZNF853"
"ENSG00000198182" 148.784259848083 76.6673441602749 2.05496699328442 0.0403356294609778 0.999981308167783 -4.59509167473571 19 "ZNF607"
"ENSG00000130294" 711.976672536261 829.592882397652 2.05278014581915 0.0405481108571323 0.999981308167783 -4.59509175283013 2 "KIF1A"
"ENSG00000132911" -357.897954711793 266.809403679147 -2.05231796410406 0.0405931395556268 0.999981308167783 -4.59509176932474 5 "NMUR2"
"ENSG00000139549" 242.012541273359 -280.355424387207 2.05226954146132 0.0405978596578805 0.999981308167783 -4.59509177105266 12 "DHH"
"ENSG00000278524" -162.658751373737 -382.540326776183 -2.04879620502609 0.0409376496092487 0.999981308167783 -4.59509189489301 2 "MIR6810"
"ENSG00000143434" 199.368859118065 33.8989258420792 2.04850714960736 0.0409660359433078 0.999981308167783 -4.5950919051899 1 "SEMA6C"
"ENSG00000158488" 363.663279342092 -118.326585990438 2.04805226687184 0.0410107410090513 0.999981308167783 -4.59509192139126 1 "CD1E"
"ENSG00000273151" 295.707415448824 -67.3932391663428 2.04751696922175 0.0410634021837182 0.999981308167783 -4.59509194045223 7 "RP11-449P15.2"
"ENSG00000138100" 427.816568920738 -273.170624315843 2.04740996576686 0.0410739357879761 0.999981308167783 -4.59509194426183 2 "TRIM54"
"ENSG00000007545" 133.282262257976 384.181358787331 2.04512993597795 0.0412989319514006 0.999981308167783 -4.59509202539126 16 "CRAMP1"
"ENSG00000145216" -148.686437405239 761.875196500891 -2.04317379212206 0.041492800004324 0.999981308167783 -4.59509209492588 4 "FIP1L1"
"ENSG00000100600" 261.826424645182 -133.951237685592 2.04298086011595 0.0415119627595529 0.999981308167783 -4.59509210178048 14 "LGMN"
"ENSG00000202399" 516.242925221449 -319.633908264342 2.04153693498471 0.0416556176818666 0.999981308167783 -4.59509215306133 8 "Y_RNA"
"ENSG00000268983" -222.054266820328 -163.107307780805 -2.04128798332392 0.041680428278501 0.999981308167783 -4.59509216189924 19 "AC005253.4"
"ENSG00000176454" 166.967107750269 134.424491118305 2.04080961148061 0.041728138168182 0.999981308167783 -4.59509217887883 15 "LPCAT4"
"ENSG00000127081" -139.103370254795 230.665642351196 -2.03794889776093 0.0420144167390809 0.999981308167783 -4.59509228033755 9 "ZNF484"
"ENSG00000225383" -163.489361980105 342.530453064424 -2.03646697967986 0.0421633699501729 0.999981308167783 -4.59509233284122 10 "SFTA1P"
"ENSG00000284259" 180.674062427003 -307.14661447048 2.03505715804604 0.0423054920532675 0.999981308167783 -4.59509238275619 16 "MIR6773"
"ENSG00000111907" 193.716555004099 365.178692408125 2.03411055061712 0.0424011460247951 0.999981308167783 -4.59509241625209 6 "TPD52L1"
"ENSG00000142611" 318.64875747576 82.4002803893321 2.03342213345257 0.0424708252075189 0.999981308167783 -4.59509244060234 1 "PRDM16"
"ENSG00000264211" 306.175358653715 -233.858860320015 2.03262274851829 0.0425518579777526 0.999981308167783 -4.5950924688677 11 "MIR4492"
"ENSG00000101282" -292.669228790543 -73.929732895221 -2.03232788540781 0.0425817810045336 0.999981308167783 -4.59509247929104 20 "RSPO4"
"ENSG00000174695" -171.114258951572 326.053528442115 -2.03227005713023 0.0425876515727359 0.999981308167783 -4.59509248133505 5 "TMEM167A"
"ENSG00000257956" 468.480684982383 -278.617269921635 2.03067941822194 0.0427493981168638 0.999981308167783 -4.59509253753671 12 "NOP56P3"
"ENSG00000271788" 316.959253027273 31.3208378177381 2.02987947695299 0.0428309379717648 0.999981308167783 -4.59509256578458 5 "CTD-2201E18.5"
"ENSG00000225648" 105.188690642815 280.55886393672 2.0294010523521 0.0428797678638519 0.999981308167783 -4.59509258267381 7 "SBDSP1"
"ENSG00000225392" -426.423521452122 -132.547203748574 -2.02934351464769 0.04288564356503 0.999981308167783 -4.59509258470478 2 "AC016700.4"
"ENSG00000276445" 215.669996745113 -77.4367393998422 2.0287351329609 0.0429478127486004 0.999981308167783 -4.59509260617549 19 "LLNLR-268E12.1"
"ENSG00000229132" -190.888605374534 -260.463884912367 -2.02818268305746 0.0430043325405591 0.999981308167783 -4.59509262566685 23 "EIF4A1P10"
"ENSG00000015133" 164.509468597345 543.523640565755 2.02433422163253 0.0433998107690609 0.999981308167783 -4.59509276130425 14 "CCDC88C"
"ENSG00000204352" 340.632641542965 -78.8226347955969 2.02397313392612 0.043437074693332 0.999981308167783 -4.59509277401775 9 "C9orf129"
"ENSG00000153827" 131.117377664498 816.856479844936 2.02362738138413 0.0434727814377452 0.999981308167783 -4.59509278618931 2 "TRIP12"
"ENSG00000107165" -107.770631247372 672.31200009239 -2.02360771957784 0.043474812709342 0.999981308167783 -4.59509278688139 9 "TYRP1"
"ENSG00000166828" -349.257019449318 -74.5663274609867 -2.02289526838443 0.0435484706682505 0.999981308167783 -4.59509281195527 16 "SCNN1G"
"ENSG00000106617" 166.67994835739 885.103652038892 2.02238584807284 0.0436012027194978 0.999981308167783 -4.59509282987837 7 "PRKAG2"
"ENSG00000146521" 216.566818567095 -79.0677112364001 2.02201475767777 0.0436396497435599 0.999981308167783 -4.5950928429319 6 "LINC01558"
"ENSG00000126790" -202.621748564409 223.024082498026 -2.02035656166782 0.043811798987964 0.999981308167783 -4.59509290123211 14 "L3HYPDH"
"ENSG00000243018" 327.654845728262 -286.76510285038 2.01990392221706 0.0438588905130188 0.999981308167783 -4.59509291713831 7 "RP5-1070G24.2"
"ENSG00000260246" 483.188888650115 -37.5175408082693 2.01982502302829 0.0438671033799302 0.999981308167783 -4.59509291991055 1 "AC000032.2"
"ENSG00000230061" 256.725721289285 -221.258688775487 2.01951049508297 0.0438998565334003 0.999981308167783 -4.59509293096098 21 "TRPM2-AS"
"ENSG00000229664" 276.727379231711 -154.140524928443 2.0190702222077 0.043945738819415 0.999981308167783 -4.59509294642636 10 "RP11-536K7.5"
"ENSG00000173227" 300.798848654136 386.208420889446 2.01831609520272 0.0440244231914724 0.999981308167783 -4.59509297290882 11 "SYT12"
"ENSG00000260808" 115.520505719023 223.060907841167 2.01813979722189 0.0440428350204266 0.999981308167783 -4.59509297909839 11 "CTD-2007L18.5"
"ENSG00000233532" -148.390143758449 -342.706421373367 -2.0170589334255 0.044155858470087 0.999981308167783 -4.59509301703488 13 "LINC00460"
"ENSG00000277782" -332.502586106044 -199.869651736795 -2.01671004429022 0.0441923933704304 0.999981308167783 -4.595093029276 15 "RP11-775C24.5"
"ENSG00000065526" 105.016263530203 375.000827939739 2.0155682420872 0.044312139281894 0.999981308167783 -4.59509306932301 1 "SPEN"
"ENSG00000175899" -143.233429605799 597.206649075169 -2.0154857444368 0.0443208018047324 0.999981308167783 -4.59509307221565 12 "A2M"
"ENSG00000176387" 305.026103526006 -192.91283662507 2.01528086610824 0.044342320896582 0.999981308167783 -4.59509307939888 16 "HSD11B2"
"ENSG00000234031" -473.529661639381 -267.034575320497 -2.01436977887653 0.0444381226912464 0.999981308167783 -4.59509311133366 13 "RPS3AP44"
"ENSG00000189058" -434.885434716256 -95.3214694436472 -2.01386562031282 0.044491210719674 0.999981308167783 -4.59509312899903 3 "APOD"
"ENSG00000064393" 120.456515937853 234.340142005681 2.01310836234285 0.0445710509904016 0.999981308167783 -4.59509315552483 7 "HIPK2"
"ENSG00000218809" -309.038106083904 -255.869801844478 -2.0128689339155 0.0445963199432242 0.999981308167783 -4.59509316390975 6 "RP1-229K20.5"
"ENSG00000087502" -132.574257142557 590.593399336442 -2.01032634611665 0.0448654096272599 0.999981308167783 -4.59509325289201 12 "ERGIC2"
"ENSG00000237415" -367.62269108193 68.1029823589103 -2.00789205239081 0.0451243234239541 0.999981308167783 -4.59509333798193 1 "NRBF2P3"
"ENSG00000219391" -324.337771817657 -52.9847718607505 -2.0077245501343 0.0451421854740976 0.999981308167783 -4.59509334383327 2 "AC019129.1"
"ENSG00000274902" 335.689200766141 -110.756668581758 2.00403774858726 0.0455368535031708 0.999981308167783 -4.59509347250298 12 "RP1-197B17.4"
"ENSG00000244879" 206.913802099271 186.047630708239 2.00384673491336 0.0455573804950282 0.999981308167783 -4.5950934791631 15 "GABPB1-AS1"
"ENSG00000108433" -135.693293471373 334.313917155394 -2.00322628208955 0.0456241104548807 0.999981308167783 -4.59509350079234 17 "GOSR2"
"ENSG00000171055" -126.85299394675 939.680962739287 -2.00236552401373 0.0457168220716876 0.999981308167783 -4.59509353078792 2 "FEZ2"
"ENSG00000167371" 202.837654779923 99.1204461275849 2.00222227131878 0.0457322671502306 0.999981308167783 -4.59509353577879 16 "PRRT2"
"ENSG00000151576" -150.826716477898 643.624055269777 -2.00184139860669 0.0457733531506761 0.999981308167783 -4.59509354904647 3 "QTRT2"
"ENSG00000067900" 97.7593438883938 913.9898962329 2.00002958695048 0.0459692264471686 0.999981308167783 -4.59509361212729 18 "ROCK1"
"ENSG00000284299" -238.228910904864 126.348613796962 -1.99993035211219 0.0459799750494879 0.999981308167783 -4.59509361558071 1 "RP11-434N15.2"
"ENSG00000023608" -187.033232518049 66.4732603122284 -1.9998996203224 0.0459833041877374 0.999981308167783 -4.59509361665016 14 "SNAPC1"
"ENSG00000147677" -151.80526119835 476.925840768821 -1.99866000281862 0.0461177602795513 0.999981308167783 -4.59509365977449 8 "EIF3H"
"ENSG00000198018" -228.908683723729 5.21928186460063 -1.99717786229186 0.0462789574000529 0.999981308167783 -4.59509371130169 10 "ENTPD7"
"ENSG00000112561" 192.119582080449 462.994381778613 1.99654689973156 0.0463477248859346 0.999981308167783 -4.59509373322602 6 "TFEB"
"ENSG00000072071" 265.321031638581 244.517326324456 1.99645700444544 0.0463575294294891 0.999981308167783 -4.59509373634916 19 "ADGRL1"
"ENSG00000122882" -149.547894674546 347.502851606085 -1.99566090089681 0.0464444339031143 0.999981308167783 -4.59509376400098 10 "ECD"
"ENSG00000253915" -449.487713291935 -63.0113574960672 -1.99490898644582 0.0465266408217141 0.999981308167783 -4.59509379010804 8 "MAPRE1P1"
"ENSG00000283793" 259.172775530507 -55.7782415955884 1.99458452415072 0.0465621522415698 0.999981308167783 -4.59509380137071 12 "MIR6861"
"ENSG00000237988" 400.501799558438 -164.892093156551 1.99424657795055 0.0465991637501528 0.999981308167783 -4.59509381309953 6 "OR2I1P"
"ENSG00000167107" 212.863025799085 338.512814261561 1.99412131389244 0.046612888841744 0.999981308167783 -4.59509381744644 17 "ACSF2"
"ENSG00000168913" 296.375734400766 -132.569917445822 1.99360159467224 0.0466698705413427 0.999981308167783 -4.59509383547907 9 "ENHO"
"ENSG00000259291" 373.774873462092 -103.006325394882 1.99287796677078 0.04674930654686 0.999981308167783 -4.59509386057898 15 "RP11-617F23.1"
"ENSG00000110906" -108.890822222334 410.734200466863 -1.99265604002676 0.0467736913251507 0.999981308167783 -4.59509386827495 12 "KCTD10"
"ENSG00000217801" 165.220026707389 -75.1069324669593 1.99224559921169 0.0468188178536914 0.999981308167783 -4.59509388250611 1 "RP11-465B22.3"
"ENSG00000236992" -207.605611103835 -436.883417433208 -1.99196740597135 0.0468494251052328 0.999981308167783 -4.59509389215026 20 "RPL12P12"
"ENSG00000143226" -338.718218436826 209.247500220849 -1.99149864788688 0.0469010367809875 0.999981308167783 -4.59509390839775 1 "FCGR2A"
"ENSG00000243711" -195.997984480566 150.929843194899 -1.99049165505768 0.0470120719270237 0.999981308167783 -4.5950939432883 15 "RPL21P116"
"ENSG00000272810" 144.756375162039 111.16445213013 1.98811822117167 0.0472746538578473 0.999981308167783 -4.59509402545574 6 "U91328.22"
"ENSG00000168264" 283.103359248952 54.0008644277687 1.98694750468927 0.0474046294042413 0.999981308167783 -4.59509406595039 1 "IRF2BP2"
"ENSG00000164924" -110.844468781512 644.690639817926 -1.98677752180363 0.0474235263064497 0.999981308167783 -4.59509407182813 8 "YWHAZ"
"ENSG00000139970" 184.610242633671 594.938866553216 1.98632194865419 0.0474742034393731 0.999981308167783 -4.59509408757861 14 "RTN1"
"ENSG00000279155" 235.178277174781 -17.5892317456429 1.98501998008652 0.0476192837947666 0.999981308167783 -4.59509413257226 23 "LL0XNC01-36H8.1"
"ENSG00000127663" 152.478380238546 705.287291621512 1.98397854820318 0.0477356009920098 0.999981308167783 -4.59509416854149 19 "KDM4B"
"ENSG00000165124" -128.115971987058 412.797119741621 -1.98375988819636 0.0477600534497968 0.999981308167783 -4.59509417609128 9 "SVEP1"
"ENSG00000248592" 169.891184497593 123.370398062832 1.98249761777006 0.0479014179148813 0.999981308167783 -4.59509421965866 3 "TMEM110-MUSTN1"
"ENSG00000273372" 328.64684218279 -89.863946747589 1.9821430257614 0.0479411928335959 0.999981308167783 -4.59509423189265 10 "SFTPD-AS1"
"ENSG00000201746" 133.046465670378 213.214982588927 1.98196389899068 0.047961296228662 0.999981308167783 -4.59509423807191 1 "RNU6-828P"
"ENSG00000124067" 137.909414231943 528.903308340848 1.98165592511455 0.0479958767360882 0.999981308167783 -4.59509424869482 16 "SLC12A4"
"ENSG00000138674" -148.43549126075 892.125869578865 -1.98161242295833 0.0480007630205013 0.999981308167783 -4.59509425019517 4 "SEC31A"
"ENSG00000168675" 151.317320498895 1010.9892604198 1.98094370524837 0.0480759280263488 0.999981308167783 -4.59509427325507 18 "LDLRAD4"
"ENSG00000231563" 252.4307809378 -204.006652252588 1.98030263248562 0.0481480787599625 0.999981308167783 -4.59509429535454 1 "RP11-245P10.4"
"ENSG00000227344" -168.991109411363 162.737111039279 -1.9801738049991 0.0481625888915619 0.999981308167783 -4.59509429979468 7 "HAUS6P1"
"ENSG00000158485" 584.863032674678 -209.260957779633 1.97994590566301 0.0481882667315749 0.999981308167783 -4.59509430764886 1 "CD1B"
"ENSG00000278324" -165.953768067665 -318.194243847009 -1.97916432726543 0.0482764162187662 0.999981308167783 -4.59509433457787 8 "PVT1_3"
"ENSG00000234933" -512.00105106943 117.845283780711 -1.97839316664063 0.0483635238153977 0.999981308167783 -4.59509436113778 20 "CDC42P1"
"ENSG00000230257" -320.41464923601 20.8734019816849 -1.9776986347772 0.0484420889466322 0.999981308167783 -4.59509438504975 7 "NFE4"
"ENSG00000226543" -317.554936855801 -367.054837938305 -1.97669740563773 0.0485555366512099 0.999981308167783 -4.59509441950673 21 "MYL6P1"
"ENSG00000118113" -279.814196107421 -55.43164943429 -1.97542510177612 0.0487000220732323 0.999981308167783 -4.59509446326814 11 "MMP8"
"ENSG00000074755" 123.730669998359 850.937901779267 1.97445294904069 0.0488106654995694 0.999981308167783 -4.59509449668736 17 "ZZEF1"
"ENSG00000108785" 182.450763999078 -51.6975131487945 1.97237387798088 0.0490480006499149 0.999981308167783 -4.59509456810461 17 "HSD17B1P1"
"ENSG00000265778" 269.946271856587 -113.381220441113 1.97185604135146 0.049107264814527 0.999981308167783 -4.59509458588122 18 "RP11-17M16.2"
"ENSG00000227953" 180.52385651804 146.254166908533 1.97129025800676 0.0491720851418826 0.999981308167783 -4.59509460529857 1 "LINC01341"
"ENSG00000126890" 330.200754549494 -200.139339642126 1.971209807298 0.0491813080138028 0.999981308167783 -4.59509460805916 23 "CTAG2"
"ENSG00000171703" 155.584670071523 257.058557852619 1.97050108250694 0.0492626191511177 0.999981308167783 -4.59509463237357 20 "TCEA2"
"ENSG00000230804" 205.984223865671 -391.485566151154 1.96936285369512 0.0493934434212889 0.999981308167783 -4.59509467140529 9 "C2orf27AP3"
"ENSG00000120370" -180.765540511317 534.182828303272 -1.96851822170346 0.049490711422376 0.999981308167783 -4.59509470035484 1 "GORAB"
"ENSG00000230291" -345.846500942634 -69.0805897526314 -1.96814441832676 0.0495338100971239 0.999981308167783 -4.5950947131631 12 "RP11-244J10.1"
"ENSG00000255301" -192.674381848998 -345.625524076251 -1.96775831470967 0.0495783600975978 0.999981308167783 -4.5950947263903 11 "RP11-624G17.3"
"ENSG00000248568" -293.678387783593 -167.695949066066 -1.96707005700887 0.0496578572733944 0.999981308167783 -4.59509474996231 5 "KRT8P48"
"ENSG00000225521" -233.264027374629 -147.636783962696 -1.96685595040249 0.0496826094963952 0.999981308167783 -4.59509475729369 2 "AC005237.4"
"ENSG00000268745" 141.550739417812 196.163278533178 1.96559477175903 0.049828621210441 0.999981308167783 -4.59509480046231 6 "RP11-298J23.9"
"ENSG00000215012" 134.238016741714 -353.728886454869 1.96443238139585 0.0499635151339078 0.999981308167783 -4.59509484022574 22 "C22orf29"
"ENSG00000189089" -131.496863128865 205.756747688015 -1.96415012402736 0.0499963170235347 0.999981308167783 -4.59509484987778 21 "RIMKLBP1"
"ENSG00000124126" 212.429406596482 285.731263470794 1.96156578397467 0.0502974926247952 0.999981308167783 -4.59509493818929 20 "PREX1"
"ENSG00000257270" 214.456190494482 -20.5698506406614 1.96138519462987 0.0503185951369535 0.999981308167783 -4.59509494435614 14 "RP11-521B24.5"
"ENSG00000272134" -465.600738665393 17.1033937487248 -1.96114986086485 0.0503461058945223 0.999981308167783 -4.59509495239156 17 "RP11-927P21.8"
"ENSG00000031698" -278.826117364441 123.104424451977 -1.96045680812889 0.0504271978915799 0.999981308167783 -4.59509497605024 1 "SARS"
"ENSG00000170956" -225.905214708919 18.1192333980569 -1.96006311089265 0.0504733120656626 0.999981308167783 -4.5950949894863 19 "CEACAM3"
"ENSG00000105835" -137.440108883063 833.818050104809 -1.95784353984791 0.0507339561583098 0.999981308167783 -4.59509506518613 7 "NAMPT"
"ENSG00000123066" 97.7552044525514 1454.6214170013 1.95761810667906 0.0507604918871254 0.999981308167783 -4.59509507287001 12 "MED13L"
"ENSG00000250796" -505.436876861486 74.7852606014992 -1.95710219825062 0.0508212633114723 0.999981308167783 -4.59509509045144 3 "RP11-723O4.3"
"ENSG00000009950" 112.963151905442 -177.444455366047 1.95694793794615 0.050839446263195 0.999981308167783 -4.59509509570749 7 "MLXIPL"
"ENSG00000077274" 470.357409036874 -201.976775757914 1.95693167812928 0.0508413631565732 0.999981308167783 -4.59509509626153 23 "CAPN6"
"ENSG00000272338" 154.686446919075 22.895818976579 1.95599494607519 0.0509518983725406 0.999981308167783 -4.59509512816977 8 "RP11-722E23.2"
"ENSG00000183379" 121.008446927274 -276.419347293733 1.9554507587345 0.051016205577946 0.999981308167783 -4.59509514669987 14 "SYNDIG1L"
"ENSG00000077009" 530.16941352512 -41.5621087639932 1.95494486262394 0.0510760489757704 0.999981308167783 -4.59509516392155 19 "NMRK2"
"ENSG00000277938" 257.275790394358 -141.16221114685 1.95391257347547 0.0511983432266861 0.999981308167783 -4.59509519904921 20 "RP5-965G21.3"
"ENSG00000167548" 198.834973609399 709.043661950085 1.95381545414151 0.0512098614959352 0.999981308167783 -4.59509520235321 12 "KMT2D"
"ENSG00000137802" 167.797531159992 395.032764531492 1.9536466449418 0.051229887297772 0.999981308167783 -4.59509520809566 15 "MAPKBP1"
"ENSG00000283515" -299.254545831754 32.921167349952 -1.9536236095664 0.0512326204894251 0.999981308167783 -4.59509520887918 19 "CTD-3138B18.4"
"ENSG00000238231" -158.779819425552 24.9309376496193 -1.95329520952582 0.0512715990997638 0.999981308167783 -4.59509522004888 1 "RP11-460I13.6"
"ENSG00000185607" -368.0830071277 -115.094516081446 -1.95252960246198 0.0513625675588075 0.999981308167783 -4.59509524608198 15 "ACTBP7"
"ENSG00000068024" 127.497984699497 957.197665868901 1.95100708362356 0.0515438738917255 0.999981308167783 -4.59509529782307 2 "HDAC4"
"ENSG00000228340" 236.859766862414 611.542739269797 1.95030692742127 0.0516274307891745 0.999981308167783 -4.59509532160388 20 "MIR646HG"
"ENSG00000254719" -192.927825083238 -353.243492333702 -1.94814124069706 0.0518866043972911 0.999981308167783 -4.59509539510873 11 "RP11-351I24.3"
"ENSG00000125812" -134.399721450672 477.063859965659 -1.94753415811531 0.0519594511518276 0.999981308167783 -4.59509541569933 20 "GZF1"
"ENSG00000263069" 199.038229269385 125.577807312528 1.94730721365888 0.0519867053253319 0.999981308167783 -4.59509542339504 17 "CTD-2047H16.4"
"ENSG00000185924" 122.499619623524 -389.389096632787 1.94705758922469 0.052016697024595 0.999981308167783 -4.59509543185881 17 "RTN4RL1"
"ENSG00000150594" -208.916041117239 -296.344943788715 -1.94689147352996 0.0520366634154542 0.999981308167783 -4.59509543749059 10 "ADRA2A"
"ENSG00000226137" 161.383043666191 -264.373655210726 1.94681605539156 0.0520457304720506 0.999981308167783 -4.59509544004728 17 "BAIAP2-AS1"
"ENSG00000266075" 250.289111712033 -78.5027625902354 1.9464815288068 0.0520859645096832 0.999981308167783 -4.5950954513867 1 "RN7SL574P"
"ENSG00000252003" -185.751174907761 162.223275181834 -1.94633218733485 0.052103934462493 0.999981308167783 -4.59509545644834 7 "RNU7-154P"
"ENSG00000154813" -313.593246804022 -60.0874937248118 -1.94467242608211 0.0523040003390014 0.999981308167783 -4.5950955126771 3 "DPH3"
"ENSG00000183929" 226.263165667362 -75.6087514244497 1.94359283195427 0.0524344788846049 0.999981308167783 -4.59509554922608 1 "DUSP5P1"
"ENSG00000280893" 179.117759315828 -72.3679624328125 1.9434210456988 0.0524552659222969 0.999981308167783 -4.59509555503999 16 "AC009133.23"
"ENSG00000168811" 213.332588171578 143.916936364089 1.94212789963819 0.0526119652016594 0.999981308167783 -4.59509559878881 3 "IL12A"
"ENSG00000207425" 539.46722185737 -141.360051317018 1.94168728508842 0.052665446989084 0.999981308167783 -4.59509561368901 16 "Y_RNA"
"ENSG00000181778" 460.127148323348 28.9919360395881 1.94101885274581 0.0527466682812673 0.999981308167783 -4.5950956362869 9 "TMEM252"
"ENSG00000232333" 333.292133900285 58.5178088235981 1.94085448356993 0.0527666568706552 0.999981308167783 -4.59509564184256 20 "RPS27AP2"
"ENSG00000283789" -265.726398591973 -368.767650125013 -1.93968076634615 0.0529095747195278 0.999981308167783 -4.59509568150112 1 "MIR7846"
"ENSG00000143127" 169.836487596139 222.103196262559 1.9390959819945 0.0529809020321722 0.999981308167783 -4.59509570125156 1 "ITGA10"
"ENSG00000235706" 157.911725878444 98.2454787783807 1.93889191827819 0.0530058110428947 0.999981308167783 -4.59509570814224 14 "DICER1-AS1"
"ENSG00000162664" 108.690793410408 180.596755844425 1.93873206046625 0.0530253309181711 0.999981308167783 -4.5950957135397 1 "ZNF326"
"ENSG00000106799" -118.354751835695 430.835949524323 -1.93828078816844 0.0530804672532888 0.999981308167783 -4.59509572877419 9 "TGFBR1"
"ENSG00000280099" 142.808372060008 21.7686970466265 1.9378628267192 0.0531315765082507 0.999981308167783 -4.59509574288107 1 "RP11-33E12.2"
"ENSG00000268754" 143.234132916584 224.781202463891 1.9370492188443 0.0532311845110786 0.999981308167783 -4.59509577033307 16 "LINC01081"
"ENSG00000142166" -126.939500682331 368.112208446043 -1.93650951630189 0.0532973452078467 0.999981308167783 -4.59509578853708 21 "IFNAR1"
"ENSG00000182326" -159.06854077886 515.346816338882 -1.93596380591789 0.053364312396824 0.999981308167783 -4.59509580693875 12 "C1S"
"ENSG00000126882" 208.408801914791 -43.9938300961765 1.93400670590314 0.0536050589024196 0.999981308167783 -4.59509587289153 9 "FAM78A"
"ENSG00000118263" 102.888507491988 559.189810215009 1.93346010012491 0.0536724601085577 0.999981308167783 -4.59509589130007 2 "KLF7"
"ENSG00000272030" 233.328133828261 -64.2888207277508 1.93276623110453 0.0537581223193343 0.999981308167783 -4.59509591466099 1 "RP1-178F15.4"
"ENSG00000165646" 154.589952993048 193.943618851098 1.93222758588635 0.0538247001152055 0.999981308167783 -4.59509593279016 10 "SLC18A2"
"ENSG00000198771" 214.509977716989 28.7372640571212 1.93222186191227 0.0538254079820735 0.999981308167783 -4.59509593298279 1 "RCSD1"
"ENSG00000278974" -254.825957663986 -31.8232351836964 -1.93207010934156 0.0538441776134564 0.999981308167783 -4.59509593808949 4 "RP11-756P10.6"
"ENSG00000169668" 393.087824249018 132.040401538083 1.93073617668157 0.0540094019198708 0.999981308167783 -4.59509598296089 22 "BCRP2"
"ENSG00000245146" 160.105975194825 239.711939944476 1.93010534858552 0.0540876855394302 0.999981308167783 -4.5950960041705 5 "LINC01024"
"ENSG00000151229" 195.981822597393 342.379955036443 1.92982623639352 0.0541223526978864 0.999981308167783 -4.59509601355258 12 "SLC2A13"
"ENSG00000278934" 252.167711852229 -269.163676131762 1.92899443036426 0.0542257775324179 0.999981308167783 -4.59509604150516 3 "CTD-2006M22.2"
"ENSG00000211865" 488.051872532694 -65.0914145325058 1.92887998250999 0.0542400206453791 0.999981308167783 -4.59509604535021 14 "TRAJ24"
"ENSG00000279057" 147.866754796958 112.874540586347 1.92846935631564 0.054291149116017 0.999981308167783 -4.59509605914405 16 "CTD-3126B10.5"
"ENSG00000279500" -147.968525035704 197.496751430567 -1.92777757368854 0.0543773765116831 0.999981308167783 -4.5950960823761 12 "RP11-21K12.2"
"ENSG00000106483" 151.661163382662 351.997228278986 1.92741536126432 0.054422570232249 0.999981308167783 -4.5950960945369 7 "SFRP4"
"ENSG00000105221" 123.620317999629 921.076245523 1.9265799178673 0.0545269294167812 0.999981308167783 -4.59509612257756 19 "AKT2"
"ENSG00000222872" 165.369418952681 77.8085727823566 1.92517253177982 0.0547031111047959 0.999981308167783 -4.59509616978795 3 "RNU4-78P"
"ENSG00000103319" 141.326778334636 232.381569495019 1.92468877860736 0.0547637789004572 0.999981308167783 -4.59509618600751 16 "EEF2K"
"ENSG00000188996" -147.109478245105 4.35150818529972 -1.92421436696364 0.0548233297970439 0.999981308167783 -4.59509620191002 6 "HUS1B"
"ENSG00000147650" -132.332738696901 404.512582118794 -1.92367114439143 0.0548915847203373 0.999981308167783 -4.59509622011441 8 "LRP12"
"ENSG00000272186" -214.952887521743 -327.480236659716 -1.92120166670463 0.0552027662541554 0.999981308167783 -4.59509630280814 11 "RP11-110I1.13"
"ENSG00000175662" 166.231452461515 374.893689737401 1.9209582414876 0.055233520196525 0.999981308167783 -4.59509631095397 17 "TOM1L2"
"ENSG00000248821" 196.45621026749 69.7102660940619 1.9206439289891 0.055273251100264 0.999981308167783 -4.59509632147041 2 "AC009238.6"
"ENSG00000076641" 88.8593743242777 452.962890567896 1.91955568444947 0.0554109959935878 0.999981308167783 -4.59509635786863 8 "PAG1"
"ENSG00000018625" 192.553261859946 233.716070328986 1.91796364454916 0.0556130255712208 0.999981308167783 -4.59509641108079 1 "ATP1A2"
"ENSG00000277406" -229.586703220088 54.4736403699475 -1.91744282233546 0.0556792512459284 0.999981308167783 -4.59509642847938 1 "CH17-385C13.2"
"ENSG00000131730" 472.616801949112 -159.115598982303 1.91691835246261 0.0557460072974522 0.999981308167783 -4.59509644599514 5 "CKMT2"
"ENSG00000170734" 182.021273169127 -136.997058245756 1.91628858935604 0.0558262536924931 0.999981308167783 -4.59509646702127 6 "POLH"
"ENSG00000104321" -125.346822034539 541.257328193699 -1.91622683633155 0.0558341276482105 0.999981308167783 -4.59509646908266 8 "TRPA1"
"ENSG00000235400" -221.74742564444 -2.70201093629952 -1.91554489948826 0.0559211412014269 0.999981308167783 -4.59509649184238 1 "RP4-641G12.4"
"ENSG00000273004" 361.176867161745 -98.4023414663357 1.91553426560366 0.0559224989565092 0.999981308167783 -4.59509649219729 1 "GS1-279B7.2"
"ENSG00000202363" -242.703732812632 -54.5920184570136 -1.91507027025968 0.0559817695975069 0.999981308167783 -4.59509650767858 3 "SNORA62"
"ENSG00000273112" -435.753734864118 -58.4171524550056 -1.91480048663482 0.0560162557955614 0.999981308167783 -4.59509651667825 1 "RP11-25K21.6"
"ENSG00000249240" -161.384345161056 -191.090523812005 -1.91303465507392 0.0562424187492031 0.999981308167783 -4.59509657555414 15 "AC069368.3"
"ENSG00000270945" 265.863717240195 -208.705597604164 1.91275857649335 0.0562778469612381 0.999981308167783 -4.59509658475428 16 "HSPE1P7"
"ENSG00000079616" 210.186369714563 87.2081555493151 1.91166530953373 0.0564183251409028 0.999981308167783 -4.595096621174 16 "KIF22"
"ENSG00000268080" 158.412947179009 15.079875009236 1.91050448895657 0.0565678037789949 0.999981308167783 -4.59509665982198 8 "RP11-388K12.3"
"ENSG00000198431" -147.854578634055 563.092658126334 -1.91017042727108 0.0566108820261273 0.999981308167783 -4.59509667093987 12 "TXNRD1"
"ENSG00000262678" 227.692769246176 -20.4539240349848 1.91014273709223 0.0566144539852253 0.999981308167783 -4.59509667186129 17 "RP5-1050D4.4"
"ENSG00000213514" -181.933097093846 131.409011015495 -1.90981258234275 0.0566570575569171 0.999981308167783 -4.5950966828472 10 "RP11-428P16.2"
"ENSG00000114739" 129.265189660983 180.633475249904 1.90979327390506 0.0566595499690467 0.999981308167783 -4.59509668348957 3 "ACVR2B"
"ENSG00000117154" 263.625378725839 347.304344026353 1.90974369032802 0.0566659508391509 0.999981308167783 -4.59509668513934 1 "IGSF21"
"ENSG00000215305" -193.963017429153 103.865718752107 -1.90931734320442 0.0567210139768011 0.999981308167783 -4.59509669932271 20 "VPS16"
"ENSG00000226009" 267.31348670147 -63.0217611102137 1.90919611163988 0.0567366792983404 0.999981308167783 -4.59509670335519 10 "KCNIP2-AS1"
"ENSG00000165244" 399.275201323862 -138.838769836268 1.90817182073126 0.0568691804463392 0.999981308167783 -4.59509673741582 9 "ZNF367"
"ENSG00000113296" 256.758550712006 383.148801733943 1.9073297034657 0.0569783090764923 0.999981308167783 -4.59509676540525 5 "THBS4"
"ENSG00000276771" 125.708637204137 88.5261812699898 1.90636420422137 0.0571036414610035 0.999981308167783 -4.59509679748074 7 "HOTAIRM1_2"
"ENSG00000247473" -277.446392133862 -133.53544673593 -1.90607479177258 0.0571412551289403 0.999981308167783 -4.59509680709242 11 "CARS-AS1"
"ENSG00000238365" 154.466149832672 62.6266854043444 1.90576790776378 0.0571811620677167 0.999981308167783 -4.59509681728284 1 "RNU7-57P"
"ENSG00000141556" 131.352200967882 1332.90597107501 1.9056116495164 0.0572014906874729 0.999981308167783 -4.59509682247087 17 "TBCD"
"ENSG00000240463" -355.398583887554 -258.36033199578 -1.90528152847911 0.057244458029352 0.999981308167783 -4.59509683343024 14 "RPS19P3"
"ENSG00000221269" 201.475726000931 66.735088023631 1.90491087126968 0.0572927334808607 0.999981308167783 -4.59509684573302 9 "MIR1302-8"
"ENSG00000272886" 111.61914100161 265.07349092262 1.90436500535183 0.0573638904196734 0.999981308167783 -4.5950968638471 3 "DCP1A"
"ENSG00000264266" -217.532531915039 -289.515714548367 -1.90409406047506 0.0573992370855887 0.999981308167783 -4.59509687283634 19 "MIR4322"
"ENSG00000243501" 234.894731769745 -290.006039154039 1.90364852056201 0.057457400383035 0.999981308167783 -4.59509688761537 6 "RP11-257K9.8"
"ENSG00000120049" 210.945480165128 164.723327723109 1.90239013458306 0.0576219426256039 0.999981308167783 -4.5950969293392 10 "KCNIP2"
"ENSG00000198753" 184.294317573301 28.5820217709045 1.90185783106087 0.0576916629270734 0.999981308167783 -4.59509694698052 23 "PLXNB3"
"ENSG00000003137" 292.897732368774 -133.113069981233 1.90166876022743 0.0577164440520606 0.999981308167783 -4.59509695324557 2 "CYP26B1"
"ENSG00000151287" -151.862624908834 231.124411669015 -1.89975941980584 0.057967194899015 0.999981308167783 -4.5950970164781 13 "TEX30"
"ENSG00000225361" 163.609971230906 37.6867178301601 1.8991838629666 0.0580429597416367 0.999981308167783 -4.59509703552692 9 "PPP1R26-AS1"
"ENSG00000263424" -175.454271489908 118.014393425837 -1.89897417569239 0.0580705829394286 0.999981308167783 -4.59509704246546 18 "CTD-2541J13.2"
"ENSG00000003509" -117.454659103896 483.324545069997 -1.89877621476125 0.058096671414997 0.999981308167783 -4.59509704901523 2 "NDUFAF7"
"ENSG00000117899" -152.622420868009 222.148116392093 -1.89767848552423 0.058241513995157 0.999981308167783 -4.59509708532295 15 "MESDC2"
"ENSG00000213967" 317.831529168907 -78.8154202702143 1.89619080700981 0.0584382893371814 0.999981308167783 -4.59509713449564 19 "ZNF726"
"ENSG00000218803" 470.418427009717 -212.069172201118 1.8961643524803 0.0584417934838838 0.999981308167783 -4.59509713536965 6 "GSTM2P1"
"ENSG00000187010" -346.96989796089 -35.7032883140519 -1.89496828881768 0.0586004060617267 0.999981308167783 -4.59509717487573 1 "RHD"
"ENSG00000251095" -133.143646109192 569.940401302438 -1.89461809896802 0.0586469132721058 0.999981308167783 -4.59509718643789 4 "RP11-115D19.1"
"ENSG00000259006" 172.9129516181 -210.813668858318 1.89457536217281 0.0586525910659059 0.999981308167783 -4.59509718784882 16 "RP11-566K11.4"
"ENSG00000163710" 343.592438963605 139.349616449584 1.89342805578581 0.0588051875232069 0.999981308167783 -4.59509722571391 3 "PCOLCE2"
"ENSG00000226744" 207.641858985691 234.48076566146 1.89286603141693 0.0588800595921004 0.999981308167783 -4.59509724425451 7 "AC079781.5"
"ENSG00000100221" -135.905365619486 438.590972654655 -1.89279526982896 0.0588894919699001 0.999981308167783 -4.5950972465884 22 "JOSD1"
"ENSG00000158715" 209.453768656397 -53.1842605512506 1.89264988086611 0.058908875974229 0.999981308167783 -4.59509725138364 1 "SLC45A3"
"ENSG00000153071" -144.56064009813 477.21967507476 -1.89264858063627 0.0589090493515179 0.999981308167783 -4.59509725142654 5 "DAB2"
"ENSG00000229334" -210.070203278364 -52.2421954059296 -1.89244874070342 0.0589357017713486 0.999981308167783 -4.59509725801697 3 "AC046143.3"
"ENSG00000099337" -211.446421113632 -68.9630776416884 -1.89212328232227 0.0589791292612895 0.999981308167783 -4.59509726874877 19 "KCNK6"
"ENSG00000197614" 222.485968090383 144.991832467344 1.89174598282595 0.0590295074955378 0.999981308167783 -4.59509728118773 12 "MFAP5"
"ENSG00000207579" 177.483305964456 -378.174095112121 1.89041863418869 0.0592070240357005 0.999981308167783 -4.59509732492898 16 "MIR662"
"ENSG00000226944" 127.474455040358 -414.009600299694 1.89008666580366 0.0592514900964974 0.999981308167783 -4.59509733586391 1 "RP1-120G22.11"
"ENSG00000213331" -297.363494722321 -58.522097638747 -1.88931122744845 0.0593554657565267 0.999981308167783 -4.59509736139942 4 "RP11-713C19.2"
"ENSG00000114251" 154.74386705901 179.913155122565 1.88807407685285 0.0595216649709367 0.999981308167783 -4.59509740211802 3 "WNT5A"
"ENSG00000255734" -351.272341877375 -289.300874120914 -1.88675606943308 0.0596991522266484 0.999981308167783 -4.59509744546928 12 "HNRNPABP1"
"ENSG00000259187" 290.061349925064 -229.289756655377 1.88664762952129 0.0597137746822082 0.999981308167783 -4.59509744903477 15 "CTD-2008A1.1"
"ENSG00000229807" 201.995121682691 969.942276361247 1.88631699281747 0.0597583773974801 0.999981308167783 -4.59509745990466 23 "XIST"
"ENSG00000229750" -162.550324820818 113.470873585693 -1.88610681046604 0.0597867452866814 0.999981308167783 -4.59509746681355 2 "AC096649.2"
"ENSG00000261505" 102.086778042642 96.3104649845408 1.88492871746681 0.0599459575079086 0.999981308167783 -4.59509750552484 16 "LA16c-358B7.3"
"ENSG00000115718" 257.718709477061 34.462998211545 1.88427955349777 0.0600338386784933 0.999981308167783 -4.59509752684588 2 "PROC"
"ENSG00000162402" 113.812033084492 608.899256255684 1.88329601246882 0.0601671905121278 0.999981308167783 -4.59509755913545 1 "USP24"
"ENSG00000159216" -137.589641814434 692.763257058176 -1.88320126060044 0.0601800502856445 0.999981308167783 -4.59509756224528 21 "RUNX1"
"ENSG00000262420" -153.588637250653 -344.823921604346 -1.88292622980557 0.0602173905517093 0.999981308167783 -4.59509757127105 16 "RP11-490O6.2"
"ENSG00000138443" 94.1515625289509 804.413364344351 1.88288991972179 0.0602223217228076 0.999981308167783 -4.59509757246262 2 "ABI2"
"ENSG00000278709" -241.273200793883 -68.9038847154555 -1.88263112892661 0.060257477100485 0.999981308167783 -4.59509758095414 20 "NKILA"
"ENSG00000235308" -142.307820942891 194.33446196302 -1.8825678101124 0.0602660812275544 0.999981308167783 -4.59509758303163 1 "RP11-82K18.2"
"ENSG00000239653" 146.237343112862 154.542682205016 1.88249295318601 0.0602762545373448 0.999981308167783 -4.59509758548758 3 "PSMD6-AS2"
"ENSG00000173559" -160.145663542683 198.133543932176 -1.88190860681779 0.060355718259209 0.999981308167783 -4.59509760465584 2 "NABP1"
"ENSG00000254543" 238.11537541824 -198.678541113212 1.8808506167337 0.0604998130645604 0.999981308167783 -4.59509763934625 8 "HSPD1P2"
"ENSG00000237897" -227.620492885718 103.051259096003 -1.87999178186347 0.0606169936926609 0.999981308167783 -4.59509766749254 1 "RP11-90H3.2"
"ENSG00000171522" -122.159327597234 124.127313688681 -1.87958883686876 0.0606720370299613 0.999981308167783 -4.59509768069378 5 "PTGER4"
"ENSG00000213398" 164.45239280443 66.4154123288796 1.8794399711381 0.0606923829791641 0.999981308167783 -4.59509768557023 16 "LCAT"
"ENSG00000161055" 156.922266438239 -377.534643373839 1.87919043493573 0.0607265005940248 0.999981308167783 -4.59509769374349 5 "SCGB3A1"
"ENSG00000235531" -111.891008279614 377.001368895669 -1.87881436944406 0.0607779479127149 0.999981308167783 -4.59509770605906 8 "MSC-AS1"
"ENSG00000167840" 219.24364976457 107.254521582649 1.87848174919105 0.0608234819134296 0.999981308167783 -4.59509771694989 17 "ZNF232"
"ENSG00000180817" -152.659991163379 302.225157045315 -1.87820025184304 0.0608620395877863 0.999981308167783 -4.59509772616536 10 "PPA1"
"ENSG00000153446" 122.440365016116 -200.007125096173 1.87694275936662 0.0610345307395253 0.999981308167783 -4.59509776731581 16 "C16orf89"
"ENSG00000264204" 294.089895834834 -21.8012758387209 1.87687766542066 0.0610434707643865 0.999981308167783 -4.59509776944522 10 "AGAP7P"
"ENSG00000275778" 425.923292420851 -4.53792069659641 1.87661232453027 0.061079924025851 0.999981308167783 -4.5950977781246 12 "PRH1-PRR4"
"ENSG00000243094" -139.713688923819 84.7361414315933 -1.87650212133073 0.0610950693571188 0.999981308167783 -4.59509778172898 15 "RP11-1084A12.1"
"ENSG00000124143" 142.370092065254 -318.94133783563 1.87612670355082 0.061146686792448 0.999981308167783 -4.59509779400618 20 "ARHGAP40"
"ENSG00000266245" -154.143520067678 73.7361780255904 -1.87564505256267 0.0612129636148116 0.999981308167783 -4.59509780975411 6 "MIR4644"
"ENSG00000266341" 177.560528286432 -101.969685597329 1.87485952511097 0.0613211828447801 0.999981308167783 -4.59509783542887 17 "RP5-890E16.4"
"ENSG00000253948" 251.400648645621 -74.2289759812984 1.87483513206831 0.0613245459259375 0.999981308167783 -4.59509783622594 8 "RP11-410L14.2"
"ENSG00000146013" 303.177548002228 -239.775277578649 1.87401365899954 0.0614378922806701 0.999981308167783 -4.59509786306402 5 "GFRA3"
"ENSG00000187837" -272.960126687472 -241.365288113028 -1.87246091114262 0.0616526145529075 0.999981308167783 -4.59509791376207 6 "HIST1H1C"
"ENSG00000144410" 184.04624931537 28.3147668050518 1.87223974637225 0.0616832490148393 0.999981308167783 -4.59509792097985 2 "CPO"
"ENSG00000272721" 283.5995517979 -143.180645197769 1.87223790864078 0.0616835036196628 0.999981308167783 -4.59509792103986 3 "RP11-778D9.12"
"ENSG00000182841" 150.577275216545 3.04978863287809 1.87128931181206 0.0618150415352967 0.999981308167783 -4.59509795198831 22 "RRP7BP"
"ENSG00000157617" 117.718223680449 562.656582964926 1.8710817446661 0.061843855012271 0.999981308167783 -4.5950979587582 21 "C2CD2"
"ENSG00000225400" 111.057772426537 42.5095218085204 1.87026469856564 0.0619573817355968 0.999981308167783 -4.59509798539957 23 "RAB28P5"
"ENSG00000205871" -399.325927844785 -125.846677637862 -1.86960591807526 0.0620490436743924 0.999981308167783 -4.59509800687207 15 "RPS3AP47"
"ENSG00000179431" -158.546696769336 -248.968451926079 -1.86951614979947 0.0620615426314364 0.999981308167783 -4.59509800979742 11 "FJX1"
"ENSG00000161682" 177.434299074561 -37.7011489426801 1.86941560999284 0.0620755438508057 0.999981308167783 -4.59509801307367 17 "FAM171A2"
"ENSG00000257790" -199.289320784429 -182.452531184195 -1.86792470402007 0.0622834758263365 0.999981308167783 -4.5950980616367 12 "EIF4A1P4"
"ENSG00000149516" -230.56059059353 381.196438336751 -1.86767465439793 0.0623184059682588 0.999981308167783 -4.59509806977789 11 "MS4A3"
"ENSG00000076003" -188.622398294251 343.182715772938 -1.86739200079999 0.0623579102140795 0.999981308167783 -4.59509807897923 2 "MCM6"
"ENSG00000235617" 306.239006959529 -169.079248383019 1.86566385543657 0.0625998912639102 0.999981308167783 -4.59509813520685 22 "XXbac-B476C20.10"
"ENSG00000163220" -155.374344760215 -344.962439469466 -1.86449017942455 0.0627646770922334 0.999981308167783 -4.59509817336507 1 "S100A9"
"ENSG00000087470" -117.512223914305 762.995480441421 -1.86393484428275 0.0628427721964266 0.999981308167783 -4.59509819141182 12 "DNM1L"
"ENSG00000126215" 128.231840490056 304.907628281925 1.8637282776013 0.0628718415905391 0.999981308167783 -4.5950981981233 14 "XRCC3"
"ENSG00000109321" -221.312248547254 -117.226699382582 -1.86352770773736 0.0629000777385006 0.999981308167783 -4.59509820463921 4 "AREG"
"ENSG00000121068" 141.969756725353 64.41146938419 1.86304999690722 0.0629673720181676 0.999981308167783 -4.59509822015588 17 "TBX2"
"ENSG00000276593" 196.714517864853 3.6490209705034 1.86222637678636 0.0630835340519102 0.999981308167783 -4.59509824689907 15 "RP11-295H24.5"
"ENSG00000251615" 172.718340918148 4.04981730143614 1.86141483531086 0.0631981661832341 0.999981308167783 -4.59509827323867 4 "RP11-774O3.3"
"ENSG00000182383" -464.234447803413 -244.902240987231 -1.86135337950114 0.0632068539860154 0.999981308167783 -4.59509827523285 5 "RPL27AP5"
"ENSG00000271983" -240.951751598953 -330.33039504385 -1.86019490738748 0.0633708085645954 0.999981308167783 -4.59509831281201 15 "RP11-28H5.2"
"ENSG00000177732" 243.505952110582 -193.74573712145 1.86017127673015 0.0633741565937657 0.999981308167783 -4.59509831357829 20 "SOX12"
"ENSG00000230912" 291.843208731048 5.0447839613115 1.8595105373285 0.0634678305557574 0.999981308167783 -4.59509833500121 22 "RP3-508I15.10"
"ENSG00000214510" 327.554599029518 -113.872938247597 1.85868108675885 0.0635855852806704 0.999981308167783 -4.59509836188371 5 "SPINK13"
"ENSG00000002726" 222.41774622085 -179.163840646388 1.85821560190223 0.0636517480706833 0.999981308167783 -4.5950983769649 7 "AOC1"
"ENSG00000272092" -165.319117194254 -440.980944256766 -1.85773542766997 0.0637200585067725 0.999981308167783 -4.59509839251816 8 "RP11-350N15.5"
"ENSG00000008300" 208.887343685595 12.0441329879332 1.85748913412538 0.0637551202131607 0.999981308167783 -4.59509840049433 3 "CELSR3"
"ENSG00000229951" -276.922532412314 49.9407850257274 -1.85709166429399 0.0638117366775767 0.999981308167783 -4.59509841336407 2 "FLJ31356"
"ENSG00000173821" 120.406025271895 949.649289695578 1.8569194914992 0.0638362742640484 0.999981308167783 -4.59509841893806 17 "RNF213"
"ENSG00000234911" 140.834385229484 258.62043045487 1.85668441815461 0.0638697888774094 0.999981308167783 -4.59509842654761 14 "TEX21P"
"ENSG00000198752" 121.663727710912 612.883869538159 1.8558955636235 0.0639823630625844 0.999981308167783 -4.5950984520767 14 "CDC42BPB"
"ENSG00000175197" 310.8533552629 153.951951810433 1.85565650807227 0.0640165101147172 0.999981308167783 -4.59509845981104 12 "DDIT3"
"ENSG00000183569" 128.788305681262 132.637631605305 1.85439660176281 0.0641967264129406 0.999981308167783 -4.59509850055732 22 "SERHL2"
"ENSG00000224886" 163.610745154912 205.30803389614 1.8543145457669 0.0642084782087774 0.999981308167783 -4.59509850321016 10 "RP11-119F19.4"
"ENSG00000160753" 147.168836199897 189.622502960513 1.85223766602989 0.0645065156717941 0.999981308167783 -4.59509857031601 1 "RUSC1"
"ENSG00000272154" -136.838121447111 270.937914808722 -1.8508783964908 0.064702193368822 0.999981308167783 -4.59509861419555 5 "AC005754.7"
"ENSG00000183308" 105.279391776783 267.273150912257 1.85036807955493 0.0647757842470175 0.999981308167783 -4.59509863066139 2 "AC005037.3"
"ENSG00000260281" 226.56672211955 53.7203572408964 1.85026974061045 0.0647899732891607 0.999981308167783 -4.59509863383385 16 "ITFG1-AS1"
"ENSG00000258777" -155.244984950047 -286.594333930824 -1.85014703010146 0.0648076824398384 0.999981308167783 -4.59509863779231 14 "HIF1A-AS1"
"ENSG00000258136" -157.898913893813 7.2202114826745 -1.84999947615623 0.0648289822103536 0.999981308167783 -4.59509864255185 12 "RP11-864J10.4"
"ENSG00000250397" 277.020251429893 -147.629910792959 1.84955692014613 0.0648929009793545 0.999981308167783 -4.59509865682502 11 "RP11-1391J7.1"
"ENSG00000225125" 95.1556837859036 133.411042279219 1.84953812473759 0.0648956167709687 0.999981308167783 -4.59509865743105 23 "RANP4"
"ENSG00000100422" 140.784529906978 226.566681993461 1.84951963676135 0.0648982882327043 0.999981308167783 -4.59509865802728 22 "CERK"
"ENSG00000231419" 352.025448713269 -184.600798608187 1.84946534801281 0.0649061333333517 0.999981308167783 -4.59509865977786 7 "LINC00689"
"ENSG00000149435" -298.099969099808 -84.2150541445157 -1.84904173728452 0.0649673749657443 0.999981308167783 -4.59509867343608 20 "GGTLC1"
"ENSG00000112183" 220.009200628199 249.004338482363 1.8488639573977 0.0649930909343505 0.999981308167783 -4.59509867916733 6 "RBM24"
"ENSG00000137801" -199.104533699777 395.714323859739 -1.84861189180194 0.0650295668062576 0.999981308167783 -4.59509868729223 15 "THBS1"
"ENSG00000175895" 157.726966413459 234.990077290001 1.84840940855564 0.0650588799841167 0.999981308167783 -4.59509869381832 8 "PLEKHF2"
"ENSG00000166341" 178.781101553337 47.6450603709662 1.84835693344222 0.0650664785056611 0.999981308167783 -4.5950986955094 11 "DCHS1"
"ENSG00000230018" -113.10400844316 121.887860153509 -1.848092695651 0.0651047519217681 0.999981308167783 -4.59509870402446 10 "RP11-481H12.1"
"ENSG00000269019" 271.027736641595 -274.459532803086 1.84789554117863 0.0651333208082782 0.999981308167783 -4.59509871037701 19 "AC005932.1"
"ENSG00000266129" 510.637801219033 54.2709794493979 1.84777308557686 0.0651510705912831 0.999981308167783 -4.59509871432236 17 "SRP68P1"
"ENSG00000128891" -191.58370626984 120.02282805717 -1.8477195926987 0.065158825570855 0.999981308167783 -4.5950987160457 15 "C15orf57"
"ENSG00000119866" 227.785636758549 525.246106332458 1.84631269981185 0.0653630601128734 0.999981308167783 -4.5950987613538 2 "BCL11A"
"ENSG00000143409" 139.844296610886 42.1687433058106 1.84433323487005 0.065651309199109 0.999981308167783 -4.59509882504422 1 "MINDY1"
"ENSG00000236272" 204.509494732739 -142.828519649841 1.84428764585892 0.0656579602147687 0.999981308167783 -4.59509882651026 22 "Z82214.3"
"ENSG00000173145" -183.997599889462 12.3315523288964 -1.84418191163515 0.0656733880051361 0.999981308167783 -4.59509882991036 10 "NOC3L"
"ENSG00000267221" 167.299224137018 -212.798311409163 1.84396790209257 0.0657046235291575 0.999981308167783 -4.59509883679175 17 "CTD-2132N18.2"
"ENSG00000269800" -198.766180066631 102.563722831052 -1.84359790212989 0.0657586554250473 0.999981308167783 -4.59509884868699 19 "PLEKHA3P1"
"ENSG00000226055" 199.677937523542 120.571074077453 1.8426920583974 0.0658910927608726 0.999981308167783 -4.59509887779939 9 "PAICSP1"
"ENSG00000206561" 161.611324167807 546.856843221228 1.84197609707349 0.0659959245405099 0.999981308167783 -4.59509890079941 3 "COLQ"
"ENSG00000232104" 151.257954684496 198.562529635953 1.84130629952209 0.0660941216996793 0.999981308167783 -4.59509892230856 9 "RFX3-AS1"
"ENSG00000277577" 273.156366851994 102.962189412969 1.84012208502776 0.0662680314575101 0.999981308167783 -4.59509896031843 23 "Xist_exon4"
"ENSG00000276830" 337.997167579291 -118.160721654536 1.84004903966174 0.0662787710190828 0.999981308167783 -4.59509896266219 1 "MIR6730"
"ENSG00000168397" 136.454618146275 298.251728272346 1.83934139260341 0.0663828879181321 0.999981308167783 -4.59509898536342 2 "ATG4B"
"ENSG00000180340" 161.607921023806 -282.054001244288 1.83871569892985 0.0664750594119318 0.999981308167783 -4.59509900542836 17 "FZD2"
"ENSG00000271843" 125.663405818083 240.541079310165 1.83787918448966 0.0665984521795115 0.999981308167783 -4.59509903224365 3 "RP11-245J9.5"
"ENSG00000254272" -116.233073086564 80.6708891503988 -1.83779315748449 0.0666111525892073 0.999981308167783 -4.59509903500067 8 "RP11-382J24.2"
"ENSG00000152795" 168.347964796369 194.919328414371 1.83740217040217 0.0666689003183408 0.999981308167783 -4.59509904752944 4 "HNRNPDL"
"ENSG00000095539" 216.236318633422 120.861956298093 1.83681908324093 0.0667550974902428 0.999981308167783 -4.59509906620908 10 "SEMA4G"
"ENSG00000199273" -262.437096886004 -182.446508810511 -1.83669884408603 0.0667728837581047 0.999981308167783 -4.59509907006031 7 "Y_RNA"
"ENSG00000282870" 274.31992392012 36.2410900526677 1.83649890937726 0.0668024675798631 0.999981308167783 -4.59509907646359 20 "FRG1DP"
"ENSG00000233765" 262.789448913395 -344.534074036076 1.83622253863018 0.0668433792602682 0.999981308167783 -4.59509908531377 9 "RP11-154P18.2"
"ENSG00000109220" -138.991795693764 108.083620612094 -1.8355866515989 0.0669375893583878 0.999981308167783 -4.59509910567189 4 "CHIC2"
"ENSG00000154654" -101.775848270708 593.35600942809 -1.83551168859818 0.0669487027502641 0.999981308167783 -4.59509910807139 21 "NCAM2"
"ENSG00000229156" 362.806043387513 -3.87198315992804 1.83417786380804 0.0671466993033326 0.999981308167783 -4.59509915074993 9 "RP11-250H24.2"
"ENSG00000204936" -144.800762590582 -357.469357517416 -1.8341386003485 0.0671525349913164 0.999981308167783 -4.59509915200584 19 "CD177"
"ENSG00000054179" 183.77111402956 -102.865378824209 1.83164623460988 0.0675238302095737 0.999981308167783 -4.59509923167164 9 "ENTPD2"
"ENSG00000234484" -235.553185064896 108.654333794813 -1.83156710737644 0.0675356457128814 0.999981308167783 -4.59509923419905 6 "RP1-55C23.7"
"ENSG00000197077" 150.203906878486 324.760299470617 1.8314999370894 0.0675456771093695 0.999981308167783 -4.59509923634451 22 "KIAA1671"
"ENSG00000251008" 227.567725520656 90.9946240682386 1.83100372337853 0.0676198211232691 0.999981308167783 -4.59509925219159 4 "ORAOV1P1"
"ENSG00000196826" 130.998280780823 72.8059076777044 1.83054280856437 0.0676887509198827 0.999981308167783 -4.59509926690762 19 "CTD-2192J16.17"
"ENSG00000166347" 139.096276479124 -137.439032606316 1.83029265937977 0.0677261849784031 0.999981308167783 -4.59509927489276 18 "CYB5A"
"ENSG00000218996" -281.601779472272 64.1136727327784 -1.83000233441945 0.0677696526251601 0.999981308167783 -4.59509928415915 6 "ARL4AP5"
"ENSG00000189067" -111.495453759077 393.320886454585 -1.82984644413462 0.0677930021151155 0.999981308167783 -4.59509928913411 16 "LITAF"
"ENSG00000158286" 205.084656469167 22.2202502486512 1.82942348572817 0.0678563869074785 0.999981308167783 -4.59509930263005 1 "RNF207"
"ENSG00000232891" -197.67198516556 -275.82881591286 -1.82909461225892 0.0679057058438529 0.999981308167783 -4.5950993131218 6 "RP11-136K14.1"
"ENSG00000233429" 99.7056843442695 277.460207253398 1.82795590395873 0.0680766986572567 0.999981308167783 -4.59509934943462 7 "HOTAIRM1"
"ENSG00000112379" 135.489257074508 -278.82865038081 1.82774669932723 0.0681081521978141 0.999981308167783 -4.59509935610365 6 "ARFGEF3"
"ENSG00000274092" -189.78456147977 -128.823713421538 -1.82654554354813 0.0682889757701012 0.999981308167783 -4.59509939437972 16 "CTD-3203P2.3"
"ENSG00000164171" -304.655656430173 -60.2325017342028 -1.8261355469968 0.0683507877086296 0.999981308167783 -4.59509940743904 5 "ITGA2"
"ENSG00000177595" 183.574464825942 70.8654049665612 1.82576917795103 0.0684060612824233 0.999981308167783 -4.59509941910632 11 "PIDD1"
"ENSG00000269487" 220.791331598627 14.0004769421238 1.82519263095212 0.068493118703788 0.999981308167783 -4.59509943746223 19 "CTB-174O21.2"
"ENSG00000215861" 489.121101968351 -85.4964657136622 1.82436831865635 0.0686177467592006 0.999981308167783 -4.59509946369663 1 "WI2-1896O14.1"
"ENSG00000224061" -195.313060818418 -67.555067263347 -1.82433650683389 0.0686225601418223 0.999981308167783 -4.59509946470874 2 "AC092106.1"
"ENSG00000177133" 179.261381961106 -18.9851610350412 1.82432687657125 0.0686240173322791 0.999981308167783 -4.59509946501517 1 "LINC00982"
"ENSG00000128606" 153.564401555939 132.34891561576 1.82427038900464 0.0686325651871392 0.999981308167783 -4.59509946681252 7 "LRRC17"
"ENSG00000184863" 94.1058463531372 708.046847471316 1.82419443587977 0.0686440600070465 0.999981308167783 -4.59509946922901 7 "RBM33"
"ENSG00000143333" -150.193178038435 -284.183658539965 -1.82231991878227 0.0689282543204087 0.999981308167783 -4.59509952883821 1 "RGS16"
"ENSG00000270099" -123.568030083745 148.453112544666 -1.82176543649589 0.0690125045317408 0.999981308167783 -4.59509954645916 10 "RP11-248J23.7"
"ENSG00000278893" -178.130397964244 66.6611668796224 -1.82140568401491 0.0690672120895842 0.999981308167783 -4.59509955788901 16 "RP11-229O3.1"
"ENSG00000162636" -116.403473481295 236.790371832164 -1.82100493623043 0.0691281958551064 0.999981308167783 -4.59509957061861 1 "FAM102B"
"ENSG00000114923" 220.292624761141 14.9054811844621 1.8210019948199 0.0691286436279358 0.999981308167783 -4.59509957071204 2 "SLC4A3"
"ENSG00000150687" -119.896620859474 369.532758027805 -1.8197421468904 0.0693206508362529 0.999981308167783 -4.59509961071297 11 "PRSS23"
"ENSG00000110987" 191.143782115198 92.0362089457551 1.8197314784044 0.0693222786407646 0.999981308167783 -4.59509961105166 12 "BCL7A"
"ENSG00000143891" 160.476666297655 26.8019838627898 1.81906515826052 0.0694240085907829 0.999981308167783 -4.59509963219667 2 "GALM"
"ENSG00000204650" 123.196742776496 632.759729928398 1.8188598976621 0.0694553713584778 0.999981308167783 -4.59509963870889 17 "LINC02210"
"ENSG00000101230" 232.497233634356 -155.566424535878 1.81797949955121 0.0695900240243934 0.999981308167783 -4.59509966663271 20 "ISM1"
"ENSG00000225329" 129.617596990993 -334.232997538619 1.81769008862938 0.0696343349410123 0.999981308167783 -4.59509967580917 7 "LHFPL3-AS2"
"ENSG00000115596" -182.469573132882 -279.33545864871 -1.81766524072969 0.0696381404175337 0.999981308167783 -4.59509967659702 2 "WNT6"
"ENSG00000213409" 332.014171354575 -13.7556323905244 1.81751750548852 0.0696607697275946 0.999981308167783 -4.59509968128065 11 "C1QBPP2"
"ENSG00000278571" 257.272777250397 -197.309410966101 1.81646385802396 0.0698223375128063 0.999981308167783 -4.5950997146739 6 "MIR7161"
"ENSG00000224183" -203.146594347123 124.856276727182 -1.8138800423347 0.07021984923237 0.999981308167783 -4.59509979648267 1 "SDHDP6"
"ENSG00000143858" 169.650134085723 74.4972387100199 1.81375980303209 0.0702383929056907 0.999981308167783 -4.59509980028687 1 "SYT2"
"ENSG00000242220" 134.442016430274 282.3009591085 1.81350048962341 0.0702783987265309 0.999981308167783 -4.59509980849042 21 "TCP10L"
"ENSG00000267345" 280.947004818091 -6.51518639213126 1.81341600681633 0.0702914364388917 0.999981308167783 -4.59509981116287 19 "CTD-2293H3.2"
"ENSG00000197375" 191.774576154723 555.079075392477 1.8126221607519 0.0704140430362076 0.999981308167783 -4.59509983626857 5 "SLC22A5"
"ENSG00000203878" 165.851437999044 -252.002320450985 1.8125001826887 0.070432897679764 0.999981308167783 -4.59509984012515 1 "CHIAP2"
"ENSG00000175170" 131.684877976025 336.769151697432 1.81162113422798 0.0705688985917855 0.999981308167783 -4.59509986791093 20 "FAM182B"
"ENSG00000269720" 149.40256868442 60.2499616072774 1.81111105185884 0.070647914333844 0.999981308167783 -4.59509988402804 19 "CTD-2521M24.13"
"ENSG00000158869" -112.685370541104 -424.231159371553 -1.81040781362969 0.0707569707095725 0.999981308167783 -4.5950999062411 1 "FCER1G"
"ENSG00000063127" 116.471672672891 239.555308883204 1.81037341575636 0.0707623085922436 0.999981308167783 -4.59509990732741 19 "SLC6A16"
"ENSG00000197933" 152.462912335719 -2.52015170474475 1.8102797162384 0.0707768506191997 0.999981308167783 -4.59509991028636 19 "ZNF823"
"ENSG00000213721" 529.358223523483 -235.128440542949 1.80992059618947 0.070832608278849 0.999981308167783 -4.59509992162578 7 "HMGN2P30"
"ENSG00000263004" 108.490613617532 -397.995397554839 1.80951718194908 0.0708952862044675 0.999981308167783 -4.59509993436118 17 "RP11-166P13.3"
"ENSG00000276727" -107.763909994593 -378.20740847636 -1.80938619600394 0.0709156471172175 0.999981308167783 -4.59509993849566 12 "RP11-123K3.9"
"ENSG00000170540" 210.335674529779 30.0972070195244 1.8080548493612 0.0711228691621647 0.999981308167783 -4.59509998050237 16 "ARL6IP1"
"ENSG00000196357" -135.073001192479 246.229187987384 -1.80778209792372 0.0711653838686839 0.999981308167783 -4.59509998910449 19 "ZNF565"
"ENSG00000187260" 178.843116928309 77.5584813977968 1.80761209658765 0.0711918931279281 0.999981308167783 -4.59509999446536 7 "WDR86"
"ENSG00000247627" -238.568574584623 -367.290806842871 -1.80758280386861 0.0711964617250562 0.999981308167783 -4.59509999538914 5 "MTND4P12"
"ENSG00000005007" 156.706121097206 519.592304435265 1.80714100557096 0.0712653953936848 0.999981308167783 -4.59510000931853 19 "UPF1"
"ENSG00000156172" 161.474483552769 75.9747320500284 1.80711452113244 0.0712695294954654 0.999981308167783 -4.59510001015341 8 "C8orf37"
"ENSG00000240854" -221.491088557973 -211.334456049235 -1.80692286391279 0.0712994521998133 0.999981308167783 -4.59510001619502 3 "RP11-64K7.1"
"ENSG00000186187" 97.0967335403558 564.676355740133 1.80605084835993 0.0714357270108521 0.999981308167783 -4.59510004367566 16 "ZNRF1"
"ENSG00000084623" -292.567994012472 -3.21443364988356 -1.80547019564312 0.0715265875463678 0.999981308167783 -4.59510006196717 1 "EIF3I"
"ENSG00000269228" -416.336633041741 -375.412632710186 -1.80527009772507 0.0715579208579258 0.999981308167783 -4.5951000682692 19 "RPS27AP19"
"ENSG00000162413" 283.816531689703 -74.4361396407561 1.80526353147636 0.0715589492571782 0.999981308167783 -4.59510006847596 1 "KLHL21"
"ENSG00000141161" 297.665784606451 -97.5688364639729 1.80499369729964 0.0716012209173491 0.999981308167783 -4.59510007697327 17 "UNC45B"
"ENSG00000267416" 283.687658819709 -181.98795819628 1.80454962231514 0.0716708334404226 0.999981308167783 -4.59510009095484 17 "CTD-2319I12.2"
"ENSG00000237892" -179.533094238415 -129.57088427555 -1.80453004810779 0.07167390314246 0.999981308167783 -4.59510009157105 2 "KLF7-IT1"
"ENSG00000245317" 201.434815912726 -212.225658025899 1.80433467203689 0.0717045486844612 0.999981308167783 -4.5951000977213 5 "CTC-241N9.1"
"ENSG00000102837" -203.864041398601 -335.445083008854 -1.80338487893306 0.0718536810346188 0.999981308167783 -4.59510012761048 13 "OLFM4"
"ENSG00000264272" 165.047167940506 -64.2176216187916 1.80310562370492 0.0718975768969229 0.999981308167783 -4.59510013639543 17 "CTD-2514K5.4"
"ENSG00000146950" 117.598404412595 294.376807433713 1.80292374488849 0.0719261780958133 0.999981308167783 -4.59510014211643 23 "SHROOM2"
"ENSG00000197451" -227.593274528225 -67.5574191234309 -1.80245400143768 0.0720000904376141 0.999981308167783 -4.59510015688948 5 "HNRNPAB"
"ENSG00000278715" -364.099142055484 -298.758286718187 -1.8021015563582 0.0720555872740154 0.999981308167783 -4.5951001679711 15 "SNORD116-20"
"ENSG00000172020" 466.692522626126 -187.3886996792 1.80196794544926 0.0720766351441859 0.999981308167783 -4.59510017217158 3 "GAP43"
"ENSG00000169991" 261.037193122645 218.724087880473 1.80144016901727 0.0721598256974019 0.999981308167783 -4.59510018876088 1 "IFFO2"
"ENSG00000275759" 173.569318609746 195.78630139243 1.80142544489924 0.0721621477106835 0.999981308167783 -4.59510018922353 12 "RP11-131L12.3"
"ENSG00000229447" 99.5665957765572 231.171254067553 1.80119698236109 0.0721981844230492 0.999981308167783 -4.59510019640314 1 "RP11-490K7.4"
"ENSG00000207730" 117.635571523491 -383.774688676361 1.80104937748887 0.0722214748459959 0.999981308167783 -4.59510020104126 1 "MIR200B"
"ENSG00000143126" 174.750935754594 -85.1165506636923 1.80049998805022 0.0723082166622548 0.999981308167783 -4.59510021830119 1 "CELSR2"
"ENSG00000130529" 155.859978604716 142.534083298076 1.80042426098429 0.0723201797363092 0.999981308167783 -4.59510022067988 19 "TRPM4"
"ENSG00000270953" -139.359809627823 42.2020646095096 -1.79975992715202 0.0724251983377529 0.999981308167783 -4.59510024154323 7 "RP11-2E11.9"
"ENSG00000206785" 152.290604244345 106.991396008575 1.79940304822647 0.0724816658061188 0.999981308167783 -4.59510025274786 7 "SNORA15"
"ENSG00000109099" -111.804963300484 575.571263452737 -1.79937092784585 0.072486749852499 0.999981308167783 -4.59510025375621 17 "PMP22"
"ENSG00000221947" -251.045994217439 -175.580955597667 -1.79933772447396 0.0724920056235102 0.999981308167783 -4.59510025479849 8 "XKR9"
"ENSG00000166747" 112.300705655673 729.478754986364 1.79900352662477 0.0725449233147317 0.999981308167783 -4.59510026528871 16 "AP1G1"
"ENSG00000183496" 153.229810947846 -61.60720687861 1.79884117961604 0.0725706411701354 0.999981308167783 -4.59510027038402 15 "MEX3B"
"ENSG00000159131" -140.046085195119 598.158538828681 -1.79877515802799 0.0725811019793881 0.999981308167783 -4.5951002724559 21 "GART"
"ENSG00000155980" 228.315670399842 564.459215621509 1.79818451793291 0.0726747411875195 0.999981308167783 -4.59510029098867 12 "KIF5A"
"ENSG00000143412" 207.713628271426 -175.246646766187 1.79723165919123 0.0728260149727941 0.999981308167783 -4.59510032087441 1 "ANXA9"
"ENSG00000261123" 168.689575857938 16.5102419472916 1.79680169920449 0.072894359032828 0.999981308167783 -4.5951003343547 16 "RP11-304L19.3"
"ENSG00000211818" 481.761873025787 -222.966520040609 1.79631558994363 0.0729716916426961 0.999981308167783 -4.59510034959161 14 "TRAV39"
"ENSG00000235720" -157.054683413513 33.9476515038203 -1.79566971929593 0.0730745439775349 0.999981308167783 -4.59510036982996 7 "GABPAP"
"ENSG00000100031" -166.863023364911 113.032691743394 -1.79540974949563 0.0731159766890813 0.999981308167783 -4.59510037797408 22 "GGT1"
"ENSG00000267143" 113.885073003257 102.224638931212 1.79458892895878 0.0732469215320949 0.999981308167783 -4.59510040368059 18 "RP11-677O4.6"
"ENSG00000274864" 93.3903374628237 144.199922034897 1.79437890264667 0.0732804577483138 0.999981308167783 -4.59510041025639 7 "HOTAIRM1_3"
"ENSG00000248971" 300.979359675196 -187.743730625615 1.79398647464837 0.0733431529314746 0.999981308167783 -4.59510042254097 4 "KRT8P46"
"ENSG00000241429" -482.36103586836 -131.723570572212 -1.79386055534502 0.0733632794034568 0.999981308167783 -4.59510042648219 3 "EEF1A1P25"
"ENSG00000135298" -92.283276563242 498.435782993386 -1.79367906274722 0.0733922964724687 0.999981308167783 -4.59510043216239 6 "ADGRB3"
"ENSG00000273248" 217.260921234274 -278.079856448823 1.79324170119558 0.0734622605859276 0.999981308167783 -4.59510044584824 10 "RP11-399K21.13"
"ENSG00000228502" -197.215755273057 196.289516780558 -1.79302651158901 0.0734967042345891 0.999981308167783 -4.59510045258072 1 "EEF1A1P11"
"ENSG00000270087" 207.516781314459 -21.5196037670488 1.79290419925953 0.0735162876753146 0.999981308167783 -4.59510045640706 10 "RP11-399K21.11"
"ENSG00000177685" 168.09592096964 6.36168037674621 1.79259120888729 0.073566420082615 0.999981308167783 -4.59510046619719 11 "CRACR2B"
"ENSG00000269392" 222.011008700058 -208.203503227693 1.79258922474772 0.073566737976325 0.999981308167783 -4.5951004662593 19 "CTB-191K22.6"
"ENSG00000166527" -307.596530986196 28.5360545019738 -1.79209973792122 0.0736451967098166 0.999981308167783 -4.59510048156692 12 "CLEC4D"
"ENSG00000211859" 539.099953762892 -138.997608732973 1.79161712006708 0.0737226215842385 0.999981308167783 -4.59510049665574 14 "TRAJ30"
"ENSG00000283621" -380.23539629376 -23.3647431158638 -1.7912097415897 0.0737880279660812 0.999981308167783 -4.59510050938911 12 "MIR6759"
"ENSG00000066697" -196.042421133822 85.6574402022784 -1.79082601507484 0.0738496804216094 0.999981308167783 -4.59510052138057 9 "MSANTD3"
"ENSG00000183049" 268.397144885236 10.734097990346 1.79044612961945 0.0739107573298375 0.999981308167783 -4.59510053324965 10 "CAMK1D"
"ENSG00000280355" 114.118582558316 218.268613544586 1.79040369325576 0.0739175826984109 0.999981308167783 -4.59510053457531 10 "RP11-119F19.5"
"ENSG00000189068" -340.590109192502 -67.0379505505251 -1.7903274008257 0.073929854699253 0.999981308167783 -4.59510053695858 19 "VSTM1"
"ENSG00000275223" 107.611785486709 -397.242855815662 1.79004625458274 0.0739750928286468 0.999981308167783 -4.59510054574049 20 "RP1-63M2.7"
"ENSG00000077549" -135.241695328947 322.423016254516 -1.7895992092002 0.0740470718491414 0.999981308167783 -4.59510055970157 1 "CAPZB"
"ENSG00000131437" 137.972603400991 439.861969596774 1.78882168440786 0.0741723982632306 0.999981308167783 -4.59510058397532 5 "KIF3A"
"ENSG00000166819" 212.433638637855 42.008808784741 1.78829925709493 0.0742567040268001 0.999981308167783 -4.59510060027939 15 "PLIN1"
"ENSG00000100711" 126.625242112796 228.320095826709 1.78740376057039 0.0744013957871143 0.999981308167783 -4.59510062821536 14 "ZFYVE21"
"ENSG00000149657" 146.500921821224 -190.636925300309 1.78683972185187 0.0744926500471517 0.999981308167783 -4.59510064580411 20 "LSM14B"
"ENSG00000238247" -186.284791052051 184.691829890786 -1.78662883043535 0.0745267931252176 0.999981308167783 -4.59510065237915 23 "GS1-309P15.4"
"ENSG00000148288" -131.921349916996 -374.88620627209 -1.78634477300017 0.0745728019582123 0.999981308167783 -4.59510066123398 9 "GBGT1"
"ENSG00000174403" 205.510768768939 12.6959747867787 1.78626700803303 0.0745854016193906 0.999981308167783 -4.59510066365792 20 "C20orf166-AS1"
"ENSG00000213478" -295.107659937774 -201.186172594616 -1.78618691021118 0.0745983810780355 0.999981308167783 -4.59510066615447 1 "CFL1P2"
"ENSG00000217576" 128.680452059816 28.2072076341943 1.78569397095902 0.0746783001968303 0.999981308167783 -4.59510068151611 13 "RP11-248G5.8"
"ENSG00000261052" 166.563569959068 24.8887779856355 1.7851295956838 0.07476988716577 0.999981308167783 -4.59510069909894 16 "SULT1A3"
"ENSG00000157335" 257.734224909379 -26.3031118629197 1.7850991126355 0.0747748365801707 0.999981308167783 -4.59510070004856 16 "CLEC18C"
"ENSG00000223975" -245.0359169981 68.6312430519579 -1.78359436101989 0.0750194909912136 0.999981308167783 -4.59510074690091 21 "AP001048.4"
"ENSG00000281039" -192.092974948314 68.3373128084601 -1.78343012262927 0.075046233792553 0.999981308167783 -4.59510075201238 7 "RP4-777O23.3"
"ENSG00000135097" 139.132495961496 -21.6506910263126 1.78336236389991 0.0750572691644929 0.999981308167783 -4.59510075412105 12 "MSI1"
"ENSG00000114354" -116.314474876155 478.627441091005 -1.78327145172989 0.0750720774561355 0.999981308167783 -4.59510075695005 3 "TFG"
"ENSG00000283734" -230.18710841347 -269.83329713061 -1.78298636186816 0.0751185300271241 0.999981308167783 -4.5951007658208 2 "MIR4785"
"ENSG00000239983" -306.720584881292 -60.157533338403 -1.78256520868188 0.0751871958253012 0.999981308167783 -4.59510077892269 4 "RP11-79E3.1"
"ENSG00000184838" -114.754696298438 344.504139613778 -1.78202224533848 0.075275797650358 0.999981308167783 -4.5951007958095 5 "PRR16"
"ENSG00000198833" -196.163039358479 26.8817376204505 -1.78190576422822 0.075294816396317 0.999981308167783 -4.59510079943157 6 "UBE2J1"
"ENSG00000266640" 134.841147942171 -426.162921558228 1.78157190778438 0.0753493494390853 0.999981308167783 -4.59510080981176 19 "MIR4754"
"ENSG00000065457" -134.706840035925 228.945019645146 -1.78128001378013 0.0753970547035158 0.999981308167783 -4.5951008188857 16 "ADAT1"
"ENSG00000179532" 134.96424082246 529.986771518319 1.78119701471238 0.075410624046178 0.999981308167783 -4.59510082146562 11 "DNHD1"
"ENSG00000047056" 111.257671744108 617.776074605965 1.77977441843446 0.0756435121863618 0.999981308167783 -4.59510086566627 10 "WDR37"
"ENSG00000233559" -345.667404511205 -128.179475886715 -1.77966942551664 0.0756607234947712 0.999981308167783 -4.59510086892706 7 "LINC00513"
"ENSG00000114126" 108.322866429574 816.87588858754 1.7795997041091 0.0756721545754998 0.999981308167783 -4.59510087109237 3 "TFDP2"
"ENSG00000270641" 221.993822037306 75.452335421344 1.77955020168241 0.0756802715378942 0.999981308167783 -4.59510087262963 23 "TSIX"
"ENSG00000275132" 262.037711778244 54.2795267760637 1.77943177702184 0.0756996926385781 0.999981308167783 -4.59510087630712 19 "RN7SL663P"
"ENSG00000126500" 172.502944500395 -56.0988443722066 1.77900506510621 0.0757697052547161 0.999981308167783 -4.59510088955596 11 "FLRT1"
"ENSG00000224820" -390.668332818742 -131.412960328903 -1.77867533294187 0.0758238422277622 0.999981308167783 -4.59510089979169 9 "BTF3P4"
"ENSG00000258053" -218.978383369915 116.126677237561 -1.77843090786394 0.0758639935031109 0.999981308167783 -4.59510090737801 12 "CTD-2021H9.3"
"ENSG00000281420" 169.311897056644 33.9076114362524 1.77818893630253 0.0759037588742749 0.999981308167783 -4.5951009148872 21 "AP001052.1"
"ENSG00000255663" -176.826058414588 36.6903395196391 -1.77808299321884 0.0759211748238706 0.999981308167783 -4.59510091817465 11 "RP11-212D19.4"
"ENSG00000111424" -117.431555230749 -192.999202997762 -1.77776657604989 0.0759732100027187 0.999981308167783 -4.59510092799202 12 "VDR"
"ENSG00000064651" 156.17150587603 466.233794324126 1.77700956249666 0.0760978201723717 0.999981308167783 -4.5951009514727 5 "SLC12A2"
"ENSG00000169871" 118.867093758364 261.240044646378 1.77693485231451 0.0761101270922085 0.999981308167783 -4.59510095378954 7 "TRIM56"
"ENSG00000118939" -137.622575325004 198.51434604288 -1.77675506797256 0.0761397494259793 0.999981308167783 -4.5951009593643 13 "UCHL3"
"ENSG00000262884" 383.07273673906 122.20697848706 1.77654104344465 0.0761750256687349 0.999981308167783 -4.5951009660001 17 "CTD-3060P21.1"
"ENSG00000229601" 149.157395761816 122.418734514409 1.77638991058445 0.0761999439461143 0.999981308167783 -4.59510097068558 23 "AL590762.10"
"ENSG00000141298" 124.386029269364 463.114212772909 1.77591453103898 0.0762783663890421 0.999981308167783 -4.59510098542063 17 "SSH2"
"ENSG00000010322" 129.659852565244 510.033455403564 1.77559432015633 0.076331228149725 0.999981308167783 -4.59510099534383 3 "NISCH"
"ENSG00000155974" 208.74973336097 926.331240888013 1.77482649014841 0.0764581068004704 0.999981308167783 -4.59510101913151 12 "GRIP1"
"ENSG00000269427" 136.922700299242 31.9211317710288 1.7738056720586 0.0766270569529658 0.999981308167783 -4.59510105074129 19 "CTC-429P9.1"
"ENSG00000181090" 109.637603014686 1455.14610547694 1.77372242416344 0.0766408483157188 0.999981308167783 -4.59510105331821 9 "EHMT1"
"ENSG00000225339" 139.573006855825 295.838486944451 1.77289596593436 0.0767778746037342 0.999981308167783 -4.59510107889542 6 "RP11-513I15.6"
"ENSG00000235064" -152.357031323649 -402.269068144262 -1.77243540253065 0.076854322589816 0.999981308167783 -4.59510109314389 2 "SLC25A5P2"
"ENSG00000265660" 129.245427932953 -320.317378742981 1.7723756350782 0.0768642478269109 0.999981308167783 -4.59510109499266 8 "MIR4664"
"ENSG00000175906" -290.990013086977 11.6710537416534 -1.77235428192891 0.0768677940755826 0.999981308167783 -4.59510109565317 17 "ARL4D"
"ENSG00000169129" 132.113217950577 121.904446789521 1.77090645855995 0.077108555068808 0.999981308167783 -4.59510114041881 10 "AFAP1L2"
"ENSG00000263982" 122.913175945183 106.302393473324 1.77054722668869 0.0771683876518937 0.999981308167783 -4.59510115152034 18 "RP11-504I13.3"
"ENSG00000206885" -132.954918133362 125.255826407367 -1.76999925083697 0.0772597299237639 0.999981308167783 -4.59510116845075 2 "SNORA75"
"ENSG00000151498" 204.327726379973 452.208568238167 1.76948558979033 0.0773454324353881 0.999981308167783 -4.59510118431622 11 "ACAD8"
"ENSG00000166016" 226.39216007654 -120.040496157959 1.76926926507331 0.0773815486741029 0.999981308167783 -4.59510119099645 11 "ABTB2"
"ENSG00000136213" 153.917679284618 18.0068932847764 1.76792157275695 0.0776068614166642 0.999981308167783 -4.59510123259631 7 "CHST12"
"ENSG00000147166" 644.64787172513 -97.1157247808773 1.76718869492881 0.0777296116659036 0.999981308167783 -4.59510125520533 23 "ITGB1BP2"
"ENSG00000281406" 148.988023147127 -225.726216135398 1.76709475721698 0.0777453568193099 0.999981308167783 -4.59510125810268 1 "BLACAT1"
"ENSG00000237357" 292.62244797169 -122.013444087742 1.76654628468096 0.0778373397825802 0.999981308167783 -4.59510127501597 9 "RP11-475I24.3"
"ENSG00000264462" -167.651597930514 -258.575938083476 -1.76652042735736 0.0778416784422727 0.999981308167783 -4.59510127581324 21 "MIR3648-2"
"ENSG00000233250" -271.572852414383 -139.673526934996 -1.76603424792896 0.0779232923706146 0.999981308167783 -4.59510129080107 23 "RP3-339A18.6"
"ENSG00000105427" -192.916608281988 -462.990132523121 -1.76591326673879 0.0779436120823178 0.999981308167783 -4.59510129453005 19 "CNFN"
"ENSG00000229509" 357.895967226478 -134.004280515476 1.76577667184363 0.0779665594336847 0.999981308167783 -4.59510129874001 1 "RP11-421E17.4"
"ENSG00000163126" 155.273034839036 88.3310473495676 1.7651670740128 0.0780690364721415 0.999981308167783 -4.59510131752421 2 "ANKRD23"
"ENSG00000279803" 211.609006472924 82.5374651890777 1.76475688821932 0.0781380530176396 0.999981308167783 -4.59510133016014 16 "RP11-407G23.5"
"ENSG00000135406" 185.994329436743 38.7597973198601 1.76426115347249 0.0782215302123341 0.999981308167783 -4.59510134542766 12 "PRPH"
"ENSG00000212719" -157.492755481238 289.201825408666 -1.76413902543026 0.0782421066278342 0.999981308167783 -4.59510134918827 17 "C17orf51"
"ENSG00000231130" -277.733922910414 -108.863265783671 -1.76377921435579 0.0783027541124089 0.999981308167783 -4.59510136026626 6 "HLA-T"
"ENSG00000244115" -237.883764313826 -208.500107061095 -1.76366726875888 0.078321630778971 0.999981308167783 -4.59510136371243 9 "DNAJC25-GNG10"
"ENSG00000280239" 205.661066451734 -63.8140508829774 1.76356662492862 0.0783386048713968 0.999981308167783 -4.5951013668105 19 "CTB-50L17.8"
"ENSG00000283152" -169.595290299593 -289.052455060158 -1.7632998179647 0.0783836177478424 0.999981308167783 -4.59510137502264 1 "MIR3120"
"ENSG00000179066" 199.613716618131 -315.774452587493 1.76314294334589 0.0784100938422442 0.999981308167783 -4.59510137985053 19 "CTD-2527I21.15"
"ENSG00000260494" 270.311103984041 -238.912863195174 1.76310850529972 0.0784159070081716 0.999981308167783 -4.59510138091031 16 "AC002310.10"
"ENSG00000255977" -377.470819636646 -367.531182640745 -1.76309432941181 0.0784183000099972 0.999981308167783 -4.59510138134655 12 "RP11-444J21.2"
"ENSG00000070444" 282.466213938723 349.300679243405 1.76277149944749 0.0784728123903012 0.999981308167783 -4.59510139128025 17 "MNT"
"ENSG00000169385" -120.49675369019 -378.024945981324 -1.76212667353997 0.078581788882543 0.999981308167783 -4.59510141111679 14 "RNASE2"
"ENSG00000165238" 321.611100993223 466.807092529063 1.7611262503485 0.0787511061786552 0.999981308167783 -4.59510144187826 9 "WNK2"
"ENSG00000135480" -155.283175658175 140.805206361696 -1.76105434953087 0.0787632865352308 0.999981308167783 -4.59510144408844 12 "KRT7"
"ENSG00000187151" 116.895207295137 166.363831606945 1.7602474075196 0.0789000919662351 0.999981308167783 -4.59510146888721 11 "ANGPTL5"
"ENSG00000160963" 158.966256478163 48.8578405908235 1.76022321065619 0.0789041971880217 0.999981308167783 -4.59510146963064 7 "COL26A1"
"ENSG00000265630" 366.200134838266 -78.0373494433028 1.75996780863589 0.0789475391293754 0.999981308167783 -4.59510147747717 10 "GLUD1P8"
"ENSG00000242852" 125.339457270237 132.279535791124 1.75952082515084 0.0790234393364101 0.999981308167783 -4.59510149120687 19 "ZNF709"
"ENSG00000243659" 188.339045197163 55.841532805883 1.75921749365782 0.0790749805475878 0.999981308167783 -4.59510150052212 1 "RP11-4K3__A.3"
"ENSG00000267090" -184.155170881453 -345.7856109702 -1.75916513048444 0.0790838807208416 0.999981308167783 -4.59510150213009 19 "AC005789.9"
"ENSG00000163866" -133.66439434268 -229.518678980148 -1.75821345723892 0.0792457790965584 0.999981308167783 -4.59510153134482 1 "SMIM12"
"ENSG00000067177" 258.485383773111 60.942819777296 1.75806294388845 0.0792714091165102 0.999981308167783 -4.59510153596391 23 "PHKA1"
"ENSG00000228149" -376.930200174864 -17.4899277482116 -1.75723552340876 0.0794124263382604 0.999981308167783 -4.59510156134956 21 "RPL3P1"
"ENSG00000279741" 188.58920631185 -361.970991868384 1.75661832263925 0.0795177489422787 0.999981308167783 -4.59510158027803 16 "RP11-44F14.9"
"ENSG00000116670" -113.141684023344 -151.342945795584 -1.75623008458877 0.0795840583821668 0.999981308167783 -4.59510159218123 1 "MAD2L2"
"ENSG00000157152" 207.093198223862 195.597770264282 1.75614975204972 0.0795977844709903 0.999981308167783 -4.59510159464386 3 "SYN2"
"ENSG00000244462" -226.345822676945 -19.9779007423147 -1.7559703599891 0.0796284434165746 0.999981308167783 -4.59510160014282 20 "RBM12"
"ENSG00000173894" 185.112822192224 -207.386481552991 1.75596627694914 0.0796291413392898 0.999981308167783 -4.595101600268 17 "CBX2"
"ENSG00000234350" 390.451889753494 145.397249676622 1.75591713130787 0.0796375422995829 0.999981308167783 -4.5951016017744 2 "AC007405.4"
"ENSG00000243147" -310.781198858953 -139.781513037532 -1.75583546791222 0.0796515034451718 0.999981308167783 -4.59510160427737 2 "MRPL33"
"ENSG00000243406" 137.372366082142 42.9143491404994 1.75575809305493 0.0796647332641056 0.999981308167783 -4.59510160664887 13 "MRPS31P5"
"ENSG00000089041" 326.480167926119 -39.4923716228404 1.75553513620371 0.0797028652084351 0.999981308167783 -4.59510161348165 12 "P2RX7"
"ENSG00000162526" 146.420782464826 91.6028255468627 1.7554521827478 0.0797170563981662 0.999981308167783 -4.5951016160237 1 "TSSK3"
"ENSG00000071626" 128.736471847665 296.199529268898 1.75539920865241 0.0797261199724578 0.999981308167783 -4.59510161764687 19 "DAZAP1"
"ENSG00000220793" -421.968109277858 -95.7380284824793 -1.754297163679 0.0799148643074977 0.999981308167783 -4.59510165140548 16 "RPL21P119"
"ENSG00000256287" 115.264079931958 199.368385229978 1.75413090261224 0.0799433709844349 0.999981308167783 -4.59510165649671 12 "RP11-664H17.1"
"ENSG00000266707" -244.293875637163 -80.2038039163683 -1.7538847123649 0.0799855973217704 0.999981308167783 -4.59510166403466 17 "PSMD7P1"
"ENSG00000279228" 157.533181449065 -182.913969962307 1.75372133293341 0.0800136300503082 0.999981308167783 -4.59510166903648 16 "RP11-345J4.4"
"ENSG00000233680" 275.27702524978 46.0034479804878 1.75364301078999 0.0800270714429347 0.999981308167783 -4.59510167143414 23 "HNRNPA1P27"
"ENSG00000106105" -128.741386039566 333.679830679218 -1.75337704454479 0.0800727294399818 0.999981308167783 -4.59510167957532 7 "GARS"
"ENSG00000127364" 231.472239994836 -167.701514433037 1.75319232278717 0.0801044528133762 0.999981308167783 -4.59510168522893 7 "TAS2R4"
"ENSG00000184908" 252.218491584764 161.971296278663 1.75251146387222 0.0802214692238164 0.999981308167783 -4.59510170606224 1 "CLCNKB"
"ENSG00000168803" 135.222292415838 93.2501541633275 1.75193886107697 0.0803199878621095 0.999981308167783 -4.59510172357691 15 "ADAL"
"ENSG00000161860" 140.989561384577 207.89489046006 1.75113742881075 0.0804580430073328 0.999981308167783 -4.59510174808161 19 "SYCE2"
"ENSG00000182979" 192.44511793131 272.402921109592 1.75110078781175 0.0804643594219012 0.999981308167783 -4.59510174920172 14 "MTA1"
"ENSG00000164403" 195.087662843953 56.8209052254481 1.75104230494746 0.0804744419164509 0.999981308167783 -4.59510175098946 5 "SHROOM1"
"ENSG00000280255" 127.625059582859 121.96036994628 1.75084975001391 0.080507645818292 0.999981308167783 -4.59510175687509 7 "RP5-1007F24.1"
"ENSG00000224086" 168.169293316981 -29.88099735983 1.75062437722784 0.0805465229545357 0.999981308167783 -4.59510176376304 22 "LL22NC03-86G7.1"
"ENSG00000238713" -181.861048833041 90.9758572177897 -1.74924560723303 0.0807846957762084 0.999981308167783 -4.5951018058827 4 "Y_RNA"
"ENSG00000115760" 94.6504340904388 1164.4951018936 1.74914989332996 0.0808012509408368 0.999981308167783 -4.59510180880544 2 "BIRC6"
"ENSG00000155975" -100.376918405561 554.377899250409 -1.74911059288072 0.0808080493467319 0.999981308167783 -4.59510181000548 8 "VPS37A"
"ENSG00000189339" 138.527823510737 129.51278919104 1.74881436665949 0.0808593071576049 0.999981308167783 -4.59510181904983 1 "SLC35E2B"
"ENSG00000250490" 140.767901125519 162.160991040455 1.74869513618249 0.0808799457960802 0.999981308167783 -4.59510182268978 5 "LINC02145"
"ENSG00000088038" 151.71681957734 277.375895139916 1.7481434448007 0.080975498682617 0.999981308167783 -4.59510183952905 19 "CNOT3"
"ENSG00000196235" 164.31674091515 528.861051505477 1.74747859947427 0.0810907718911815 0.999981308167783 -4.59510185981513 19 "SUPT5H"
"ENSG00000214889" 141.794236898846 -146.72313165782 1.74721184306437 0.0811370605795884 0.999981308167783 -4.59510186795237 21 "RPS9P1"
"ENSG00000253563" 105.269853438996 -343.814835353313 1.74680743344075 0.0812072764404601 0.999981308167783 -4.5951018802864 14 "NKX2-1-AS1"
"ENSG00000165650" 106.392291652231 495.799576403167 1.74656087688592 0.0812501092278999 0.999981308167783 -4.59510188780462 10 "PDZD8"
"ENSG00000258677" -95.8150921619463 215.047983116009 -1.74649241975694 0.0812620051336261 0.999981308167783 -4.59510188989198 8 "RP11-463D19.2"
"ENSG00000268810" 125.622144828121 135.494070202808 1.74646477615991 0.0812668092077751 0.999981308167783 -4.59510189073481 19 "AC007193.9"
"ENSG00000248569" -166.38738323019 -222.491806018079 -1.74630128748912 0.0812952259990699 0.999981308167783 -4.59510189571925 5 "CTC-512J14.5"
"ENSG00000211931" -316.434802184787 -389.633877775145 -1.74610537251186 0.0813292896202639 0.999981308167783 -4.59510190169169 14 "IGHD2-2"
"ENSG00000203288" 199.01364118719 -269.354325722988 1.74558298229523 0.0814201740719338 0.999981308167783 -4.59510191761355 1 "TDRKH-AS1"
"ENSG00000211885" 352.754212330954 -114.599651232111 1.74557067631605 0.0814223160385187 0.999981308167783 -4.59510191798864 14 "TRAJ4"
"ENSG00000276934" -228.499892976681 -135.555010734545 -1.7454163104902 0.081449188696665 0.999981308167783 -4.59510192269256 18 "RP11-231E4.5"
"ENSG00000097096" 156.988755066861 -82.9247090497141 1.74413587188806 0.0816723711628749 0.999981308167783 -4.59510196169545 1 "SYDE2"
"ENSG00000133740" 104.144489030094 492.412307054307 1.74408683723957 0.0816809278595512 0.999981308167783 -4.59510196318855 8 "E2F5"
"ENSG00000119929" -140.248006156067 73.6956563880892 -1.74393784121687 0.081706932597314 0.999981308167783 -4.5951019677251 10 "CUTC"
"ENSG00000275344" 231.768525921485 -308.376519644871 1.74393084145625 0.0817081544528366 0.999981308167783 -4.59510196793817 11 "MIR6503"
"ENSG00000256803" -291.1004195132 29.3953361999386 -1.7437805491821 0.0817343925706175 0.999981308167783 -4.59510197251386 12 "RP11-133L14.5"
"ENSG00000229299" 114.208264034709 171.338287324912 1.74374311717609 0.0817409285391764 0.999981308167783 -4.59510197365344 20 "RP4-583P15.10"
"ENSG00000253276" -158.934053330367 -243.210180587509 -1.7437192867121 0.0817450897763121 0.999981308167783 -4.59510197437892 7 "CCDC71L"
"ENSG00000280046" 227.241146858398 -26.2798692777908 1.74347514989462 0.0817877304786497 0.999981308167783 -4.59510198181047 17 "RP11-1099M24.6"
"ENSG00000208036" 125.088936262515 -352.259477877029 1.74292170631507 0.0818844613958761 0.999981308167783 -4.59510199865382 7 "MIR106B"
"ENSG00000162722" -310.536320675133 -119.587047457179 -1.74281024142025 0.0819039544920129 0.999981308167783 -4.59510200204545 1 "TRIM58"
"ENSG00000271268" -160.090495249537 152.547994235228 -1.74240339252573 0.0819751366763792 0.999981308167783 -4.59510201442326 17 "AC015849.14"
"ENSG00000259711" 226.046677866274 -211.569186763055 1.74190433837667 0.0820625197632882 0.999981308167783 -4.59510202960233 16 "CTD-3032H12.2"
"ENSG00000071282" -383.396718347382 113.974203443097 -1.7417201309191 0.0820947931434446 0.999981308167783 -4.59510203520413 3 "LMCD1"
"ENSG00000143869" 216.194671575149 -43.9049530162549 1.74067917223429 0.0822773644199203 0.999981308167783 -4.59510206684872 2 "GDF7"
"ENSG00000135472" 250.198183974829 25.4094581214331 1.74047347229857 0.0823134806728987 0.999981308167783 -4.59510207309971 12 "FAIM2"
"ENSG00000270393" 182.919062993298 -358.761173227976 1.73979580086431 0.0824325556167546 0.999981308167783 -4.5951020936882 22 "AC000095.9"
"ENSG00000174808" 140.321082722049 166.657285280539 1.73957294263106 0.0824717450434582 0.999981308167783 -4.5951021004572 4 "BTC"
"ENSG00000275665" 143.131932232585 85.7027512062019 1.73937691139018 0.0825062294845626 0.999981308167783 -4.59510210641061 17 "CTB-58E17.9"
"ENSG00000130584" 134.322420863792 180.562269060334 1.73936682744725 0.0825080036979766 0.999981308167783 -4.59510210671684 20 "ZBTB46"
"ENSG00000275166" 202.043701131235 -289.886829531549 1.73889125752966 0.0825917127908267 0.999981308167783 -4.59510212115719 21 "MIR6814"
"ENSG00000154917" 154.87482711953 64.9653375082307 1.7388699553124 0.0825954639891909 0.999981308167783 -4.59510212180389 3 "RAB6B"
"ENSG00000232797" -434.456816597061 -196.063694260555 -1.73859535094241 0.0826438326432012 0.999981308167783 -4.59510213014013 21 "FAM207CP"
"ENSG00000213937" 180.830255444093 -194.8977538207 1.73829478815517 0.0826967999812176 0.999981308167783 -4.59510213926294 16 "CLDN9"
"ENSG00000283709" 159.125017621989 205.881462147343 1.73791245140476 0.0827642179784154 0.999981308167783 -4.59510215086557 10 "LINC00202-1"
"ENSG00000100105" 142.020122172022 -111.503849233568 1.73615711542858 0.0830743123569642 0.999981308167783 -4.59510220410185 22 "PATZ1"
"ENSG00000198276" 133.141958901046 199.308651373486 1.73603302277268 0.0830962700059606 0.999981308167783 -4.59510220786341 20 "UCKL1"
"ENSG00000184992" 175.454512145831 -286.84093453962 1.73595874416188 0.0831094155344516 0.999981308167783 -4.59510221011476 12 "BRI3BP"
"ENSG00000186871" 255.368809852548 -198.82134718379 1.73480923768133 0.083313065987668 0.999981308167783 -4.59510224494492 23 "ERCC6L"
"ENSG00000101680" -159.114169065587 697.741767204911 -1.73449685399744 0.0833684789162739 0.999981308167783 -4.59510225440629 18 "LAMA1"
"ENSG00000186564" 180.745100798219 -161.260865063055 1.7333627331682 0.0835699092991974 0.999981308167783 -4.59510228874204 1 "FOXD2"
"ENSG00000143363" 134.144877267564 114.188798087626 1.73327984157955 0.0835846470978158 0.999981308167783 -4.59510229125074 1 "PRUNE1"
"ENSG00000224660" 100.307111750417 412.585236863874 1.73304625108951 0.083626189921575 0.999981308167783 -4.59510229831968 3 "SH3BP5-AS1"
"ENSG00000164520" -159.922107199891 252.603203508088 -1.73288390871128 0.0836550715210335 0.999981308167783 -4.59510230323196 6 "RAET1E"
"ENSG00000055609" 90.5649842657848 1633.17079242992 1.73271201109273 0.0836856618769795 0.999981308167783 -4.5951023084329 7 "KMT2C"
"ENSG00000158122" -147.219404864811 20.9680481227405 -1.73216701312761 0.083782708033963 0.999981308167783 -4.59510232491886 9 "AAED1"
"ENSG00000176049" 147.688306734843 277.181050762934 1.73163322263154 0.083877847050522 0.999981308167783 -4.59510234106097 5 "JAKMIP2"
"ENSG00000090020" 225.196329645007 92.411316563617 1.7310238807373 0.0839865589800284 0.999981308167783 -4.59510235948186 1 "SLC9A1"
"ENSG00000265190" -280.32340027316 -36.195753919631 -1.73039288166423 0.084099255238175 0.999981308167783 -4.59510237855078 10 "ANXA8"
"ENSG00000126878" 174.957456128185 83.6058644926414 1.72949795903889 0.0842592985881381 0.999981308167783 -4.59510240558378 9 "AIF1L"
"ENSG00000203710" -131.86851248334 -364.689322178197 -1.72846872792042 0.0844436664310735 0.999981308167783 -4.5951024366569 1 "CR1"
"ENSG00000011677" -573.426328874841 373.838178561156 -1.72784342057848 0.0845558384822528 0.999981308167783 -4.5951024555265 23 "GABRA3"
"ENSG00000277144" 260.648583013744 101.831853780855 1.7278070883973 0.0845623597194873 0.999981308167783 -4.59510245662268 15 "RP11-59H7.4"
"ENSG00000261054" 265.615212941092 100.880042830688 1.72751734447128 0.08461438025099 0.999981308167783 -4.59510246536366 15 "RP11-6O2.4"
"ENSG00000172817" -131.362629899472 172.751837364569 -1.72676494322826 0.0847495873600915 0.999981308167783 -4.59510248805542 8 "CYP7B1"
"ENSG00000199687" 115.518924482222 -407.663926015766 1.72627055817022 0.084838524109473 0.999981308167783 -4.59510250296039 2 "RNU1-38P"
"ENSG00000211851" 315.198671938367 -60.1899389687549 1.72574422790491 0.0849332907667078 0.999981308167783 -4.59510251882383 14 "TRAJ38"
"ENSG00000227361" -304.996486084574 -207.431834436541 -1.72510857669148 0.085047855260407 0.999981308167783 -4.59510253797592 2 "RPS24P7"
"ENSG00000280357" -264.403344913741 49.2874272647064 -1.72490442098024 0.0850846771620068 0.999981308167783 -4.5951025441256 13 "RP11-269C23.4"
"ENSG00000162711" -319.343753541674 -41.7149410572541 -1.72431881845851 0.0851903692327307 0.999981308167783 -4.59510256176157 1 "NLRP3"
"ENSG00000100796" 79.156466044525 505.264445357798 1.72400343146644 0.0852473357214143 0.999981308167783 -4.5951025712573 14 "PPP4R3A"
"ENSG00000175592" -121.289892050808 -265.649016992598 -1.72391917320678 0.085262560018825 0.999981308167783 -4.59510257379388 11 "FOSL1"
"ENSG00000233110" 129.982595746046 169.949973522231 1.72362988997617 0.0853148462556977 0.999981308167783 -4.59510258250177 4 "RP11-301L8.2"
"ENSG00000116396" 147.290449529098 186.60282585117 1.72349255905459 0.0853396771058737 0.999981308167783 -4.59510258663518 1 "KCNC4"
"ENSG00000170627" -376.904024168613 10.7693799391234 -1.72255116987914 0.0855100477515761 0.999981308167783 -4.5951026149603 12 "GTSF1"
"ENSG00000236330" -234.079309425383 41.6365158071671 -1.72241825265644 0.0855341250252898 0.999981308167783 -4.59510261895835 2 "RPL5P9"
"ENSG00000267139" 201.916468641898 46.753534478738 1.72213718478127 0.0855850571237197 0.999981308167783 -4.59510262741174 19 "AC005262.3"
"ENSG00000162599" 97.7179723894545 994.54277416882 1.72211189553541 0.0855896409738744 0.999981308167783 -4.59510262817235 1 "NFIA"
"ENSG00000265201" -175.481112490977 153.019040090931 -1.72142304073648 0.0857145771921672 0.999981308167783 -4.59510264888424 1 "MIR4677"
"ENSG00000218014" -203.60676161738 -355.806425742242 -1.72139489497899 0.0857196850725633 0.999981308167783 -4.59510264973045 6 "KRT19P1"
"ENSG00000171877" 417.389746263392 -41.8355819713131 1.72116544346701 0.0857613350395109 0.999981308167783 -4.59510265662749 15 "FRMD5"
"ENSG00000082196" 94.5903024703842 356.004423899873 1.72110729525747 0.0857718926882239 0.999981308167783 -4.59510265837514 5 "C1QTNF3"
"ENSG00000232004" -151.932643810413 -273.129245835998 -1.72089284185799 0.0858108389095721 0.999981308167783 -4.59510266482035 10 "CAP1P2"
"ENSG00000225193" -153.020482481714 -400.715013646672 -1.72086719856018 0.0858154968688221 0.999981308167783 -4.59510266559108 15 "RPS12P26"
"ENSG00000259363" -111.975243600496 433.947752651033 -1.72063922793793 0.0858569154425931 0.999981308167783 -4.59510267244148 15 "CTD-2054N24.2"
"ENSG00000233597" -371.473697349037 -167.875699126925 -1.72039739622439 0.0859008700538419 0.999981308167783 -4.59510267970757 3 "RP11-343B5.1"
"ENSG00000068615" 133.831108093793 373.66235856106 1.72000001077052 0.0859731372390039 0.999981308167783 -4.59510269164526 2 "REEP1"
"ENSG00000124313" 150.721571674591 305.330608708101 1.71885759778599 0.086181166980293 0.999981308167783 -4.59510272594874 23 "IQSEC2"
"ENSG00000259126" 202.087538982017 145.484689793321 1.71770470683823 0.0863915178572737 0.999981308167783 -4.5951027605442 14 "RP11-99L13.2"
"ENSG00000258839" 244.638133325578 70.1210370452746 1.71668149196849 0.0865785567269859 0.999981308167783 -4.59510279122943 16 "MC1R"
"ENSG00000253552" 100.361883722346 483.890537656547 1.71651056241694 0.0866098337806996 0.999981308167783 -4.59510279635369 7 "HOXA-AS2"
"ENSG00000244215" -235.786473173593 190.154131601445 -1.71645717583136 0.0866196044464511 0.999981308167783 -4.59510279795402 3 "LINC02016"
"ENSG00000134827" -348.8885270107 -19.0925322095058 -1.71619775091912 0.0866670963837725 0.999981308167783 -4.59510280573004 11 "TCN1"
"ENSG00000258034" 78.1915820023408 229.610143458658 1.71601336332297 0.08670086433763 0.999981308167783 -4.59510281125625 12 "RP11-493P1.2"
"ENSG00000228118" -275.433455352649 -261.992274477833 -1.71538043955282 0.0868168563186592 0.999981308167783 -4.5951028302208 17 "MYL6P5"
"ENSG00000107719" 181.771691199652 52.9147276798244 1.71536218088034 0.0868202043345057 0.999981308167783 -4.59510283076784 10 "PALD1"
"ENSG00000013573" 237.428064682617 677.800097790492 1.71534307615219 0.0868237075999031 0.999981308167783 -4.59510283134014 12 "DDX11"
"ENSG00000246334" 152.691406964284 -49.9339893741926 1.71513215334569 0.0868623924670082 0.999981308167783 -4.59510283765846 5 "PRR7-AS1"
"ENSG00000164934" -127.223861838599 180.459375158365 -1.7150866401024 0.0868707417760611 0.999981308167783 -4.59510283902173 8 "DCAF13"
"ENSG00000225616" -152.97064273914 -389.283988819222 -1.71493749215128 0.0868981072072735 0.999981308167783 -4.59510284348898 1 "RP4-604A21.1"
"ENSG00000107593" 225.493905154615 -276.668848015372 1.71484855637738 0.0869144283233955 0.999981308167783 -4.59510284615252 10 "PKD2L1"
"ENSG00000241511" -254.804549763412 -136.513957170054 -1.71480744552793 0.08692197365063 0.999981308167783 -4.59510284738374 8 "RPS15AP24"
"ENSG00000249685" 125.959089814253 265.568570651191 1.7147227951942 0.0869375117170876 0.999981308167783 -4.59510284991879 4 "RP11-360F5.3"
"ENSG00000181035" 165.264631825745 62.8602677985806 1.71384075366726 0.0870995494092042 0.999981308167783 -4.59510287632642 19 "SLC25A42"
"ENSG00000222788" 118.612762649535 186.009078622934 1.71381567524722 0.0871041600751336 0.999981308167783 -4.5951028770771 1 "RNU2-38P"
"ENSG00000240373" 115.662439418271 190.15868609144 1.71375593565008 0.0871151439918702 0.999981308167783 -4.5951028788651 3 "SEC62-AS1"
"ENSG00000232759" -100.089399842743 148.427345117122 -1.71362971126584 0.0871383557039086 0.999981308167783 -4.59510288264295 7 "AC002480.3"
"ENSG00000203867" 160.338221782773 170.011914630533 1.71357449440047 0.0871485112422639 0.999981308167783 -4.5951028842954 10 "RBM20"
"ENSG00000226648" 124.593000363488 150.21402008856 1.71352899797571 0.0871568797075948 0.999981308167783 -4.59510288565695 20 "PLCG1-AS1"
"ENSG00000276853" -221.098963180361 -293.233051664418 -1.71262730667291 0.0873228680805269 0.999981308167783 -4.59510291263433 12 "RP11-305O6.4"
"ENSG00000212952" 244.908864432737 -286.097362958981 1.71257867760879 0.0873318272539381 0.999981308167783 -4.5951029140888 9 "RP11-475I24.9"
"ENSG00000160469" 142.672607318165 91.5731631094093 1.7122900253663 0.0873850223959612 0.999981308167783 -4.59510292272172 19 "BRSK1"
"ENSG00000126464" 155.522444468975 -93.1545804273917 1.71210071792256 0.0874199237154663 0.999981308167783 -4.59510292838271 19 "PRR12"
"ENSG00000276118" -664.238378943242 -26.7067593989127 -1.71180427478882 0.0874745995644022 0.999981308167783 -4.59510293724613 1 "CH17-333M13.2"
"ENSG00000273841" -165.532958926535 32.782211469198 -1.71106950726618 0.0876102390428646 0.999981308167783 -4.59510295920871 5 "TAF9"
"ENSG00000268120" 165.306707335422 -286.820640397422 1.71082828234237 0.0876548066959328 0.999981308167783 -4.59510296641708 19 "CTD-3193O13.11"
"ENSG00000260017" 99.5974861816423 167.331788833077 1.71002399404432 0.0878035359618166 0.999981308167783 -4.59510299044379 16 "RP11-1035H13.2"
"ENSG00000116690" -286.929635534806 159.063097020614 -1.70988175606004 0.0878298598828938 0.999981308167783 -4.59510299469174 1 "PRG4"
"ENSG00000074657" -125.703508345492 909.096623648487 -1.70973438883143 0.0878571398019133 0.999981308167783 -4.59510299909249 18 "ZNF532"
"ENSG00000184194" 171.377140581136 -67.366343682084 1.70872092758878 0.0880449325508157 0.999981308167783 -4.59510302934708 23 "GPR173"
"ENSG00000232295" 96.1633152244365 607.181127320588 1.70865274017644 0.0880575792125624 0.999981308167783 -4.59510303138206 6 "RP11-154D6.1"
"ENSG00000129084" -126.062761686929 432.87665006501 -1.70844290875835 0.0880965056821228 0.999981308167783 -4.59510303764361 11 "PSMA1"
"ENSG00000236242" -212.482770195702 36.0021254597844 -1.70765261047872 0.088243241224224 0.999981308167783 -4.5951030612202 13 "MYO16-AS1"
"ENSG00000053328" -121.233722285259 63.6504909561812 -1.70737673240429 0.0882945103030845 0.999981308167783 -4.59510306944787 6 "METTL24"
"ENSG00000223609" -122.017286522526 223.318793006327 -1.70658940928243 0.0884409585561955 0.999981308167783 -4.59510309292136 11 "HBD"
"ENSG00000225828" 141.488192933205 183.900634369958 1.70644649722852 0.0884675623543025 0.999981308167783 -4.59510309718109 1 "FAM229A"
"ENSG00000250379" 161.854448044834 -23.5565207660566 1.70641242383576 0.0884739062425837 0.999981308167783 -4.59510309819657 15 "RP11-23P13.4"
"ENSG00000215268" -257.533885083784 25.1171241850725 -1.70636845434417 0.0884820931600629 0.999981308167783 -4.59510309950709 22 "LA16c-60G3.8"
"ENSG00000272010" 128.097279085413 82.2779199364547 1.70627759534096 0.0884990126290672 0.999981308167783 -4.59510310221498 8 "CTD-3025N20.3"
"ENSG00000135643" 143.660587809712 228.436038065019 1.70619120383921 0.0885151025992768 0.999981308167783 -4.59510310478949 12 "KCNMB4"
"ENSG00000197724" 99.5661241498255 154.942925799238 1.70594018575143 0.0885618668333316 0.999981308167783 -4.59510311226953 9 "PHF2"
"ENSG00000226945" -275.629869845705 22.1622338286862 -1.70578518349922 0.0885907534530841 0.999981308167783 -4.59510311688786 1 "RP11-564A8.4"
"ENSG00000102996" 180.769561212213 -150.832906791225 1.70499378817318 0.0887383586244696 0.999981308167783 -4.5951031404612 16 "MMP15"
"ENSG00000148343" 159.102549313283 240.331920345207 1.70488620134574 0.0887584402533101 0.999981308167783 -4.59510314366504 9 "MIGA2"
"ENSG00000236814" -142.280112012933 -62.0885670985205 -1.7048457065297 0.0887659997678243 0.999981308167783 -4.59510314487093 8 "RP11-446E9.1"
"ENSG00000214313" 201.604297357672 -359.669628611434 1.70459271388504 0.0888132398515023 0.999981308167783 -4.59510315240392 7 "AZGP1P1"
"ENSG00000145284" 162.385860422785 92.3473580595119 1.70403607365461 0.0889172500775862 0.999981308167783 -4.59510316897432 4 "SCD5"
"ENSG00000173950" 169.764541461239 318.817038132555 1.70378147233966 0.0889648560327948 0.999981308167783 -4.59510317655173 3 "XXYLT1"
"ENSG00000203280" 118.408892856972 -371.375890462956 1.70377462250542 0.0889661371153394 0.999981308167783 -4.59510317675556 22 "CTA-221G9.12"
"ENSG00000105516" 185.447221193376 -175.879759022367 1.7033398336625 0.0890474835067241 0.999981308167783 -4.59510318969295 19 "DBP"
"ENSG00000144283" 91.0520772900704 714.946402578205 1.70321281656898 0.0890712589808383 0.999981308167783 -4.59510319347189 2 "PKP4"
"ENSG00000186310" 139.388255506911 -51.0165803945627 1.70311639762167 0.0890893104172273 0.999981308167783 -4.59510319634028 23 "NAP1L3"
"ENSG00000198648" 203.240042895491 279.312641443085 1.70273146285326 0.0891614068780442 0.999981308167783 -4.59510320779011 2 "STK39"
"ENSG00000120451" -131.114880941334 543.834296012652 -1.70233740055745 0.0892352616849894 0.999981308167783 -4.59510321950875 11 "SNX19"
"ENSG00000112218" 127.271509869963 72.5665897162934 1.70202958916625 0.0892929857849189 0.999981308167783 -4.59510322866065 6 "GPR63"
"ENSG00000219201" -105.79733701381 217.692873061219 -1.70156393433695 0.0893803676911086 0.999981308167783 -4.59510324250254 1 "RP11-181C21.4"
"ENSG00000130703" 87.0714444606792 633.050348585238 1.70123167186658 0.089442760213788 0.999981308167783 -4.59510325237692 20 "OSBPL2"
"ENSG00000106018" 199.246464993572 -38.9834157666481 1.70100233198644 0.0894858463570064 0.999981308167783 -4.59510325919156 7 "VIPR2"
"ENSG00000273033" 95.9467029433799 176.721705093761 1.70068633413483 0.089545240406384 0.999981308167783 -4.59510326857962 3 "LINC02035"
"ENSG00000176907" -110.564576220679 121.251435941066 -1.69997503638043 0.0896790503435267 0.999981308167783 -4.59510328970548 8 "C8orf4"
"ENSG00000140465" -278.253411503957 -133.986451253514 -1.69993682172217 0.0896862438839516 0.999981308167783 -4.59510329084022 15 "CYP1A1"
"ENSG00000261305" 198.998481297911 -208.223243748357 1.69966461733883 0.089737497207398 0.999981308167783 -4.59510329892235 7 "RP4-584D14.7"
"ENSG00000259158" 110.916336077961 275.929078150592 1.69842772271889 0.0899706897912592 0.999981308167783 -4.5951033356315 14 "ADAM20P1"
"ENSG00000196338" 135.540561361051 248.763656689711 1.69829610866412 0.0899955318392733 0.999981308167783 -4.59510333953606 23 "NLGN3"
"ENSG00000174502" 100.438343122773 -116.340826368739 1.69818997402476 0.0900155686993874 0.999981308167783 -4.59510334268453 1 "SLC26A9"
"ENSG00000101425" -303.437224069244 162.086772430564 -1.69771080067855 0.0901060753088099 0.999981308167783 -4.59510335689667 20 "BPI"
"ENSG00000091513" 102.970042061696 510.084208729551 1.69753465207414 0.0901393648377208 0.999981308167783 -4.5951033621202 3 "TF"
"ENSG00000120549" 113.308202412802 889.362757827436 1.69723820497048 0.0901954114399439 0.999981308167783 -4.59510337090993 10 "KIAA1217"
"ENSG00000149489" -172.142317424264 -198.193256254231 -1.69678201564961 0.0902817139976875 0.999981308167783 -4.59510338443299 11 "ROM1"
"ENSG00000243176" -108.930086656518 26.7841109965499 -1.69561195838336 0.0905033717285034 0.999981308167783 -4.5951034191015 3 "RP11-550I24.2"
"ENSG00000174738" -153.30524871386 422.078223037034 -1.6956116031743 0.0905034390865322 0.999981308167783 -4.59510341911194 3 "NR1D2"
"ENSG00000126705" 121.15412279747 323.637143250535 1.69546375899519 0.0905314781786985 0.999981308167783 -4.59510342349086 1 "AHDC1"
"ENSG00000253265" 298.987263675193 -370.331640201824 1.69534313440375 0.0905543601845416 0.999981308167783 -4.59510342706329 2 "IGKV2-14"
"ENSG00000225213" -254.555546586868 61.9147411974656 -1.69379353370269 0.0908487283660988 0.999981308167783 -4.59510347293434 10 "RP11-197M22.2"
"ENSG00000103569" -260.432334397695 -94.4503218584137 -1.69366138715285 0.0908738671044415 0.999981308167783 -4.59510347684424 15 "AQP9"
"ENSG00000272692" 209.576914189907 -163.330251544324 1.69289078639339 0.0910205731457173 0.999981308167783 -4.59510349963839 10 "RP11-399K21.14"
"ENSG00000128487" 166.905324401386 995.931288237777 1.69273527037224 0.0910502032414891 0.999981308167783 -4.59510350423731 17 "SPECC1"
"ENSG00000200152" -313.567001474448 -84.7044537710009 -1.69269309867087 0.091058239455073 0.999981308167783 -4.59510350548425 11 "RNU6-216P"
"ENSG00000117425" 173.931742754732 -81.8998665656816 1.69229804266361 0.0911335488577577 0.999981308167783 -4.59510351716465 1 "PTCH2"
"ENSG00000177479" 105.445749837705 928.550941129457 1.69212450803121 0.0911666455782916 0.999981308167783 -4.59510352229457 3 "ARIH2"
"ENSG00000278887" 145.804469901175 -197.942395819718 1.69114778240774 0.0913531085699082 0.999981308167783 -4.5951035511584 16 "RP11-347C12.4"
"ENSG00000284256" 176.595784734218 14.2759849855549 1.69095682127288 0.091389600135172 0.999981308167783 -4.59510355679966 6 "MIR5004"
"ENSG00000275023" 108.864373756185 511.051166722287 1.69086613627026 0.0914069336269245 0.999981308167783 -4.59510355947847 17 "MLLT6"
"ENSG00000268565" 150.562352569301 -4.39216433035908 1.68985669972998 0.0916000558321903 0.999981308167783 -4.59510358928702 19 "AC005339.2"
"ENSG00000100416" 126.29738792918 518.763629513216 1.68981543503831 0.0916079574518919 0.999981308167783 -4.59510359050513 22 "TRMU"
"ENSG00000272482" 243.479130053661 -234.202343184436 1.68905008218064 0.0917546115622661 0.999981308167783 -4.59510361309366 1 "RP11-474O21.5"
"ENSG00000261556" 115.467847217406 399.306526919266 1.68887567739829 0.0917880568163089 0.999981308167783 -4.59510361823968 16 "SMG1P7"
"ENSG00000260464" 194.751955106332 -6.06251384735519 1.68853612259847 0.0918532007322524 0.999981308167783 -4.59510362825701 1 "RP4-561L24.3"
"ENSG00000100316" -231.726966253933 235.646814227929 -1.68804407617984 0.0919476663990123 0.999981308167783 -4.59510364276958 22 "RPL3"
"ENSG00000225850" -243.028496349194 -354.47532808468 -1.68775289917417 0.0920036049443307 0.999981308167783 -4.59510365135567 10 "RP11-452K12.4"
"ENSG00000270948" 170.344218085051 52.4937010274033 1.68710075934408 0.0921289881639429 0.999981308167783 -4.5951036705805 7 "MTDHP1"
"ENSG00000164163" -130.332567954394 418.931739105324 -1.68685363713994 0.0921765368865418 0.999981308167783 -4.59510367786371 4 "ABCE1"
"ENSG00000047662" 289.638394672006 54.0574637587378 1.6862882693517 0.0922853934945078 0.999981308167783 -4.59510369452212 4 "FAM184B"
"ENSG00000211888" -355.660603826309 -98.8623850858774 -1.68622045161212 0.092298458156105 0.999981308167783 -4.59510369652006 14 "TRAJ1"
"ENSG00000088756" -105.820307704973 778.277375764964 -1.68572585664808 0.0923937838141231 0.999981308167783 -4.59510371108813 18 "ARHGAP28"
"ENSG00000116035" -180.062273039487 -231.395420845894 -1.68541683843713 0.0924533826009838 0.999981308167783 -4.5951037201881 2 "VAX2"
"ENSG00000271366" 392.216031367166 -168.700516197714 1.68537827725663 0.0924608218735285 0.999981308167783 -4.59510372132348 19 "AC002128.5"
"ENSG00000279425" -170.85747367305 1.47873766770405 -1.68451000343852 0.0926284580150373 0.999981308167783 -4.59510374688286 19 "CTD-2017D11.2"
"ENSG00000224420" 153.232616895427 -226.724024281705 1.68378548959247 0.0927685258460649 0.999981308167783 -4.59510376820053 19 "ADM5"
"ENSG00000126803" -350.968595951619 246.913216028459 -1.68349748915386 0.0928242513360319 0.999981308167783 -4.595103776672 14 "HSPA2"
"ENSG00000164535" 205.453700948939 235.660462441155 1.6832992147296 0.0928626313071747 0.999981308167783 -4.59510378250335 7 "DAGLB"
"ENSG00000103647" 150.946122383051 181.102362665187 1.68327208657056 0.0928678834967985 0.999981308167783 -4.59510378330113 15 "CORO2B"
"ENSG00000267552" 177.77666354991 -43.6395105292753 1.68268900489649 0.0929808297402446 0.999981308167783 -4.59510380044574 19 "CTD-2528L19.4"
"ENSG00000266891" -178.145978095831 -315.1362808155 -1.68259960508375 0.0929981567632167 0.999981308167783 -4.5951038030739 18 "RP11-692N5.2"
"ENSG00000100575" -122.279252202528 140.233039502531 -1.68241531573783 0.0930338829981757 0.999981308167783 -4.59510380849115 14 "TIMM9"
"ENSG00000147130" 149.698188559226 155.10482745704 1.68234673360889 0.0930471811128101 0.999981308167783 -4.59510381050697 23 "ZMYM3"
"ENSG00000258529" -160.292585842084 396.217944423349 -1.68213824659252 0.0930876162591594 0.999981308167783 -4.59510381663456 11 "RP11-108O10.8"
"ENSG00000143028" 234.424712781932 -64.6997668811323 1.68208494120086 0.093097956876465 0.999981308167783 -4.59510381820116 1 "SYPL2"
"ENSG00000144596" 156.47862720607 155.924637771447 1.68187234986036 0.0931392062834153 0.999981308167783 -4.59510382444839 3 "GRIP2"
"ENSG00000204920" -180.817921140051 156.203316361717 -1.68148879675328 0.0932136648497155 0.999981308167783 -4.59510383571761 19 "ZNF155"
"ENSG00000160539" 228.772688499036 -215.746459542003 1.68119810810092 0.0932701276805385 0.999981308167783 -4.59510384425673 9 "PLPP7"
"ENSG00000273599" 96.0018357287035 101.271591675903 1.68098016381039 0.0933124788261232 0.999981308167783 -4.59510385065791 10 "RP11-59C5.3"
"ENSG00000283463" -302.703438939211 26.4684691872434 -1.67933372192784 0.0936329171077394 0.999981308167783 -4.59510389898935 23 "XX-FW81066F1.2"
"ENSG00000027075" 88.1661136426484 1240.4792203262 1.67922488901375 0.0936541298277536 0.999981308167783 -4.5951039021825 14 "PRKCH"
"ENSG00000139645" 173.24929663572 219.778828981104 1.67907100654425 0.093684129792333 0.999981308167783 -4.5951039066971 12 "ANKRD52"
"ENSG00000231793" 140.076013251043 11.7117301980912 1.67877210589878 0.0937424236788573 0.999981308167783 -4.595103915465 11 "DOC2GP"
"ENSG00000258130" 179.634043694243 9.22933086956562 1.67827131228508 0.0938401576479284 0.999981308167783 -4.59510393015175 16 "RP11-347C12.3"
"ENSG00000198502" -242.727519320343 -144.777731473367 -1.67808450806019 0.0938766349948913 0.999981308167783 -4.59510393562908 6 "HLA-DRB5"
"ENSG00000250234" -206.461944675592 -260.160130465107 -1.67773713921428 0.09394449618115 0.999981308167783 -4.59510394581276 5 "CTD-2024P10.1"
"ENSG00000168310" 113.59430984148 187.6842355267 1.67766491531917 0.0939586106283157 0.999981308167783 -4.59510394792989 4 "IRF2"
"ENSG00000225091" -182.875126345094 -191.045189126093 -1.67742303493577 0.0940058928287924 0.999981308167783 -4.59510395501951 20 "SNORA71A"
"ENSG00000135750" 133.952468177994 -168.759031501866 1.6773346507835 0.094023174723399 0.999981308167783 -4.59510395760974 1 "KCNK1"
"ENSG00000235254" 298.997739688314 -143.762276398308 1.6768832130467 0.0941114849107043 0.999981308167783 -4.59510397083821 23 "TMEM185AP1"
"ENSG00000101400" 186.50352088337 -185.74599722876 1.67671157901747 0.0941450774251068 0.999981308167783 -4.59510397586663 20 "SNTA1"
"ENSG00000186174" 243.736912799839 55.9860277833049 1.67637063862624 0.0942118354692649 0.999981308167783 -4.59510398585378 11 "BCL9L"
"ENSG00000263220" 105.962056394211 195.739398369224 1.67601829150679 0.0942808669914584 0.999981308167783 -4.59510399617307 17 "RP11-420A6.2"
"ENSG00000268734" -198.089282331828 30.2828174334722 -1.67571196563548 0.0943409151049447 0.999981308167783 -4.59510400514277 19 "CTB-61M7.2"
"ENSG00000169877" -243.195524359519 -10.1006579571983 -1.67499402513928 0.0944817712072536 0.999981308167783 -4.59510402615885 16 "AHSP"
"ENSG00000279307" -251.542449678063 -178.827385449112 -1.6749542629172 0.0944895772800972 0.999981308167783 -4.59510402732255 2 "RP11-130L8.3"
"ENSG00000105700" -153.510746438578 9.49055936215861 -1.67488815992394 0.0945025556892691 0.999981308167783 -4.59510402925711 19 "KXD1"
"ENSG00000186642" 138.874940686326 536.903645412371 1.67427130674245 0.0946237353541563 0.999981308167783 -4.59510404730596 11 "PDE2A"
"ENSG00000256006" -101.991894005607 86.7755324514776 -1.67379782430295 0.0947168347753597 0.999981308167783 -4.59510406115536 11 "AC084117.3"
"ENSG00000229647" -206.320903826025 188.206335582845 -1.67353310081397 0.0947689186222895 0.999981308167783 -4.59510406889689 2 "MYOSLID"
"ENSG00000147421" 81.7119085378227 689.290661458358 1.67350947156323 0.0947735687511544 0.999981308167783 -4.59510406958782 8 "HMBOX1"
"ENSG00000277694" 86.8985210636226 144.680262065341 1.67340798737943 0.094793542460415 0.999981308167783 -4.59510407255523 7 "HOTAIRM1_5"
"ENSG00000254509" -270.831376741718 -180.924336555151 -1.6729129685947 0.0948910185529679 0.999981308167783 -4.59510408702721 11 "RP11-677M14.6"
"ENSG00000272733" 238.838899013286 -171.530047834925 1.67271274197791 0.0949304688262663 0.999981308167783 -4.59510409287969 22 "KB-208E9.1"
"ENSG00000035681" -132.110739330265 614.421410063166 -1.67263844344661 0.0949451110769919 0.999981308167783 -4.59510409505124 8 "NSMAF"
"ENSG00000271590" -91.0255186465527 97.335362387502 -1.67252170826159 0.0949681201199203 0.999981308167783 -4.59510409846285 2 "RP11-181E10.3"
"ENSG00000242262" -212.49396076855 44.2906457155968 -1.67139308709379 0.0951908076109284 0.999981308167783 -4.59510413143507 4 "RP11-100N21.1"
"ENSG00000107821" 198.607666601146 -127.658717082913 1.67136129100672 0.0951970873439673 0.999981308167783 -4.59510413236356 10 "KAZALD1"
"ENSG00000160712" -469.588316361647 235.685632145071 -1.67129719227362 0.0952097478669077 0.999981308167783 -4.59510413423556 1 "IL6R"
"ENSG00000171451" -166.499791110863 38.7805311028946 -1.67115374002381 0.0952380868753839 0.999981308167783 -4.59510413842465 18 "DSEL"
"ENSG00000230882" 296.941633605468 -156.862226827579 1.67093327868189 0.0952816522427727 0.999981308167783 -4.5951041448619 7 "AC005077.14"
"ENSG00000074964" 170.644091764501 346.358860175109 1.67039749096875 0.0953875959632811 0.999981308167783 -4.5951041605028 1 "ARHGEF10L"
"ENSG00000248015" 144.67510975401 -135.08951584711 1.67018907397871 0.0954288327383784 0.999981308167783 -4.59510416658571 19 "AC005329.7"
"ENSG00000272004" 143.15336226238 11.5625778164934 1.6698965890937 0.0954867270776042 0.999981308167783 -4.59510417512095 1 "RP11-345P4.10"
"ENSG00000267383" 255.303868497363 -72.0882190804942 1.66982570472569 0.0955007621449196 0.999981308167783 -4.59510417718921 19 "CTC-260E6.6"
"ENSG00000154188" -96.7011584971004 604.462409781527 -1.66909508753943 0.0956455204934904 0.999981308167783 -4.59510419850261 8 "ANGPT1"
"ENSG00000111880" -140.628398202488 209.783454778756 -1.66847934874112 0.0957676545314869 0.999981308167783 -4.59510421645779 6 "RNGTT"
"ENSG00000107551" 205.858480101229 47.8510779022243 1.66809379536377 0.0958441941619876 0.999981308167783 -4.5951042276973 10 "RASSF4"
"ENSG00000115486" -245.327036977199 253.409149106595 -1.66773625227853 0.0959152170886999 0.999981308167783 -4.59510423811802 2 "GGCX"
"ENSG00000157064" 140.172476331912 223.590338650975 1.66724559909217 0.0960127499623849 0.999981308167783 -4.59510425241468 1 "NMNAT2"
"ENSG00000258789" -508.596260444818 -173.809052941618 -1.66664490177994 0.0961322659405075 0.999981308167783 -4.59510426991223 14 "RP11-507K2.3"
"ENSG00000263846" -204.813426688772 -288.73671834952 -1.66562516459393 0.0963354282576257 0.999981308167783 -4.59510429960164 18 "CIAPIN1P"
"ENSG00000237009" -328.768881567296 -101.405255303531 -1.66547508954731 0.0963653567753883 0.999981308167783 -4.59510430396956 9 "GLIS3-AS1"
"ENSG00000273104" 136.40696839131 170.239959521954 1.66544178269398 0.0963719999618548 0.999981308167783 -4.59510430493897 21 "CMP21-97G8.1"
"ENSG00000034971" 284.903286112698 51.1595919903394 1.6642021569179 0.0966195097247356 0.999981308167783 -4.59510434100251 1 "MYOC"
"ENSG00000115380" -120.283165799292 375.76518057172 -1.66415761938446 0.0966284117858061 0.999981308167783 -4.59510434229768 2 "EFEMP1"
"ENSG00000101210" 320.088273424761 -181.666740424377 1.66301514162634 0.0968569925929589 0.999981308167783 -4.59510437551078 20 "EEF1A2"
"ENSG00000223732" -247.414976243533 -213.824833391241 -1.66298951745111 0.0968621243071507 0.999981308167783 -4.59510437625554 13 "RP11-321C24.1"
"ENSG00000204444" -212.613685039592 -32.5123117437721 -1.66144179563374 0.0971724886566109 0.999981308167783 -4.59510442121312 6 "APOM"
"ENSG00000110680" 152.842422340504 -228.078797531543 1.66078205123799 0.0973050291683345 0.999981308167783 -4.59510444036464 11 "CALCA"
"ENSG00000235105" -154.23711175512 33.5569505654018 -1.66058246756064 0.0973451534174072 0.999981308167783 -4.59510444615692 1 "RP11-329A14.1"
"ENSG00000146425" -265.15279076992 38.3376643783364 -1.66045982149658 0.0973698167268132 0.999981308167783 -4.59510444971592 6 "DYNLT1"
"ENSG00000197361" 205.957578468039 -120.789333592288 1.66037666436607 0.0973865419225597 0.999981308167783 -4.59510445212885 15 "FBXL22"
"ENSG00000164916" 107.457915875801 270.445387200243 1.66013169212785 0.0974358259882607 0.999981308167783 -4.59510445923648 7 "FOXK1"
"ENSG00000117281" 128.442913941721 236.559493675725 1.66002605616305 0.0974570842361849 0.999981308167783 -4.59510446230113 1 "CD160"
"ENSG00000223768" 157.988707260516 18.7702707865543 1.65970722060526 0.0975212694443804 0.999981308167783 -4.59510447154963 21 "LINC00205"
"ENSG00000196655" -188.538325142709 126.488177256936 -1.65969692442304 0.0975233427469417 0.999981308167783 -4.59510447184835 11 "TRAPPC4"
"ENSG00000186407" -139.541066558939 -100.683058941975 -1.65955174468519 0.0975525807921924 0.999981308167783 -4.59510447605902 17 "CD300E"
"ENSG00000204248" 226.127044780097 248.468615377998 1.65951808964413 0.097559359652754 0.999981308167783 -4.59510447703511 6 "COL11A2"
"ENSG00000150636" -92.5001597410452 545.273007855825 -1.65901322844461 0.0976610950377367 0.999981308167783 -4.59510449167458 18 "CCDC102B"
"ENSG00000105281" -133.055612196192 -159.531839397894 -1.65866194121351 0.0977319336251652 0.999981308167783 -4.59510450185825 19 "SLC1A5"
"ENSG00000138795" 93.4227595121179 753.654447427954 1.65852643260912 0.097759270521159 0.999981308167783 -4.59510450578604 4 "LEF1"
"ENSG00000280435" 161.510275013705 -232.073670534797 1.65848357839135 0.097767917013105 0.999981308167783 -4.59510450702821 3 "RP4-555D20.1"
"ENSG00000154277" 340.991543169276 -151.765685482537 1.65808936533123 0.0978474842538869 0.999981308167783 -4.59510451845258 4 "UCHL1"
"ENSG00000196689" 146.578070541754 212.077596423638 1.65785919830417 0.0978939647252927 0.999981308167783 -4.59510452512167 17 "TRPV1"
"ENSG00000153495" 150.480206570746 -59.8291645385889 1.65756087955773 0.0979542342319452 0.999981308167783 -4.59510453376408 13 "TEX29"
"ENSG00000275743" -254.312990198175 -21.1578029119973 -1.65741675296029 0.0979833628575753 0.999981308167783 -4.59510453793891 7 "TRBV14"
"ENSG00000268107" 368.59214137369 66.5808181308538 1.65684557596695 0.0980988685046131 0.999981308167783 -4.59510455448048 19 "AC003005.4"
"ENSG00000253333" 147.710919782212 82.8058486504023 1.65656047763387 0.09815656299345 0.999981308167783 -4.59510456273501 5 "RP11-497H16.8"
"ENSG00000141012" 170.080463341737 165.726663666484 1.6565080352273 0.0981671785634334 0.999981308167783 -4.59510456425324 16 "GALNS"
"ENSG00000203616" 221.94918358905 65.075888580011 1.6561147344819 0.0982468211435208 0.999981308167783 -4.59510457563791 21 "RHOT1P2"
"ENSG00000240823" -250.228776111016 -215.18676828883 -1.65542810853588 0.0983859854762809 0.999981308167783 -4.5951045955069 11 "RN7SL23P"
"ENSG00000243517" -319.497754435913 -174.333502946686 -1.65502544330564 0.09846767046481 0.999981308167783 -4.59510460715509 12 "RP11-627K11.1"
"ENSG00000088808" 138.758196406625 563.007235810989 1.65483056381917 0.0985072233665104 0.999981308167783 -4.59510461279158 14 "PPP1R13B"
"ENSG00000122756" 191.628249539256 -115.435344254115 1.65449081261273 0.0985762099700458 0.999981308167783 -4.59510462261652 9 "CNTFR"
"ENSG00000272155" 152.451147366719 4.29001237410216 1.65404940165868 0.0986658963839623 0.999981308167783 -4.59510463537833 8 "RP11-707M3.3"
"ENSG00000007952" 182.379871561057 246.080076002306 1.65400566803515 0.0986747857899974 0.999981308167783 -4.59510463664258 23 "NOX1"
"ENSG00000248839" -261.565090781729 -231.342449151985 -1.65371584122437 0.098733712918473 0.999981308167783 -4.59510464501993 3 "RP11-227H4.5"
"ENSG00000082641" 138.77430022664 172.487748432518 1.65369218737333 0.0987385234250319 0.999981308167783 -4.59510464570347 17 "NFE2L1"
"ENSG00000159263" 145.289079773325 131.889672138667 1.65362138662689 0.098752923362482 0.999981308167783 -4.59510464774965 21 "SIM2"
"ENSG00000122691" 170.336720479414 -220.461741497218 1.65352949097453 0.0987716162321944 0.999981308167783 -4.59510465040549 7 "TWIST1"
"ENSG00000276916" 128.872102499209 99.3591648808399 1.65326639220265 0.0988251498893101 0.999981308167783 -4.5951046580081 13 "RP11-230F18.6"
"ENSG00000082458" 213.359291846806 265.941348290706 1.65275129013121 0.0989300268076333 0.999981308167783 -4.59510467288934 23 "DLG3"
"ENSG00000118707" 128.975749815792 136.705442218 1.65230651049523 0.0990206574321534 0.999981308167783 -4.59510468573521 20 "TGIF2"
"ENSG00000261504" -178.465594765024 -278.975449270675 -1.65226324371938 0.0990294772414883 0.999981308167783 -4.59510468698463 1 "LINC01686"
"ENSG00000207484" -375.770950114701 -104.551669346012 -1.65179914634192 0.0991241217148925 0.999981308167783 -4.59510470038455 15 "Y_RNA"
"ENSG00000207757" 113.338598607804 -376.097699346723 1.65169900114674 0.0991445540518888 0.999981308167783 -4.59510470327559 7 "MIR93"
"ENSG00000100982" 145.462755952982 186.71942609336 1.65120450941059 0.0992454931897602 0.999981308167783 -4.59510471754819 20 "PCIF1"
"ENSG00000253439" -182.813727987913 58.4300646732164 -1.65112759202228 0.0992612014958003 0.999981308167783 -4.59510471976785 5 "CDC42P5"
"ENSG00000266145" 214.727966571249 -16.8892491862023 1.65056619392054 0.0993759121958865 0.999981308167783 -4.59510473596577 18 "RHOT1P1"
"ENSG00000106484" -130.928450596957 482.243211953169 -1.65024376517858 0.0994418421193348 0.999981308167783 -4.59510474526626 7 "MEST"
"ENSG00000143842" 102.428537449132 380.462950830048 1.64992854160968 0.099506332556319 0.999981308167783 -4.59510475435719 1 "SOX13"
"ENSG00000249167" 122.143945897336 161.668757318548 1.64986044806519 0.0995202679583937 0.999981308167783 -4.59510475632077 5 "SEMA6A-AS2"
"ENSG00000261663" 216.602222135861 61.2569408423193 1.6497352454942 0.0995458948453253 0.999981308167783 -4.595104759931 16 "RP11-304L19.11"
"ENSG00000124181" 114.499654513156 536.446544686249 1.64960107778595 0.0995733626053564 0.999981308167783 -4.59510476379941 20 "PLCG1"
"ENSG00000271871" 102.017121210871 191.636917766467 1.64954119733267 0.0995856237106991 0.999981308167783 -4.5951047655258 5 "AC005740.6"
"ENSG00000253545" 143.671184548616 -443.178434003596 1.64948735274826 0.0995966499442567 0.999981308167783 -4.59510476707808 14 "IGHV3-52"
"ENSG00000005810" -119.155050146175 647.997622244569 -1.64854029710881 0.0997907466048889 0.999981308167783 -4.59510479437353 13 "MYCBP2"
"ENSG00000274615" -121.154268961325 165.677539498207 -1.64848524766986 0.0998020381440243 0.999981308167783 -4.5951047959596 17 "CH17-258A22.4"
"ENSG00000157985" 112.299551785425 817.597150618642 1.64844807028461 0.0998096644109904 0.999981308167783 -4.59510479703077 2 "AGAP1"
"ENSG00000239779" 155.501059901951 -80.7581271177486 1.64819674823824 0.0998612307987196 0.999981308167783 -4.59510480427128 2 "WBP1"
"ENSG00000112941" 79.5184912686483 457.703567724817 1.64813352316588 0.0998742067049836 0.999981308167783 -4.59510480609255 5 "PAPD7"
"ENSG00000226160" -214.852955215011 4.53981676376444 -1.64694103108396 0.10011919870352 0.999981308167783 -4.59510484043155 22 "LA16c-17H1.3"
"ENSG00000160094" 132.452859630236 15.9286392055013 1.64673561910813 0.100161448111649 0.999981308167783 -4.5951048463441 1 "ZNF362"
"ENSG00000223956" -162.702199560563 -183.418879462619 -1.6465656046952 0.100196427680851 0.999981308167783 -4.59510485123729 1 "LINC01767"
"ENSG00000141540" 119.237242127569 437.269212149364 1.6465411832292 0.100201453070733 0.999981308167783 -4.59510485194012 17 "TTYH2"
"ENSG00000280294" 118.001718554046 187.097160958875 1.64625426180156 0.100260510154557 0.999981308167783 -4.59510486019668 8 "RP11-177H2.1"
"ENSG00000268295" 533.852994719309 -13.9781896582577 1.64592777227031 0.100327745386048 0.999981308167783 -4.59510486959015 14 "POLR3GP1"
"ENSG00000232926" 190.851515891443 -182.361967160228 1.64570804817943 0.10037301428826 0.999981308167783 -4.59510487591088 22 "AC000078.5"
"ENSG00000256482" -225.791310910736 -37.4644250483816 -1.64547506503712 0.100421032732379 0.999981308167783 -4.59510488261211 12 "RP11-625L16.3"
"ENSG00000162496" 228.334515773485 -181.436262434336 1.6453849958561 0.100439601149672 0.999981308167783 -4.5951048852024 1 "DHRS3"
"ENSG00000176788" -194.361885161106 90.3102309955445 -1.64499932189775 0.100519141675861 0.999981308167783 -4.59510489629287 5 "BASP1"
"ENSG00000278831" 234.068953394226 -150.649356202387 1.64476668384645 0.100567144756327 0.999981308167783 -4.59510490298124 10 "RP11-12J10.4"
"ENSG00000262583" 180.947251977003 29.9372564180654 1.64459250145315 0.10060309795034 0.999981308167783 -4.59510490798847 16 "RP11-77K12.5"
"ENSG00000101639" 108.413397256547 558.133600578898 1.64453523108222 0.100614921438814 0.999981308167783 -4.59510490963474 18 "CEP192"
"ENSG00000260704" -136.20237374393 -399.469868392687 -1.64452218985937 0.10061761395912 0.999981308167783 -4.59510491000964 13 "LINC00543"
"ENSG00000236703" 151.335077837135 24.0316973621328 1.64353948525579 0.100820671054383 0.999981308167783 -4.59510493824841 6 "MYB-AS1"
"ENSG00000109956" 208.722071361041 195.817636720037 1.64292744952886 0.100947301877371 0.999981308167783 -4.59510495582748 11 "B3GAT1"
"ENSG00000228649" -192.985068572958 131.123807272492 -1.64255129748108 0.101025191139913 0.999981308167783 -4.5951049666282 7 "AC005682.5"
"ENSG00000196421" 157.072989213196 -0.00271391396166775 1.64219284219221 0.101099460622264 0.999981308167783 -4.59510497691853 20 "LINC00176"
"ENSG00000114859" 156.132281237433 204.057996349199 1.64201429507831 0.10113647062947 0.999981308167783 -4.5951049820433 3 "CLCN2"
"ENSG00000207359" -213.359764836607 -40.5689408204109 -1.64198753994081 0.101142017480591 0.999981308167783 -4.59510498281129 8 "RNU6-925P"
"ENSG00000164291" 137.857177697374 69.7853672317258 1.64191146135499 0.101157791352534 0.999981308167783 -4.59510498499474 5 "ARSK"
"ENSG00000266969" -161.114960645604 -221.864846213453 -1.641618173543 0.101218619024827 0.999981308167783 -4.59510499341116 18 "RP11-773H22.4"
"ENSG00000236562" -270.752590503535 -249.523401747846 -1.64156583428637 0.101229477218342 0.999981308167783 -4.59510499491304 4 "RP11-396M11.1"
"ENSG00000280214" 183.416729509495 -13.356743973928 1.64135914716571 0.101272365189512 0.999981308167783 -4.59510500084322 16 "CTD-2012K14.5"
"ENSG00000259933" 160.781217502375 -72.3328029370793 1.64130640994207 0.101283310587087 0.999981308167783 -4.59510500235623 16 "RP11-304L19.1"
"ENSG00000186529" -222.143719403577 293.566986083097 -1.64125556732837 0.101293863660392 0.999981308167783 -4.59510500381484 19 "CYP4F3"
"ENSG00000153551" -282.489182660936 -139.583655666579 -1.64093090373566 0.101361272695098 0.999981308167783 -4.59510501312799 3 "CMTM7"
"ENSG00000230325" 84.4902028376646 184.908001237597 1.64070063932209 0.101409103588799 0.999981308167783 -4.59510501973211 1 "RP11-385F5.4"
"ENSG00000211804" 263.532601810403 134.867326294397 1.64054060859872 0.101442356041353 0.999981308167783 -4.59510502432136 14 "TRDV1"
"ENSG00000091009" -111.89289040209 364.072617151771 -1.64046242682305 0.101458604435872 0.999981308167783 -4.59510502656329 5 "RBM27"
"ENSG00000103264" 123.483839719048 313.26143837617 1.64019288560275 0.101514638692701 0.999981308167783 -4.59510503429165 16 "FBXO31"
"ENSG00000258661" 266.824538709934 -328.086598264543 1.63996065517322 0.101562936313707 0.999981308167783 -4.59510504094929 14 "RP11-964E11.2"
"ENSG00000123130" -88.2180907145377 593.861344238775 -1.63967033945992 0.10162333989581 0.999981308167783 -4.59510504927076 23 "ACOT9"
"ENSG00000004700" -123.463608454793 125.384708294055 -1.63950713044418 0.101657310033085 0.999981308167783 -4.59510505394822 12 "RECQL"
"ENSG00000276075" 147.326029524317 -289.808236062952 1.63943935765544 0.101671418846971 0.999981308167783 -4.59510505589047 16 "CTD-2012K14.8"
"ENSG00000270975" -195.345448235984 -257.337350120646 -1.6387183197076 0.101821619994324 0.999981308167783 -4.5951050765489 14 "MAGOH3P"
"ENSG00000074706" 99.0483136986314 722.797302090689 1.63840188386939 0.101887593399049 0.999981308167783 -4.59510508561222 6 "IPCEF1"
"ENSG00000164708" 210.812474742353 -238.487863607743 1.63813277458736 0.101943726576106 0.999981308167783 -4.59510509331875 7 "PGAM2"
"ENSG00000244752" 312.991421967406 -64.2511440160971 1.63783541204729 0.102005781767053 0.999981308167783 -4.59510510183286 22 "CRYBB2"
"ENSG00000254367" -192.267814189997 -302.289184903088 -1.63752928563569 0.102069697336509 0.999981308167783 -4.5951051105963 8 "RP11-211C9.1"
"ENSG00000117245" 148.244253301669 233.45116208125 1.6374698815373 0.102082103910492 0.999981308167783 -4.59510511229673 1 "KIF17"
"ENSG00000154856" 136.051472552483 -179.815277406031 1.63666403708892 0.102250523817293 0.999981308167783 -4.59510513535715 18 "APCDD1"
"ENSG00000119535" -225.371660056732 385.21460035335 -1.63615765386361 0.102356470295359 0.999981308167783 -4.59510514984229 1 "CSF3R"
"ENSG00000157933" 129.437160741375 214.856098105132 1.63567967394893 0.102456554507089 0.999981308167783 -4.59510516351096 1 "SKI"
"ENSG00000280721" -175.269709149271 -116.202631602921 -1.63556773703436 0.102480004255114 0.999981308167783 -4.59510516671135 2 "LINC01943"
"ENSG00000216819" 158.080822915503 -315.67785681489 1.63552293377972 0.102489391322119 0.999981308167783 -4.59510516799234 6 "TUBB2BP1"
"ENSG00000221740" -147.533414294682 23.4861295703785 -1.63433967071481 0.102737554022437 0.999981308167783 -4.59510520180975 7 "SNORD93"
"ENSG00000278867" 91.237570935477 117.508576666672 1.63425003840646 0.102756371882699 0.999981308167783 -4.59510520437044 17 "RP11-640N20.4"
"ENSG00000172936" -124.687390428311 -261.618822279729 -1.63419419302123 0.102768097735159 0.999981308167783 -4.59510520596581 3 "MYD88"
"ENSG00000246898" 162.007826110553 13.9008672404164 1.63400088084448 0.102808695722503 0.999981308167783 -4.59510521148787 16 "LINC00920"
"ENSG00000112031" -111.647386987413 458.411577165236 -1.63384934732344 0.102840528608212 0.999981308167783 -4.59510521581608 6 "MTRF1L"
"ENSG00000272899" 249.798715441822 -206.138932583009 1.63360285320809 0.102892326806595 0.999981308167783 -4.59510522285574 7 "RP11-309L24.4"
"ENSG00000242583" -309.983916365073 -223.581484476046 -1.63350885772485 0.102912084467033 0.999981308167783 -4.59510522553983 3 "RP11-379K17.9"
"ENSG00000116539" 77.7806187973624 603.05576025179 1.6334994795278 0.102914055911045 0.999981308167783 -4.59510522580762 1 "ASH1L"
"ENSG00000129437" 225.419946540075 -97.8006147231817 1.63334358386993 0.102946832032974 0.999981308167783 -4.59510523025903 19 "KLK14"
"ENSG00000248672" -133.243507485511 175.182971500685 -1.6331913892018 0.102978838072758 0.999981308167783 -4.59510523460442 2 "LY75-CD302"
"ENSG00000276953" 219.822233719311 59.153381361668 1.63303503113791 0.103011727922967 0.999981308167783 -4.59510523906823 7 "TRBV12-4"
"ENSG00000226666" -168.832771225485 -244.595365934731 -1.63262119498356 0.10309881859613 0.999981308167783 -4.59510525088061 2 "HSPA9P1"
"ENSG00000160050" 141.078402306519 100.768563613392 1.63186225685427 0.103258687555177 0.999981308167783 -4.59510527253595 1 "CCDC28B"
"ENSG00000254024" 364.216599540128 -283.327542091658 1.63137632012828 0.10336115298278 0.999981308167783 -4.59510528639622 8 "KB-1562D12.1"
"ENSG00000239203" -227.820923424116 116.947258519247 -1.63127972462989 0.103381530923353 0.999981308167783 -4.59510528915096 17 "AC093484.4"
"ENSG00000198369" 80.8667281378729 700.942058549981 1.63111122966261 0.103417084554958 0.999981308167783 -4.59510529395569 2 "SPRED2"
"ENSG00000203995" 316.591977225412 -27.0473648304978 1.6309408255859 0.103453050932876 0.999981308167783 -4.59510529881438 1 "ZYG11A"
"ENSG00000272625" 129.903927299209 195.824684354003 1.63091013141074 0.103459530465858 0.999981308167783 -4.59510529968954 18 "RP11-737O24.5"
"ENSG00000279203" 198.970007259058 118.903551965876 1.63065826042551 0.103512712587372 0.999981308167783 -4.5951053068701 19 "AC005785.5"
"ENSG00000178188" 133.815541874562 61.847861446827 1.63012674135787 0.10362501341402 0.999981308167783 -4.59510532201938 16 "SH2B1"
"ENSG00000087250" 332.868816780581 -170.213861799763 1.62929401454092 0.103801149428607 0.999981308167783 -4.59510534574387 16 "MT3"
"ENSG00000111817" -119.110647972114 673.858694039147 -1.62929351843494 0.103801254434587 0.999981308167783 -4.595105345758 6 "DSE"
"ENSG00000254270" -279.672832220331 -270.39190341393 -1.62920397073138 0.103820209522031 0.999981308167783 -4.59510534830858 7 "ERHP1"
"ENSG00000169299" -113.952263496195 207.010140179943 -1.62879945694284 0.10390586969563 0.999981308167783 -4.59510535982835 4 "PGM2"
"ENSG00000122547" 160.964569439066 295.894656170546 1.62842498167232 0.103985219067263 0.999981308167783 -4.59510537049014 7 "EEPD1"
"ENSG00000182150" -99.671563645243 827.76074803917 -1.6276869598809 0.104141743371489 0.999981308167783 -4.59510539149559 9 "ERCC6L2"
"ENSG00000158882" -226.836105579287 15.3325135379669 -1.6276554511245 0.1041484301214 0.999981308167783 -4.5951053923922 1 "TOMM40L"
"ENSG00000186907" -153.777834689445 -267.935268881463 -1.62751819737266 0.104177561934753 0.999981308167783 -4.59510539629759 11 "RTN4RL2"
"ENSG00000102230" 133.221958953368 183.914491039401 1.62745089653223 0.104191848764405 0.999981308167783 -4.59510539821235 23 "PCYT1B"
"ENSG00000215915" -101.441593072505 -366.96962114787 -1.62717497440889 0.104250438676519 0.999981308167783 -4.5951054060622 1 "ATAD3C"
"ENSG00000139737" 129.987951876018 504.484410021235 1.62691433445766 0.104305807634785 0.999981308167783 -4.59510541347586 13 "SLAIN1"
"ENSG00000238078" 132.020294294164 120.449908193156 1.62665904927122 0.104360061754996 0.999981308167783 -4.59510542073616 1 "LINC01352"
"ENSG00000233229" -210.217319443307 -15.721217056601 -1.62658704274964 0.104375368900858 0.999981308167783 -4.59510542278387 23 "CNOT7P1"
"ENSG00000070759" 106.546309817743 307.286573491681 1.62653267700853 0.104386927154201 0.999981308167783 -4.59510542432984 1 "TESK2"
"ENSG00000138658" -108.237135539176 727.588203999565 -1.6265051724872 0.104392775052639 0.999981308167783 -4.59510542511197 4 "ZGRF1"
"ENSG00000197580" 101.188807284623 617.389637338661 1.6256033679548 0.104584657570576 0.999981308167783 -4.59510545074803 11 "BCO2"
"ENSG00000099251" 168.623861867941 110.367695768947 1.62512772559614 0.104685975982982 0.999981308167783 -4.59510546426364 10 "HSD17B7P2"
"ENSG00000184916" 163.803100528435 -67.7822457302916 1.62503676167779 0.104705361455749 0.999981308167783 -4.59510546684802 14 "JAG2"
"ENSG00000255655" -207.050807022096 184.276765437549 -1.62485132803539 0.104744888379898 0.999981308167783 -4.59510547211585 12 "RP11-256L11.3"
"ENSG00000198156" 109.006098530964 176.438443692755 1.62472989959086 0.104770778429675 0.999981308167783 -4.59510547556513 16 "NPIPB6"
"ENSG00000200502" -284.122854850371 -336.00969325467 -1.62469471238348 0.104778281730379 0.999981308167783 -4.59510547656458 9 "Y_RNA"
"ENSG00000276903" -187.187230728157 -108.319451900235 -1.62466036681253 0.104785605973512 0.999981308167783 -4.59510547754016 6 "HIST1H2AL"
"ENSG00000256894" 290.74206059572 -87.532446614618 1.62429593844829 0.10486334596042 0.999981308167783 -4.59510548789006 12 "RP11-283G6.3"
"ENSG00000176593" 140.459217703102 231.566253980048 1.62417243769159 0.104889701597616 0.999981308167783 -4.59510549139707 19 "CTD-2368P22.1"
"ENSG00000136877" -175.401166833269 92.9653742201884 -1.62343721943408 0.105046709736825 0.999981308167783 -4.59510551226907 9 "FPGS"
"ENSG00000115602" -207.180183292962 99.8655003203034 -1.62321623986532 0.105093937148161 0.999981308167783 -4.59510551854061 2 "IL1RL1"
"ENSG00000203907" -287.363702740593 -186.390957598855 -1.62300935688325 0.105138167171668 0.999981308167783 -4.59510552441129 6 "OOEP"
"ENSG00000252942" -111.927204674854 136.349889831856 -1.62295253058905 0.105150318798224 0.999981308167783 -4.59510552602377 9 "RNA5SP290"
"ENSG00000235225" -183.70360239692 -40.0656436935098 -1.62295213698752 0.105150402969122 0.999981308167783 -4.59510552603491 2 "AC016712.2"
"ENSG00000254064" 272.993598475114 51.4717819538341 1.62283489627548 0.105175477047144 0.999981308167783 -4.59510552936137 8 "CTD-2530N21.4"
"ENSG00000224195" 162.240024597534 -92.5836229813397 1.62246562754345 0.105254483036074 0.999981308167783 -4.59510553983721 10 "RP11-574K11.5"
"ENSG00000164406" 122.107312939276 86.9538198635755 1.62233198250131 0.105283088369476 0.999981308167783 -4.59510554362805 5 "LEAP2"
"ENSG00000279422" -127.555757639342 -361.457419850261 -1.62215632814489 0.105320694767541 0.999981308167783 -4.59510554860995 23 "RP11-641J8.1"
"ENSG00000262456" 307.372868507105 64.6565603806176 1.62210023583129 0.105332705999884 0.999981308167783 -4.59510555020073 17 "RP1-59D14.1"
"ENSG00000271181" 157.01858758124 35.0831313904724 1.62181690420688 0.10539339339292 0.999981308167783 -4.59510555823526 22 "CTA-221G9.10"
"ENSG00000140937" -103.247565795685 807.531993591417 -1.62162125343874 0.105435316474179 0.999981308167783 -4.59510556378252 16 "CDH11"
"ENSG00000213599" 159.554085634805 -140.108340000772 1.62146257472815 0.105469327107348 0.999981308167783 -4.59510556828115 16 "SLX1A-SULT1A3"
"ENSG00000071246" 171.70952017486 109.425384472608 1.62145355675285 0.105471260250318 0.999981308167783 -4.59510556853679 14 "VASH1"
"ENSG00000167978" 126.865638390047 690.548194089847 1.62117113666953 0.105531815643837 0.999981308167783 -4.59510557654223 16 "SRRM2"
"ENSG00000235808" -405.548246506269 -164.707804591669 -1.62064406681647 0.105644901837231 0.999981308167783 -4.5951055914789 21 "MYL6P2"
"ENSG00000236083" 390.072294216554 -105.152356499477 1.62029288218704 0.105720304227217 0.999981308167783 -4.59510560142857 9 "OR13E1P"
"ENSG00000123405" -227.34742922615 50.4988505892894 -1.62029082880227 0.105720745232594 0.999981308167783 -4.59510560148674 12 "NFE2"
"ENSG00000272841" -222.467098396246 -222.26978535673 -1.62008019696835 0.105765990397522 0.999981308167783 -4.59510560745319 6 "RP3-428L16.2"
"ENSG00000237036" 117.901321972006 135.651869186932 1.61980281179366 0.105825598131025 0.999981308167783 -4.59510561530947 10 "ZEB1-AS1"
"ENSG00000125409" 125.838597245551 307.559858771192 1.61959775348213 0.105869680604421 0.999981308167783 -4.59510562111638 17 "TEKT3"
"ENSG00000211454" 257.714361724236 -182.122127834205 1.61933145720243 0.105926949522526 0.999981308167783 -4.59510562865637 1 "AKR7L"
"ENSG00000196476" 144.550847143207 -72.6705470555204 1.61930617399679 0.105932388136796 0.999981308167783 -4.59510562937224 20 "C20orf96"
"ENSG00000269553" 320.20132067134 -129.031684166436 1.61922742750719 0.105949328542231 0.999981308167783 -4.59510563160164 19 "U62631.5"
"ENSG00000240891" 82.4556564222552 233.621971390922 1.61905433443939 0.105986572907014 0.999981308167783 -4.59510563650164 3 "PLCXD2"
"ENSG00000004975" 148.557523251188 211.946047745951 1.6187355272487 0.106055197764283 0.999981308167783 -4.59510564552543 17 "DVL2"
"ENSG00000238406" -238.61555143724 -347.035924527208 -1.61829542506534 0.106149990023575 0.999981308167783 -4.59510565797942 9 "RNU7-171P"
"ENSG00000259049" -152.505976839651 119.314291687959 -1.6182920529772 0.106150716587241 0.999981308167783 -4.59510565807487 14 "RP11-589M4.1"
"ENSG00000172939" -92.8477446047361 416.047308759113 -1.6182830705988 0.106152651985889 0.999981308167783 -4.59510565832898 3 "OXSR1"
"ENSG00000139173" -119.430832297065 285.39562149266 -1.61807297017005 0.106197929522944 0.999981308167783 -4.59510566427323 12 "TMEM117"
"ENSG00000197358" -230.080276134545 -284.631414569128 -1.61769509914311 0.106279400974788 0.999981308167783 -4.59510567496213 14 "BNIP3P1"
"ENSG00000155657" 120.175075889672 516.622293510484 1.6176075465761 0.106298284965677 0.999981308167783 -4.59510567743845 2 "TTN"
"ENSG00000272320" 113.210059023455 138.838494091195 1.61754144541303 0.106312543924664 0.999981308167783 -4.5951056793079 6 "RP11-506K6.4"
"ENSG00000259366" 80.9881888695449 162.2317104518 1.61743902862574 0.106334639681992 0.999981308167783 -4.59510568220429 8 "CTD-2647L4.4"
"ENSG00000183578" -149.034670717759 198.082116209744 -1.61693946537372 0.106442469545604 0.999981308167783 -4.59510569632963 15 "TNFAIP8L3"
"ENSG00000278034" -268.157471546792 44.7306016549004 -1.61669787417615 0.106494647756269 0.999981308167783 -4.59510570315922 1 "MIR6731"
"ENSG00000240366" -554.278345580189 -313.540682856528 -1.616680227967 0.106498459733095 0.999981308167783 -4.59510570365795 15 "RPL36AP45"
"ENSG00000277759" 268.003716490231 -205.876423987808 1.61664209229867 0.106506698262932 0.999981308167783 -4.59510570473593 19 "MIR6719"
"ENSG00000178038" 153.410632886961 150.224049816475 1.61632382126337 0.106575474789159 0.999981308167783 -4.59510571373121 3 "ALS2CL"
"ENSG00000283822" -127.226429070041 -358.790663952904 -1.61520239169778 0.106818090534352 0.999981308167783 -4.59510574541259 19 "MIR639"
"ENSG00000218265" -288.100236009256 -239.979043256504 -1.61518990456665 0.106820794531795 0.999981308167783 -4.59510574576521 6 "RPS4XP7"
"ENSG00000175061" -189.898958508428 -257.546788497084 -1.61495562335953 0.106871536506429 0.999981308167783 -4.5951057523811 17 "LRRC75A-AS1"
"ENSG00000130560" 156.261156556156 85.0035217197412 1.61484016413845 0.106896550373644 0.999981308167783 -4.59510575564113 9 "UBAC1"
"ENSG00000242147" 272.266149434648 195.448394746929 1.61443964405309 0.106983357811781 0.999981308167783 -4.59510576694853 10 "RP13-463N16.6"
"ENSG00000284433" 150.632328555682 -79.2801882475872 1.61432503287242 0.107008208574062 0.999981308167783 -4.59510577018361 20 "MIR1914"
"ENSG00000101868" -125.823852094363 760.780843320886 -1.61427486655477 0.107019087413156 0.999981308167783 -4.59510577159964 23 "POLA1"
"ENSG00000270504" -222.822621514308 -90.2180222300942 -1.61393728795541 0.107092316020069 0.999981308167783 -4.59510578112688 6 "RP11-420L9.5"
"ENSG00000116819" 191.509380077178 -56.5674822334599 1.61391418276291 0.107097329525762 0.999981308167783 -4.59510578177892 1 "TFAP2E"
"ENSG00000270605" 183.008924820853 -55.095490442937 1.61383723121269 0.107114028287267 0.999981308167783 -4.59510578395034 1 "RP5-1092A3.4"
"ENSG00000224415" -366.356302323934 -174.349842524846 -1.61381702354717 0.107118413765777 0.999981308167783 -4.59510578452054 7 "RP11-401L13.4"
"ENSG00000155760" 167.736219138824 -210.302927947967 1.6137447832112 0.107134092568873 0.999981308167783 -4.59510578655896 2 "FZD7"
"ENSG00000261739" 132.746123450611 67.7386826396143 1.61335983146276 0.107217671960226 0.999981308167783 -4.59510579741956 15 "GOLGA8S"
"ENSG00000282978" -190.77245838013 58.594959362555 -1.61329161479745 0.10723248832684 0.999981308167783 -4.59510579934387 3 "RP11-144C15.2"
"ENSG00000004777" 145.164701879839 140.195285676015 1.6132467490124 0.107242233869033 0.999981308167783 -4.59510580060945 19 "ARHGAP33"
"ENSG00000137070" 107.913336630538 320.774890292333 1.61278342952822 0.107342915170496 0.999981308167783 -4.59510581367679 9 "IL11RA"
"ENSG00000186152" -166.013036668299 -324.999324311254 -1.61260746027091 0.107381173704524 0.999981308167783 -4.59510581863877 19 "LILRP1"
"ENSG00000059145" 144.867492152742 338.174975675953 1.61234210330687 0.107438887033143 0.999981308167783 -4.59510582612034 16 "UNKL"
"ENSG00000226143" 153.397772270403 5.52725076853617 1.61178965595027 0.107559119582703 0.999981308167783 -4.59510584169244 20 "RP1-138B7.5"
"ENSG00000116017" 207.223813227554 240.486226252704 1.61174800074445 0.107568189593501 0.999981308167783 -4.59510584286632 19 "ARID3A"
"ENSG00000164111" -114.59225708897 252.21780901748 -1.61173659553281 0.1075706730719 0.999981308167783 -4.59510584318776 4 "ANXA5"
"ENSG00000119812" -112.323969886922 408.183379640334 -1.61173282748392 0.107571493572426 0.999981308167783 -4.59510584329391 2 "FAM98A"
"ENSG00000152348" -162.838442022292 208.822343415919 -1.61138237779846 0.107647826449402 0.999981308167783 -4.59510585316906 5 "ATG10"
"ENSG00000176853" 96.6365460114879 380.816585852407 1.6113533642226 0.107654147941884 0.999981308167783 -4.59510585398663 8 "FAM91A1"
"ENSG00000013364" -165.639396113664 1.38860121850163 -1.61117658795153 0.107692670413316 0.999981308167783 -4.59510585896701 16 "MVP"
"ENSG00000130770" 157.794718198066 -84.7276865143046 1.61090233205953 0.107752456964239 0.999981308167783 -4.59510586669269 1 "ATPIF1"
"ENSG00000268947" 220.868979391313 -307.032772288113 1.61063968238621 0.107809738108947 0.999981308167783 -4.59510587409026 19 "AD000684.2"
"ENSG00000104081" 165.146222653167 -143.694261466072 1.61055707294502 0.10782775935961 0.999981308167783 -4.5951058764167 15 "BMF"
"ENSG00000268006" 178.720016019859 -8.5363080679185 1.61037290654467 0.107867943870093 0.999981308167783 -4.59510588160289 19 "PTOV1-AS1"
"ENSG00000201134" 210.399036822482 -327.128520379378 1.61022221697161 0.10790083268736 0.999981308167783 -4.59510588584581 1 "Y_RNA"
"ENSG00000246575" 186.754283058679 107.489736151575 1.60936951117021 0.108087090339395 0.999981308167783 -4.59510590984814 2 "AC093162.5"
"ENSG00000133107" -100.28110022653 331.421715640176 -1.60914577824143 0.108136002852068 0.999981308167783 -4.59510591614374 13 "TRPC4"
"ENSG00000108375" 160.024851541135 122.292635566532 1.60911156016116 0.108143485160251 0.999981308167783 -4.59510591710653 17 "RNF43"
"ENSG00000138750" -134.208956072176 699.036350389872 -1.60891633382931 0.108186182251943 0.999981308167783 -4.5951059225992 4 "NUP54"
"ENSG00000274993" 194.384149484449 -98.5883718200002 1.60878571725908 0.108214756295456 0.999981308167783 -4.59510592627377 7 "RP11-395B7.2"
"ENSG00000132196" 251.14708517874 385.406771828469 1.6086533920118 0.108243710240343 0.999981308167783 -4.59510592999606 1 "HSD17B7"
"ENSG00000117834" 127.103618668702 468.662725680865 1.60848283494644 0.108281038715764 0.999981308167783 -4.59510593479341 1 "SLC5A9"
"ENSG00000224566" 307.599788743131 -237.47084419022 1.60820347129227 0.108342202895056 0.999981308167783 -4.59510594265007 1 "FAM96AP2"
"ENSG00000272918" 70.1621891474161 220.787675149507 1.60801871961334 0.10838266768352 0.999981308167783 -4.59510594784516 7 "CTB-152G17.6"
"ENSG00000267251" 125.083282372841 33.3434060213887 1.60800161377039 0.108386414855721 0.999981308167783 -4.59510594832608 18 "AC139100.3"
"ENSG00000248554" 198.763471595549 -119.646807831915 1.60782284744551 0.108425581204474 0.999981308167783 -4.59510595335233 5 "RP11-159F24.6"
"ENSG00000280347" 92.0076734786074 194.718591681298 1.60753954829491 0.108487672900698 0.999981308167783 -4.59510596131648 7 "AC000123.2"
"ENSG00000283950" 217.494662531821 -168.694416662698 1.60743949290638 0.108509609140545 0.999981308167783 -4.59510596412893 19 "MIR6791"
"ENSG00000100697" 89.0963040908021 925.400614017228 1.60721399150708 0.108559061186729 0.999981308167783 -4.59510597046685 14 "DICER1"
"ENSG00000251913" 189.941735221923 101.430572194898 1.60710890040209 0.108582113581285 0.999981308167783 -4.59510597342026 22 "RNU6-513P"
"ENSG00000207357" -222.793367430616 -332.838239119424 -1.6070325381193 0.108598866563897 0.999981308167783 -4.5951059755661 19 "RNU6-2"
"ENSG00000178947" 142.849711601516 -314.968667067484 1.60700707288286 0.108604453791769 0.999981308167783 -4.59510597628172 23 "SMIM10L2A"
"ENSG00000227217" 118.505271133375 114.674023329632 1.60677277400894 0.108655871091854 0.999981308167783 -4.59510598286521 1 "RP11-367J7.3"
"ENSG00000162714" 100.353817729205 258.938853575851 1.6067653414549 0.108657502494843 0.999981308167783 -4.59510598307401 1 "ZNF496"
"ENSG00000170075" 243.363375071981 4.63674806580465 1.60664010226335 0.10868499470121 0.999981308167783 -4.59510598659267 1 "GPR37L1"
"ENSG00000244682" -154.598734705 376.97402798628 -1.60631400762783 0.108756604098584 0.999981308167783 -4.59510599575309 1 "FCGR2C"
"ENSG00000128989" 94.1599031692794 522.909698045687 1.60614653450655 0.108793395232016 0.999981308167783 -4.59510600045689 15 "ARPP19"
"ENSG00000283297" 241.317576214871 -36.9603362117982 1.60607538157834 0.108809029365946 0.999981308167783 -4.59510600245528 12 "RP4-816N1.8"
"ENSG00000089094" 142.301351797307 432.897994662342 1.60601793219443 0.108821653777778 0.999981308167783 -4.59510600406865 12 "KDM2B"
"ENSG00000257808" 169.065435017729 0.240570039021144 1.60601174600658 0.108823013252112 0.999981308167783 -4.59510600424238 12 "RP11-1136G11.8"
"ENSG00000274312" -358.684110599483 -316.095113566225 -1.60591304828464 0.108844704848487 0.999981308167783 -4.59510600701411 15 "RP11-167B3.2"
"ENSG00000245812" 167.740041358795 20.8840498990512 1.60582692000929 0.108863636757664 0.999981308167783 -4.59510600943263 5 "LINC02202"
"ENSG00000080345" 82.841766554487 818.617247170901 1.60580906616789 0.108867561548287 0.999981308167783 -4.59510600993398 2 "RIF1"
"ENSG00000236546" 117.396086321849 -372.603102927309 1.6056612285946 0.108900064833794 0.999981308167783 -4.59510601408508 1 "RP1-118J21.5"
"ENSG00000250853" -106.930603615242 233.637374484911 -1.60522739373215 0.10899549136422 0.999981308167783 -4.59510602626446 5 "RNF138P1"
"ENSG00000187942" 212.640886683451 27.0831692253069 1.60510942470795 0.109021451352485 0.999981308167783 -4.59510602957565 1 "LDLRAD2"
"ENSG00000275652" 211.248794224004 -352.446947130146 1.60475434852905 0.109099618176207 0.999981308167783 -4.59510603954079 19 "MIR6796"
"ENSG00000171051" -241.541073935654 18.6611080322169 -1.604434285603 0.10917011522211 0.999981308167783 -4.5951060485215 19 "FPR1"
"ENSG00000269495" -282.34744364781 -222.103146716843 -1.60405225729055 0.1092543080378 0.999981308167783 -4.59510605923853 19 "CTB-147C22.8"
"ENSG00000242435" 327.353363448082 -59.8536139740868 1.60396126871399 0.109274368025693 0.999981308167783 -4.5951060617907 7 "UPK3BP1"
"ENSG00000276675" 196.351266361226 -169.133182832394 1.60378699747667 0.109312797252439 0.999981308167783 -4.59510606667842 22 "TTC28-AS1_4"
"ENSG00000166689" 159.362577588326 540.683296920519 1.60367909509639 0.109336596594839 0.999981308167783 -4.59510606970451 11 "PLEKHA7"
"ENSG00000099338" 183.780095756472 146.481768950975 1.60366888275527 0.109338849278788 0.999981308167783 -4.59510606999088 19 "CATSPERG"
"ENSG00000255833" 310.406463140268 -271.544055616694 1.6030871311371 0.109467235412416 0.999981308167783 -4.59510608630208 5 "TIFAB"
"ENSG00000249435" 205.665068405271 -7.87683298998228 1.60282281322078 0.109525606911437 0.999981308167783 -4.59510609371117 19 "CTD-2224J9.7"
"ENSG00000252614" 129.947695616876 108.768477663308 1.60281925220337 0.109526393488582 0.999981308167783 -4.59510609381101 15 "RNU6-807P"
"ENSG00000237181" -125.940237643861 -226.344435151757 -1.60268120275622 0.109556890062388 0.999981308167783 -4.59510609768019 7 "AC147651.4"
"ENSG00000226605" -103.520151132302 239.552413583266 -1.60266291740591 0.109560929993158 0.999981308167783 -4.59510609819261 2 "AC007098.1"
"ENSG00000121005" 199.455492474539 140.823603277886 1.60239844864042 0.109619374427286 0.999981308167783 -4.59510610560399 8 "CRISPLD1"
"ENSG00000281469" -218.989593207372 59.702045236524 -1.60208314384875 0.109689085300969 0.999981308167783 -4.59510611443845 2 "RP11-567F11.1"
"ENSG00000100522" -130.870681313454 290.083133065467 -1.60142191194951 0.109835391437605 0.999981308167783 -4.59510613295964 14 "GNPNAT1"
"ENSG00000196167" 263.454825429639 179.221896679207 1.60140090992578 0.109840040940247 0.999981308167783 -4.59510613354785 11 "COLCA1"
"ENSG00000279528" 122.156075123425 50.373704684518 1.60133497499981 0.109854638861819 0.999981308167783 -4.59510613539427 23 "RP11-1148L6.8"
"ENSG00000136929" -288.682478931508 153.057779632602 -1.60110166453034 0.109906305892289 0.999981308167783 -4.59510614192724 9 "HEMGN"
"ENSG00000133519" 127.648492866121 -249.187152185648 1.60080241050244 0.109972604427489 0.999981308167783 -4.59510615030529 22 "ZDHHC8P1"
"ENSG00000229186" 157.820993354038 -61.4035846715258 1.60077723213475 0.109978184039127 0.999981308167783 -4.59510615101015 12 "ADAM1A"
"ENSG00000272325" 115.875028501146 214.418458518347 1.60028658631333 0.110086957591935 0.999981308167783 -4.5951061647429 6 "NUDT3"
"ENSG00000258052" -178.506026167836 160.998229514588 -1.60008942617435 0.110130690936522 0.999981308167783 -4.59510617026013 12 "AC025263.3"
"ENSG00000213995" 152.280182273781 28.2885876137853 1.5998862120993 0.110175781544962 0.999981308167783 -4.595106175946 13 "NAXD"
"ENSG00000248180" -224.343495277344 -356.492038829239 -1.5995569078041 0.110248881011079 0.999981308167783 -4.59510618515848 4 "GAPDHP60"
"ENSG00000151012" -188.69437766058 104.9777991486 -1.59937078702023 0.110290213373279 0.999981308167783 -4.59510619036445 4 "SLC7A11"
"ENSG00000175356" 289.212857790608 492.178874898057 1.59840535914209 0.110504805613598 0.999981308167783 -4.59510621735883 11 "SCUBE2"
"ENSG00000233539" -274.480278092979 13.2817742748309 -1.59838716033253 0.110508853959988 0.999981308167783 -4.59510621786756 7 "AC011294.3"
"ENSG00000197119" 121.350222749416 327.275562754887 1.59820992306388 0.110548286738741 0.999981308167783 -4.59510622282146 14 "SLC25A29"
"ENSG00000199226" 179.494772584395 126.687137354836 1.59815566862593 0.110560359808893 0.999981308167783 -4.59510622433784 23 "RNU6-50P"
"ENSG00000100121" -135.568114471677 -259.37233147794 -1.59783404786603 0.110631950510017 0.999981308167783 -4.59510623332581 22 "GGTLC2"
"ENSG00000265100" -160.993584356454 -170.150381550217 -1.59766222792198 0.110670211557998 0.999981308167783 -4.59510623812665 17 "RP11-147L13.2"
"ENSG00000175602" -135.666959170425 -326.434069217653 -1.59669869268891 0.110884966757455 0.999981308167783 -4.59510626503982 11 "CCDC85B"
"ENSG00000223855" 155.858842221711 -54.6047486385981 1.59613838905102 0.111010000279404 0.999981308167783 -4.59510628068282 7 "HRAT92"
"ENSG00000270076" 335.873911293325 43.7445437266817 1.5953831157178 0.111178718471921 0.999981308167783 -4.59510630176044 8 "AF131215.8"
"ENSG00000278139" -298.203125583837 -200.66528542827 -1.59510291139961 0.111241364040999 0.999981308167783 -4.59510630957776 1 "RP4-533D7.6"
"ENSG00000172375" 160.752316391554 183.133387890076 1.59499379453046 0.111265766967997 0.999981308167783 -4.59510631262154 11 "C2CD2L"
"ENSG00000180263" 87.2388409992708 483.804710973918 1.59495622743037 0.111274169464953 0.999981308167783 -4.59510631366942 12 "FGD6"
"ENSG00000011260" -122.840993294156 413.825125894571 -1.59480737425509 0.111307467851156 0.999981308167783 -4.59510631782128 17 "UTP18"
"ENSG00000100427" -147.254679751177 163.141507512223 -1.59424544575418 0.111433242068517 0.999981308167783 -4.59510633349132 22 "MLC1"
"ENSG00000273137" 195.228287024586 -64.5203340285808 1.59413851096795 0.111457189586444 0.999981308167783 -4.59510633647273 22 "RP3-402G11.28"
"ENSG00000227627" -153.491049815323 75.3769357618602 -1.59413066146367 0.111458947604616 0.999981308167783 -4.59510633669152 6 "RP1-101K10.6"
"ENSG00000267681" 164.929513582666 -117.731399094525 1.5940526897428 0.111476411771662 0.999981308167783 -4.5951063388653 17 "CTD-3199J23.6"
"ENSG00000226948" -191.3621858573 96.6288998541277 -1.59361935703763 0.111573509424389 0.999981308167783 -4.59510635094414 20 "RPS4XP2"
"ENSG00000198858" -165.678537283744 24.5348552063907 -1.59358015040232 0.111582297826612 0.999981308167783 -4.59510635203681 19 "R3HDM4"
"ENSG00000242660" -204.270282489029 -475.008109273295 -1.59342623208997 0.111616804833835 0.999981308167783 -4.59510635632626 17 "RP11-1094M14.1"
"ENSG00000204138" 111.901631161775 118.22709357007 1.59300628362494 0.111710996185039 0.999981308167783 -4.59510636802759 1 "PHACTR4"
"ENSG00000159377" -286.569885567812 -54.689660798776 -1.59299985038289 0.111712439602728 0.999981308167783 -4.59510636820673 1 "PSMB4"
"ENSG00000101850" 172.63553054028 286.064455401655 1.59299151405698 0.111714310034675 0.999981308167783 -4.59510636843908 23 "GPR143"
"ENSG00000225938" -176.556566108589 0.225922905994686 -1.59291979397119 0.111730402984069 0.999981308167783 -4.59510637043708 1 "RP4-575N6.4"
"ENSG00000243509" -114.758101001216 -273.961986506764 -1.5926947049216 0.111780921618489 0.999981308167783 -4.59510637670735 20 "TNFRSF6B"
"ENSG00000108244" -261.225031497027 151.47221827545 -1.5923827175079 0.111850973460364 0.999981308167783 -4.59510638539679 17 "KRT23"
"ENSG00000102172" -241.785525584235 -76.4087802943964 -1.59214611944798 0.111904120961372 0.999981308167783 -4.59510639198538 23 "SMS"
"ENSG00000173083" -98.1836014562747 -407.001757635803 -1.59197350103044 0.111942909185998 0.999981308167783 -4.59510639679176 4 "HPSE"
"ENSG00000123685" -151.111833597619 37.0610727480126 -1.59178924018773 0.11198432525401 0.999981308167783 -4.59510640192169 1 "BATF3"
"ENSG00000115977" 72.9236174857209 514.981267740737 1.59178314028288 0.111985696528815 0.999981308167783 -4.59510640209147 2 "AAK1"
"ENSG00000234213" -219.510118607889 -160.874716856365 -1.59124491056727 0.112106744285737 0.999981308167783 -4.59510641707281 13 "FHP1"
"ENSG00000259409" 137.786966389847 -311.853515468332 1.59123372463822 0.112109261096014 0.999981308167783 -4.59510641738407 15 "RP11-521C20.3"
"ENSG00000282057" -95.3867587176727 502.895177352387 -1.59049504463597 0.112275561443955 0.999981308167783 -4.59510643793654 1 "RP4-621F18.2"
"ENSG00000203667" 78.3416640903972 246.298847577564 1.59020009145923 0.112342019241351 0.999981308167783 -4.59510644614048 1 "COX20"
"ENSG00000140650" -172.223660398026 173.406371903512 -1.59018003294672 0.112346539882958 0.999981308167783 -4.5951064466984 16 "PMM2"
"ENSG00000202358" 224.490276289185 61.297544452842 1.58935165814781 0.112533358607208 0.999981308167783 -4.59510646973081 4 "RNU6-652P"
"ENSG00000204583" 193.112713545052 28.3967296061167 1.58882418454681 0.112652444675201 0.999981308167783 -4.59510648439065 12 "LRCOL1"
"ENSG00000283844" -154.555154755571 -196.299804377109 -1.58843685171861 0.112739955004156 0.999981308167783 -4.59510649515267 1 "MIR214"
"ENSG00000113368" -285.62858899535 1.04905089029596 -1.58827388040537 0.112776791260644 0.999981308167783 -4.59510649968 5 "LMNB1"
"ENSG00000164626" 134.77013694327 -391.087133889293 1.58764041920217 0.112920062259256 0.999981308167783 -4.59510651727333 6 "KCNK5"
"ENSG00000172943" 75.6502451272459 937.273396140976 1.58755363899195 0.112939700682802 0.999981308167783 -4.59510651968301 23 "PHF8"
"ENSG00000196305" -98.3334836190691 660.847184929043 -1.5873530688147 0.112985100183756 0.999981308167783 -4.59510652525173 9 "IARS"
"ENSG00000257702" -104.895402982685 -350.766832079055 -1.58732202144715 0.112992129112324 0.999981308167783 -4.59510652611365 2 "LBX2-AS1"
"ENSG00000239961" 149.030245532614 -318.794465293122 1.58703168490237 0.113057876201669 0.999981308167783 -4.59510653417331 19 "LILRA4"
"ENSG00000259649" -351.464406198565 64.4542078951496 -1.58702536970899 0.113059306621244 0.999981308167783 -4.59510653434864 15 "RP11-351M8.1"
"ENSG00000129933" 136.926666084619 472.475831223607 1.58691433881943 0.113084457950517 0.999981308167783 -4.59510653743041 19 "MAU2"
"ENSG00000158560" 136.022498262422 362.809417099391 1.58685321559797 0.113098305806099 0.999981308167783 -4.59510653912696 7 "DYNC1I1"
"ENSG00000196678" 120.659442346477 214.906974525665 1.58679796582674 0.113110824146837 0.999981308167783 -4.59510654066034 16 "ERI2"
"ENSG00000131459" -169.491762763969 46.7239972526743 -1.58657537810951 0.11316126854674 0.999981308167783 -4.59510654683744 5 "GFPT2"
"ENSG00000269951" -152.64430964597 -292.299532865048 -1.58638292655505 0.113204897601111 0.999981308167783 -4.59510655217756 15 "RP11-797A18.6"
"ENSG00000131778" -104.939910725904 445.907774355775 -1.58540551403816 0.113426683626886 0.999981308167783 -4.59510657928884 1 "CHD1L"
"ENSG00000279730" 180.017721791838 92.2091779315065 1.58537521249269 0.113433564873067 0.999981308167783 -4.59510658012913 13 "SETD8P1"
"ENSG00000167363" 198.678784934366 -41.0146890246474 1.58532781424527 0.113444329309021 0.999981308167783 -4.5951065814434 17 "FN3K"
"ENSG00000187013" -184.487564816091 -199.529547776611 -1.58501356354409 0.11351571799974 0.999981308167783 -4.59510659015612 17 "C17orf82"
"ENSG00000107625" -105.794823200967 213.151234234042 -1.58485153668939 0.113552539684833 0.999981308167783 -4.59510659464775 10 "DDX50"
"ENSG00000165338" -101.451395389434 457.564655151901 -1.58476731184016 0.113571684070048 0.999981308167783 -4.59510659698234 10 "HECTD2"
"ENSG00000154864" -100.013945424223 972.770295566298 -1.58441333486904 0.113652171227305 0.999981308167783 -4.59510660679296 18 "PIEZO2"
"ENSG00000178556" -484.992214245255 -325.773229424748 -1.58430842345665 0.113676034597737 0.999981308167783 -4.59510660970024 23 "CKS1BP6"
"ENSG00000158195" 240.974853580626 24.6843336864993 1.58424412514295 0.113690661982737 0.999981308167783 -4.59510661148193 1 "WASF2"
"ENSG00000178297" 158.640853325968 -212.413624598625 1.58411996971646 0.113718910618274 0.999981308167783 -4.59510661492206 19 "TMPRSS9"
"ENSG00000238260" 167.803164523608 -140.850615252054 1.5838611199262 0.113777823597871 0.999981308167783 -4.59510662209351 1 "RP11-46F15.2"
"ENSG00000124784" -117.673441354921 335.227468960026 -1.58340839384031 0.113880919826102 0.999981308167783 -4.59510663463354 6 "RIOK1"
"ENSG00000224781" -121.778060474787 177.493418167671 -1.58333775964683 0.113897011518798 0.999981308167783 -4.5951066365898 23 "EIF4A2P4"
"ENSG00000185269" 191.099653773836 6.43274603989036 1.58299921845729 0.113974161986882 0.999981308167783 -4.5951066459643 17 "NOTUM"
"ENSG00000227295" -153.851355190438 -158.547688659016 -1.58294442877885 0.11398665193559 0.999981308167783 -4.59510664748132 1 "ELL2P1"
"ENSG00000188895" 96.7165908723465 450.44359224251 1.58269032449362 0.114044592108812 0.999981308167783 -4.59510665451621 17 "MSL1"
"ENSG00000168005" 148.814342378062 -32.2024114726298 1.58263166323299 0.114057971193487 0.999981308167783 -4.59510665614009 11 "C11orf84"
"ENSG00000244482" -164.761568327101 -316.742171415047 -1.58245531578718 0.114098198850282 0.999981308167783 -4.59510666102137 19 "LILRA6"
"ENSG00000185024" 131.837083946715 345.082361710577 1.58243649354143 0.114102493165229 0.999981308167783 -4.59510666154232 14 "BRF1"
"ENSG00000248485" 111.647813957819 -416.867862777494 1.58239096329942 0.114112881464844 0.999981308167783 -4.5951066628025 1 "PCP4L1"
"ENSG00000183495" 98.4607639065605 514.051095868683 1.58216996548401 0.114163315513145 0.999981308167783 -4.59510666891882 12 "EP400"
"ENSG00000156234" 297.622680819769 -193.168882443889 1.5820657030043 0.114187115425377 0.999981308167783 -4.59510667180408 4 "CXCL13"
"ENSG00000213214" -183.57378101582 -253.936153191686 -1.58196830772923 0.114209351303802 0.999981308167783 -4.59510667449906 7 "ARHGEF35"
"ENSG00000178445" -202.048845424065 849.342456871663 -1.58193446458391 0.114217078680547 0.999981308167783 -4.59510667543556 9 "GLDC"
"ENSG00000267612" 171.110105829299 -20.7564390000975 1.5818662761681 0.114232649337119 0.999981308167783 -4.59510667732233 19 "CTD-3116E22.7"
"ENSG00000266610" 165.373754488146 -283.960322303356 1.58180488577534 0.114246669114928 0.999981308167783 -4.59510667902085 12 "RN7SL176P"
"ENSG00000148925" -111.406414152574 94.5169052405341 -1.58168937526865 0.114273052031946 0.999981308167783 -4.59510668221666 11 "BTBD10"
"ENSG00000144724" 132.639464895726 355.588836389352 1.58165146486484 0.114281711920229 0.999981308167783 -4.59510668326536 3 "PTPRG"
"ENSG00000010282" 260.339417719246 73.5935155317948 1.58152899828664 0.114309690547326 0.999981308167783 -4.5951066866533 3 "HHATL"
"ENSG00000206924" 151.829570888661 163.80219848814 1.58148424864968 0.114319915365867 0.999981308167783 -4.59510668789121 14 "RNU6-689P"
"ENSG00000091181" 130.239720629044 250.401974224263 1.58118363543109 0.114388621016569 0.999981308167783 -4.595106696206 3 "IL5RA"
"ENSG00000258471" 141.502504269176 66.3727108302517 1.58099871422785 0.114430901249244 0.999981308167783 -4.59510670132001 14 "RP11-84C10.4"
"ENSG00000116205" 130.660723084364 -8.67655033507358 1.58075783048755 0.114485995203599 0.999981308167783 -4.59510670798083 1 "TCEANC2"
"ENSG00000180871" -252.123100556107 203.269688726993 -1.58045267138624 0.11455582000827 0.999981308167783 -4.59510671641749 2 "CXCR2"
"ENSG00000198976" 94.1457810312861 -379.483214098644 1.58034400973926 0.114580691471547 0.999981308167783 -4.59510671942131 1 "MIR429"
"ENSG00000150787" -125.33621036866 168.80349688491 -1.57985855359528 0.114691859115209 0.999981308167783 -4.59510673283847 11 "PTS"
"ENSG00000244485" -149.170304637062 -441.610328519604 -1.57923472796388 0.114834837758212 0.999981308167783 -4.59510675007396 16 "RPL18P13"
"ENSG00000216480" -450.959897029367 -222.850057835978 -1.57887134115922 0.114918189518732 0.999981308167783 -4.59510676011082 6 "RP3-393E18.1"
"ENSG00000183718" 120.095168412561 95.6287986254296 1.57887108704727 0.11491824782229 0.999981308167783 -4.59510676011782 5 "TRIM52"
"ENSG00000207631" 300.22081785717 -39.8898354863787 1.5784864739262 0.115006520373265 0.999981308167783 -4.5951067707385 19 "MIR641"
"ENSG00000134371" -92.481133153184 495.323618592675 -1.57835416236824 0.115036899556351 0.999981308167783 -4.59510677439149 1 "CDC73"
"ENSG00000160410" -188.172991985089 115.424203014266 -1.57814351303075 0.11508527841794 0.999981308167783 -4.59510678020681 19 "SHKBP1"
"ENSG00000149100" -118.814148881944 179.640433038859 -1.57795444553866 0.115128714338914 0.999981308167783 -4.59510678542564 11 "EIF3M"
"ENSG00000260011" 189.436941926282 -112.829884083697 1.57790167785142 0.115140839370572 0.999981308167783 -4.59510678688208 17 "RP13-20L14.1"
"ENSG00000157353" 142.640435575638 77.7858354787512 1.57785569898879 0.115151405277769 0.999981308167783 -4.59510678815103 16 "FUK"
"ENSG00000101187" -186.394117252384 35.7127206194068 -1.57783317259086 0.115156582105706 0.999981308167783 -4.59510678877278 20 "SLCO4A1"
"ENSG00000169885" 174.468744261308 -157.980023922031 1.57768837360273 0.115189862976878 0.999981308167783 -4.59510679276898 1 "CALML6"
"ENSG00000256128" -150.739873709195 215.159969495397 -1.57746775350109 0.115240585296156 0.999981308167783 -4.59510679885699 12 "LINC00944"
"ENSG00000118513" 127.307030424598 316.058546541639 1.57690284838429 0.115370541765365 0.999981308167783 -4.59510681444163 6 "MYB"
"ENSG00000255213" -294.421616281923 -125.380324065763 -1.57677411923043 0.115400172076896 0.999981308167783 -4.59510681799223 11 "NPM1P35"
"ENSG00000127507" -159.766416938863 175.70366101886 -1.57671976434532 0.115412685047085 0.999981308167783 -4.59510681949143 19 "ADGRE2"
"ENSG00000267395" 126.362122945746 -23.2988843012047 1.57643805753769 0.115477553558391 0.999981308167783 -4.59510682726026 19 "AC074212.6"
"ENSG00000110881" 190.443276941837 74.9827259747588 1.57565360212007 0.115658341252708 0.999981308167783 -4.59510684888658 12 "ASIC1"
"ENSG00000239344" -300.468632743443 -45.0611149741395 -1.57502855756277 0.115802550329885 0.999981308167783 -4.59510686611055 8 "RP11-771F20.1"
"ENSG00000132024" 126.370452807576 428.184455720859 1.57488813745543 0.115834967272705 0.999981308167783 -4.59510686997909 19 "CC2D1A"
"ENSG00000284343" 183.320454808144 -118.930891043036 1.57483123951848 0.115848104586696 0.999981308167783 -4.59510687154657 15 "MIR631"
"ENSG00000158352" 76.8350244476531 384.154144534848 1.57462681717474 0.115895313886166 0.999981308167783 -4.59510687717753 23 "SHROOM4"
"ENSG00000278588" -147.957619282069 45.3023179094194 -1.57458825293831 0.115904221611151 0.999981308167783 -4.59510687823972 6 "HIST1H2BI"
"ENSG00000152705" 155.345022839411 -152.759601210537 1.57455554150581 0.115911777854471 0.999981308167783 -4.59510687914079 5 "CATSPER3"
"ENSG00000252680" -242.712265221625 -114.042494143266 -1.57424631028641 0.115983228525921 0.999981308167783 -4.59510688765706 18 "RNA5SP449"
"ENSG00000166619" 139.543971947023 534.135263904965 1.57340857478308 0.116176969268758 0.999981308167783 -4.59510691072027 20 "BLCAP"
"ENSG00000196236" 153.921988814679 51.5555991895085 1.57333071886498 0.116194987730309 0.999981308167783 -4.59510691286299 22 "XPNPEP3"
"ENSG00000104047" -113.802126149962 111.063141873551 -1.57312365226991 0.116242920575713 0.999981308167783 -4.59510691856153 15 "DTWD1"
"ENSG00000160097" 184.370100726776 257.613543086072 1.57281303566995 0.116314852920109 0.999981308167783 -4.59510692710835 1 "FNDC5"
"ENSG00000141433" -276.53536116696 31.9065885512662 -1.57248913312509 0.116389899355078 0.999981308167783 -4.59510693601893 18 "ADCYAP1"
"ENSG00000262560" 102.956883989883 151.838241625848 1.57229200994391 0.116435590375924 0.999981308167783 -4.59510694144102 15 "RP11-296A16.1"
"ENSG00000149534" 131.73148075584 88.4110959827849 1.57218990487751 0.116459262779461 0.999981308167783 -4.59510694424921 11 "MS4A2"
"ENSG00000103037" 155.586559876295 261.368452217546 1.57212895277208 0.116473395940254 0.999981308167783 -4.59510694592545 16 "SETD6"
"ENSG00000179364" 148.44201236343 286.943284542142 1.57179575025443 0.116550680559711 0.999981308167783 -4.59510695508798 14 "PACS2"
"ENSG00000272931" 169.038044582566 -373.346363375563 1.57157732765042 0.116601364477139 0.999981308167783 -4.59510696109319 1 "RP5-943J3.2"
"ENSG00000278722" -341.988695071188 -96.8650006798667 -1.57128383747579 0.116669494794247 0.999981308167783 -4.59510696916106 13 "RP11-95F22.1"
"ENSG00000167635" -117.631846805282 231.571822001447 -1.57093640292667 0.116750188185937 0.999981308167783 -4.59510697870981 19 "ZNF146"
"ENSG00000267220" 317.385966812847 -113.168729230787 1.57085117322923 0.116769989915842 0.999981308167783 -4.59510698105191 19 "CTC-260E6.9"
"ENSG00000272087" -190.336761592061 -69.3226938575932 -1.57075420859127 0.116792521283528 0.999981308167783 -4.59510698371634 3 "RP11-379F4.7"
"ENSG00000182224" 217.362385006593 -35.3506280152855 1.57047762401295 0.116856809180737 0.999981308167783 -4.59510699131558 17 "CYB5D1"
"ENSG00000272100" -207.320063127502 -133.477521236129 -1.57036215811689 0.116883655722447 0.999981308167783 -4.59510699448772 1 "RP11-155O18.6"
"ENSG00000229251" -196.294270589463 69.1743930495299 -1.57001572124589 0.116964233601233 0.999981308167783 -4.59510700400357 7 "HNRNPA1P8"
"ENSG00000171101" 162.349822869048 105.898578840878 1.56968954558793 0.117040138882878 0.999981308167783 -4.59510701296098 19 "SIGLEC17P"
"ENSG00000254198" 152.920616895329 -83.4271983771043 1.56941918814279 0.117103083934806 0.999981308167783 -4.59510702038426 8 "RP11-598P20.3"
"ENSG00000198720" 143.202938354249 203.903944303369 1.56903067194998 0.117193585554922 0.999981308167783 -4.59510703104949 17 "ANKRD13B"
"ENSG00000183248" 149.095494855113 -306.195843107057 1.56884874611287 0.117235982588977 0.999981308167783 -4.59510703604265 19 "PRR36"
"ENSG00000167261" 165.133057946796 29.4362381563415 1.56876755397154 0.117254907964209 0.999981308167783 -4.5951070382709 16 "DPEP2"
"ENSG00000232229" 125.287315178424 57.2245344723024 1.56874934816129 0.117259151953602 0.999981308167783 -4.59510703877059 10 "LINC00865"
"ENSG00000244192" -218.850098459809 -474.69781129864 -1.56852261215917 0.117312016923397 0.999981308167783 -4.59510704499243 5 "RP11-114H7.1"
"ENSG00000279415" -412.938921913865 30.2599234696306 -1.5685050144771 0.11731612072145 0.999981308167783 -4.59510704547533 16 "RP11-1102P22.1"
"ENSG00000261071" 126.222489374822 -313.562949442817 1.56838121491707 0.117344994103112 0.999981308167783 -4.59510704887211 6 "RP1-223E5.4"
"ENSG00000251139" -255.290395869371 -181.127485666588 -1.56837835662433 0.117345660799777 0.999981308167783 -4.59510704895051 4 "RP11-701P16.2"
"ENSG00000169016" -137.418432447415 167.464219420916 -1.56824857569073 0.117375935338074 0.999981308167783 -4.59510705251117 2 "E2F6"
"ENSG00000259546" -153.982358104386 -171.634515721493 -1.5682326189997 0.117379658046091 0.999981308167783 -4.59510705294894 15 "RP11-351M8.2"
"ENSG00000214184" 102.755561485637 174.569262864416 1.56777418151528 0.117486651545566 0.999981308167783 -4.59510706552397 2 "GCC2-AS1"
"ENSG00000124635" -197.151118032612 -83.3246156796846 -1.56776165365803 0.117489576465627 0.999981308167783 -4.59510706586755 6 "HIST1H2BJ"
"ENSG00000153896" 128.746914517916 -57.5589010946994 1.5674453240273 0.117563449977811 0.999981308167783 -4.59510707454242 19 "ZNF599"
"ENSG00000144648" -168.900213063344 324.071472157739 -1.56671921065557 0.117733159890046 0.999981308167783 -4.59510709444844 3 "ACKR2"
"ENSG00000224429" 146.633444381938 425.089843356009 1.56627905563447 0.117836128349285 0.999981308167783 -4.59510710651061 13 "LINC00539"
"ENSG00000202434" 157.365950603712 166.219283960631 1.56587583625886 0.117930518366389 0.999981308167783 -4.59510711755767 2 "SNORA4"
"ENSG00000247728" 155.46939195223 -36.9286246458938 1.56569106318048 0.11797379194356 0.999981308167783 -4.59510712261905 15 "RP11-932O9.7"
"ENSG00000276102" -193.997935348525 -36.2058965272293 -1.56540404178832 0.118041036690921 0.999981308167783 -4.59510713047991 11 "MIR6747"
"ENSG00000108924" 123.996972997216 466.502485963919 1.56528614013666 0.118068667988876 0.999981308167783 -4.59510713370863 17 "HLF"
"ENSG00000259024" 166.596930773014 34.2485463666282 1.56526732683965 0.118073077522523 0.999981308167783 -4.59510713422385 17 "TVP23C-CDRT4"
"ENSG00000213383" -263.162827058495 -163.256962091079 -1.56526124456678 0.118074503136977 0.999981308167783 -4.59510713439039 3 "AC104297.1"
"ENSG00000217165" -155.851472158891 22.7379571343337 -1.56522943732073 0.118081958608295 0.999981308167783 -4.59510713526129 6 "ANKRD18EP"
"ENSG00000178385" 132.233182393349 302.593227027003 1.56468082736868 0.118210608518167 0.999981308167783 -4.59510715028113 2 "PLEKHM3"
"ENSG00000243445" -272.08844208206 -356.690316891613 -1.5644811493944 0.118257460673674 0.999981308167783 -4.59510715574662 16 "RP11-715J22.1"
"ENSG00000279660" -144.13263434222 38.8131714136675 -1.56441191246401 0.118273709737575 0.999981308167783 -4.59510715764153 17 "RP11-849N15.3"
"ENSG00000275791" 254.18109683884 -55.1611331963242 1.5643448825335 0.118289442518122 0.999981308167783 -4.59510715947598 7 "TRBV10-3"
"ENSG00000270820" 138.479762452724 112.065074714152 1.56410526519785 0.118345697223265 0.999981308167783 -4.5951071660332 2 "RP11-355B11.2"
"ENSG00000256092" 133.82351929249 -228.985309690579 1.56392752488241 0.118387438714479 0.999981308167783 -4.59510717089647 12 "RP13-942N8.1"
"ENSG00000238793" 123.113590978519 12.5002733689949 1.56370585866658 0.118439512220452 0.999981308167783 -4.59510717696093 17 "SNORD124"
"ENSG00000166444" 108.172084087679 1288.17352200552 1.56325922381037 0.118544489732116 0.999981308167783 -4.59510718917749 11 "ST5"
"ENSG00000134852" -103.434013439945 745.828372515918 -1.56315218755561 0.118569658505263 0.999981308167783 -4.59510719210468 4 "CLOCK"
"ENSG00000196301" 206.14995696635 -271.576723329343 1.56313859414554 0.118572855194386 0.999981308167783 -4.59510719247646 6 "HLA-DRB9"
"ENSG00000258427" -260.025074061653 -165.302424132959 -1.56258274442626 0.118703629423462 0.999981308167783 -4.59510720767442 14 "RBM8B"
"ENSG00000228487" 111.225005128186 151.046168748122 1.56252613532342 0.118716954151409 0.999981308167783 -4.59510720922193 9 "RP13-225O21.2"
"ENSG00000170464" 79.0115216324737 533.179802052148 1.56199877755034 0.118841140845102 0.999981308167783 -4.59510722363542 5 "DNAJC18"
"ENSG00000173598" 98.4668330971574 166.907968862762 1.56184246561566 0.118877970119876 0.999981308167783 -4.59510722790673 12 "NUDT4"
"ENSG00000227719" 130.467705519719 114.868041166017 1.56128018895761 0.119010524527779 0.999981308167783 -4.59510724326793 7 "AC006042.6"
"ENSG00000252096" 172.738799247905 4.70180287281736 1.56101519666268 0.11907303562729 0.999981308167783 -4.59510725050551 20 "SNORA31"
"ENSG00000004864" -141.157912451108 531.339706677867 -1.56082884855752 0.119117010185191 0.999981308167783 -4.59510725559438 7 "SLC25A13"
"ENSG00000102362" -84.771749016633 373.739484339776 -1.56064562189891 0.119160260583302 0.999981308167783 -4.59510726059741 23 "SYTL4"
"ENSG00000252787" 202.803702236292 -53.0796935103808 1.56056254454628 0.119179874942281 0.999981308167783 -4.59510726286569 3 "SNORD19"
"ENSG00000137692" -96.6990178763796 158.230320388496 -1.56053015884911 0.119187521813052 0.999981308167783 -4.59510726374983 11 "DCUN1D5"
"ENSG00000197746" 158.40069261035 -52.2577971742976 1.56046844273968 0.119202095211829 0.999981308167783 -4.59510726543479 10 "PSAP"
"ENSG00000038382" 106.471818662699 1170.10884078961 1.56005510426613 0.119299735422091 0.999981308167783 -4.59510727671776 5 "TRIO"
"ENSG00000235698" -185.043822225916 -120.826701682345 -1.56001546209613 0.119309103130601 0.999981308167783 -4.59510727779981 20 "PA2G4P2"
"ENSG00000106615" -98.0181802044079 387.263848415926 -1.55982864123814 0.119353257921656 0.999981308167783 -4.5951072828983 7 "RHEB"
"ENSG00000142556" -105.570327949708 196.641267205192 -1.55978053556027 0.119364629694751 0.999981308167783 -4.5951072842111 19 "ZNF614"
"ENSG00000165259" -88.5673302733323 297.988777987685 -1.55948874928755 0.119433623728342 0.999981308167783 -4.59510729217289 23 "HDX"
"ENSG00000144597" -230.510190813252 -151.2758057028 -1.559351523273 0.119466082198728 0.999981308167783 -4.59510729591676 3 "EAF1"
"ENSG00000204020" -225.76863121213 -42.4897706971269 -1.55877337697715 0.119602908934432 0.999981308167783 -4.59510731168659 10 "LIPN"
"ENSG00000206706" 374.98662613004 20.7486432560408 1.5583759968234 0.119697026085982 0.999981308167783 -4.59510732252249 16 "Y_RNA"
"ENSG00000211765" 210.198237433356 -99.7049305453979 1.55828201022616 0.119719294761932 0.999981308167783 -4.59510732508485 7 "TRBJ2-2"
"ENSG00000230299" 341.27134264445 -346.324721454014 1.55802574162376 0.119780030189281 0.999981308167783 -4.59510733207099 2 "AC093162.3"
"ENSG00000197122" 178.613068362125 229.779160762302 1.55791780487187 0.119805618342923 0.999981308167783 -4.59510733501314 20 "SRC"
"ENSG00000271525" -240.881985882085 -185.879594760808 -1.55769912913942 0.119857472121827 0.999981308167783 -4.5951073409731 9 "ARF4P1"
"ENSG00000267598" -256.782630188051 -280.498293795504 -1.55758772034828 0.119883896857915 0.999981308167783 -4.59510734400925 19 "CTC-250I14.6"
"ENSG00000256612" 114.634727520442 195.444674440073 1.55757018931807 0.119888055409927 0.999981308167783 -4.59510734448698 19 "CYP2B7P"
"ENSG00000011198" -116.850083085671 333.602830913408 -1.55745121620202 0.119916280126517 0.999981308167783 -4.595107347729 3 "ABHD5"
"ENSG00000197815" 157.759368162499 -4.3852333067481 1.55740973882382 0.119926121283949 0.999981308167783 -4.59510734885922 17 "RP1-253P7.4"
"ENSG00000107968" -203.310053577744 154.311815026052 -1.55740044464877 0.119928326559478 0.999981308167783 -4.59510734911244 10 "MAP3K8"
"ENSG00000236830" 130.299030425299 180.268050347387 1.55677063202084 0.120077839562276 0.999981308167783 -4.5951073662701 21 "CBR3-AS1"
"ENSG00000280332" 106.017862785964 127.423155312884 1.5564204863047 0.120161024917878 0.999981308167783 -4.595107375806 19 "CTD-2013N17.6"
"ENSG00000223849" -292.234379150157 31.5620700701826 -1.55600277568499 0.12026032107641 0.999981308167783 -4.59510738717921 9 "RP11-80I15.1"
"ENSG00000273297" 290.112621619102 -358.656236708271 1.55555188134853 0.120367577786085 0.999981308167783 -4.59510739945259 7 "RP11-38M8.1"
"ENSG00000213857" -256.617180350104 -131.46302232262 -1.55546464637556 0.120388337513568 0.999981308167783 -4.59510740182676 22 "RP11-12M9.4"
"ENSG00000114446" -139.910772592784 224.828125275233 -1.55539665553445 0.120404519570754 0.999981308167783 -4.595107403677 3 "IFT57"
"ENSG00000237298" 136.96405741441 1250.59163525775 1.55525004783845 0.120439418522926 0.999981308167783 -4.59510740766658 2 "TTN-AS1"
"ENSG00000121039" -269.798544626625 -25.3557427147374 -1.5544068543984 0.120640289072265 0.999981308167783 -4.59510743060455 8 "RDH10"
"ENSG00000225931" 189.664975326824 -65.8113702914925 1.55419603238209 0.120690553404809 0.999981308167783 -4.59510743633777 1 "RP3-395M20.7"
"ENSG00000127533" -213.13902479607 -195.399870178923 -1.55418592278877 0.120692964153958 0.999981308167783 -4.59510743661269 19 "F2RL3"
"ENSG00000261465" 181.348207008258 -12.1396309047661 1.55410056471707 0.120713320277222 0.999981308167783 -4.59510743893366 16 "RP11-626G11.5"
"ENSG00000279583" -269.308106296597 -297.608639512714 -1.55396685795319 0.120745211972025 0.999981308167783 -4.59510744256922 16 "RP11-368N21.5"
"ENSG00000274758" 141.271586218798 -109.68181887629 1.55344402165471 0.120869982192919 0.999981308167783 -4.59510745678218 17 "RP1-59D14.10"
"ENSG00000258983" 124.982219822401 177.848112146283 1.55338201555792 0.120884786102079 0.999981308167783 -4.59510745846747 14 "RP11-507K2.2"
"ENSG00000268362" -185.460122533695 9.16254737300344 -1.55329089102255 0.120906544597966 0.999981308167783 -4.59510746094403 19 "CTD-2017D11.1"
"ENSG00000155893" 133.548365479057 489.233116437121 1.55328022966088 0.120909090492842 0.999981308167783 -4.59510746123384 3 "PXYLP1"
"ENSG00000225402" -258.676816895021 -171.210275407803 -1.55311090552133 0.1209495301277 0.999981308167783 -4.59510746583531 2 "AC010878.3"
"ENSG00000224666" -222.749355092331 -108.621286039263 -1.55271176596792 0.121044898497052 0.999981308167783 -4.59510747668019 6 "RP1-50J22.4"
"ENSG00000237786" 224.307322075876 -54.4482150057807 1.55257697691423 0.121077117626318 0.999981308167783 -4.59510748034191 6 "GFOD1-AS1"
"ENSG00000272800" 129.335100969273 155.056234218161 1.55240624911934 0.121117936982837 0.999981308167783 -4.59510748497946 2 "RP11-438L19.1"
"ENSG00000282542" 236.607873621973 -217.151208449548 1.55235845822956 0.121129365253627 0.999981308167783 -4.59510748627756 19 "AC008993.2"
"ENSG00000207234" 124.073667174426 218.694280667482 1.55225341360115 0.121154487625954 0.999981308167783 -4.59510748913055 1 "RNU6-125P"
"ENSG00000115020" 80.8174093912507 501.40752880524 1.55198369648979 0.121219011629571 0.999981308167783 -4.59510749645532 2 "PIKFYVE"
"ENSG00000167754" -425.225309223768 49.1709895750579 -1.5516204224049 0.121305959715042 0.999981308167783 -4.59510750631882 19 "KLK5"
"ENSG00000131013" -84.6226573026919 207.278723580158 -1.55149896440377 0.121335041071505 0.999981308167783 -4.59510750961608 6 "PPIL4"
"ENSG00000130304" 130.548455760927 142.373471410126 1.5513367921843 0.121373879380486 0.999981308167783 -4.59510751401823 19 "SLC27A1"
"ENSG00000277681" -213.115972172969 -76.1523928425716 -1.55095300647771 0.1214658303072 0.999981308167783 -4.59510752443437 1 "MIR6739"
"ENSG00000137142" 279.881401100836 -282.219729615885 1.5508419830077 0.12149244052027 0.999981308167783 -4.59510752744704 9 "IGFBPL1"
"ENSG00000227942" -310.227185622481 4.81638352290612 -1.55069228639344 0.12152832718673 0.999981308167783 -4.59510753150891 23 "FRMD8P1"
"ENSG00000186714" -133.792457353078 171.73055957775 -1.5503629624768 0.121607305038279 0.999981308167783 -4.59510754044335 11 "CCDC73"
"ENSG00000178458" -147.30992456329 170.639513047032 -1.54999450555295 0.121695715387034 0.999981308167783 -4.59510755043732 4 "H3F3AP6"
"ENSG00000260350" -127.313593063565 -336.866302234698 -1.54995516683166 0.121705157594621 0.999981308167783 -4.59510755150416 16 "RP11-152P23.2"
"ENSG00000130283" 203.641503708022 -182.731474690868 1.54986011688126 0.121727974162646 0.999981308167783 -4.59510755408185 19 "GDF1"
"ENSG00000043093" 135.664444221438 173.792279212243 1.54980251719102 0.121741802495421 0.999981308167783 -4.5951075556438 3 "DCUN1D1"
"ENSG00000071991" 88.3845975364936 394.563954233994 1.54978054948455 0.121747076750179 0.999981308167783 -4.59510755623946 18 "CDH19"
"ENSG00000163032" 129.562728246436 177.439355504625 1.54966220105779 0.121775494257496 0.999981308167783 -4.59510755944864 2 "VSNL1"
"ENSG00000213760" 132.150238315611 98.2137465625937 1.54961271758375 0.121787377638245 0.999981308167783 -4.59510756079034 6 "ATP6V1G2"
"ENSG00000089123" -118.791746887815 264.732346781752 -1.54948042401518 0.121819152200715 0.999981308167783 -4.59510756437715 20 "TASP1"
"ENSG00000121774" -122.00500027309 160.115498859983 -1.54852045369079 0.122049914704686 0.999981308167783 -4.59510759039568 1 "KHDRBS1"
"ENSG00000272688" 321.194291424694 -48.0861544436493 1.54850332656454 0.122054034918144 0.999981308167783 -4.5951075908598 18 "RP13-270P17.3"
"ENSG00000102057" 158.441436490347 131.115095171285 1.54824366709952 0.122116513651669 0.999981308167783 -4.59510759789469 23 "KCND1"
"ENSG00000248243" 161.629779199128 -336.556561082544 1.54820283277277 0.122126341404841 0.999981308167783 -4.5951075990008 3 "LINC02014"
"ENSG00000110768" -85.902305491434 596.604314688104 -1.5480697858903 0.12215836660537 0.999981308167783 -4.59510760260492 11 "GTF2H1"
"ENSG00000104131" -108.062618797242 515.883885290799 -1.54806035961666 0.122160635816871 0.999981308167783 -4.59510760286017 15 "EIF3J"
"ENSG00000087274" 92.6148706649511 902.746995804077 1.54793633975209 0.1221904945196 0.999981308167783 -4.59510760621941 4 "ADD1"
"ENSG00000254012" -381.913296908751 -105.004914858311 -1.54781231898425 0.122220359158601 0.999981308167783 -4.59510760957846 5 "RPL10P8"
"ENSG00000157881" 124.015295314619 275.412909643331 1.54764516799186 0.122260618757028 0.999981308167783 -4.59510761410509 1 "PANK4"
"ENSG00000164284" 115.010032644351 222.227928670639 1.54713797712691 0.122382843172589 0.999981308167783 -4.5951076278377 5 "GRPEL2"
"ENSG00000127252" 299.767520829889 -292.18103938232 1.54697159263871 0.122422959866191 0.999981308167783 -4.59510763234174 3 "HRASLS"
"ENSG00000258484" -134.646483134423 229.57943304457 -1.54696594744667 0.122424321149958 0.999981308167783 -4.59510763249454 15 "SPESP1"
"ENSG00000189127" -153.02028178385 -333.152880910404 -1.54652193915206 0.122531426632985 0.999981308167783 -4.59510764451145 5 "ANKRD34B"
"ENSG00000072756" -95.9262719012659 550.715681254709 -1.54633482619481 0.122576584759899 0.999981308167783 -4.59510764957456 3 "TRNT1"
"ENSG00000204231" 107.382331212685 268.632553042373 1.54626548998963 0.122593321775821 0.999981308167783 -4.59510765145063 6 "RXRB"
"ENSG00000158458" 162.067161556005 -5.52221894230702 1.54618114216872 0.122613684848198 0.999981308167783 -4.59510765373265 5 "NRG2"
"ENSG00000253123" 107.872725364659 318.853173673166 1.54599535314294 0.12265854698682 0.999981308167783 -4.59510765875891 8 "RP11-527N22.1"
"ENSG00000119714" -209.731678404418 -89.6055004239762 -1.54589897960319 0.122681823194429 0.999981308167783 -4.59510766136587 14 "GPR68"
"ENSG00000102871" -150.523627187653 -249.678489584308 -1.54588049642061 0.122686287661542 0.999981308167783 -4.59510766186589 16 "TRADD"
"ENSG00000283602" -142.805875465701 -234.6027971395 -1.54574502202507 0.122719014319084 0.999981308167783 -4.59510766553021 5 "AC011380.8"
"ENSG00000161955" 144.475240018105 -334.208720551237 1.54544026803691 0.122792658974233 0.999981308167783 -4.59510767377226 17 "TNFSF13"
"ENSG00000104290" 132.330965693335 200.190120312659 1.54538107917688 0.12280696614145 0.999981308167783 -4.59510767537284 8 "FZD3"
"ENSG00000166925" 142.86696473655 -22.1921365656934 1.54524659331244 0.122839478999754 0.999981308167783 -4.59510767900935 7 "TSC22D4"
"ENSG00000118785" -143.297721501387 211.315110033268 -1.544922920923 0.122917756604101 0.999981308167783 -4.5951076877602 4 "SPP1"
"ENSG00000159648" 243.034457874766 71.3570774193389 1.54481269272333 0.122944423336364 0.999981308167783 -4.5951076907399 16 "TEPP"
"ENSG00000205221" 207.524264942892 129.586478998176 1.54460204089437 0.122995397451982 0.999981308167783 -4.59510769643366 2 "VIT"
"ENSG00000169895" -130.131770732073 182.419529997663 -1.5445336288429 0.1230119555502 0.999981308167783 -4.59510769828269 23 "SYAP1"
"ENSG00000135686" 119.534935804513 211.465737165548 1.54436249350185 0.123053383905568 0.999981308167783 -4.5951077029077 16 "KLHL36"
"ENSG00000173262" -95.2715784904284 417.284330335694 -1.54384825140703 0.123177937107275 0.999981308167783 -4.59510771680215 12 "SLC2A14"
"ENSG00000276107" -195.757008921161 35.1281959615135 -1.54378555660034 0.123193128996839 0.999981308167783 -4.59510771849577 15 "CTD-2033D15.2"
"ENSG00000125450" -110.791539331136 512.129068027563 -1.54303789311183 0.123374412124454 0.999981308167783 -4.59510773868811 17 "NUP85"
"ENSG00000184925" 161.470095564804 -212.979009767601 1.5428383737726 0.123422824102944 0.999981308167783 -4.59510774407495 9 "LCN12"
"ENSG00000218281" -154.87397039791 89.3182020571024 -1.54237062104895 0.123536379339989 0.999981308167783 -4.59510775670114 6 "HIST1H2APS3"
"ENSG00000267174" -240.164027384698 34.6431320957279 -1.54209015234075 0.123604507279711 0.999981308167783 -4.59510776427015 19 "CTC-510F12.4"
"ENSG00000267205" 170.885914704189 -74.4729729835492 1.54169258380626 0.123701130019362 0.999981308167783 -4.59510777499704 19 "AC005954.4"
"ENSG00000148180" 144.991784979278 546.538783906756 1.54089010777967 0.123896339172272 0.999981308167783 -4.59510779664041 9 "GSN"
"ENSG00000271009" 95.4128565954207 71.5484510413193 1.54064762949526 0.123955371482927 0.999981308167783 -4.59510780317809 16 "RP11-346C20.3"
"ENSG00000232803" -184.270538796502 -176.786110637072 -1.54039324486969 0.124017326091689 0.999981308167783 -4.59510781003568 20 "SLCO4A1-AS1"
"ENSG00000138185" -88.5438823887615 452.005278034368 -1.54033886767661 0.124030572635433 0.999981308167783 -4.59510781150135 10 "ENTPD1"
"ENSG00000178723" -297.522244804202 -165.628720664493 -1.54018673139164 0.124067639641431 0.999981308167783 -4.59510781560198 9 "GLULP4"
"ENSG00000134321" 186.417961467372 177.558892859436 1.53975557010172 0.124172736340471 0.999981308167783 -4.59510782722083 2 "RSAD2"
"ENSG00000170624" -98.7723905113 258.326664829739 -1.53963660260375 0.124201747236639 0.999981308167783 -4.59510783042626 5 "SGCD"
"ENSG00000185621" 124.836517700722 334.724652651662 1.53942704848003 0.124252861087254 0.999981308167783 -4.59510783607178 3 "LMLN"
"ENSG00000277460" 256.86259966158 -44.9152081490181 1.53940529129953 0.124258168980048 0.999981308167783 -4.5951078366579 22 "TTC28-AS1_1"
"ENSG00000282855" 191.158086507526 27.4793896273626 1.53920271901421 0.124307597130964 0.999981308167783 -4.59510784211448 4 "RP11-50D9.4"
"ENSG00000264549" 293.980647719364 -27.3768649050728 1.53907717510977 0.124338237879767 0.999981308167783 -4.59510784549586 5 "SNORD95"
"ENSG00000137218" 141.184164715156 -107.872581739816 1.53866632649204 0.124438552540279 0.999981308167783 -4.5951078565596 6 "FRS3"
"ENSG00000166741" -231.166572265344 27.6451638098741 -1.53865431511983 0.124441486243354 0.999981308167783 -4.59510785688307 11 "NNMT"
"ENSG00000278340" 176.406209763658 11.6169802758934 1.53841356485338 0.124500299408996 0.999981308167783 -4.59510786336481 16 "MIR6862-2"
"ENSG00000223931" 183.336892707294 -357.830757762879 1.53839445606907 0.12450496844736 0.999981308167783 -4.59510786387927 16 "RP11-1166P10.8"
"ENSG00000124496" 130.193491800062 77.8911177469063 1.53838017215412 0.12450845866708 0.999981308167783 -4.59510786426384 6 "TRERF1"
"ENSG00000178950" 106.049266689496 502.549650318482 1.53837573529862 0.124509542811243 0.999981308167783 -4.59510786438329 4 "GAK"
"ENSG00000159082" 84.2577979665006 626.046669049549 1.53831089524847 0.124525387298173 0.999981308167783 -4.59510786612871 21 "SYNJ1"
"ENSG00000169397" -173.114359913788 -213.041024806938 -1.53808916663894 0.124579581405668 0.999981308167783 -4.5951078720972 14 "RNASE3"
"ENSG00000173320" 134.396470970913 516.411045334047 1.53725191122754 0.124784386677013 0.999981308167783 -4.59510789462642 4 "STOX2"
"ENSG00000255435" 133.632920164654 111.741274019123 1.53674320087419 0.124908953385107 0.999981308167783 -4.59510790830915 11 "RP11-770J1.3"
"ENSG00000199906" 218.62280985753 -26.3275499341617 1.53656039984103 0.124953739178653 0.999981308167783 -4.5951079132248 3 "RNU5B-2P"
"ENSG00000169035" -372.059482005539 17.3313216755898 -1.53655248212449 0.124955679282882 0.999981308167783 -4.59510791343774 19 "KLK7"
"ENSG00000269404" 169.495566473601 -285.780877328539 1.53647109460172 0.124975623301446 0.999981308167783 -4.59510791562615 19 "SPIB"
"ENSG00000230712" -102.178650901382 -357.948606137768 -1.53636851863939 0.125000763092979 0.999981308167783 -4.59510791838407 22 "GGTLC4P"
"ENSG00000259143" 113.973753700077 151.241558979939 1.53632934206927 0.125010365711203 0.999981308167783 -4.59510791943735 14 "CTD-2240H23.2"
"ENSG00000236022" 220.358220715149 -1.60409345439152 1.53613219726697 0.125058696872931 0.999981308167783 -4.59510792473738 17 "RP11-160E2.16"
"ENSG00000071575" 82.1261782070077 216.634573560975 1.53605199827144 0.125078362288417 0.999981308167783 -4.59510792689321 2 "TRIB2"
"ENSG00000171119" 96.8674911088368 -351.682078564482 1.53590370386339 0.12511473159371 0.999981308167783 -4.59510793087929 19 "NRTN"
"ENSG00000101911" -109.020713581739 317.781440121389 -1.53587332373408 0.125122183361265 0.999981308167783 -4.59510793169584 23 "PRPS2"
"ENSG00000158125" 300.618958620443 39.2950389393327 1.53553755262316 0.125204565835695 0.999981308167783 -4.59510794071957 2 "XDH"
"ENSG00000065308" -141.599969734625 182.284451811397 -1.53520791631718 0.125285484348258 0.999981308167783 -4.59510794957656 6 "TRAM2"
"ENSG00000213363" -254.989664973856 -339.973397708952 -1.53514188831247 0.125301697693054 0.999981308167783 -4.59510795135043 12 "RPS3P6"
"ENSG00000242689" 300.653150023488 28.2266885978509 1.53488305494657 0.125365270698089 0.999981308167783 -4.59510795830335 11 "CNTF"
"ENSG00000270094" 218.155263333163 -113.218053574838 1.53486922551695 0.125368668103812 0.999981308167783 -4.59510795867481 1 "RP11-245P10.8"
"ENSG00000101605" 105.700962062767 396.513510514466 1.53461768017445 0.12543047652679 0.999981308167783 -4.5951079654309 18 "MYOM1"
"ENSG00000130066" -139.024727591873 0.264526897248589 -1.53417904278123 0.125538313200461 0.999981308167783 -4.59510797720924 23 "SAT1"
"ENSG00000142102" 135.744576375594 38.0689208886964 1.53399684071044 0.125583127899616 0.999981308167783 -4.59510798210077 11 "PGGHG"
"ENSG00000116525" 166.150402141611 90.0499932393464 1.53335888386325 0.125740139240688 0.999981308167783 -4.59510799922336 1 "TRIM62"
"ENSG00000247033" 235.978971730514 160.879033043388 1.53302475015056 0.125822436038218 0.999981308167783 -4.59510800818867 16 "RP11-252E2.1"
"ENSG00000277864" -136.071253268121 5.42806964371493 -1.53286359936941 0.12586214234974 0.999981308167783 -4.59510801251191 15 "SCARNA15"
"ENSG00000101405" 221.998144680694 -295.389132115732 1.53281349099963 0.125874490660736 0.999981308167783 -4.59510801385603 20 "OXT"
"ENSG00000185155" -160.171039110004 -354.419803851353 -1.53281219250705 0.125874810663575 0.999981308167783 -4.59510801389084 1 "MIXL1"
"ENSG00000256469" 74.5004462333225 271.791707341093 1.53261350148709 0.125923783922263 0.999981308167783 -4.59510801922033 11 "RP11-856F16.2"
"ENSG00000036473" 149.902857261713 -63.3781784582871 1.53255519808039 0.125938157339217 0.999981308167783 -4.59510802078413 23 "OTC"
"ENSG00000176533" 168.165417605089 20.8330838692964 1.53240081792821 0.125976222543908 0.999981308167783 -4.59510802492441 19 "GNG7"
"ENSG00000178996" -138.866070654759 17.7986032734625 -1.53196382872875 0.126084018811383 0.999981308167783 -4.5951080366419 5 "SNX18"
"ENSG00000093009" 244.532339593516 33.9876578782258 1.53168695991213 0.126152353935022 0.999981308167783 -4.59510804406416 22 "CDC45"
"ENSG00000225225" 162.16589736572 -15.877675104651 1.53165662981359 0.126159841587839 0.999981308167783 -4.59510804487715 22 "ARL2BPP10"
"ENSG00000119938" 224.121152848563 -39.0553970329598 1.53108497851453 0.126301031221023 0.999981308167783 -4.59510806019743 10 "PPP1R3C"
"ENSG00000271551" 142.853666230072 -65.4056889338863 1.53067631856849 0.126402039938207 0.999981308167783 -4.5951080711461 6 "RP11-230C9.2"
"ENSG00000197142" -167.255710646881 369.968894098689 -1.53032211615458 0.126489639365981 0.999981308167783 -4.59510808063344 10 "ACSL5"
"ENSG00000175785" 209.096963385677 -134.15944152638 1.52950535732119 0.126691816382997 0.999981308167783 -4.59510810250215 14 "PRIMA1"
"ENSG00000165934" -129.520743852431 339.141728603213 -1.52947897834303 0.126698350325512 0.999981308167783 -4.59510810320816 14 "CPSF2"
"ENSG00000181097" 210.816800532554 -51.632852864281 1.52932325844315 0.126736926734191 0.999981308167783 -4.59510810737619 8 "RP11-429J17.2"
"ENSG00000187109" -93.0853400135906 685.654223795993 -1.52914922693286 0.126780050315278 0.999981308167783 -4.59510811203385 12 "NAP1L1"
"ENSG00000171621" -173.707362590332 77.6123565956789 -1.52856495502325 0.126924911867939 0.999981308167783 -4.5951081276671 1 "SPSB1"
"ENSG00000131484" -195.23342144196 63.0117203082091 -1.52846717373038 0.126949167901051 0.999981308167783 -4.59510813028285 17 "RP11-798G7.5"
"ENSG00000163888" 162.987875515015 -285.856109175264 1.52832620924232 0.126984142502622 0.999981308167783 -4.59510813405345 3 "CAMK2N2"
"ENSG00000086189" -119.138854324845 232.097489881521 -1.52831944628885 0.126985820643319 0.999981308167783 -4.59510813423431 5 "DIMT1"
"ENSG00000249437" -134.176869508566 523.362833011109 -1.52829561689944 0.126991733740463 0.999981308167783 -4.59510813487172 5 "NAIP"
"ENSG00000274049" 151.016300020716 88.7695998578465 1.52827184713441 0.126997632256275 0.999981308167783 -4.59510813550747 2 "INO80B-WBP1"
"ENSG00000256341" 264.019524087894 -20.6511511196831 1.52789473097225 0.127091243007252 0.999981308167783 -4.59510814559288 11 "RP11-21A7A.3"
"ENSG00000183476" 168.913038165149 -195.68342969943 1.52785454264523 0.127101222044562 0.999981308167783 -4.59510814666749 15 "SH2D7"
"ENSG00000110721" 111.851512023936 249.349669633965 1.52774132060248 0.127129339141838 0.999981308167783 -4.59510814969485 11 "CHKA"
"ENSG00000100078" 78.2229225732484 -387.870525957778 1.52732651341435 0.12723239211603 0.999981308167783 -4.59510816078436 22 "PLA2G3"
"ENSG00000242327" -228.261985836119 -337.075188260281 -1.52722539320001 0.127257523879053 0.999981308167783 -4.59510816348723 15 "CTD-2184D3.1"
"ENSG00000261656" 143.932761297205 266.838950133731 1.52704135657464 0.12730327308735 0.999981308167783 -4.595108168406 16 "BEAN1-AS1"
"ENSG00000249502" -221.429445777631 -39.8395687186879 -1.52682157210183 0.127357925573459 0.999981308167783 -4.59510817427948 4 "AC006160.5"
"ENSG00000247049" 146.327124630686 -210.898499163016 1.52662004504096 0.127408054181632 0.999981308167783 -4.59510817966427 5 "CTC-338M12.7"
"ENSG00000234380" -124.400238519137 -325.558511123135 -1.52623889693765 0.127502904489652 0.999981308167783 -4.59510818984661 21 "LINC01426"
"ENSG00000133874" -275.545821238223 63.6417390750109 -1.52597220945475 0.127569303533435 0.999981308167783 -4.59510819696964 8 "RNF122"
"ENSG00000104824" 79.5736693767859 570.009292351836 1.52567929138518 0.127642264462932 0.999981308167783 -4.59510820479193 19 "HNRNPL"
"ENSG00000224531" -109.161041851116 159.992510436754 -1.52550129427377 0.127686616421527 0.999981308167783 -4.59510820954448 6 "SMIM13"
"ENSG00000213338" 293.150385690698 -102.203199721022 1.5253902951214 0.127714280424519 0.999981308167783 -4.59510821250801 23 "ATF4P1"
"ENSG00000258472" 194.408175588508 -96.9565795503208 1.5253678190187 0.127719882648631 0.999981308167783 -4.59510821310806 17 "RP11-192H23.4"
"ENSG00000274286" 177.680423272565 -221.797746237413 1.52521481466402 0.127758024454489 0.999981308167783 -4.59510821719259 2 "ADRA2B"
"ENSG00000229018" 201.3224014631 -4.16183795914316 1.52468764123884 0.127889509304049 0.999981308167783 -4.59510823126256 7 "PMS2P7"
"ENSG00000185361" 174.510090445096 6.4925286418671 1.52452183075718 0.12793088669455 0.999981308167783 -4.59510823568698 19 "TNFAIP8L1"
"ENSG00000136715" 165.495834627404 144.739120105739 1.52440138390624 0.127960950303476 0.999981308167783 -4.59510823890062 2 "SAP130"
"ENSG00000102390" -217.401895257088 -311.353128185296 -1.52434687380135 0.127974557869877 0.999981308167783 -4.59510824035489 23 "PBDC1"
"ENSG00000225606" 210.726955450257 -102.436234881541 1.52418935712224 0.128013885702399 0.999981308167783 -4.59510824455709 7 "AC005281.2"
"ENSG00000278948" 222.056748522446 -19.453244982964 1.52390063831031 0.128085995769031 0.999981308167783 -4.5951082522584 22 "RP5-1039K5.12"
"ENSG00000224470" 145.823760655374 91.6512609329526 1.52381163661203 0.128108231111099 0.999981308167783 -4.59510825463213 16 "ATXN1L"
"ENSG00000235618" 160.665791561537 66.2034948316619 1.5236021147631 0.128160587946629 0.999981308167783 -4.59510826021962 10 "FAM21EP"
"ENSG00000250677" 235.074214797398 -193.140935670571 1.5234367786604 0.128201915101105 0.999981308167783 -4.59510826462832 4 "RP11-576N17.2"
"ENSG00000125977" -129.80581510057 -215.166732950607 -1.52336327453649 0.12822029141255 0.999981308167783 -4.59510826658814 20 "EIF2S2"
"ENSG00000252577" -278.88488905357 -30.6302750338688 -1.52320559633744 0.12825971848995 0.999981308167783 -4.595108270792 17 "SCARNA20"
"ENSG00000197421" 123.951579930841 -148.929853097236 1.52253383876059 0.12842779584651 0.999981308167783 -4.59510828869678 22 "GGT3P"
"ENSG00000197134" 134.747560752976 -8.08455520232163 1.522351379178 0.128473477844797 0.999981308167783 -4.59510829355865 19 "ZNF257"
"ENSG00000136152" -121.31380022783 311.732940061991 -1.52186427724533 0.128595494494223 0.999981308167783 -4.59510830653524 13 "COG3"
"ENSG00000106605" -311.747975363255 140.401892580272 -1.52186050374687 0.128596440089455 0.999981308167783 -4.59510830663586 7 "BLVRA"
"ENSG00000161960" -236.832816469706 100.021467189385 -1.52148574372603 0.128690377623134 0.999981308167783 -4.59510831661678 17 "EIF4A1"
"ENSG00000167037" 108.697911168452 207.080454887958 1.52131366027663 0.128733530053612 0.999981308167783 -4.59510832119909 22 "SGSM1"
"ENSG00000238245" -399.623471932422 -41.3860962546098 -1.52122596305478 0.128755525744965 0.999981308167783 -4.59510832353419 9 "MYO5BP2"
"ENSG00000100359" 145.917482711696 124.101156332527 1.52115715842449 0.128772784959454 0.999981308167783 -4.59510832536603 22 "SGSM3"
"ENSG00000232956" -118.944467613267 -91.0698453927973 -1.52105175479928 0.128799228300138 0.999981308167783 -4.59510832817225 7 "SNHG15"
"ENSG00000038427" -103.034320977785 335.93009908283 -1.52062058052813 0.128907444038541 0.999981308167783 -4.59510833964957 5 "VCAN"
"ENSG00000215548" 279.133864596949 -131.028265226168 1.5203387383889 0.128978218800644 0.999981308167783 -4.59510834715004 9 "FRG1JP"
"ENSG00000272573" 151.085775711372 -57.2676336316079 1.52020914157083 0.129010772650303 0.999981308167783 -4.5951083505985 3 "MUSTN1"
"ENSG00000119285" -126.164058531202 398.515485243092 -1.51979967356755 0.129113670316622 0.999981308167783 -4.59510836149213 1 "HEATR1"
"ENSG00000273576" 197.088584381135 -70.7218872271092 1.5196983097612 0.129139152501971 0.999981308167783 -4.59510836418838 17 "RP11-390P24.1"
"ENSG00000232085" -197.640761476451 87.8527621545065 -1.51960141991439 0.129163513624902 0.999981308167783 -4.5951083667655 1 "RP11-261C10.4"
"ENSG00000243410" 96.5331731223314 103.456033338764 1.51924403681786 0.129253401806743 0.999981308167783 -4.59510837626989 3 "PSMD6-AS1"
"ENSG00000174840" -216.831914244586 -115.978507072855 -1.51919881473108 0.129264779434175 0.999981308167783 -4.59510837747234 3 "PDE12"
"ENSG00000132357" -114.289228978309 77.9363334122465 -1.5190859119819 0.129293188546972 0.999981308167783 -4.59510838047438 5 "CARD6"
"ENSG00000154556" 112.223697051401 1019.53518115783 1.51899692804379 0.129315582523578 0.999981308167783 -4.59510838284021 4 "SORBS2"
"ENSG00000196576" 146.007170521909 227.784355730357 1.5187911730603 0.129367375033396 0.999981308167783 -4.59510838831035 22 "PLXNB2"
"ENSG00000267655" -185.256503457242 89.4172913826821 -1.51859980886642 0.129415559598901 0.999981308167783 -4.59510839339706 18 "CTD-2286N8.2"
"ENSG00000229619" -112.114695167781 317.869892135482 -1.5183211102831 0.1294857595294 0.999981308167783 -4.59510840080424 3 "MBNL1-AS1"
"ENSG00000180628" 71.832856599945 429.227811697162 1.51804745708289 0.129554717448671 0.999981308167783 -4.59510840807599 10 "PCGF5"
"ENSG00000182575" 129.141908305976 33.2822093568134 1.51776904989785 0.129624902662011 0.999981308167783 -4.59510841547279 17 "NXPH3"
"ENSG00000174206" -171.175482750068 103.320959049477 -1.51762557753027 0.12966108296331 0.999981308167783 -4.59510841928406 12 "C12orf66"
"ENSG00000103222" 106.320517503307 560.517095213639 1.51737555757124 0.129724150805625 0.999981308167783 -4.59510842592496 16 "ABCC1"
"ENSG00000112769" -87.2888609724627 808.978936112257 -1.51730943468948 0.129740834376046 0.999981308167783 -4.59510842768107 6 "LAMA4"
"ENSG00000265479" 103.671932257922 311.012342231316 1.51623457496823 0.130012268258336 0.999981308167783 -4.5951084562171 7 "DTX2P1-UPK3BP1-PMS2P11"
"ENSG00000172731" 126.686411809039 -181.086481949811 1.51594344792622 0.130085862456666 0.999981308167783 -4.59510846394279 10 "LRRC20"
"ENSG00000100554" -85.4632846739324 386.693061149837 -1.51565066014588 0.13015990916527 0.999981308167783 -4.59510847171098 14 "ATP6V1D"
"ENSG00000006282" 171.843932688726 26.7948940454701 1.51537209605109 0.13023038911213 0.999981308167783 -4.5951084791004 17 "SPATA20"
"ENSG00000280300" 109.722651838342 145.351040376273 1.51533586808439 0.130239557389503 0.999981308167783 -4.59510848006135 12 "RP11-338K17.10"
"ENSG00000148400" 163.251164593723 343.794585821821 1.51523447585182 0.130265219575678 0.999981308167783 -4.59510848275054 9 "NOTCH1"
"ENSG00000173120" 76.5888116543984 839.845268371621 1.51506396120602 0.130308385387744 0.999981308167783 -4.59510848727277 11 "KDM2A"
"ENSG00000198734" -200.200554290393 164.714556268201 -1.51506140045613 0.130309033726828 0.999981308167783 -4.59510848734068 1 "F5"
"ENSG00000144711" 98.525451546609 489.688211307871 1.51499908405869 0.130324811971107 0.999981308167783 -4.59510848899319 3 "IQSEC1"
"ENSG00000056736" 181.505655422681 -274.431500271459 1.51477294288354 0.130382082429928 0.999981308167783 -4.59510849498955 3 "IL17RB"
"ENSG00000265490" 187.997630081048 -291.538362191178 1.51476632054316 0.130383759838696 0.999981308167783 -4.59510849516519 18 "RP11-806L2.6"
"ENSG00000258988" -248.630946511704 -285.097465223275 -1.51456940885593 0.13043364434733 0.999981308167783 -4.59510850038581 14 "RP11-125H8.1"
"ENSG00000146477" 76.000293540401 -426.349556885221 1.51454929471893 0.130438740786277 0.999981308167783 -4.59510850091903 6 "SLC22A3"
"ENSG00000223374" 77.9145038059054 164.553216650682 1.51434428086082 0.130490695207715 0.999981308167783 -4.59510850635366 2 "AC005104.3"
"ENSG00000284485" 154.306874833904 -293.383545777648 1.51426846650059 0.130509912089047 0.999981308167783 -4.59510850836325 1 "MIR205"
"ENSG00000269994" 141.607623710983 114.901144745956 1.51414853895217 0.130540314960852 0.999981308167783 -4.59510851154182 9 "RP11-276H19.2"
"ENSG00000268686" 337.788039535442 -279.677283662246 1.5139023809948 0.130602735803352 0.999981308167783 -4.59510851806537 19 "AC010524.2"
"ENSG00000247199" 146.382232569587 -11.2859473230775 1.51363352141808 0.130670939856291 0.999981308167783 -4.59510852518929 5 "RP11-373N22.3"
"ENSG00000127334" 74.9745573459184 433.340449574136 1.51355847341723 0.130689982909643 0.999981308167783 -4.59510852717762 12 "DYRK2"
"ENSG00000276699" 296.784908984207 3.56900181426668 1.51322570291697 0.130774447758093 0.999981308167783 -4.59510853599286 14 "TRAJ36"
"ENSG00000235674" -137.37683101916 110.585105702387 -1.51305173756253 0.130818621083259 0.999981308167783 -4.59510854060051 1 "LDHAP2"
"ENSG00000207773" 203.255656975202 -247.272181697768 1.51303370587194 0.130823200358138 0.999981308167783 -4.59510854107812 19 "MIR642A"
"ENSG00000168398" -148.133387416388 -239.624280054767 -1.51294152982466 0.130846611062191 0.999981308167783 -4.59510854351924 14 "BDKRB2"
"ENSG00000273269" -239.336382431232 35.2562754988528 -1.51291366627782 0.130853688436105 0.999981308167783 -4.59510854425713 2 "C2orf61"
"ENSG00000178146" -185.130656876357 -182.972664431677 -1.51261841904414 0.130928699873751 0.999981308167783 -4.59510855207516 23 "RP1-232L22__B.1"
"ENSG00000268442" 86.688774762637 91.0505012573069 1.51254702339484 0.130946843895587 0.999981308167783 -4.59510855396542 19 "CTD-2027I19.2"
"ENSG00000159708" 281.736721685087 10.5050477691278 1.51226705690813 0.131018011607303 0.999981308167783 -4.59510856137711 16 "LRRC36"
"ENSG00000272597" 105.278788490826 114.583949739416 1.51201129277164 0.131083053344728 0.999981308167783 -4.59510856814695 3 "RP11-446H18.6"
"ENSG00000261468" -104.865004485469 248.70644031652 -1.51180581279774 0.131135325822911 0.999981308167783 -4.59510857358501 3 "RP11-1024P17.1"
"ENSG00000004399" 160.606491947421 405.344606591575 1.51164821686178 0.131175427960984 0.999981308167783 -4.5951085777552 3 "PLXND1"
"ENSG00000122644" -182.288683243323 -191.800425414782 -1.51145953387178 0.13122345310495 0.999981308167783 -4.59510858274747 7 "ARL4A"
"ENSG00000140538" 110.952019046906 812.269422357921 1.51136835926121 0.13124666451319 0.999981308167783 -4.59510858515964 15 "NTRK3"
"ENSG00000228974" -254.698739749806 -365.310771522496 -1.51066353793846 0.131426207003952 0.999981308167783 -4.59510860380186 7 "AC006483.5"
"ENSG00000213468" 132.308696099037 527.509497528971 1.51027951367544 0.131524111642975 0.999981308167783 -4.5951086139555 23 "FIRRE"
"ENSG00000261669" 77.4038806578939 140.279320331497 1.51020862599032 0.131542190220754 0.999981308167783 -4.59510861582953 16 "CTD-2515A14.1"
"ENSG00000156256" -132.363401476063 74.8333468807404 -1.51017921873557 0.131549690557607 0.999981308167783 -4.59510861660688 21 "USP16"
"ENSG00000253590" 277.951258204772 -226.392195120647 1.51014180552506 0.131559233298371 0.999981308167783 -4.59510861759589 22 "IGLV3-13"
"ENSG00000135447" 220.111104059527 -138.017920787121 1.51002638168601 0.131588677085571 0.999981308167783 -4.59510862064699 12 "PPP1R1A"
"ENSG00000218980" -140.557934122688 -492.783995826055 -1.51000844390225 0.131593253344312 0.999981308167783 -4.5951086211211 6 "FTH1P15"
"ENSG00000172818" 116.157813393956 -241.00674922754 1.50989917541179 0.131621132418495 0.999981308167783 -4.59510862400922 11 "OVOL1"
"ENSG00000283991" 181.645334908389 -234.804382146075 1.50965011144406 0.131684696463994 0.999981308167783 -4.59510863059145 7 "RP11-42B7.1"
"ENSG00000182504" 102.188169859736 394.103267050343 1.50952876625042 0.131715673821207 0.999981308167783 -4.59510863379808 3 "CEP97"
"ENSG00000259201" -79.8094277783484 297.512169872394 -1.50947747483128 0.131728769347687 0.999981308167783 -4.59510863515333 15 "RP11-56B16.5"
"ENSG00000276293" 118.409140657235 94.5685088841509 1.50936367891597 0.131757826892251 0.999981308167783 -4.59510863816001 17 "PIP4K2B"
"ENSG00000232545" 194.440989223998 -202.390953543258 1.50929710302642 0.131774829212942 0.999981308167783 -4.59510863991899 22 "KB-318B8.7"
"ENSG00000101473" 129.785812642199 202.205808688097 1.50919390764242 0.131801186882787 0.999981308167783 -4.59510864264534 20 "ACOT8"
"ENSG00000174460" 121.707794193318 -333.279985634152 1.50914034802405 0.131814868438192 0.999981308167783 -4.59510864406022 23 "ZCCHC12"
"ENSG00000197859" -189.101246140037 -35.9815398322113 -1.50904469138298 0.131839306227514 0.999981308167783 -4.59510864658719 9 "ADAMTSL2"
"ENSG00000227028" -102.424054174872 1368.33745414472 -1.50875285776184 0.131913883896315 0.999981308167783 -4.59510865429531 2 "SLC8A1-AS1"
"ENSG00000155961" 85.1266701072593 125.422643302995 1.50832764685882 0.132022604602852 0.999981308167783 -4.59510866552394 23 "RAB39B"
"ENSG00000177879" -98.2392359307515 408.601980344312 -1.50825833720972 0.13204033274356 0.999981308167783 -4.59510866735374 5 "AP3S1"
"ENSG00000105643" 176.351909199914 294.222205833675 1.50823402644232 0.132046551431329 0.999981308167783 -4.5951086679956 19 "ARRDC2"
"ENSG00000012124" 222.826861703076 99.7281028963239 1.50820428183007 0.132054160404631 0.999981308167783 -4.59510866878091 19 "CD22"
"ENSG00000198000" -95.6867788121013 429.178100900241 -1.50819386603227 0.132056824951796 0.999981308167783 -4.59510866905595 9 "NOL8"
"ENSG00000008516" -179.412530256924 -160.428311490352 -1.50766301340701 0.132192681853118 0.999981308167783 -4.59510868306852 16 "MMP25"
"ENSG00000234506" -265.956748752344 -19.7661682031209 -1.50761383739035 0.132205272573032 0.999981308167783 -4.59510868436637 9 "LINC01506"
"ENSG00000131408" -199.857614247854 61.5833463045868 -1.50760087465077 0.132208591626964 0.999981308167783 -4.59510868470843 19 "NR1H2"
"ENSG00000134222" 194.557263136466 -67.4759328149027 1.50754164483794 0.132223757990261 0.999981308167783 -4.59510868627146 1 "PSRC1"
"ENSG00000212694" 211.161993868229 91.0920691337036 1.5075127687133 0.132231152489708 0.999981308167783 -4.59510868703354 12 "LINC01089"
"ENSG00000105997" 118.751303360304 162.695651113284 1.50734744114236 0.132273495193792 0.999981308167783 -4.59510869139617 7 "HOXA3"
"ENSG00000260686" 113.569322690844 58.3300914411468 1.50728261016212 0.13229010218903 0.999981308167783 -4.59510869310678 5 "CTB-36H16.2"
"ENSG00000196550" 347.826233839033 -26.7564563596915 1.50719647686592 0.132312168454658 0.999981308167783 -4.59510869537932 1 "FAM72A"
"ENSG00000236278" -192.572415502545 -42.2912002454953 -1.50703989311488 0.132352290561306 0.999981308167783 -4.59510869951037 1 "PEBP1P3"
"ENSG00000059804" -85.8640403538505 427.26148332765 -1.50703720509231 0.132352979407009 0.999981308167783 -4.59510869958133 12 "SLC2A3"
"ENSG00000228053" -229.335806334833 113.889096129093 -1.50678961192378 0.132416440773771 0.999981308167783 -4.59510870611258 9 "RP11-151F5.2"
"ENSG00000086848" -111.266037670051 953.332045366401 -1.50663868484364 0.132455136948956 0.999981308167783 -4.59510871009331 11 "ALG9"
"ENSG00000278970" 151.499167256445 -52.1274955105359 1.50663127689293 0.132457036498571 0.999981308167783 -4.59510871028868 5 "HEIH"
"ENSG00000280351" 176.718936490067 62.755751595565 1.5065495587624 0.132477992097333 0.999981308167783 -4.59510871244381 17 "CTD-2561B21.8"
"ENSG00000151025" 86.036369210976 332.482644907486 1.50653225541112 0.132482429656933 0.999981308167783 -4.59510871290017 10 "GPR158"
"ENSG00000011638" 123.266829405475 115.422996701837 1.50594481297481 0.132633151667608 0.999981308167783 -4.59510872838934 16 "TMEM159"
"ENSG00000162704" -106.092830983497 453.023969685485 -1.50586177483785 0.132654467767223 0.999981308167783 -4.59510873057839 1 "ARPC5"
"ENSG00000146215" 140.444591736053 78.0396435198384 1.50558771737551 0.13272483788608 0.999981308167783 -4.5951087378021 6 "CRIP3"
"ENSG00000120686" -107.16400230078 253.436990918869 -1.505253265887 0.132810754724673 0.999981308167783 -4.59510874661594 13 "UFM1"
"ENSG00000136244" -192.640849289448 -44.2906685095767 -1.50524113399378 0.13281387208334 0.999981308167783 -4.59510874693567 7 "IL6"
"ENSG00000115750" -134.783021045816 172.789452465051 -1.50512349591043 0.132844102800943 0.999981308167783 -4.59510875003526 2 "TAF1B"
"ENSG00000207062" 117.71337126832 63.4936885545562 1.50500159331234 0.132875435051837 0.999981308167783 -4.59510875324704 7 "SNORA15"
"ENSG00000171566" -70.2450622278901 476.438644052377 -1.50491551040855 0.132897564132092 0.999981308167783 -4.59510875551494 4 "PLRG1"
"ENSG00000125170" 135.334616951541 78.3793241324413 1.50475938786278 0.132937705397122 0.999981308167783 -4.59510875962766 16 "DOK4"
"ENSG00000067836" 162.029228262716 -78.3446326318446 1.50466814741812 0.132961168933743 0.999981308167783 -4.59510876203105 16 "ROGDI"
"ENSG00000141736" 142.371777401103 497.16180510458 1.50461815203965 0.132974027187307 0.999981308167783 -4.59510876334786 17 "ERBB2"
"ENSG00000162461" 161.651596080751 -60.0587766883528 1.50454801013472 0.132992068529627 0.999981308167783 -4.5951087651953 1 "SLC25A34"
"ENSG00000254238" 185.036576363898 204.008926744181 1.50440211126278 0.133029601561811 0.999981308167783 -4.59510876903787 8 "RP11-300E4.2"
"ENSG00000140992" 123.349780699289 378.275551847598 1.50433290067171 0.133047409120842 0.999981308167783 -4.59510877086042 16 "PDPK1"
"ENSG00000160062" 126.816520530574 56.2951324992527 1.50422051432952 0.133076329538534 0.999981308167783 -4.59510877382001 1 "ZBTB8A"
"ENSG00000100354" 75.9366424413269 587.846000780426 1.5040832615168 0.133111655471444 0.999981308167783 -4.59510877743406 22 "TNRC6B"
"ENSG00000258610" 178.148583840724 -129.468349135342 1.5039182517382 0.133154135086469 0.999981308167783 -4.59510878177855 14 "RP11-488C13.7"
"ENSG00000103056" 169.642685547686 33.7754423059136 1.50364069016818 0.13322561342324 0.999981308167783 -4.59510878908524 16 "SMPD3"
"ENSG00000123485" 441.370416772023 -89.9368356032406 1.50363161161906 0.13322795185628 0.999981308167783 -4.59510878932427 2 "HJURP"
"ENSG00000213648" 134.090938497624 0.264408052676648 1.50362470183153 0.13322973168575 0.999981308167783 -4.59510878950615 16 "SULT1A4"
"ENSG00000199047" 273.052726987046 -185.883633739647 1.50311374694352 0.133361395055457 0.999981308167783 -4.59510880295335 5 "MIR378A"
"ENSG00000166394" 109.553741276867 394.37111438428 1.50309209254698 0.133366977211368 0.999981308167783 -4.59510880352311 11 "CYB5R2"
"ENSG00000224848" -147.927637904153 -49.9266667513234 -1.5027715419606 0.133449631215493 0.999981308167783 -4.5951088119569 9 "RP11-535M15.1"
"ENSG00000214593" 272.151450935808 -377.111871893276 1.50252306947452 0.133513727212437 0.999981308167783 -4.59510881849305 9 "RP11-65N13.6"
"ENSG00000198909" 90.9937263211958 437.872604807471 1.50244959604352 0.133532685003603 0.999981308167783 -4.59510882042557 17 "MAP3K3"
"ENSG00000213942" -296.557284597821 -237.183550322344 -1.50232037917989 0.133566030915089 0.999981308167783 -4.59510882382414 12 "RP1-102E24.1"
"ENSG00000138439" 113.569176886195 80.9749113962885 1.50205526946835 0.133634465776259 0.999981308167783 -4.59510883079584 2 "FAM117B"
"ENSG00000264230" -222.208655819569 -43.225828410368 -1.50205301054972 0.133635049005592 0.999981308167783 -4.59510883085521 10 "ANXA8L1"
"ENSG00000166183" 175.326589582778 143.971280703998 1.50191953201337 0.133669515283318 0.999981308167783 -4.59510883436489 14 "ASPG"
"ENSG00000226380" -158.463449546352 -62.4963861795651 -1.50128381096872 0.133833763188921 0.999981308167783 -4.59510885107632 7 "AC058791.1"
"ENSG00000122035" -283.352340467629 -105.056355692536 -1.50053950028081 0.134026265705107 0.999981308167783 -4.59510887063335 13 "RASL11A"
"ENSG00000274824" 293.453148732278 -117.097463606344 1.50001212268874 0.134162792312479 0.999981308167783 -4.59510888448466 10 "MIR7152"
"ENSG00000221887" -118.784398661892 218.923093460139 -1.49963131862932 0.134261441240717 0.999981308167783 -4.59510889448327 18 "HMSD"
"ENSG00000171943" 78.5900108971343 279.249151765437 1.49857021130294 0.134536622344804 0.999981308167783 -4.59510892233123 1 "SRGAP2C"
"ENSG00000234040" -234.196446796917 -220.746984403903 -1.49836316034289 0.134590368617956 0.999981308167783 -4.59510892776286 12 "RPL10P12"
"ENSG00000174684" 146.526814292977 -177.659710334182 1.49805514445077 0.134670354152416 0.999981308167783 -4.59510893584175 11 "B4GAT1"
"ENSG00000243150" 230.447209187515 -61.4510237043821 1.49790386753936 0.134709651212555 0.999981308167783 -4.59510893980899 3 "RP11-538P18.2"
"ENSG00000255362" 142.136137148341 -370.192582123935 1.49773443371589 0.134753675426864 0.999981308167783 -4.59510894425187 11 "RP11-619A14.3"
"ENSG00000005513" 138.74208734604 -110.548769678105 1.49726489967024 0.134875733341545 0.999981308167783 -4.59510895656153 16 "SOX8"
"ENSG00000239636" 213.521238262369 -217.070082934593 1.49677631073708 0.135002835615665 0.999981308167783 -4.59510896936655 1 "RP4-728D4.2"
"ENSG00000230869" 175.235802862255 -114.596395958808 1.49652609442605 0.135067963193474 0.999981308167783 -4.59510897592281 10 "AGAP10P"
"ENSG00000204060" 135.326541627255 -58.1505445474469 1.49634809926856 0.135114307496124 0.999981308167783 -4.595108980586 1 "FOXO6"
"ENSG00000166401" -115.292293544532 145.031570673685 -1.49623717441016 0.135143195047032 0.999981308167783 -4.59510898349175 18 "SERPINB8"
"ENSG00000178498" 121.817970808152 33.7885610327176 1.4961764818659 0.135159002897665 0.999981308167783 -4.59510898508151 12 "DTX3"
"ENSG00000136997" -172.032377697345 -37.2348531752851 -1.4959643559626 0.135214264010761 0.999981308167783 -4.5951089906375 8 "MYC"
"ENSG00000111816" 201.097792102454 -111.854340637912 1.4955925927861 0.135311154590734 0.999981308167783 -4.5951090003729 6 "FRK"
"ENSG00000253159" -80.8393373033484 207.678782119947 -1.49542452392263 0.135354975097167 0.999981308167783 -4.59510900477327 5 "PCDHGA12"
"ENSG00000163293" -220.419818647434 36.9287001002889 -1.49539973577674 0.135361439027466 0.999981308167783 -4.59510900542232 4 "NIPAL1"
"ENSG00000267595" 127.147340929175 130.572260902777 1.49504290211923 0.135454515964457 0.999981308167783 -4.59510901476323 17 "RP11-242D8.2"
"ENSG00000122257" 85.6614292963154 622.179369809138 1.49484173257077 0.135507011126232 0.999981308167783 -4.59510902002839 16 "RBBP6"
"ENSG00000234145" -138.667064819858 203.969234653388 -1.49477498105137 0.135524433405646 0.999981308167783 -4.59510902177527 13 "NAP1L4P3"
"ENSG00000233406" -274.029542284151 -294.744715195523 -1.49412488418388 0.135694200712176 0.999981308167783 -4.5951090387844 1 "RP11-296A18.5"
"ENSG00000214491" -190.688661668883 -30.2572747367236 -1.49398147015825 0.135731674235023 0.999981308167783 -4.59510904253578 22 "SEC14L6"
"ENSG00000140299" 95.6167542157038 828.305242730053 1.4939569794573 0.135738074360163 0.999981308167783 -4.5951090431763 15 "BNIP2"
"ENSG00000101336" -106.042331254059 -398.16712543086 -1.49395657849003 0.135738179146397 0.999981308167783 -4.5951090431868 20 "HCK"
"ENSG00000198721" 142.091555966563 43.9790024784971 1.49390869940787 0.135750692011235 0.999981308167783 -4.59510904443909 6 "ECI2"
"ENSG00000072401" -128.156653282806 296.117257598274 -1.49380969244864 0.135776569623804 0.999981308167783 -4.59510904702849 10 "UBE2D1"
"ENSG00000196730" 109.205691800105 577.139268847743 1.49376381913763 0.135788560901676 0.999981308167783 -4.59510904822827 9 "DAPK1"
"ENSG00000267138" 115.744830534826 94.530586308081 1.49372584407688 0.13579848819824 0.999981308167783 -4.59510904922135 19 "AC005954.3"
"ENSG00000243015" 155.11797906051 170.555760761684 1.49359955714902 0.135831505690317 0.999981308167783 -4.59510905252383 12 "RN7SL737P"
"ENSG00000152503" 181.399161429196 371.977320969014 1.49359423519341 0.135832897242591 0.999981308167783 -4.595109052663 5 "TRIM36"
"ENSG00000137198" 272.991961507772 24.6268156937672 1.49335686062563 0.135894975713071 0.999981308167783 -4.5951090588697 6 "GMPR"
"ENSG00000254559" -209.457727161381 -300.068505071284 -1.49327454193025 0.135916508921747 0.999981308167783 -4.59510906102183 11 "RP11-304M2.5"
"ENSG00000213337" 144.260465232835 -100.916853526117 1.4932199859202 0.135930781326686 0.999981308167783 -4.59510906244811 2 "ANKRD39"
"ENSG00000183979" 80.6933944446532 -375.241872194188 1.49301114993633 0.135985425657445 0.999981308167783 -4.59510906790736 17 "NPB"
"ENSG00000117114" 86.6104524507258 1205.79299737343 1.4928666421156 0.136023247740257 0.999981308167783 -4.59510907168445 1 "ADGRL2"
"ENSG00000171476" -166.01235025883 134.505256506579 -1.49285752296809 0.136025634771074 0.999981308167783 -4.59510907192284 4 "HOPX"
"ENSG00000118298" 132.479252008685 -91.8641830165435 1.49283721091746 0.136030951776164 0.999981308167783 -4.59510907245372 1 "CA14"
"ENSG00000275741" -99.0075835544839 -385.2872641249 -1.49251532954007 0.136115230867273 0.999981308167783 -4.59510908086562 13 "RP11-40E6.1"
"ENSG00000269155" 147.890716567204 -34.976577185481 1.49224511035062 0.13618601430764 0.999981308167783 -4.59510908792603 6 "RP3-431P23.5"
"ENSG00000248367" 155.928262642331 -75.7636057313074 1.49221522147105 0.136193845396574 0.999981308167783 -4.59510908870688 5 "CTB-129O4.1"
"ENSG00000253445" 155.352606292277 21.5432936404396 1.49212947403317 0.136216313740486 0.999981308167783 -4.59510909094703 5 "CTB-79E8.2"
"ENSG00000267470" 95.9947248086787 345.176939334272 1.49201161774026 0.136247200227566 0.999981308167783 -4.59510909402575 19 "ZNF571-AS1"
"ENSG00000215210" -115.680564011335 165.988872542558 -1.49188595595278 0.136280138263619 0.999981308167783 -4.59510909730817 9 "RBMXP2"
"ENSG00000253785" -185.953760073466 -221.174957975165 -1.49175291655852 0.136315016808338 0.999981308167783 -4.59510910078298 5 "CTC-308K20.3"
"ENSG00000239775" 172.702596233405 -257.578334605785 1.49153988645862 0.136370880667031 0.999981308167783 -4.59510910634641 7 "AC017116.11"
"ENSG00000275409" 354.485251176684 90.0201175720866 1.4914217052193 0.136401879514394 0.999981308167783 -4.59510910943245 12 "RP11-131L12.4"
"ENSG00000163565" -74.3605663251992 601.724182038881 -1.49130207401947 0.136433264238666 0.999981308167783 -4.59510911255616 1 "IFI16"
"ENSG00000214128" 198.679645856897 -213.381209500785 1.49130200018608 0.136433283610259 0.999981308167783 -4.59510911255813 7 "TMEM213"
"ENSG00000159184" 465.369875107415 -6.39148267988251 1.49128489552212 0.13643777140142 0.999981308167783 -4.59510911300475 17 "HOXB13"
"ENSG00000100219" -148.249107654178 -230.523752195819 -1.49125936941642 0.136444468958616 0.999981308167783 -4.59510911367118 22 "XBP1"
"ENSG00000234741" -171.403892589074 269.18473881326 -1.491053067292 0.136498607989596 0.999981308167783 -4.59510911905712 1 "GAS5"
"ENSG00000116194" 138.568379022741 189.610617539191 1.49102781915755 0.136505234896731 0.999981308167783 -4.59510911971623 1 "ANGPTL1"
"ENSG00000039123" -90.2768040106945 582.755741826948 -1.49073345257345 0.136582516007957 0.999981308167783 -4.59510912739998 5 "SKIV2L2"
"ENSG00000182814" -190.528490378738 -374.016864779486 -1.49067229521472 0.136598576114227 0.999981308167783 -4.59510912899617 2 "FUNDC2P2"
"ENSG00000273445" -197.217226447938 -10.0532213278939 -1.49056446580671 0.136626896000071 0.999981308167783 -4.59510913181027 2 "RP11-1399P15.1"
"ENSG00000226243" -146.096738405325 -478.919729332855 -1.49024329973194 0.136711272692484 0.999981308167783 -4.59510914019093 20 "RPL37AP1"
"ENSG00000214646" 207.609006145422 -309.670876579946 1.49003966611728 0.1367647921584 0.999981308167783 -4.59510914550363 15 "RP11-114H24.4"
"ENSG00000234076" -113.130139386972 -358.640138615993 -1.4895484429278 0.136893963301718 0.999981308167783 -4.5951091583166 3 "TPRG1-AS1"
"ENSG00000229344" -256.612605707897 -344.525248968194 -1.48952361388221 0.136900494806365 0.999981308167783 -4.59510915896413 1 "MTCO2P12"
"ENSG00000111325" 139.974368424523 -47.5635131485213 1.4893485348462 0.136946557770613 0.999981308167783 -4.59510916352983 12 "OGFOD2"
"ENSG00000145592" -334.971088989657 -263.51878126177 -1.48932934948788 0.136951606130936 0.999981308167783 -4.59510916403003 5 "RPL37"
"ENSG00000224699" -100.869445079046 680.987118814218 -1.48873337321797 0.1371085006998 0.999981308167783 -4.59510917956757 1 "LAMTOR5-AS1"
"ENSG00000196933" 133.388177880306 -562.926801084183 1.48849769512952 0.137170582805965 0.999981308167783 -4.59510918571018 23 "RPS26P11"
"ENSG00000249784" 157.623109958659 23.1872445030144 1.48846910725444 0.137178114875983 0.999981308167783 -4.59510918645527 4 "SCARNA22"
"ENSG00000206140" 218.055296338628 2.89829021578835 1.48843708854125 0.137186551251344 0.999981308167783 -4.59510918728963 22 "TMEM191C"
"ENSG00000176043" -293.781524356124 -227.103425349795 -1.48818089449641 0.137254068386324 0.999981308167783 -4.5951091939656 14 "RP1-146I3.1"
"ENSG00000121940" -95.5296895467095 868.730116790554 -1.48741008851015 0.137457360819769 0.999981308167783 -4.59510921404466 1 "CLCC1"
"ENSG00000259680" 189.177527728894 -361.391957569851 1.48726549313044 0.13749552233485 0.999981308167783 -4.59510921781004 16 "RP11-812E19.9"
"ENSG00000114127" 71.0218383939331 823.520404196631 1.48692738667778 0.137584787129691 0.999981308167783 -4.59510922661352 3 "XRN1"
"ENSG00000104059" 107.805782834698 322.745141481755 1.4867932739389 0.137620207160663 0.999981308167783 -4.59510923010487 15 "FAM189A1"
"ENSG00000124523" 116.895012479287 33.4903800844482 1.48662664472339 0.137664224819994 0.999981308167783 -4.5951092344423 6 "SIRT5"
"ENSG00000173889" 71.1263975293536 506.50861258362 1.48642376131053 0.137717834272301 0.999981308167783 -4.59510923972286 3 "PHC3"
"ENSG00000218357" 122.833471020227 -385.288116356139 1.48642261552278 0.137718137078471 0.999981308167783 -4.59510923975271 22 "LINC01644"
"ENSG00000105219" 154.580661717852 149.446722171932 1.4860773019919 0.137809419201169 0.999981308167783 -4.5951092487387 19 "CNTD2"
"ENSG00000181260" -156.520223984297 -315.270569511106 -1.4858347756173 0.13787355793861 0.999981308167783 -4.59510925504861 3 "MTHFD2P7"
"ENSG00000144134" 130.934323381228 192.702171921994 1.48582582539012 0.137875925364865 0.999981308167783 -4.59510925528147 2 "RABL2A"
"ENSG00000118007" -86.2387219533176 535.132459669699 -1.48562939365737 0.137927891470637 0.999981308167783 -4.59510926039141 3 "STAG1"
"ENSG00000241472" 86.4846486371882 590.410517658226 1.48560725557393 0.137933749059813 0.999981308167783 -4.59510926096728 3 "PTPRG-AS1"
"ENSG00000253537" -78.3705317530165 207.919037518501 -1.48550489428934 0.137960835672308 0.999981308167783 -4.5951092636298 5 "PCDHGA7"
"ENSG00000228559" -249.688031317814 -42.3768954834704 -1.48531707657726 0.138010546262537 0.999981308167783 -4.59510926851465 6 "RP3-340B19.3"
"ENSG00000211639" 211.795326493646 -348.157310693812 1.48519052547907 0.138044048936731 0.999981308167783 -4.5951092718056 22 "IGLV4-60"
"ENSG00000111215" 253.17884783535 31.9115015352113 1.48513290724236 0.138059304659584 0.999981308167783 -4.59510927330391 12 "PRR4"
"ENSG00000257000" 99.7138969802443 124.200750733723 1.48470661728114 0.138172214984193 0.999981308167783 -4.59510928438731 12 "RP13-820C6.2"
"ENSG00000282608" -87.8481172915624 -337.995432743732 -1.48440723628694 0.138251553897088 0.999981308167783 -4.59510929216938 1 "ADORA3"
"ENSG00000215895" -242.913995926113 -227.816644354114 -1.48301284132868 0.138621546109312 0.999981308167783 -4.59510932839425 1 "RP11-334L9.1"
"ENSG00000260859" -287.822320336271 47.8429047991892 -1.48301040613496 0.138622192937951 0.999981308167783 -4.59510932845744 16 "RP11-254F19.2"
"ENSG00000073150" -181.841974528742 -257.267513968589 -1.48293863163908 0.138641258504928 0.999981308167783 -4.59510933032117 22 "PANX2"
"ENSG00000213177" -325.385800294219 -303.582771400592 -1.48281024519361 0.138675367040161 0.999981308167783 -4.5951093336547 6 "PRDX2P4"
"ENSG00000148303" -184.449174690037 -186.028920755085 -1.48262974042116 0.13872333285586 0.999981308167783 -4.59510933834093 9 "RPL7A"
"ENSG00000184188" -189.358513659074 76.6597186563647 -1.48261990438857 0.138725946968265 0.999981308167783 -4.59510933859632 5 "CTC-512J14.7"
"ENSG00000251349" -119.025105561969 63.0136436277093 -1.48234856643568 0.138798075181634 0.999981308167783 -4.5951093456396 9 "MSANTD3-TMEFF1"
"ENSG00000135749" 102.846904422666 927.918037808065 1.48231341883501 0.138807420385173 0.999981308167783 -4.59510934655187 1 "PCNX2"
"ENSG00000214357" 155.185436852808 66.2978239610831 1.48222450587477 0.138831063135731 0.999981308167783 -4.59510934885947 5 "NEURL1B"
"ENSG00000169925" 107.573821620614 416.946638700781 1.48181553912667 0.138939851096931 0.999981308167783 -4.59510935947214 9 "BRD3"
"ENSG00000272078" 164.798090555629 2.7930363338556 1.48173841786906 0.138960373255154 0.999981308167783 -4.59510936147307 1 "RP4-734G22.3"
"ENSG00000186105" -96.1030596898049 191.660494147803 -1.48164029171833 0.138986488250979 0.999981308167783 -4.59510936401881 5 "LRRC70"
"ENSG00000151692" 116.567842349456 200.859333646352 1.48163841407215 0.138986987998976 0.999981308167783 -4.59510936406756 2 "RNF144A"
"ENSG00000179889" 96.7579356676533 791.933051731309 1.48124182952343 0.13909257270682 0.999981308167783 -4.5951093743549 16 "PDXDC1"
"ENSG00000242247" -107.851917527413 192.929236327026 -1.48118612314494 0.139107408656075 0.999981308167783 -4.59510937579963 22 "ARFGAP3"
"ENSG00000054690" 150.588430611689 556.790039556829 1.48117931903273 0.139109220838629 0.999981308167783 -4.59510937597616 14 "PLEKHH1"
"ENSG00000229515" -139.079769441111 165.143584177194 -1.48103633059427 0.139147308076519 0.999981308167783 -4.59510937968439 3 "FLT1P1"
"ENSG00000170296" -158.075386094296 -302.842494535853 -1.48045678211295 0.139301762447918 0.999981308167783 -4.59510939471092 17 "GABARAP"
"ENSG00000166289" 167.454494276073 -59.3559595187513 1.48041019396077 0.139314184312755 0.999981308167783 -4.59510939591853 19 "PLEKHF1"
"ENSG00000263834" 212.335557638701 -165.420456027072 1.48038427387955 0.139321095790797 0.999981308167783 -4.59510939659043 5 "MIR4635"
"ENSG00000239112" 135.703347393568 187.437864603945 1.48027715579212 0.139349661174496 0.999981308167783 -4.59510939936699 5 "SNORD123"
"ENSG00000275064" -140.760640747916 104.642736544166 -1.48016877861096 0.139378566923541 0.999981308167783 -4.59510940217601 1 "CH17-262O2.1"
"ENSG00000257671" -108.789984228995 -263.210701576843 -1.48014461687596 0.139385011835747 0.999981308167783 -4.59510940280227 12 "KRT7-AS"
"ENSG00000235631" -298.473868777738 24.491095733355 -1.47976350695646 0.13948669969976 0.999981308167783 -4.59510941267838 7 "RNF148"
"ENSG00000080608" -129.311811507355 293.969169697702 -1.47973675428103 0.139493840006734 0.999981308167783 -4.59510941337154 9 "PUM3"
"ENSG00000139370" -111.101014237378 402.352223356767 -1.47947974454353 0.139562450450511 0.999981308167783 -4.59510942003026 12 "SLC15A4"
"ENSG00000255448" -134.867635867374 -10.3784911722464 -1.4789076581037 0.139715266195834 0.999981308167783 -4.59510943484792 11 "RP1-59M18.2"
"ENSG00000113211" -86.289708332291 245.526193287636 -1.47881912549505 0.139738926560544 0.999981308167783 -4.59510943714051 5 "PCDHB6"
"ENSG00000172987" 104.561234542767 102.911428885489 1.47859285556846 0.139799411310439 0.999981308167783 -4.59510944299922 10 "HPSE2"
"ENSG00000204183" -152.512680943099 -161.079842939216 -1.47843661588462 0.139841187898248 0.999981308167783 -4.59510944704417 20 "GDF5OS"
"ENSG00000184432" -110.659889261547 214.431405716134 -1.47779143960453 0.140013802188706 0.999981308167783 -4.59510946374286 3 "COPB2"
"ENSG00000278224" 156.891905494924 -21.8578978365215 1.47764228972136 0.140053730014136 0.999981308167783 -4.59510946760224 6 "PRICKLE4"
"ENSG00000163754" -117.060136923662 558.738221791583 -1.47711277074264 0.140195554616864 0.999981308167783 -4.59510948130081 3 "GYG1"
"ENSG00000279119" 140.193559380539 76.1006463436493 1.47687778021709 0.140258529173373 0.999981308167783 -4.59510948737832 17 "CTB-58E17.10"
"ENSG00000261596" -167.302189750278 42.2579769752018 -1.47677971144797 0.14028481684272 0.999981308167783 -4.59510948991445 16 "CTB-31N19.3"
"ENSG00000273373" 89.13534799442 85.2833814136555 1.47673353914539 0.140297194802076 0.999981308167783 -4.59510949110838 1 "RP5-1074L1.4"
"ENSG00000173805" 133.09046488332 48.4717167916766 1.47672949094776 0.140298280090815 0.999981308167783 -4.59510949121313 17 "HAP1"
"ENSG00000241678" 92.6897316097489 205.084969338223 1.47628222479923 0.140418228374475 0.999981308167783 -4.595109502777 11 "RP11-732A19.1"
"ENSG00000114383" -194.894523467034 -254.702267990477 -1.4762535338107 0.140425925450768 0.999981308167783 -4.59510950351871 3 "TUSC2"
"ENSG00000280758" 100.341816624545 113.420225839301 1.47614884564699 0.140454013432237 0.999981308167783 -4.59510950622482 9 "RP11-216B9.9"
"ENSG00000196420" -268.506571609714 -186.412126899062 -1.47591204109145 0.140517564410064 0.999981308167783 -4.59510951234541 1 "S100A5"
"ENSG00000125650" 147.014424689172 -92.6594005298094 1.47565291843684 0.140587130273833 0.999981308167783 -4.59510951904168 19 "PSPN"
"ENSG00000284148" 129.258997945366 -7.63296195541127 1.47548725955971 0.140631618116659 0.999981308167783 -4.59510952332209 11 "MIR6756"
"ENSG00000279255" 227.04805330138 2.17986244636439 1.47532564422057 0.140675030522608 0.999981308167783 -4.5951095274975 16 "LA16c-380A1.2"
"ENSG00000120742" -132.083394315186 204.265134934703 -1.47523554279225 0.140699237659677 0.999981308167783 -4.59510952982515 3 "SERP1"
"ENSG00000184465" 103.815153442025 555.74648024522 1.47512566246339 0.140728763049189 0.999981308167783 -4.59510953266357 6 "WDR27"
"ENSG00000173175" 136.574107690722 508.633284107186 1.47487570354451 0.140795946042329 0.999981308167783 -4.59510953911973 3 "ADCY5"
"ENSG00000091262" 151.75968854819 20.2581217946633 1.47478230418786 0.140821055905044 0.999981308167783 -4.59510954153189 16 "ABCC6"
"ENSG00000136273" -99.0566328520662 265.071063597877 -1.47476390131102 0.14082600381633 0.999981308167783 -4.59510954200708 7 "HUS1"
"ENSG00000081019" 70.5192439330162 484.451244087651 1.47458472630967 0.140874184919898 0.999981308167783 -4.59510954663401 1 "RSBN1"
"ENSG00000033327" 114.160881014075 360.430356720714 1.47456712170729 0.140878919575876 0.999981308167783 -4.59510954708851 11 "GAB2"
"ENSG00000272141" 96.3295477360507 -379.761569120241 1.4745286626338 0.140889263347907 0.999981308167783 -4.59510954808153 1 "RP11-465B22.8"
"ENSG00000230832" -217.798837610939 -65.5117937821225 -1.47452373166864 0.140890589599508 0.999981308167783 -4.59510954820894 1 "RP11-325P15.2"
"ENSG00000139547" 106.233658213989 109.753755500791 1.47444016115326 0.140913068514607 0.999981308167783 -4.59510955036668 12 "RDH16"
"ENSG00000187801" -166.74645347112 29.2173663733147 -1.47393706619382 0.141048450124378 0.999981308167783 -4.59510956335389 1 "ZFP69B"
"ENSG00000261732" 89.0473722344786 174.888271918311 1.47370130876782 0.141111926349359 0.999981308167783 -4.59510956943853 16 "LA16c-431H6.6"
"ENSG00000148219" 176.877570470128 108.505156204778 1.47361542846763 0.141135054557242 0.999981308167783 -4.59510957165462 9 "ASTN2"
"ENSG00000157578" 100.934640964259 333.793453335427 1.47344292666363 0.141181519411619 0.999981308167783 -4.59510957610578 21 "LCA5L"
"ENSG00000261588" 329.850763498502 -192.406483012358 1.47337176178411 0.141200691722459 0.999981308167783 -4.59510957794195 16 "AC002310.17"
"ENSG00000263345" 102.336141406623 105.153040184772 1.47331236054354 0.141216696363806 0.999981308167783 -4.5951095794745 17 "RP1-59D14.5"
"ENSG00000283691" 203.985731127668 -243.38696732791 1.47283792275727 0.141344575630012 0.999981308167783 -4.59510959171281 11 "Y_RNA"
"ENSG00000198478" 135.744119770407 55.1702374194452 1.47282375937642 0.141348394578082 0.999981308167783 -4.59510959207816 6 "SH3BGRL2"
"ENSG00000215199" -101.180762864648 242.740584529189 -1.47275240478837 0.141367635506212 0.999981308167783 -4.59510959391847 9 "YWHAZP6"
"ENSG00000128346" 209.83858808598 -73.7437683186512 1.47264893897038 0.141395538885604 0.999981308167783 -4.59510959658672 22 "C22orf23"
"ENSG00000101278" -117.809709577759 -440.037017430324 -1.47195491358321 0.141582818175657 0.999981308167783 -4.59510961448023 20 "RPS10P5"
"ENSG00000248927" -146.885959968161 172.884849558188 -1.47170065038925 0.141651477637605 0.999981308167783 -4.59510962103363 5 "CTD-2334D19.1"
"ENSG00000207205" -213.222684389465 -403.870312318186 -1.47136086969873 0.141743269682979 0.999981308167783 -4.59510962978944 1 "RNVU1-15"
"ENSG00000104936" 109.502891405607 402.739675112662 1.47131434004781 0.141755843273918 0.999981308167783 -4.59510963098827 19 "DMPK"
"ENSG00000157399" -139.608290301964 134.925227488758 -1.47110150009443 0.141813369433942 0.999981308167783 -4.59510963647171 23 "ARSE"
"ENSG00000156232" 77.4071980910378 242.321004605237 1.47076744604452 0.14190369346634 0.999981308167783 -4.5951096450765 15 "WHAMM"
"ENSG00000186815" 107.815682384965 538.648088880073 1.4705223776578 0.14196998505878 0.999981308167783 -4.59510965138794 12 "TPCN1"
"ENSG00000280400" 95.9154838409898 211.847455987687 1.47043738346562 0.141992981762727 0.999981308167783 -4.59510965357654 16 "RP11-20G6.1"
"ENSG00000211649" 178.506854144819 -356.097877047711 1.47039668811669 0.142003993635174 0.999981308167783 -4.59510965462449 22 "IGLV7-46"
"ENSG00000235847" -219.118356760552 -231.647967289515 -1.470395215515 0.142004392123063 0.999981308167783 -4.59510965466241 2 "LDHAP7"
"ENSG00000271425" 83.9504516620978 207.176741233809 1.4701670036074 0.142066156962951 0.999981308167783 -4.59510966053825 1 "NBPF10"
"ENSG00000273812" -149.300351023832 -287.266442663468 -1.46997438262101 0.142118305328108 0.999981308167783 -4.59510966549699 20 "WI2-87327B8.2"
"ENSG00000102104" -133.542082505439 151.235636447025 -1.4698558134119 0.142150412950787 0.999981308167783 -4.5951096685491 23 "RS1"
"ENSG00000269556" 97.0233045704622 425.342243789125 1.46971092746992 0.142189654522589 0.999981308167783 -4.59510967227834 23 "TMEM185A"
"ENSG00000123154" 130.633419964511 -46.4267379215896 1.4696959884192 0.142193701157763 0.999981308167783 -4.59510967266278 19 "WDR83"
"ENSG00000104643" -115.050523276017 168.028561084174 -1.4694035892134 0.142272923033768 0.999981308167783 -4.59510968018762 8 "MTMR9"
"ENSG00000268297" 197.877690110653 -179.435878543119 1.4690706784072 0.142363162380934 0.999981308167783 -4.59510968875322 19 "CLEC4GP1"
"ENSG00000206990" 127.621112439857 -64.7200369553634 1.46905133560549 0.142368406826468 0.999981308167783 -4.59510968925081 1 "Y_RNA"
"ENSG00000171357" 130.507825521831 -13.8514893951868 1.46872149220159 0.142457860703038 0.999981308167783 -4.59510969773552 1 "LURAP1"
"ENSG00000254995" 120.889200887175 170.003570214365 1.46828917481226 0.142575171139266 0.999981308167783 -4.59510970885328 20 "STX16-NPEPL1"
"ENSG00000248445" 72.5202242821573 322.318565870793 1.46823106252167 0.142590945726231 0.999981308167783 -4.59510971034746 5 "SEMA6A-AS1"
"ENSG00000112303" -158.290450563431 169.9516336185 -1.46786829206836 0.142689450169951 0.999981308167783 -4.59510971967385 6 "VNN2"
"ENSG00000169474" -209.868185239717 -477.131060408357 -1.46780330923835 0.142707100734866 0.999981308167783 -4.59510972134431 1 "SPRR1A"
"ENSG00000204323" 152.887083797795 -144.784869436987 1.46779328049985 0.142709824879467 0.999981308167783 -4.59510972160211 17 "SMIM5"
"ENSG00000100321" 127.404842889631 262.65404348982 1.46752710173597 0.14278214266329 0.999981308167783 -4.59510972844341 22 "SYNGR1"
"ENSG00000207750" -368.948807062854 43.1601006146005 -1.46740208824057 0.142816117158724 0.999981308167783 -4.59510973165608 1 "MIR553"
"ENSG00000166197" -137.459727994237 -90.8426627521644 -1.46717584500152 0.142877618335601 0.999981308167783 -4.59510973746962 10 "NOLC1"
"ENSG00000091542" 155.28470858518 162.515143948597 1.46705345303442 0.142910897436361 0.999981308167783 -4.5951097406142 17 "ALKBH5"
"ENSG00000225695" -160.66684312182 98.5399833296178 -1.46641247765512 0.143085279855522 0.999981308167783 -4.59510975707845 2 "HNRNPA1P35"
"ENSG00000231969" -137.803351146635 340.575924538276 -1.46625462541462 0.143128249916752 0.999981308167783 -4.59510976113193 2 "AC144449.1"
"ENSG00000168564" 102.75937821842 179.549583714906 1.46604138180813 0.143186314211861 0.999981308167783 -4.59510976660715 4 "CDKN2AIP"
"ENSG00000183032" 110.19594761901 140.096575619904 1.46603680767486 0.143187559905243 0.999981308167783 -4.59510976672463 14 "SLC25A21"
"ENSG00000270049" 161.633802536176 -87.214836746596 1.4660267676992 0.14319029416422 0.999981308167783 -4.59510976698237 16 "RP11-297D21.4"
"ENSG00000275215" -105.172827157215 -186.897779399149 -1.46601276989453 0.143194106354348 0.999981308167783 -4.5951097673418 21 "RNA5-8S5"
"ENSG00000148814" 132.021450705288 285.776892123302 1.46581641832201 0.143247589363561 0.999981308167783 -4.5951097723825 10 "LRRC27"
"ENSG00000165548" 116.323157780319 385.687255535205 1.46532733533007 0.143380874506131 0.999981308167783 -4.59510978493539 14 "TMEM63C"
"ENSG00000035687" -130.764905232886 634.910200911216 -1.465321478977 0.143382471060128 0.999981308167783 -4.59510978508564 1 "ADSS"
"ENSG00000177565" 77.5858217353387 1078.16781035169 1.46478907647148 0.143527671311284 0.999981308167783 -4.59510979874565 3 "TBL1XR1"
"ENSG00000259750" -180.534349912137 56.6159152967915 -1.46462047957686 0.143573675712464 0.999981308167783 -4.59510980307035 15 "RP11-356M20.2"
"ENSG00000141404" 108.438990838972 537.20235173711 1.46454012041798 0.143595607004287 0.999981308167783 -4.59510980513142 18 "GNAL"
"ENSG00000117016" 153.161417659216 -1.82764439028615 1.46389532226334 0.143771675948155 0.999981308167783 -4.59510982166586 1 "RIMS3"
"ENSG00000262209" -81.5419037208094 159.612168996453 -1.46370369765166 0.143824033053433 0.999981308167783 -4.59510982657827 5 "PCDHGB3"
"ENSG00000207468" -97.9172990314272 120.43983523287 -1.46365108925171 0.143838409677159 0.999981308167783 -4.59510982792684 10 "SNORA19"
"ENSG00000240350" -133.634052106555 -251.741947428243 -1.46326704966559 0.143943392030533 0.999981308167783 -4.5951098377696 2 "AC017002.1"
"ENSG00000237417" -193.808476222486 -22.2758666888124 -1.46321219467267 0.143958392182483 0.999981308167783 -4.59510983917532 10 "XRCC6P1"
"ENSG00000103197" 134.49140166455 748.960232038811 1.4631537376894 0.143974378624832 0.999981308167783 -4.59510984067331 16 "TSC2"
"ENSG00000249825" 130.937598379344 204.311686818768 1.4630812057104 0.143994216104225 0.999981308167783 -4.59510984253182 5 "CTD-2201I18.1"
"ENSG00000271631" 179.267552780607 -292.961314688491 1.46288204161603 0.144048698243704 0.999981308167783 -4.5951098476347 9 "RP11-408O19.5"
"ENSG00000239704" 107.71847522775 361.375333180203 1.46280706637932 0.144069212126272 0.999981308167783 -4.59510984955551 17 "CDRT4"
"ENSG00000155066" 145.421744190553 -120.309916174909 1.46279314146826 0.144073022351361 0.999981308167783 -4.5951098499122 2 "PROM2"
"ENSG00000198742" 75.2176415646799 233.994663242982 1.46258430575006 0.144130174636369 0.999981308167783 -4.59510985526181 7 "SMURF1"
"ENSG00000202337" 212.463795748163 -100.741803885669 1.46219492716876 0.144236782806011 0.999981308167783 -4.59510986523433 14 "RNU6-8"
"ENSG00000151835" -84.6023800976515 342.991240952555 -1.46196072325408 0.144300934803593 0.999981308167783 -4.59510987123133 13 "SACS"
"ENSG00000272979" 131.245626019916 220.34327904931 1.46175707792102 0.144356734164024 0.999981308167783 -4.59510987644501 2 "RP11-647K16.1"
"ENSG00000273493" 301.51592936475 82.7631967177833 1.46163753713531 0.1443894963784 0.999981308167783 -4.59510987950521 3 "RP11-80H18.4"
"ENSG00000179083" 157.339386131524 97.3082101160828 1.46160751765421 0.144397724632566 0.999981308167783 -4.59510988027364 23 "FAM133A"
"ENSG00000131771" 94.8052116826367 -170.558164861131 1.46155049562653 0.14441335520001 0.999981308167783 -4.5951098817332 17 "PPP1R1B"
"ENSG00000212238" 212.794747483351 26.2272434565094 1.46120738897311 0.144507433175386 0.999981308167783 -4.59510989051459 7 "RNA5SP244"
"ENSG00000249274" 183.761180942577 -223.210732421931 1.46119646534196 0.144510429148863 0.999981308167783 -4.59510989079416 3 "PDLIM1P4"
"ENSG00000168556" 176.262317597533 -80.4827282987406 1.46106347700026 0.144546907069963 0.999981308167783 -4.59510989419731 4 "ING2"
"ENSG00000105131" -154.688933573469 -247.050110663104 -1.46090866895079 0.144589378919631 0.999981308167783 -4.59510989815831 19 "EPHX3"
"ENSG00000205978" 134.603097813823 11.6447843050771 1.46084676326625 0.144606365532151 0.999981308167783 -4.59510989974222 14 "NYNRIN"
"ENSG00000206674" 139.290823862035 164.848162156269 1.46074965306409 0.144633015178564 0.999981308167783 -4.59510990222662 19 "RNU6-945P"
"ENSG00000156804" 254.134014158305 -29.6084034698645 1.46043290468252 0.14471996566387 0.999981308167783 -4.59510991032917 8 "FBXO32"
"ENSG00000258539" 178.555082708901 -82.2159795236732 1.46031442538679 0.144752499690941 0.999981308167783 -4.59510991335946 10 "RP11-12J10.3"
"ENSG00000277611" 149.73602462078 -88.92957679831 1.45997068479794 0.144846921530072 0.999981308167783 -4.5951099221497 20 "RP1-138B7.6"
"ENSG00000163577" -112.381809377178 126.610117112941 -1.45951822978961 0.144971278163161 0.999981308167783 -4.59510993371701 3 "EIF5A2"
"ENSG00000276641" -124.194272237466 -191.302434059343 -1.45935857008274 0.145015179981142 0.999981308167783 -4.59510993779797 16 "MIR6769A"
"ENSG00000213100" -177.855382796585 -212.48901189312 -1.4592032720555 0.145057892258558 0.999981308167783 -4.59510994176694 23 "KRT18P68"
"ENSG00000133065" 239.966991192759 202.829325283381 1.45913014326172 0.145078008527712 0.999981308167783 -4.59510994363582 1 "SLC41A1"
"ENSG00000171603" 109.393706539424 298.610470637163 1.45909019860271 0.145088997409524 0.999981308167783 -4.59510994465658 1 "CLSTN1"
"ENSG00000229671" 187.301182706363 -333.248779798642 1.45888376757169 0.145145797322751 0.999981308167783 -4.59510994993141 11 "LINC01150"
"ENSG00000236481" -200.941565967414 -164.643286285638 -1.45833152132559 0.145297832934319 0.999981308167783 -4.59510996403912 16 "LINC02195"
"ENSG00000278771" -119.324847850707 -528.991121485958 -1.45815613572691 0.145346142870168 0.999981308167783 -4.59510996851834 14 "RN7SL3"
"ENSG00000250859" -195.842919096378 12.5126876009171 -1.45783384695836 0.145434949414649 0.999981308167783 -4.59510997674817 5 "HNRNPKP1"
"ENSG00000196696" 93.1079328376616 354.354637051472 1.45777440952746 0.145451331924497 0.999981308167783 -4.59510997826577 16 "PDXDC2P"
"ENSG00000065911" -135.715967028387 250.660345419996 -1.45701491448903 0.145660793350957 0.999981308167783 -4.59510999765187 2 "MTHFD2"
"ENSG00000101367" -124.069532611141 31.1734810019586 -1.45688861318648 0.145695648478019 0.999981308167783 -4.59511000087479 20 "MAPRE1"
"ENSG00000251187" 81.7824505599637 320.869882381479 1.45678254440762 0.145724925020019 0.999981308167783 -4.59511000358122 5 "CTC-459M5.2"
"ENSG00000237234" -87.533984674718 276.742044001251 -1.45678080577011 0.145725404947139 0.999981308167783 -4.59511000362551 6 "RP1-142L7.5"
"ENSG00000226803" 61.024675799912 490.896019266374 1.45665351283556 0.145760545717869 0.999981308167783 -4.59511000687319 6 "RP11-203B9.4"
"ENSG00000207146" 178.171485052766 -38.5324465460805 1.45631672614131 0.145853551170611 0.999981308167783 -4.59511001546443 23 "Y_RNA"
"ENSG00000283891" -157.177729278321 -198.385963603906 -1.4560714226969 0.145921321695982 0.999981308167783 -4.5951100217207 15 "MIR628"
"ENSG00000130227" -107.041809918327 738.647883075434 -1.45595481777399 0.145953544868722 0.999981308167783 -4.59511002469429 8 "XPO7"
"ENSG00000165684" 177.802222416535 -157.469547886875 1.45595092331661 0.145954621176284 0.999981308167783 -4.5951100247935 9 "SNAPC4"
"ENSG00000100721" 392.48320462434 74.6290449131807 1.45580474479482 0.145995024803474 0.999981308167783 -4.59511002852095 14 "TCL1A"
"ENSG00000268883" 98.3922263821689 -374.638245156887 1.45562194697835 0.146045562051306 0.999981308167783 -4.59511003318161 23 "PNMA6B"
"ENSG00000118418" 158.037727104154 -84.6080043032108 1.45546971825474 0.146087658249959 0.999981308167783 -4.59511003706236 6 "HMGN3"
"ENSG00000198108" -150.079495416597 122.781145426938 -1.45540757446977 0.146104845705855 0.999981308167783 -4.59511003864653 5 "CHSY3"
"ENSG00000258334" 124.653044080348 -16.0342085081762 1.45536861950455 0.14611562049067 0.999981308167783 -4.59511003963942 12 "RP11-161H23.9"
"ENSG00000170935" 172.411658708117 -150.230386008038 1.45520392993476 0.146161179692938 0.999981308167783 -4.59511004383722 23 "NCBP2L"
"ENSG00000261141" 142.175674819251 41.5591185747108 1.45506977531258 0.146198299858612 0.999981308167783 -4.59511004725628 16 "RP11-303E16.5"
"ENSG00000152049" 193.11942836452 -95.1075480117247 1.45439221244537 0.146385889918744 0.999981308167783 -4.5951100645199 2 "KCNE4"
"ENSG00000214192" -143.651909925811 -123.101542086363 -1.45435137781975 0.146397201290105 0.999981308167783 -4.59511006556014 3 "UBE2V1P2"
"ENSG00000189057" 245.482506292495 -267.97731191286 1.454190940512 0.146441649624086 0.999981308167783 -4.59511006964664 11 "FAM111B"
"ENSG00000211891" 199.720707406437 -431.292612841224 1.45412923893208 0.146458746486493 0.999981308167783 -4.59511007121814 14 "IGHE"
"ENSG00000187764" 114.835720702986 820.96540930465 1.45411048224616 0.146463944071421 0.999981308167783 -4.59511007169581 9 "SEMA4D"
"ENSG00000228506" -100.978793874835 223.637299956722 -1.45385603598733 0.146534466564016 0.999981308167783 -4.59511007817564 6 "RP11-98I9.4"
"ENSG00000227033" -108.948706897372 241.825746015333 -1.4537642775598 0.146559904779019 0.999981308167783 -4.59511008051208 2 "AC105461.1"
"ENSG00000104899" 175.484914701232 -200.176610004383 1.45372090726081 0.146571929518123 0.999981308167783 -4.5951100816164 19 "AMH"
"ENSG00000206899" 429.849600792086 -293.578540495677 1.45341401047181 0.146657040567017 0.999981308167783 -4.59511008942966 12 "RNU6-36P"
"ENSG00000134186" 84.4783213990695 315.165295665007 1.4533406300989 0.146677396607246 0.999981308167783 -4.59511009129765 1 "PRPF38B"
"ENSG00000136383" 190.1894903437 82.6694269157611 1.45301237451465 0.146768482687221 0.999981308167783 -4.59511009965247 15 "ALPK3"
"ENSG00000124789" 77.0598051181164 190.086892080052 1.45292516289495 0.146792689916198 0.999981308167783 -4.59511010187187 6 "NUP153"
"ENSG00000050327" -212.802543349259 15.6395158604639 -1.45253658901253 0.146900583134338 0.999981308167783 -4.59511011175899 7 "ARHGEF5"
"ENSG00000078618" -116.379203023042 692.708445882895 -1.45244998705928 0.146924637716657 0.999981308167783 -4.59511011396217 1 "NRDC"
"ENSG00000280607" 142.736297683023 -267.328537584221 1.45230403291161 0.146965184814864 0.999981308167783 -4.59511011767498 16 "AC009133.24"
"ENSG00000238151" 168.896551926183 32.429243189692 1.45203734553383 0.147039294621175 0.999981308167783 -4.59511012445818 20 "MLLT10P1"
"ENSG00000119640" 151.978773799596 0.89783109731605 1.45178969722084 0.147108139311595 0.999981308167783 -4.59511013075594 14 "ACYP1"
"ENSG00000237118" -234.780618332821 -69.44009460911 -1.45166034108322 0.147144109336696 0.999981308167783 -4.59511013404517 19 "CYP2F2P"
"ENSG00000260920" -165.836719886194 -66.5724931398285 -1.45163214410705 0.147151950956966 0.999981308167783 -4.59511013476207 1 "RP1-228H13.5"
"ENSG00000172530" 103.528965561358 790.561794995565 1.45162954960434 0.147152672508057 0.999981308167783 -4.59511013482806 16 "BANP"
"ENSG00000185278" 86.654265476132 303.965364729348 1.4516073669183 0.147158841793792 0.999981308167783 -4.59511013539209 1 "ZBTB37"
"ENSG00000076108" 71.6120749523698 642.18408154519 1.45148934807768 0.147191667660717 0.999981308167783 -4.5951101383926 12 "BAZ2A"
"ENSG00000116132" -86.7665800072279 384.888092078439 -1.45146302491073 0.147198989975691 0.999981308167783 -4.59511013906176 1 "PRRX1"
"ENSG00000271924" -161.646724568841 193.511707906832 -1.45146193769605 0.147199292412187 0.999981308167783 -4.59511013908944 2 "RNA5SP108"
"ENSG00000119772" 136.121597986938 367.945165094891 1.45138171209436 0.14722161052417 0.999981308167783 -4.59511014112894 2 "DNMT3A"
"ENSG00000256660" -248.450076875086 109.309950867172 -1.45118265133814 0.147276998815662 0.999981308167783 -4.59511014618899 12 "CLEC12B"
"ENSG00000104826" 163.459000612525 -258.222412504127 1.45108403143766 0.147304445539024 0.999981308167783 -4.59511014869559 19 "LHB"
"ENSG00000147050" 70.4990712578024 817.213486983392 1.45086335227775 0.147365876552866 0.999981308167783 -4.59511015430395 23 "KDM6A"
"ENSG00000173548" 130.838631838222 78.1622137007107 1.45071125086852 0.147408228835139 0.999981308167783 -4.59511015816906 15 "SNX33"
"ENSG00000267127" 127.043807455951 61.5412103379642 1.45055147695883 0.147452727553273 0.999981308167783 -4.59511016222858 18 "RP11-795F19.5"
"ENSG00000139278" -103.298756068885 228.056963612454 -1.45037561355993 0.147501719265398 0.999981308167783 -4.59511016669653 12 "GLIPR1"
"ENSG00000244722" -274.893675196009 -427.723458882151 -1.45036722442571 0.147504056607148 0.999981308167783 -4.59511016690959 3 "RPSAP29"
"ENSG00000126778" 135.167581545413 171.494238329813 1.4501539997528 0.147563473808312 0.999981308167783 -4.59511017232596 14 "SIX1"
"ENSG00000177447" -185.165798702914 137.282755509135 -1.44973149962779 0.147681261896912 0.999981308167783 -4.59511018305597 11 "CBX3P1"
"ENSG00000143793" 151.386806530065 -91.6835297137776 1.4493877585329 0.147777146029665 0.999981308167783 -4.59511019178346 1 "C1orf35"
"ENSG00000245648" 78.437350248818 246.690249606748 1.44935684884573 0.147785770403837 0.999981308167783 -4.59511019256819 12 "RP11-277P12.20"
"ENSG00000267359" -300.588607546535 -28.5855326417602 -1.44852586517094 0.14801777478579 0.999981308167783 -4.59511021365784 17 "RP11-1094M14.12"
"ENSG00000180015" -118.955944334407 55.6638810895417 -1.44795878135423 0.148176260409714 0.999981308167783 -4.59511022804313 4 "RP11-756P10.3"
"ENSG00000272620" -139.733369202437 102.92282658535 -1.44780125495962 0.148220308122332 0.999981308167783 -4.59511023203812 4 "AFAP1-AS1"
"ENSG00000173692" -83.4541551716842 717.848912487097 -1.44778831990027 0.148223925484088 0.999981308167783 -4.59511023236612 2 "PSMD1"
"ENSG00000276547" -77.2472482686784 199.674106389826 -1.44767388135499 0.148255931809202 0.999981308167783 -4.59511023526811 5 "PCDHGB5"
"ENSG00000112290" -129.294301835365 76.2572169057302 -1.44756815617884 0.148285505871245 0.999981308167783 -4.5951102379489 6 "WASF1"
"ENSG00000065029" 115.47437841206 275.21936907034 1.44754111180992 0.148293071605257 0.999981308167783 -4.59511023863461 6 "ZNF76"
"ENSG00000230067" 230.707969169114 -143.982616469651 1.44740178781252 0.14833205254796 0.999981308167783 -4.59511024216701 3 "HSPD1P6"
"ENSG00000249855" -169.864892638525 62.9800023291208 -1.4473226767917 0.148354190218678 0.999981308167783 -4.59511024417265 5 "EEF1A1P19"
"ENSG00000140835" -252.356182351805 93.2424233942889 -1.44715964266185 0.148399820108574 0.999981308167783 -4.59511024830554 16 "CHST4"
"ENSG00000253854" 89.3407534783333 165.627850254656 1.44665314069868 0.148541648120348 0.999981308167783 -4.59511026114232 8 "RP11-10N23.2"
"ENSG00000280143" -135.280584867581 -48.3108325234218 -1.4466205241963 0.148550784777168 0.999981308167783 -4.59511026196879 11 "AP000892.6"
"ENSG00000237437" -188.654296814045 -222.22862187588 -1.44614585457205 0.148683799712757 0.999981308167783 -4.59511027399456 9 "ASS1P12"
"ENSG00000104960" 119.285362781961 196.078392173566 1.44610939598762 0.148694020138348 0.999981308167783 -4.59511027491808 19 "PTOV1"
"ENSG00000258967" -208.135148243893 -13.2038430746317 -1.44603346031852 0.148715308891635 0.999981308167783 -4.5951102768415 14 "HMGN1P3"
"ENSG00000118655" 173.852644424225 -240.71894093911 1.44596732755558 0.148733851276775 0.999981308167783 -4.59511027851654 1 "DCLRE1B"
"ENSG00000253305" -77.6402682505756 157.712609643471 -1.44588597416319 0.148756663668391 0.999981308167783 -4.59511028057697 5 "PCDHGB6"
"ENSG00000253269" -138.198515427119 15.3362379120502 -1.44561960938967 0.148831374041242 0.999981308167783 -4.59511028732243 5 "CTB-37A13.1"
"ENSG00000204356" -153.855981681249 -39.5208923614175 -1.4454560849617 0.14887725383385 0.999981308167783 -4.5951102914629 6 "NELFE"
"ENSG00000253910" -78.1633104318752 205.099077249729 -1.44538699170741 0.148896642473158 0.999981308167783 -4.59511029321227 5 "PCDHGB2"
"ENSG00000161996" 151.394304508354 325.425635958883 1.44522424046827 0.148942320634613 0.999981308167783 -4.5951102973325 16 "WDR90"
"ENSG00000223722" -253.158058986648 -354.850580764 -1.44479889824024 0.149061748870499 0.999981308167783 -4.59511030809847 12 "RP11-467L13.5"
"ENSG00000107611" 79.9587850220011 522.103853229936 1.44429416711839 0.149203563110057 0.999981308167783 -4.59511032086989 10 "CUBN"
"ENSG00000163520" 208.010035880783 98.4203134873257 1.44406462631788 0.149268091303296 0.999981308167783 -4.59511032667655 3 "FBLN2"
"ENSG00000188529" 82.7291495294102 496.664318863135 1.4436760795709 0.149377367692821 0.999981308167783 -4.59511033650359 1 "SRSF10"
"ENSG00000237945" 116.038701376617 719.536313608353 1.4435643341044 0.149408806750361 0.999981308167783 -4.59511033932934 21 "LINC00649"
"ENSG00000189269" 184.34488746216 87.4121363613187 1.44349544021622 0.149428192241976 0.999981308167783 -4.59511034107133 22 "DRICH1"
"ENSG00000198815" 69.1378878265618 744.049291453405 1.44298200312766 0.149572724750171 0.999981308167783 -4.59511035405142 1 "FOXJ3"
"ENSG00000198668" -117.562300816429 537.227843779236 -1.44213029790912 0.149812715521634 0.999981308167783 -4.59511037557311 14 "CALM1"
"ENSG00000125965" -203.742897965207 1.17988951474587 -1.44200970109991 0.149846720694235 0.999981308167783 -4.59511037861943 20 "GDF5"
"ENSG00000260579" 103.944992077176 99.7907674876493 1.44191883286649 0.149872347079011 0.999981308167783 -4.59511038091463 15 "RP11-382A20.2"
"ENSG00000134369" -80.3735553100461 431.102088660182 -1.4418683118971 0.149886596299937 0.999981308167783 -4.59511038219065 1 "NAV1"
"ENSG00000280120" 144.051396461344 0.886183435912661 1.44178263747998 0.149910762767043 0.999981308167783 -4.5951103843545 12 "RP11-546D6.3"
"ENSG00000064225" 115.447815407706 495.022116131823 1.44169757015391 0.149934760938076 0.999981308167783 -4.59511038650288 3 "ST3GAL6"
"ENSG00000232883" -213.284395015796 -249.733572351672 -1.44070320679307 0.150215496697135 0.999981308167783 -4.5951104116061 1 "RP11-302I18.1"
"ENSG00000163354" 134.69689793759 36.3355199563153 1.44035219065053 0.150314693996088 0.999981308167783 -4.59511042046361 1 "DCST2"
"ENSG00000222808" -214.017660341769 -292.098291539461 -1.44031841259905 0.150324242327432 0.999981308167783 -4.59511042131592 17 "RNU4-47P"
"ENSG00000235085" 124.47411359446 93.7299310113255 1.4403109703831 0.150326346144741 0.999981308167783 -4.59511042150366 17 "AC091153.4"
"ENSG00000283646" 188.667203910433 74.3291306849376 1.4402743850913 0.150336688656506 0.999981308167783 -4.59511042242667 3 "LINC02009"
"ENSG00000112294" 80.5396351451108 330.125686582101 1.44014685269997 0.150372745793089 0.999981308167783 -4.59511042564412 6 "ALDH5A1"
"ENSG00000065534" -83.0921494010369 1332.918184786 -1.44014578733233 0.150373047031517 0.999981308167783 -4.59511042567098 3 "MYLK"
"ENSG00000242258" 221.72944037114 1.89247856854543 1.44005264750116 0.150399384602798 0.999981308167783 -4.59511042802059 7 "LINC00996"
"ENSG00000259081" 174.978206770774 9.92975300607543 1.4396710291901 0.150507333363045 0.999981308167783 -4.59511043764596 14 "RP11-488C13.6"
"ENSG00000156697" -93.8031915626796 54.9523055620466 -1.43960642217035 0.150525614676926 0.999981308167783 -4.59511043927524 23 "UTP14A"
"ENSG00000180530" 123.491012113259 382.262016690623 1.43960588691276 0.150525766141427 0.999981308167783 -4.59511043928873 21 "NRIP1"
"ENSG00000204528" 233.211096461785 -103.272334500938 1.43945070529576 0.150569683567879 0.999981308167783 -4.59511044320188 6 "PSORS1C3"
"ENSG00000015520" 173.719034021551 73.4198448236607 1.43942009192207 0.150578348512061 0.999981308167783 -4.59511044397382 7 "NPC1L1"
"ENSG00000139190" 155.403895964384 47.3053438255119 1.43931174169941 0.150609019498121 0.999981308167783 -4.59511044670577 12 "VAMP1"
"ENSG00000250431" 96.1671444701389 179.215872309883 1.43911388880568 0.150665038563518 0.999981308167783 -4.59511045169384 4 "RP13-577H12.2"
"ENSG00000110218" -113.537871335341 -174.375978937237 -1.43900244820538 0.150696598300128 0.999981308167783 -4.59511045450305 11 "PANX1"
"ENSG00000236663" -127.784718329938 -354.710857770467 -1.43899910027009 0.150697546506317 0.999981308167783 -4.5951104545875 21 "FRGCA"
"ENSG00000277288" 180.789482137114 22.3378663000273 1.43883563244424 0.150743849603686 0.999981308167783 -4.59511045870786 10 "C10orf142"
"ENSG00000254122" -77.8285174427898 185.057310754304 -1.43878597663632 0.150757917017862 0.999981308167783 -4.59511045995938 5 "PCDHGB7"
"ENSG00000106524" 116.405115939829 67.6471767777248 1.43866049928054 0.150793469030703 0.999981308167783 -4.59511046312178 7 "ANKMY2"
"ENSG00000274403" 103.053722238517 12.3768974538364 1.43864484999715 0.150797903455537 0.999981308167783 -4.59511046351622 15 "CTD-2036P10.6"
"ENSG00000179588" -165.665462194165 -385.48331449806 -1.43859830111352 0.150811094266809 0.999981308167783 -4.59511046468927 16 "ZFPM1"
"ENSG00000117481" -139.822615225064 133.594913631059 -1.43858653415292 0.150814428874285 0.999981308167783 -4.59511046498583 1 "NSUN4"
"ENSG00000140285" -88.7227183308601 209.268730975249 -1.4385331244893 0.150829565204198 0.999981308167783 -4.59511046633173 15 "FGF7"
"ENSG00000272396" -166.290146879948 -300.578800221319 -1.43830487461556 0.150894264433256 0.999981308167783 -4.59511047208302 19 "CTC-490G23.4"
"ENSG00000125835" -142.753263598699 -109.197365587755 -1.4382552038863 0.150908346802828 0.999981308167783 -4.59511047333454 20 "SNRPB"
"ENSG00000137054" -271.000033221246 -164.245444793589 -1.43815181176684 0.150937663183586 0.999981308167783 -4.59511047593934 9 "POLR1E"
"ENSG00000105193" -131.719342491948 -231.23882976824 -1.43808915652007 0.150955430920669 0.999981308167783 -4.59511047751777 19 "RPS16"
"ENSG00000230508" -284.462586310297 -38.574561478757 -1.43800744110872 0.150978606128914 0.999981308167783 -4.5951104795763 23 "RPL19P21"
"ENSG00000267030" 151.436766779269 -117.741764348136 1.43783047049509 0.151028805867653 0.999981308167783 -4.59511048403401 19 "CTB-50L17.7"
"ENSG00000182871" 117.888447189534 67.3174171469344 1.43782205986279 0.1510311919571 0.999981308167783 -4.5951104842458 21 "COL18A1"
"ENSG00000255185" 117.131632240227 197.056456765631 1.43774975670283 0.151051705492028 0.999981308167783 -4.59511048606695 16 "PDXDC2P"
"ENSG00000107937" -220.415692877175 8.08649543883875 -1.4377038106682 0.151064742205238 0.999981308167783 -4.59511048722403 10 "GTPBP4"
"ENSG00000233695" 206.503980422911 -16.3810241563007 1.43768777448458 0.151069292509227 0.999981308167783 -4.59511048762801 13 "GAS6-AS1"
"ENSG00000148143" 132.127398715116 472.515717329441 1.43742639953124 0.151143473016823 0.999981308167783 -4.59511049421004 9 "ZNF462"
"ENSG00000158805" 121.140370134805 231.117299067372 1.43739458879292 0.151152503082873 0.999981308167783 -4.59511049501107 16 "ZNF276"
"ENSG00000167393" 124.123537589979 328.23936237155 1.43714917883402 0.151222181090786 0.999981308167783 -4.59511050118995 23 "PPP2R3B"
"ENSG00000185909" 154.430386039125 14.870408453173 1.43710228391774 0.151235498518898 0.999981308167783 -4.59511050237051 3 "KLHDC8B"
"ENSG00000261612" -181.986628345736 -111.914202132414 -1.43707588158113 0.151242996766737 0.999981308167783 -4.59511050303522 16 "SUB1P3"
"ENSG00000253846" -77.0665640240764 167.404137073774 -1.43692813108286 0.15128496306138 0.999981308167783 -4.59511050675453 5 "PCDHGA10"
"ENSG00000160683" 252.326135300947 -137.376029118767 1.43661598856764 0.151373651666888 0.999981308167783 -4.59511051461086 11 "CXCR5"
"ENSG00000258150" 159.541762732767 -64.2902349277326 1.43643037881709 0.151426407523567 0.999981308167783 -4.5951105192817 16 "RP11-345J4.3"
"ENSG00000263165" 135.108276298736 -16.8790081811225 1.43617892885732 0.151497899538273 0.999981308167783 -4.59511052560848 17 "RP11-810M2.2"
"ENSG00000240652" -286.104366674543 -289.863452595256 -1.43585713559703 0.15158942909313 0.999981308167783 -4.59511053370346 11 "RP11-832N8.1"
"ENSG00000165092" -101.77925919114 379.012446784024 -1.43585261047004 0.151590716502711 0.999981308167783 -4.59511053381731 9 "ALDH1A1"
"ENSG00000239523" -94.2223474086059 190.822994889029 -1.43577876842955 0.151611725921754 0.999981308167783 -4.59511053567461 3 "MYLK-AS1"
"ENSG00000103855" 148.59431458917 -22.9760125943018 1.43548951061761 0.151694046506107 0.999981308167783 -4.59511054294929 15 "CD276"
"ENSG00000145681" 143.671385647448 503.203118212985 1.43526395595212 0.151758261336655 0.999981308167783 -4.59511054862084 5 "HAPLN1"
"ENSG00000223542" -91.3915098964306 107.458691744904 -1.43492883744417 0.151853707034296 0.999981308167783 -4.5951105570458 6 "RP1-283K11.3"
"ENSG00000169118" 87.9908194426566 649.188135926338 1.43483561493117 0.151880266049869 0.999981308167783 -4.5951105593891 15 "CSNK1G1"
"ENSG00000271452" -106.584450008033 165.349099688909 -1.43480505153831 0.151888974306687 0.999981308167783 -4.59511056015729 2 "RP11-342K6.2"
"ENSG00000131236" -149.341015431745 243.837767999181 -1.43477645178176 0.151897123420819 0.999981308167783 -4.59511056087615 1 "CAP1"
"ENSG00000074211" 307.759552288606 434.194062580364 1.43452181903146 0.151969692297939 0.999981308167783 -4.59511056727573 4 "PPP2R2C"
"ENSG00000169764" -100.861916362739 489.845468635906 -1.43452080629094 0.151969980976025 0.999981308167783 -4.59511056730113 2 "UGP2"
"ENSG00000242282" 121.605049052522 2.26284691691391 1.43444161137205 0.151992556502598 0.999981308167783 -4.5951105692913 2 "AC108488.4"
"ENSG00000134987" -121.688395019024 154.307376689838 -1.43443489485388 0.151994471249943 0.999981308167783 -4.59511056946001 5 "WDR36"
"ENSG00000064205" -256.201840740183 -29.7584308413595 -1.4344122055916 0.152000939648918 0.999981308167783 -4.59511057003015 20 "WISP2"
"ENSG00000206878" 277.410287007892 -88.5036795521284 1.43440456855465 0.152003116911177 0.999981308167783 -4.59511057022208 1 "SNORA51"
"ENSG00000185049" 138.54116729974 193.555880127842 1.43431578073385 0.152028431403857 0.999981308167783 -4.59511057245313 4 "NELFA"
"ENSG00000272848" 166.642263448647 -218.419039958721 1.43424723337655 0.152047977294321 0.999981308167783 -4.59511057417545 6 "RP1-137D17.2"
"ENSG00000255200" 127.246084699616 71.0010829300114 1.43421150561446 0.152058165623643 0.999981308167783 -4.59511057507314 11 "PGAM1P8"
"ENSG00000221540" 164.293136223331 -347.819146699681 1.43404278884929 0.152106284885168 0.999981308167783 -4.59511057931187 17 "MIR1180"
"ENSG00000134184" 246.190949706175 -96.128692302218 1.43378717172724 0.15217921091103 0.999981308167783 -4.5951105857329 1 "GSTM1"
"ENSG00000143171" 171.843767268248 -6.45940059408614 1.43373536963132 0.152193992988598 0.999981308167783 -4.59511058703399 1 "RXRG"
"ENSG00000277370" -123.368420142742 -266.44862029782 -1.43372318191318 0.152197470995446 0.999981308167783 -4.59511058734016 17 "SNORD49A"
"ENSG00000107263" 104.32969507308 349.009589449757 1.43370557894525 0.152202494458196 0.999981308167783 -4.59511058778226 9 "RAPGEF1"
"ENSG00000116016" 85.787040927355 651.674819948313 1.43352027669957 0.152255382930583 0.999981308167783 -4.59511059243604 2 "EPAS1"
"ENSG00000275160" 130.156424210296 51.7930574501303 1.43306255207481 0.152386085585321 0.999981308167783 -4.59511060392902 9 "RP11-187C18.3"
"ENSG00000214279" 109.132614680776 287.388745896763 1.43253735740772 0.1525361596847 0.999981308167783 -4.59511061711167 10 "SCART1"
"ENSG00000268836" 152.377764616567 -333.820821259313 1.43245000669787 0.152561131038185 0.999981308167783 -4.59511061930377 16 "LA16c-OS12.2"
"ENSG00000278266" 216.20356495293 -43.3238905215698 1.4323978105309 0.152576054087792 0.999981308167783 -4.59511062061359 12 "RP11-575F12.3"
"ENSG00000119608" 99.3712451232186 209.215886958691 1.43228641161048 0.152607907117323 0.999981308167783 -4.59511062340886 14 "PROX2"
"ENSG00000227311" -311.329849887473 -158.428777829045 -1.43201521657632 0.152685472915944 0.999981308167783 -4.59511063021293 1 "RP1-228H13.1"
"ENSG00000112320" 154.116092881952 19.6273051879553 1.43181399937338 0.15274304345235 0.999981308167783 -4.5951106352605 6 "SOBP"
"ENSG00000267731" 82.4952638666804 116.757761219858 1.43176872367953 0.152755999626658 0.999981308167783 -4.5951106363962 17 "RP11-147L13.8"
"ENSG00000205531" 88.5291470401729 639.917647003283 1.43175733925301 0.152759257546613 0.999981308167783 -4.59511063668175 11 "NAP1L4"
"ENSG00000226544" -143.05611044613 -176.802876962806 -1.43155422916685 0.152817391158284 0.999981308167783 -4.59511064177584 5 "RPL7P22"
"ENSG00000236911" -283.595251583727 52.6515060950033 -1.43116215322913 0.152929657786936 0.999981308167783 -4.5951106516074 1 "RP11-78B10.2"
"ENSG00000213970" -284.828835856428 -308.974056245571 -1.43096238236564 0.152986884161908 0.999981308167783 -4.59511065661578 12 "RP11-264F23.1"
"ENSG00000235587" -110.118258024172 -313.301473612178 -1.43093187988312 0.152995623342215 0.999981308167783 -4.59511065738046 23 "GAPDHP65"
"ENSG00000272902" 151.679109541114 -216.267310604505 1.43077472658906 0.153040654924101 0.999981308167783 -4.59511066131977 2 "TBC1D8-AS1"
"ENSG00000253102" -94.2599509414061 -331.912365661773 -1.43070259469662 0.153061327383529 0.999981308167783 -4.59511066312775 17 "RP1-117B12.4"
"ENSG00000249790" -290.11797428652 -58.3674687550156 -1.43064992863214 0.153076422427731 0.999981308167783 -4.59511066444781 12 "RP11-20D14.6"
"ENSG00000225357" -162.453808141752 -87.7989199744428 -1.43059559976664 0.153091995250372 0.999981308167783 -4.59511066580936 20 "RPF2P1"
"ENSG00000128602" 124.662704188059 -53.0167532199832 1.43057964264638 0.153096569427878 0.999981308167783 -4.59511066620933 7 "SMO"
"ENSG00000090013" -72.6034663195761 -361.534961705538 -1.43047130673344 0.153127627141688 0.999981308167783 -4.59511066892435 19 "BLVRB"
"ENSG00000224884" -220.140889574676 19.1701943996946 -1.4303432380929 0.153164348026265 0.999981308167783 -4.59511067213366 3 "AC034187.2"
"ENSG00000073614" 73.1040217874212 829.097295702445 1.43022841049525 0.15319727804054 0.999981308167783 -4.5951106750109 12 "KDM5A"
"ENSG00000229806" -166.324074098383 -215.569015273418 -1.43011395173586 0.153230107652858 0.999981308167783 -4.59511067787865 3 "RPS15P5"
"ENSG00000274929" 187.132908416771 -309.461091904157 1.43011207991601 0.153230644581818 0.999981308167783 -4.59511067792562 13 "RP11-165D7.5"
"ENSG00000151892" 79.0688146225715 525.01986476259 1.43001970737307 0.153257143301665 0.999981308167783 -4.59511068023984 10 "GFRA1"
"ENSG00000011347" 165.161998933729 -169.601385369072 1.42997612527358 0.153269646821359 0.999981308167783 -4.59511068133163 11 "SYT7"
"ENSG00000025434" 158.34231650339 123.852960395772 1.42984346236353 0.153307712035828 0.999981308167783 -4.59511068465491 11 "NR1H3"
"ENSG00000246640" 157.09606697118 -24.2432998974121 1.42976857701622 0.15332920220993 0.999981308167783 -4.59511068653067 17 "RP11-1094H24.4"
"ENSG00000131370" 104.304827663497 460.597001072935 1.42968177412834 0.153354115286785 0.999981308167783 -4.59511068870489 3 "SH3BP5"
"ENSG00000179978" -116.942142806231 231.452185720721 -1.42967333256373 0.153356538243513 0.999981308167783 -4.59511068891629 5 "RP11-1319K7.1"
"ENSG00000231007" 161.608671624848 -138.030423060266 1.42952227526238 0.153399900697918 0.999981308167783 -4.59511069269956 9 "CDC20P1"
"ENSG00000198074" -381.874047174819 -67.6825059076907 -1.42951878653641 0.153400902280769 0.999981308167783 -4.59511069278693 7 "AKR1B10"
"ENSG00000169696" 132.372679427795 452.612318584457 1.42951305912938 0.153402546580273 0.999981308167783 -4.59511069293038 17 "ASPSCR1"
"ENSG00000240919" -369.132790182256 -356.365712225166 -1.42921435915524 0.153488319933029 0.999981308167783 -4.59511070041016 8 "RP11-400K9.1"
"ENSG00000230795" -219.638712942308 -221.586484322769 -1.42913608935087 0.15351080158564 0.999981308167783 -4.59511070236992 6 "HLA-K"
"ENSG00000100425" 131.708670894655 232.538126091283 1.42890882988022 0.153576092179262 0.999981308167783 -4.59511070805936 22 "BRD1"
"ENSG00000282600" 132.433148990808 -409.260429488888 1.42887833284053 0.153584855448315 0.999981308167783 -4.59511070882283 14 "IGHV3-69-1"
"ENSG00000266563" -204.713226545651 -381.758236230309 -1.42876645796239 0.153617005755754 0.999981308167783 -4.59511071162326 17 "EIF1P5"
"ENSG00000123575" 67.7103738912977 360.514248385226 1.42827339058488 0.153758763293475 0.999981308167783 -4.59511072396308 23 "FAM199X"
"ENSG00000141252" 87.4492629665401 1052.51345149147 1.42801466163953 0.153833188090686 0.999981308167783 -4.59511073043648 17 "VPS53"
"ENSG00000148660" 122.263937117853 265.103735250398 1.4277245560162 0.153916671210031 0.999981308167783 -4.5951107376936 10 "CAMK2G"
"ENSG00000198042" -194.532416389657 -180.613198157039 -1.42771730417991 0.153918758498804 0.999981308167783 -4.59511073787497 8 "MAK16"
"ENSG00000249286" -125.876981262689 96.6110451065622 -1.42766705707413 0.153933221665483 0.999981308167783 -4.59511073913177 5 "AMD1P3"
"ENSG00000253330" -274.236693591656 -204.783124998057 -1.42732719762295 0.154031074273975 0.999981308167783 -4.59511074763131 8 "RP11-697N18.3"
"ENSG00000130595" 168.199282323375 76.457617640824 1.42705787439021 0.15410865169626 0.999981308167783 -4.59511075436537 11 "TNNT3"
"ENSG00000127124" -123.810046088476 364.478932891118 -1.42687055258846 0.154162626504043 0.999981308167783 -4.5951107590483 1 "HIVEP3"
"ENSG00000274341" 102.088086228388 124.684735679103 1.42685628559241 0.154166737979176 0.999981308167783 -4.595110759405 17 "RP11-227G15.10"
"ENSG00000203644" -248.623886842812 -94.3798106315556 -1.42681295985383 0.154179224139704 0.999981308167783 -4.595110760488 3 "RP11-332M2.1"
"ENSG00000233937" 93.6022103277146 188.679538959202 1.42670923340791 0.154209120472213 0.999981308167783 -4.59511076308077 5 "CTC-338M12.4"
"ENSG00000260635" 119.539252306322 84.7784984002734 1.42647361323365 0.154277048003465 0.999981308167783 -4.59511076896972 16 "RP11-21M24.3"
"ENSG00000140443" 74.4705938551597 918.537624483703 1.42615792466405 0.154368094382147 0.999981308167783 -4.59511077685832 15 "IGF1R"
"ENSG00000233892" 94.8621569353837 93.4300181592032 1.42615438226495 0.154369116262375 0.999981308167783 -4.59511077694678 6 "PAIP1P1"
"ENSG00000267898" 162.640354266018 -344.310923181777 1.42612272120835 0.154378249795173 0.999981308167783 -4.59511077773787 19 "CTD-2639E6.9"
"ENSG00000083799" 66.8510437516426 625.701606270042 1.42572589185807 0.154492761432526 0.999981308167783 -4.5951107876514 16 "CYLD"
"ENSG00000131697" 133.106964056211 411.523436625933 1.42565569746373 0.154513023912659 0.999981308167783 -4.59511078940471 1 "NPHP4"
"ENSG00000134443" 307.23014343504 -36.5646661946994 1.4256246251323 0.154521993971774 0.999981308167783 -4.59511079018072 18 "GRP"
"ENSG00000228861" -359.298699829186 -202.52510948456 -1.42557345077261 0.154536768012682 0.999981308167783 -4.59511079145885 21 "RPL23AP12"
"ENSG00000249319" 75.7148157714604 -362.433405890992 1.42540482824323 0.154585456961277 0.999981308167783 -4.59511079567014 7 "AC068533.7"
"ENSG00000207181" 304.962717045598 -186.156005798765 1.42523355058318 0.154634924526575 0.999981308167783 -4.59511079994718 1 "SNORA14B"
"ENSG00000238280" 180.902353174045 -257.570804837073 1.42515668150483 0.154657129392196 0.999981308167783 -4.59511080186646 10 "RP11-436D10.3"
"ENSG00000177990" 87.0041991494191 513.353733093758 1.42484275613624 0.154747836977618 0.999981308167783 -4.59511080970384 12 "DPY19L2"
"ENSG00000267834" 170.617793811084 -84.0329085645237 1.42474587711454 0.15477583799534 0.999981308167783 -4.59511081212224 9 "RP11-167N5.5"
"ENSG00000213050" -739.239703766435 3.46113934473277 -1.42464109225663 0.154806128386343 0.999981308167783 -4.59511081473767 7 "TPM3P1"
"ENSG00000253629" 73.0181276253519 102.775132555547 1.42449827009251 0.154847421575094 0.999981308167783 -4.59511081830233 8 "KB-1107E3.1"
"ENSG00000125384" -187.003178164103 -306.586976419027 -1.42445452588329 0.154860070714791 0.999981308167783 -4.59511081939399 14 "PTGER2"
"ENSG00000237861" -229.43648453646 5.43829283372188 -1.42429016340819 0.154907605041418 0.999981308167783 -4.59511082349571 1 "RP11-332L8.1"
"ENSG00000115137" 90.9868084501388 238.481074155711 1.42382010869461 0.155043608182937 0.999981308167783 -4.59511083522332 2 "DNAJC27"
"ENSG00000276597" 236.568010137673 -100.155944149741 1.42373592677436 0.155067974529411 0.999981308167783 -4.59511083732321 7 "TRBV11-3"
"ENSG00000267283" 129.369497947853 -20.7880077086982 1.42371789988795 0.15507319276704 0.999981308167783 -4.59511083777288 19 "AC005306.3"
"ENSG00000184270" -192.147384509647 -189.548684554279 -1.4236778143192 0.155084796804268 0.999981308167783 -4.59511083877277 1 "HIST2H2AB"
"ENSG00000162927" 71.9544545718982 262.618292295448 1.42359441553624 0.155108941341343 0.999981308167783 -4.59511084085294 2 "PUS10"
"ENSG00000161509" 107.994551768222 -234.001057567141 1.42354049731795 0.155124552569668 0.999981308167783 -4.59511084219762 17 "GRIN2C"
"ENSG00000283101" 128.227979690439 -32.7717293053273 1.42352671955168 0.15512854191144 0.999981308167783 -4.59511084254127 10 "BMS1P21"
"ENSG00000135736" 137.888143984117 -81.1087561119186 1.42324892856669 0.155208992744188 0.999981308167783 -4.5951108494688 16 "CCDC102A"
"ENSG00000226363" 89.8364524435406 -345.950323734471 1.42285759996025 0.155322379000127 0.999981308167783 -4.59511085922546 2 "HAGLROS"
"ENSG00000260285" 144.680666115269 -6.3413351370879 1.42284845906354 0.155325028300115 0.999981308167783 -4.59511085945342 14 "RP11-600F24.7"
"ENSG00000232858" -247.466545709424 -198.218603650253 -1.42283076103435 0.155330157805864 0.999981308167783 -4.59511085989456 13 "RPL34P27"
"ENSG00000230918" -154.813257435673 -214.104808684103 -1.42263009220145 0.155388327647861 0.999981308167783 -4.59511086489651 2 "AC008063.2"
"ENSG00000229487" 111.36885628574 184.200594344599 1.42261547956894 0.155392564202478 0.999981308167783 -4.59511086526071 23 "ALG13-AS1"
"ENSG00000117322" 268.423475162245 137.318349556213 1.42253021225695 0.155417287006067 0.999981308167783 -4.59511086738593 1 "CR2"
"ENSG00000222248" -189.795265199937 78.0155241600589 -1.42235745472552 0.155467386310545 0.999981308167783 -4.59511087169135 6 "RNA5SP201"
"ENSG00000273141" -130.555476531774 -415.333524815377 -1.42193256419053 0.155590655919887 0.999981308167783 -4.59511088227811 18 "RP11-820I16.4"
"ENSG00000155393" -112.889067773036 330.015713442568 -1.42188691855095 0.155603903095521 0.999981308167783 -4.59511088341527 16 "HEATR3"
"ENSG00000176428" 151.384836783948 -204.644545914212 1.42181640486294 0.155624369107717 0.999981308167783 -4.59511088517183 7 "VPS37D"
"ENSG00000237883" -151.210529482811 67.8093903023931 -1.42177092535932 0.155637570242445 0.999981308167783 -4.59511088630473 2 "DGUOK-AS1"
"ENSG00000269210" 174.296783404783 -225.194437358567 1.42168158961507 0.155663503815393 0.999981308167783 -4.59511088853005 2 "RP11-173C1.1"
"ENSG00000273476" 137.145196793652 85.4720360300468 1.42166911358705 0.155667125785082 0.999981308167783 -4.5951108888408 10 "RP11-108L7.14"
"ENSG00000279729" 189.689351203098 -105.049932412288 1.42156459524686 0.155697471475818 0.999981308167783 -4.59511089144407 16 "RP11-14N9.1"
"ENSG00000226232" 86.9654519108304 357.688170026008 1.42154531570901 0.155703069558258 0.999981308167783 -4.59511089192429 16 "NPIPB14P"
"ENSG00000254065" -219.278126015146 40.6213918903707 -1.42147259244444 0.155724187149831 0.999981308167783 -4.59511089373545 8 "RP11-697N18.2"
"ENSG00000172493" 64.2405896174554 568.657961063673 1.42144997010922 0.155730756733248 0.999981308167783 -4.59511089429885 4 "AFF1"
"ENSG00000283195" -317.009111089799 -348.393451458043 -1.42140327091254 0.155744318965168 0.999981308167783 -4.59511089546191 14 "IGHVII-43-1"
"ENSG00000216412" -327.539019962122 -310.732666006563 -1.42129822191581 0.155774830244649 0.999981308167783 -4.59511089807791 6 "RPL12P2"
"ENSG00000272217" 165.734738543577 -48.6717746387055 1.421059815915 0.155844091682719 0.999981308167783 -4.59511090401414 6 "XXbac-BPG157A10.21"
"ENSG00000136813" 84.2789145816762 562.556867458545 1.42104873267365 0.155847312143134 0.999981308167783 -4.59511090429008 9 "KIAA0368"
"ENSG00000198221" 143.906308861253 -83.716879000636 1.42089553011917 0.155891833437812 0.999981308167783 -4.59511090810427 6 "AFDN-AS1"
"ENSG00000196465" -170.444112986298 165.207322469684 -1.42087220922518 0.155898611434349 0.999981308167783 -4.59511090868485 12 "MYL6B"
"ENSG00000259414" 241.440725861261 -195.83340239958 1.42052344241858 0.156000003947548 0.999981308167783 -4.59511091736613 15 "HERC2P7"
"ENSG00000124207" -120.563651082994 136.77712548421 -1.42047756187368 0.156013345944367 0.999981308167783 -4.595110918508 20 "CSE1L"
"ENSG00000117461" -436.887396742055 -11.5813613369364 -1.42041405496688 0.156031815094298 0.999981308167783 -4.59511092008854 1 "PIK3R3"
"ENSG00000234488" -268.258035244638 -285.270873497476 -1.41994565668736 0.156168086582779 0.999981308167783 -4.59511093174341 2 "AC096664.1"
"ENSG00000176868" 82.900022353795 148.89605891604 1.41989753001534 0.156182093240931 0.999981308167783 -4.59511093294071 9 "RP11-334J6.7"
"ENSG00000187800" 102.764071283427 204.896159623031 1.4196927184058 0.15624171175082 0.999981308167783 -4.59511093803564 1 "PEAR1"
"ENSG00000161533" 116.057321567354 480.355879105318 1.41944527680459 0.156313762489602 0.999981308167783 -4.59511094419002 17 "ACOX1"
"ENSG00000228955" -129.988731429306 -153.629766797247 -1.41901974962285 0.156437727775236 0.999981308167783 -4.59511095477125 1 "RP11-452J6.2"
"ENSG00000198055" -154.650996887944 -96.3552953485902 -1.41891327785361 0.156468756997759 0.999981308167783 -4.59511095741824 5 "GRK6"
"ENSG00000251194" -220.731972383132 -141.790204466756 -1.41880581109756 0.156500080936336 0.999981308167783 -4.59511096008986 11 "RP1-68D18.2"
"ENSG00000097033" -90.9227475246822 267.32914239446 -1.41863998052114 0.156548425860732 0.999981308167783 -4.595110964212 1 "SH3GLB1"
"ENSG00000122432" -132.429768110581 483.457375030356 -1.41849554954049 0.156590541368776 0.999981308167783 -4.5951109678018 1 "SPATA1"
"ENSG00000170689" -164.159552508172 -166.69876001337 -1.41848163971028 0.156594597875498 0.999981308167783 -4.59511096814749 17 "HOXB9"
"ENSG00000261655" 153.452419736178 -112.685133534177 1.41835818724271 0.156630603668588 0.999981308167783 -4.59511097121551 8 "CTD-3064M3.3"
"ENSG00000169057" 74.8508331562269 775.749257108332 1.41813409309962 0.156695978407036 0.999981308167783 -4.5951109767841 23 "MECP2"
"ENSG00000241061" -172.880594631324 -40.7037904738702 -1.41788980817912 0.156767267008971 0.999981308167783 -4.59511098285333 15 "RPL5P1"
"ENSG00000274266" -144.905455842773 -174.762047214485 -1.41774879945323 0.156808428191958 0.999981308167783 -4.59511098635627 1 "SNORA73A"
"ENSG00000240184" -82.462909580003 263.37403681699 -1.41755260118986 0.156865713156407 0.999981308167783 -4.5951109912296 5 "PCDHGC3"
"ENSG00000249628" 151.044703046034 -407.122580535881 1.41746546216514 0.15689116066372 0.999981308167783 -4.59511099339383 12 "LINC00942"
"ENSG00000021488" 121.141329852295 142.738666048383 1.41741344983663 0.156906351497279 0.999981308167783 -4.59511099468557 19 "SLC7A9"
"ENSG00000176209" 107.45864506757 207.606466967972 1.41737707212346 0.156916976715548 0.999981308167783 -4.59511099558899 8 "SMIM19"
"ENSG00000110367" 72.3382551899693 551.226581036374 1.41729752067783 0.156940214042036 0.999981308167783 -4.59511099756446 11 "DDX6"
"ENSG00000283528" -107.739225926974 91.5782643506613 -1.4171838548344 0.156973420872348 0.999981308167783 -4.59511100038704 7 "RP11-298A10.1"
"ENSG00000212789" -114.793600042796 189.302045146203 -1.41713075818549 0.156988934586522 0.999981308167783 -4.59511100170544 11 "ST13P5"
"ENSG00000159579" 81.0151117959791 756.271087981915 1.41690596244706 0.157054628042561 0.999981308167783 -4.59511100728669 16 "RSPRY1"
"ENSG00000260280" 134.581942917934 -118.947050296988 1.41657961300749 0.157150036348089 0.999981308167783 -4.59511101538772 16 "SLX1B-SULT1A4"
"ENSG00000152582" 86.8417084296273 699.161800931263 1.41636849944272 0.157211778887838 0.999981308167783 -4.59511102062723 5 "SPEF2"
"ENSG00000280904" 189.951569171946 -51.4270743324283 1.41634824581032 0.1572177032597 0.999981308167783 -4.59511102112985 3 "SNORD19B"
"ENSG00000066923" 96.7546769676612 417.750973516814 1.41633414245334 0.157221828720208 0.999981308167783 -4.5951110214798 7 "STAG3"
"ENSG00000145335" -99.2941363200049 429.176418923641 -1.41625273740862 0.157245642623019 0.999981308167783 -4.59511102349995 4 "SNCA"
"ENSG00000224117" -342.599800498305 -177.273245826243 -1.41587437078986 0.15735636444281 0.999981308167783 -4.59511103288776 13 "PTPN2P2"
"ENSG00000232678" 305.851001695781 150.818614666373 1.41562952253438 0.157428046208144 0.999981308167783 -4.59511103896138 1 "SPTLC1P4"
"ENSG00000279386" 138.868651893396 217.182195122982 1.41547384077069 0.157473636495562 0.999981308167783 -4.59511104282273 4 "RP11-177C12.5"
"ENSG00000283103" -252.721538389407 -95.1008742604336 -1.41527943126172 0.157530582008371 0.999981308167783 -4.59511104764401 19 "LLNLR-245B6.1"
"ENSG00000196177" 130.789406164495 41.4117145410072 1.41521547711127 0.157549318574621 0.999981308167783 -4.59511104922995 10 "ACADSB"
"ENSG00000087302" -98.8654835491083 546.192068713369 -1.41506300993753 0.157593993517954 0.999981308167783 -4.59511105301048 14 "C14orf166"
"ENSG00000260807" 123.28405351775 -12.8034975488983 1.41497238532812 0.157620552313446 0.999981308167783 -4.59511105525731 16 "RP11-161M6.2"
"ENSG00000161217" -124.733530292173 524.293900849975 -1.41495288302343 0.157626268178181 0.999981308167783 -4.59511105574077 3 "PCYT1A"
"ENSG00000161405" 137.305782510028 140.690596050303 1.41492190530434 0.157635347657126 0.999981308167783 -4.59511105650877 17 "IKZF3"
"ENSG00000078687" 99.5387133509913 513.150740548105 1.41490835988441 0.157639317904962 0.999981308167783 -4.59511105684465 17 "TNRC6C"
"ENSG00000234882" -100.439157716528 176.798405352761 -1.41478662933332 0.157675001304454 0.999981308167783 -4.59511105986234 6 "EIF3EP1"
"ENSG00000176054" 164.563797243683 -84.4314338542187 1.41470978030164 0.157697531550498 0.999981308167783 -4.59511106176737 21 "RPL23P2"
"ENSG00000273015" 101.044741372635 199.400493243703 1.41464043519706 0.157717863928489 0.999981308167783 -4.59511106348625 12 "RP11-352M15.2"
"ENSG00000261934" -78.1349668847198 176.125701775523 -1.41448312461463 0.15776399566573 0.999981308167783 -4.59511106738528 5 "PCDHGA9"
"ENSG00000105325" 119.039380596308 259.494882459021 1.4144464116445 0.157774763314554 0.999981308167783 -4.59511106829512 19 "FZR1"
"ENSG00000108771" 152.829236031955 63.7341656742624 1.41436795170946 0.15779777691767 0.999981308167783 -4.5951110702396 17 "DHX58"
"ENSG00000236699" 113.249651697652 319.646304452128 1.41417798590548 0.157853507605197 0.999981308167783 -4.59511107494703 4 "ARHGEF38"
"ENSG00000273443" -111.322174102133 -181.046561953441 -1.41401790495726 0.157900482511891 0.999981308167783 -4.59511107891345 1 "RP11-54O7.18"
"ENSG00000167674" 130.8707075703 17.0664023447872 1.41352924111714 0.158043943997673 0.999981308167783 -4.59511109101857 19 "CTB-50L17.10"
"ENSG00000231160" 84.8862896912028 196.77386273231 1.41349099773813 0.158055175628929 0.999981308167783 -4.59511109196577 4 "KLF3-AS1"
"ENSG00000005020" -98.9363015729612 613.146418798283 -1.41337338046603 0.158089722238942 0.999981308167783 -4.59511109487864 7 "SKAP2"
"ENSG00000246662" 79.7884208042725 303.856571747074 1.41336052563429 0.158093498314756 0.999981308167783 -4.59511109519703 8 "LINC00535"
"ENSG00000267787" -116.144806373169 393.926137556441 -1.4130731129189 0.158177942991582 0.999981308167783 -4.59511110231401 18 "RP11-35G9.5"
"ENSG00000221461" 488.289753010466 -223.051718366909 1.41296237748459 0.158210487287013 0.999981308167783 -4.59511110505563 8 "U3"
"ENSG00000284442" -266.085076684882 42.9938193394312 -1.41284159017165 0.158245991549278 0.999981308167783 -4.59511110804596 10 "MIR2110"
"ENSG00000258572" -136.136220580699 -421.214904161009 -1.41281303812665 0.158254385030634 0.999981308167783 -4.59511110875279 14 "RP11-1070N10.3"
"ENSG00000204256" 101.023028876704 586.981142379459 1.41278619478623 0.158262276510169 0.999981308167783 -4.59511110941731 6 "BRD2"
"ENSG00000183793" 109.577448953012 112.581597286389 1.41246760637254 0.158355958830379 0.999981308167783 -4.59511111730305 16 "NPIPA5"
"ENSG00000182685" 137.398200098159 -77.9313363635455 1.41219748525917 0.158435422102636 0.999981308167783 -4.59511112398773 16 "BRICD5"
"ENSG00000243305" 75.4152083045742 242.672930303072 1.4121260844769 0.158456431588971 0.999981308167783 -4.59511112575441 3 "RP11-362A9.3"
"ENSG00000233033" 112.699675917661 275.367880897693 1.41210014805184 0.158464063835241 0.999981308167783 -4.59511112639621 23 "CASK-AS1"
"ENSG00000276200" -131.901131272544 118.760913422731 -1.41194643069168 0.158509303582457 0.999981308167783 -4.59511113019939 2 "RN7SL820P"
"ENSG00000007171" 111.531541757633 267.421201613819 1.41188778731834 0.158526565188245 0.999981308167783 -4.59511113165023 17 "NOS2"
"ENSG00000170846" 153.420310827132 21.0618185519295 1.41183869799344 0.158541015668531 0.999981308167783 -4.59511113286465 4 "AC093323.3"
"ENSG00000100448" -158.204895002005 -215.166309178072 -1.4117862967768 0.158556442177416 0.999981308167783 -4.59511113416091 14 "CTSG"
"ENSG00000261889" 92.1865253847424 -410.190701951205 1.41165471257362 0.158595184561611 0.999981308167783 -4.59511113741591 16 "RP11-473M20.16"
"ENSG00000248778" 148.323602796092 -176.190474569359 1.41164633270182 0.158597652093613 0.999981308167783 -4.59511113762318 4 "RP11-311D14.1"
"ENSG00000186832" 231.547381328022 -356.527236941777 1.41155647269491 0.158624114048732 0.999981308167783 -4.59511113984576 17 "KRT16"
"ENSG00000144810" -128.64249133424 323.276603235319 -1.41153792669027 0.158629575889265 0.999981308167783 -4.59511114030447 3 "COL8A1"
"ENSG00000164530" 119.487894235372 222.845585026993 1.41122120358673 0.158722873598145 0.999981308167783 -4.5951111481372 6 "PI16"
"ENSG00000115091" -102.366038295863 318.007475806755 -1.41119355322528 0.158731020592203 0.999981308167783 -4.59511114882093 2 "ACTR3"
"ENSG00000284276" 161.489172501225 -133.282252936202 1.41089399453538 0.158819303900976 0.999981308167783 -4.59511115622741 4 "MIR4800"
"ENSG00000122877" -304.343470429806 -21.2450773513983 -1.41085817648082 0.158829862377259 0.999981308167783 -4.59511115711288 10 "EGR2"
"ENSG00000185015" -237.926731588531 52.2325396860748 -1.41070864384724 0.158873947486703 0.999981308167783 -4.59511116080941 8 "CA13"
"ENSG00000235351" 168.409427542299 -50.3420885121997 1.41065008939052 0.158891213001472 0.999981308167783 -4.59511116225674 2 "AC114730.11"
"ENSG00000121210" 89.5329088411292 648.066494251695 1.41052190214143 0.158929015587165 0.999981308167783 -4.59511116542513 4 "KIAA0922"
"ENSG00000167566" 105.744778138774 190.264699517754 1.41031293397331 0.158990655200136 0.999981308167783 -4.59511117058948 12 "NCKAP5L"
"ENSG00000254003" -253.247508341974 -335.384413101423 -1.41029089654772 0.15899715666546 0.999981308167783 -4.5951111711341 7 "CTB-167B5.1"
"ENSG00000277957" -103.939574034194 -257.920253761396 -1.40976077124054 0.159153614646698 0.999981308167783 -4.59511118423199 17 "SENP3-EIF4A1"
"ENSG00000220744" -218.578192481466 -51.2260659263053 -1.40969447637841 0.159173188725503 0.999981308167783 -4.59511118586961 6 "RPL5P18"
"ENSG00000116701" -230.68499107456 245.622513987304 -1.40937611336571 0.159267213350212 0.999981308167783 -4.59511119373269 1 "NCF2"
"ENSG00000133104" -104.187324296625 589.429475659704 -1.40923192080667 0.159309812719929 0.999981308167783 -4.59511119729347 13 "SPG20"
"ENSG00000273184" -144.233724505066 -25.6302210572836 -1.40908587279458 0.159352969063142 0.999981308167783 -4.59511120089976 7 "RP11-212P7.3"
"ENSG00000107796" -115.103222088291 255.602654765157 -1.40888824459509 0.159411381171056 0.999981308167783 -4.59511120577894 10 "ACTA2"
"ENSG00000228477" 84.2517499711119 -366.885687433389 1.40883172212197 0.159428090258917 0.999981308167783 -4.59511120717442 1 "RP3-342P20.2"
"ENSG00000108219" 195.274168675879 239.674850950978 1.40857325394626 0.159504515155522 0.999981308167783 -4.59511121355446 10 "TSPAN14"
"ENSG00000250934" 105.736771651991 277.636570353667 1.40850889846531 0.159523548359283 0.999981308167783 -4.59511121514282 3 "RP11-71E19.1"
"ENSG00000173611" 100.503117198056 399.203720129408 1.40804924217043 0.159659542299711 0.999981308167783 -4.59511122648574 9 "SCAI"
"ENSG00000143816" 209.952751231516 -54.7870356101015 1.40799397397148 0.159675899871546 0.999981308167783 -4.59511122784939 1 "WNT9A"
"ENSG00000100027" 116.817550159685 111.498027329833 1.40766628176626 0.159772912108276 0.999981308167783 -4.59511123593324 22 "YPEL1"
"ENSG00000166025" 66.7905738668034 354.729927902461 1.40758926309546 0.159795719726077 0.999981308167783 -4.59511123783299 11 "AMOTL1"
"ENSG00000157214" -77.9636524985249 327.921076936692 -1.40746526693483 0.159832444022239 0.999981308167783 -4.59511124089121 7 "STEAP2"
"ENSG00000188157" 167.483705075983 148.761543942364 1.40743509434184 0.159841381293006 0.999981308167783 -4.59511124163534 1 "AGRN"
"ENSG00000264769" 153.558880830758 -167.371351050374 1.40721815548042 0.159905650809018 0.999981308167783 -4.59511124698514 17 "RP11-498C9.12"
"ENSG00000253957" 156.753501470199 -402.742141769625 1.40706005719979 0.159952500769227 0.999981308167783 -4.5951112508834 14 "IGHV3-22"
"ENSG00000204610" -254.935791009063 -105.590937756183 -1.406980657437 0.159976033575859 0.999981308167783 -4.59511125284099 6 "TRIM15"
"ENSG00000251548" 225.293351660057 -19.2053450053319 1.40695247788879 0.159984386169617 0.999981308167783 -4.59511125353573 5 "RP11-215G15.4"
"ENSG00000254245" -76.3692280767854 198.622886447062 -1.40677310747326 0.160037560428792 0.999981308167783 -4.59511125795774 5 "PCDHGA3"
"ENSG00000204536" 130.573530372015 35.8419295664246 1.40673840302394 0.160047850090003 0.999981308167783 -4.59511125881317 6 "CCHCR1"
"ENSG00000095574" 73.4924897772483 242.225110805829 1.4066643328456 0.160069813131351 0.999981308167783 -4.59511126063897 10 "IKZF5"
"ENSG00000101191" 93.8265009555523 235.466299156955 1.40664574285187 0.160075325732705 0.999981308167783 -4.59511126109723 20 "DIDO1"
"ENSG00000066027" -96.1978966760299 309.116894444908 -1.40643140090784 0.16013889621926 0.999981308167783 -4.59511126638002 1 "PPP2R5A"
"ENSG00000121933" -257.352365716555 -41.6673138251458 -1.40640994194669 0.160145261666999 0.999981308167783 -4.59511126690892 1 "TMIGD3"
"ENSG00000258301" 128.922760706914 34.6120328906389 1.40613663404782 0.16022635073557 0.999981308167783 -4.59511127364382 14 "RP11-488C13.5"
"ENSG00000275719" -110.146695307605 -316.134712420845 -1.40594946621085 0.160281900434968 0.999981308167783 -4.59511127825534 19 "CTB-147N14.6"
"ENSG00000132740" 121.508985928538 665.518788061856 1.40579106021121 0.160328925287481 0.999981308167783 -4.59511128215767 11 "IGHMBP2"
"ENSG00000168484" 72.7709102599414 -263.598229708943 1.40507940740132 0.160540317562385 0.999981308167783 -4.59511129968412 8 "SFTPC"
"ENSG00000112293" 113.050384284042 7.44258703992644 1.40494536044712 0.160580159046247 0.999981308167783 -4.59511130298443 6 "GPLD1"
"ENSG00000253767" -77.4317333496992 217.82792132072 -1.40491656866651 0.160588717526919 0.999981308167783 -4.59511130369324 5 "PCDHGA8"
"ENSG00000268912" 143.936343911345 -144.993925495905 1.40436293794714 0.16075335386548 0.999981308167783 -4.59511131732034 19 "CTD-2619J13.17"
"ENSG00000273542" -252.564302251746 -263.305015026286 -1.40431503594162 0.160767604767546 0.999981308167783 -4.59511131849912 6 "HIST1H4K"
"ENSG00000258424" -122.982105605843 132.41894107825 -1.40430963540003 0.160769211494951 0.999981308167783 -4.595111318632 14 "RP11-471B22.2"
"ENSG00000188460" -117.011926478956 -378.873076420342 -1.40395742013773 0.160874026128394 0.999981308167783 -4.5951113272984 1 "ACTBP11"
"ENSG00000148384" 103.006961183907 212.609429784106 1.40352776501206 0.161001955923987 0.999981308167783 -4.59511133786728 9 "INPP5E"
"ENSG00000164687" -270.574298921591 -90.3520126161022 -1.40305945089845 0.16114148418054 0.999981308167783 -4.59511134938348 8 "FABP5"
"ENSG00000253870" 284.192227564386 -306.845685039624 1.40282723887231 0.161210702763589 0.999981308167783 -4.59511135509239 2 "IGKV1-32"
"ENSG00000058600" 76.0450458943053 445.163227119038 1.40268056689223 0.161254434867788 0.999981308167783 -4.59511135869772 16 "POLR3E"
"ENSG00000241932" -284.872320663768 -312.805545421844 -1.40264182984483 0.161265986307427 0.999981308167783 -4.59511135964995 16 "RP11-14K2.1"
"ENSG00000130821" 144.696664919024 22.0986181003038 1.40258530843743 0.161282842191293 0.999981308167783 -4.59511136103912 23 "SLC6A8"
"ENSG00000080823" 116.451281575432 553.405791842143 1.4024934729076 0.161310232341084 0.999981308167783 -4.59511136329627 14 "MOK"
"ENSG00000224525" 111.235370362123 210.925937786499 1.402408401481 0.161335608224654 0.999981308167783 -4.59511136538699 1 "RP11-561I11.3"
"ENSG00000254207" -346.162561174455 -96.5440489233546 -1.40215860973853 0.161410135859105 0.999981308167783 -4.59511137152515 8 "RP11-43A14.1"
"ENSG00000136643" -99.1313979606737 307.260487789101 -1.40206121961582 0.161439200148184 0.999981308167783 -4.59511137391809 1 "RPS6KC1"
"ENSG00000117593" -112.858282542324 -47.7577735886081 -1.4017052007943 0.161545481129391 0.999981308167783 -4.59511138266423 1 "DARS2"
"ENSG00000163568" -237.668875871791 100.777785451097 -1.40162210822132 0.161570294070175 0.999981308167783 -4.59511138470519 1 "AIM2"
"ENSG00000163584" -141.246154257779 51.973715973641 -1.40148484960059 0.161611288289001 0.999981308167783 -4.59511138807633 3 "RPL22L1"
"ENSG00000063601" 99.736682372234 596.851197036241 1.40146479959817 0.161617277163437 0.999981308167783 -4.59511138856876 23 "MTMR1"
"ENSG00000047457" 114.087569102134 589.490795115827 1.40144292264397 0.16162381193445 0.999981308167783 -4.59511138910594 3 "CP"
"ENSG00000272360" 148.597243799793 -335.568263143559 1.40136579726771 0.161646851319848 0.999981308167783 -4.59511139100008 3 "RP11-359I18.5"
"ENSG00000163993" -159.167836414272 -213.787020193297 -1.40133369232316 0.161656442646932 0.999981308167783 -4.59511139178851 4 "S100P"
"ENSG00000152953" -135.054969532962 490.297168992834 -1.40130407746359 0.161665290445044 0.999981308167783 -4.59511139251571 4 "STK32B"
"ENSG00000061938" 116.517462371126 455.711838050362 1.40122594221973 0.161688636055294 0.999981308167783 -4.59511139443435 3 "TNK2"
"ENSG00000135838" -207.522826961266 -6.78209880338564 -1.40111757359691 0.161721019158627 0.999981308167783 -4.59511139709528 1 "NPL"
"ENSG00000126698" -101.472780212096 229.4500185617 -1.40110306534798 0.161725354938578 0.999981308167783 -4.59511139745147 1 "DNAJC8"
"ENSG00000171316" 76.0397996924061 726.708907288615 1.40109161744952 0.161728776197058 0.999981308167783 -4.59511139773256 8 "CHD7"
"ENSG00000198719" 117.638919180919 -2.97173721795729 1.4009984501372 0.161756621725231 0.999981308167783 -4.59511140002 6 "DLL1"
"ENSG00000243708" 138.73698572783 73.6540824231341 1.40077550256896 0.161823270265075 0.999981308167783 -4.59511140549319 15 "PLA2G4B"
"ENSG00000229331" -180.45787397002 -7.01052380216731 -1.40064122348789 0.161863422039083 0.999981308167783 -4.59511140878923 23 "GK-IT1"
"ENSG00000142798" 182.035048666131 416.35468839506 1.4004786299764 0.161912050410952 0.999981308167783 -4.59511141277983 1 "HSPG2"
"ENSG00000137770" 71.8139000260929 704.473644070559 1.40039249878523 0.161937814956459 0.999981308167783 -4.59511141489366 15 "CTDSPL2"
"ENSG00000254634" -118.519933569137 156.957021670128 -1.40038169972021 0.161941045515 0.999981308167783 -4.59511141515859 16 "SMG1P6"
"ENSG00000272333" 133.965571629233 491.702815227443 1.40036732353002 0.161945346252257 0.999981308167783 -4.59511141551146 19 "KMT2B"
"ENSG00000160813" -145.841088598729 -202.69575941078 -1.3999569230817 0.162068156858285 0.999981308167783 -4.59511142558129 7 "PPP1R35"
"ENSG00000130822" 218.511520038108 135.305842495198 1.39969729085035 0.162145887097574 0.999981308167783 -4.59511143195026 23 "PNCK"
"ENSG00000246526" 181.701677952091 -362.626000955082 1.39952240915553 0.162198260115396 0.999981308167783 -4.59511143623964 4 "RP11-539L10.2"
"ENSG00000271557" -200.118990026012 176.707167231178 -1.399431277227 0.162225557089945 0.999981308167783 -4.59511143847457 11 "YPEL5P2"
"ENSG00000275152" 120.828430329147 115.917063272819 1.39916758341497 0.162304561536605 0.999981308167783 -4.59511144494079 17 "CCL16"
"ENSG00000268047" 172.214640136155 -97.7713087553539 1.39888560578375 0.162389076141783 0.999981308167783 -4.59511145185406 19 "AC018766.6"
"ENSG00000200059" 377.607337714266 -236.028432122718 1.39885552444812 0.162398094113347 0.999981308167783 -4.59511145259144 16 "Y_RNA"
"ENSG00000114631" 186.659555750807 -323.602107681631 1.39876289341629 0.162425866004885 0.999981308167783 -4.59511145486214 3 "PODXL2"
"ENSG00000171517" 105.484763892353 163.059161675984 1.398756628624 0.162427744394263 0.999981308167783 -4.5951114550157 1 "LPAR3"
"ENSG00000204539" -168.565321313941 -291.236085084921 -1.39863625251096 0.162463840276736 0.999981308167783 -4.59511145796631 6 "CDSN"
"ENSG00000187676" 106.065533339299 359.675548640379 1.39831939705011 0.162558881301826 0.999981308167783 -4.59511146573165 13 "B3GLCT"
"ENSG00000173698" -120.675329834343 310.794396165707 -1.39827162257516 0.16257321493792 0.999981308167783 -4.59511146690235 23 "ADGRG2"
"ENSG00000205268" 69.4492108431813 576.92665432061 1.39821462789855 0.162590316134665 0.999981308167783 -4.5951114682989 8 "PDE7A"
"ENSG00000272934" 198.938005864143 -223.121136061644 1.39808212209649 0.162630079629205 0.999981308167783 -4.59511147154556 9 "RP11-392E22.10"
"ENSG00000146409" 151.090932075463 56.1616556758647 1.39800432404366 0.162653429372861 0.999981308167783 -4.59511147345161 6 "SLC18B1"
"ENSG00000219133" -199.356298079383 -454.319607631339 -1.3976289315359 0.162766132595097 0.999981308167783 -4.59511148264729 1 "RP11-203F10.6"
"ENSG00000171813" 119.618746284198 -270.114754731976 1.39740926336599 0.162832110445743 0.999981308167783 -4.59511148802713 10 "PWWP2B"
"ENSG00000177105" -124.94967628278 -140.787497816372 -1.39740394456008 0.162833708212326 0.999981308167783 -4.59511148815739 11 "RHOG"
"ENSG00000272851" -167.022211971629 -211.549654667727 -1.39723190675046 0.162885394676392 0.999981308167783 -4.59511149237016 2 "RP11-801F7.1"
"ENSG00000232220" -112.191027866112 116.120179489896 -1.39705888566242 0.162937389064997 0.999981308167783 -4.59511149660653 19 "AC008440.5"
"ENSG00000270187" 276.850487543799 -348.609323446275 1.39685143988436 0.162999744924088 0.999981308167783 -4.59511150168497 2 "IGKV1OR2-11"
"ENSG00000182257" 110.983856343972 -371.94320076764 1.39681877690737 0.163009564690172 0.999981308167783 -4.59511150248459 22 "PRR34"
"ENSG00000196611" -204.064232735539 141.429723394922 -1.39667701789982 0.163052188165606 0.999981308167783 -4.5951115059545 11 "MMP1"
"ENSG00000221869" -150.149577957409 -222.928866524849 -1.39650814735148 0.163102974417304 0.999981308167783 -4.59511151008752 8 "CEBPD"
"ENSG00000276259" 103.813104381176 277.443203133979 1.3964484249293 0.163120938244423 0.999981308167783 -4.59511151154918 16 "RP11-481J2.4"
"ENSG00000244332" 175.40696514391 -56.2133648300666 1.3963999621533 0.163135516397032 0.999981308167783 -4.59511151273515 10 "RP11-119K6.6"
"ENSG00000240808" 192.366535979965 234.853403365736 1.39635941135735 0.163147715293195 0.999981308167783 -4.59511151372747 11 "CTD-3236F5.1"
"ENSG00000134333" -142.4537951936 308.049068465571 -1.39605845168763 0.163238274545831 0.999981308167783 -4.59511152109143 11 "LDHA"
"ENSG00000087299" 153.670531276867 -171.351204671662 1.39593792940798 0.16327455054888 0.999981308167783 -4.59511152403995 14 "L2HGDH"
"ENSG00000112200" 61.3223579598348 676.919309171426 1.39547621774992 0.163413577539716 0.999981308167783 -4.59511153533329 6 "ZNF451"
"ENSG00000213918" 124.152304053711 99.4975871381876 1.39523491116676 0.163486273476597 0.999981308167783 -4.59511154123407 16 "DNASE1"
"ENSG00000232727" -149.09926164277 54.4011433452987 -1.39502337921553 0.16355001961989 0.999981308167783 -4.59511154640593 7 "YWHAEP1"
"ENSG00000259429" 113.877772862938 132.426544748601 1.39500280521098 0.163556220694652 0.999981308167783 -4.595111546909 15 "UBE2Q2P2"
"ENSG00000238045" 125.752644679148 -172.944505875044 1.39484821034688 0.163602821795022 0.999981308167783 -4.59511155068819 16 "AC009133.12"
"ENSG00000152495" 69.0116986939481 499.716322435098 1.39467766308222 0.16365424322943 0.999981308167783 -4.59511155485698 5 "CAMK4"
"ENSG00000235251" -211.003190951654 77.6986995841019 -1.39432015336501 0.163762075049293 0.999981308167783 -4.59511156359395 1 "RP11-384B12.2"
"ENSG00000196756" -166.296832953621 492.885611419137 -1.39424128930857 0.16378586919437 0.999981308167783 -4.595111565521 20 "SNHG17"
"ENSG00000110237" 96.7059257745881 298.780903864626 1.39423889331445 0.163786592132786 0.999981308167783 -4.59511156557961 11 "ARHGEF17"
"ENSG00000189431" 78.5020666881221 -393.159978074818 1.39412739101423 0.16382023816126 0.999981308167783 -4.59511156830392 11 "RASSF10"
"ENSG00000048707" 76.3375200501119 1252.66343514549 1.39385178667 0.163903424696199 0.999981308167783 -4.59511157503697 1 "VPS13D"
"ENSG00000260566" 87.4410615726256 196.397063750548 1.39372103857174 0.163942899969705 0.999981308167783 -4.59511157823069 16 "RP11-20G6.3"
"ENSG00000255326" -278.229718820162 -192.649600068707 -1.39370027478399 0.163949169602812 0.999981308167783 -4.59511157873782 11 "CTD-2530H12.4"
"ENSG00000275532" 189.254928014793 -109.0414463905 1.39321142218146 0.164096831160446 0.999981308167783 -4.59511159067589 17 "CTB-58E17.3"
"ENSG00000176783" -104.944336722509 494.648004379755 -1.39300499991734 0.164159212695344 0.999981308167783 -4.5951115957157 5 "RUFY1"
"ENSG00000062650" 83.0419663234432 477.047561500943 1.39278596653172 0.164225424941223 0.999981308167783 -4.59511160106257 10 "WAPL"
"ENSG00000187116" -143.337277033261 -223.352844547493 -1.39271136850808 0.164247980001215 0.999981308167783 -4.59511160288334 19 "LILRA5"
"ENSG00000109046" -119.467178471948 430.430063431618 -1.3923193132137 0.16436655820802 0.999981308167783 -4.59511161245125 17 "WSB1"
"ENSG00000160746" -116.910024942267 374.697051411372 -1.39216295964059 0.164413865806778 0.999981308167783 -4.5951116162662 3 "ANO10"
"ENSG00000126353" 188.554164618339 -128.767101457884 1.39181695662693 0.164518591824272 0.999981308167783 -4.59511162470706 17 "CCR7"
"ENSG00000213719" -189.919951802038 3.26340989537604 -1.39180449730183 0.164522363873837 0.999981308167783 -4.595111625011 6 "CLIC1"
"ENSG00000179639" 128.753706093925 298.889650588546 1.39150359703326 0.164613480996191 0.999981308167783 -4.59511163234983 1 "FCER1A"
"ENSG00000179761" 147.514369232816 335.475634776365 1.39139488684225 0.164646409443172 0.999981308167783 -4.59511163500083 17 "PIPOX"
"ENSG00000163209" -233.948835062237 -424.731522305227 -1.39139129037914 0.164647498901135 0.999981308167783 -4.59511163508859 1 "SPRR3"
"ENSG00000171401" -190.710893479673 -231.284221547801 -1.39096534165973 0.164776567842147 0.999981308167783 -4.59511164547374 17 "KRT13"
"ENSG00000276384" 178.706685418858 -134.928358876672 1.39096446129475 0.164776834685204 0.999981308167783 -4.59511164549519 17 "RP11-186B7.7"
"ENSG00000197712" -78.541548832624 413.60856197116 -1.39073712853204 0.164845751309113 0.999981308167783 -4.59511165103654 4 "FAM114A1"
"ENSG00000203872" 111.144563898064 218.327597370275 1.39016664662195 0.165018790460063 0.999981308167783 -4.5951116649385 6 "C6orf163"
"ENSG00000115598" -126.330608093901 -222.387170406097 -1.38991228372097 0.165095988250333 0.999981308167783 -4.5951116711352 2 "IL1RL2"
"ENSG00000214706" -108.721489099701 -91.3720566392151 -1.38972942974141 0.165151500299888 0.999981308167783 -4.59511167558916 3 "IFRD2"
"ENSG00000259417" 102.040240055629 -317.020765064026 1.38947152887547 0.165229819535142 0.999981308167783 -4.59511168187005 15 "LINC01314"
"ENSG00000031823" 134.630844992446 342.648553457511 1.38944853445435 0.165236803832725 0.999981308167783 -4.59511168243007 19 "RANBP3"
"ENSG00000157514" 199.336516571525 34.6071478520491 1.38914191437637 0.165329957536981 0.999981308167783 -4.59511168989586 23 "TSC22D3"
"ENSG00000198162" -104.206473525567 498.833561518201 -1.38912509835413 0.165335067529001 0.999981308167783 -4.59511169030525 1 "MAN1A2"
"ENSG00000257335" -153.522024112067 385.571398385153 -1.38911625929652 0.165337753557647 0.999981308167783 -4.59511169052041 7 "MGAM"
"ENSG00000234814" 175.614858489954 186.367614801683 1.38901856268617 0.16536744397171 0.999981308167783 -4.59511169289885 10 "SVILP1"
"ENSG00000241612" -206.49261469817 38.9593055795003 -1.38872145018634 0.165457762441118 0.999981308167783 -4.59511170013102 4 "RP13-585F24.1"
"ENSG00000160209" 160.286671223671 133.691799341322 1.38841920074737 0.165549680659617 0.999981308167783 -4.59511170748658 21 "PDXK"
"ENSG00000047621" -85.7177306377691 183.441603415591 -1.38826633874936 0.165596182765418 0.999981308167783 -4.59511171120608 12 "C12orf4"
"ENSG00000063177" -142.531478332422 -217.099305967107 -1.38817161426037 0.165625003820545 0.999981308167783 -4.59511171351082 19 "RPL18"
"ENSG00000204065" 397.247895880357 -134.912356045162 1.38795475038059 0.165691001489987 0.999981308167783 -4.59511171878655 23 "TCEAL5"
"ENSG00000092330" -149.37808347255 -31.7867215848093 -1.38786446550508 0.165718483519639 0.999981308167783 -4.59511172098266 14 "TINF2"
"ENSG00000152669" 134.559074544849 -312.685226022688 1.38753958397716 0.165817403434271 0.999981308167783 -4.59511172888418 5 "CCNO"
"ENSG00000254851" -191.192451647703 61.4404094842227 -1.38752669883385 0.165821327620201 0.999981308167783 -4.59511172919754 11 "RP11-109L13.1"
"ENSG00000140398" 108.003563958334 263.278243465517 1.38742591737933 0.165852023150233 0.999981308167783 -4.59511173164827 15 "NEIL1"
"ENSG00000160298" 150.552532205528 75.0527049059944 1.38741842267373 0.165854306022761 0.999981308167783 -4.59511173183053 21 "C21orf58"
"ENSG00000177045" 130.411723643568 -203.820440018543 1.38732388399813 0.165883104351691 0.999981308167783 -4.59511173412929 19 "SIX5"
"ENSG00000278828" -101.318534157548 64.8057935566973 -1.38714738597746 0.165936879192294 0.999981308167783 -4.59511173842046 6 "HIST1H3H"
"ENSG00000263586" 114.154407077757 66.7474187154478 1.38709245490599 0.165953618094092 0.999981308167783 -4.59511173975592 17 "HID1-AS1"
"ENSG00000250144" -266.347326998725 -321.727169233442 -1.38678538129787 0.166047214730401 0.999981308167783 -4.5951117472203 4 "RP11-553P9.1"
"ENSG00000258227" -175.541268170118 -303.723058453713 -1.38644713429995 0.16615035914527 0.999981308167783 -4.59511175544059 7 "CLEC5A"
"ENSG00000275107" -240.707686955969 -326.933430247035 -1.38622773412437 0.166217288456596 0.999981308167783 -4.59511176077142 17 "MIR6782"
"ENSG00000196405" 114.267835850397 603.965605431568 1.3860672990987 0.166266242968769 0.999981308167783 -4.59511176466911 14 "EVL"
"ENSG00000145358" 395.591254104279 51.1874138211419 1.38601448355009 0.166282361275518 0.999981308167783 -4.59511176595213 4 "DDIT4L"
"ENSG00000171368" 125.12442920005 -13.3631997007013 1.38580401881868 0.166346602832977 0.999981308167783 -4.5951117710643 5 "TPPP"
"ENSG00000152520" 74.5783000850142 377.023715597452 1.38573086398094 0.16636893675501 0.999981308167783 -4.5951117728411 13 "PAN3"
"ENSG00000006118" 144.331848366685 121.698838148234 1.38571286520744 0.16637443206557 0.999981308167783 -4.5951117732783 11 "TMEM132A"
"ENSG00000107175" -169.433676176217 -148.59008565955 -1.38550313119379 0.166438477269301 0.999981308167783 -4.59511177837169 9 "CREB3"
"ENSG00000076685" 71.2574128577391 957.133015825262 1.3851814475546 0.166536743962076 0.999981308167783 -4.59511178618227 10 "NT5C2"
"ENSG00000270823" -240.459498801739 -60.2422225951221 -1.38503799574382 0.166580579171706 0.999981308167783 -4.59511178966472 7 "RP11-2E11.6"
"ENSG00000083844" 110.792621248502 96.0290688268427 1.38487060172549 0.166631741503193 0.999981308167783 -4.59511179372806 19 "ZNF264"
"ENSG00000106261" 77.032328996584 292.424532001716 1.3848598746268 0.166635020538919 0.999981308167783 -4.5951117939884 7 "ZKSCAN1"
"ENSG00000279568" 134.762315307531 86.4719175938453 1.38480419630884 0.166652040944968 0.999981308167783 -4.59511179533977 16 "RP11-20I23.5"
"ENSG00000160949" 120.468867135928 -290.701966048421 1.38458277887787 0.166719739407681 0.999981308167783 -4.59511180071343 8 "TONSL"
"ENSG00000111218" 176.759931260994 133.80560845669 1.3843239524255 0.16679890196529 0.999981308167783 -4.59511180699388 12 "PRMT8"
"ENSG00000146282" -96.6574440371909 476.054350817093 -1.38430848238481 0.16680363440335 0.999981308167783 -4.59511180736916 6 "RARS2"
"ENSG00000110075" 62.4542735531083 944.542472529164 1.38427678713693 0.166813330608381 0.999981308167783 -4.59511180813817 11 "PPP6R3"
"ENSG00000279283" 147.643491644797 36.2518216425248 1.38404018225785 0.166885726155027 0.999981308167783 -4.5951118138782 12 "RP11-417L19.5"
"ENSG00000266320" -161.213780473114 -227.946822694608 -1.38400305867049 0.166897087251029 0.999981308167783 -4.59511181477876 22 "MIR3909"
"ENSG00000070413" 117.800778598502 75.2325920446624 1.38395318833921 0.166912350206913 0.999981308167783 -4.5951118159884 22 "DGCR2"
"ENSG00000082146" -96.218448007902 720.130592290422 -1.38379539751718 0.166960649462895 0.999981308167783 -4.5951118198157 2 "STRADB"
"ENSG00000164080" 121.028072115505 306.702699340364 1.38334281671832 0.167099241391004 0.999981308167783 -4.5951118307906 3 "RAD54L2"
"ENSG00000215221" -160.731246301092 -491.915996626406 -1.38328605729756 0.167116628706361 0.999981308167783 -4.59511183216672 9 "UBA52P6"
"ENSG00000126822" 117.312266713998 306.88209375685 1.38281308867471 0.167261567874088 0.999981308167783 -4.59511184363196 14 "PLEKHG3"
"ENSG00000224376" 122.957166632453 -204.712926100218 1.38258192078664 0.167332442706118 0.999981308167783 -4.59511184923421 2 "AC017104.6"
"ENSG00000189157" 100.97563663342 560.058747145905 1.38245052280911 0.16737273870236 0.999981308167783 -4.59511185241819 4 "FAM47E"
"ENSG00000143603" 93.5239952789095 411.891028983899 1.38191605978589 0.167536718536117 0.999981308167783 -4.59511186536601 1 "KCNN3"
"ENSG00000231344" -295.406116907111 -189.053858388538 -1.38188371647318 0.167546645743751 0.999981308167783 -4.5951118661494 1 "RP3-426I6.2"
"ENSG00000284587" 169.987182680863 -63.9399146067566 1.38171032823003 0.167599871750829 0.999981308167783 -4.59511187034867 4 "MIR943"
"ENSG00000213683" -215.726506104884 -252.91770729478 -1.38158080416929 0.167639640820688 0.999981308167783 -4.5951118734853 22 "AC002056.3"
"ENSG00000265273" -102.105141116326 -378.384644887001 -1.38153338348636 0.167654202645006 0.999981308167783 -4.59511187463354 18 "PGDP1"
"ENSG00000227347" -125.918743423432 9.30470900753165 -1.38118327968563 0.167761741119424 0.999981308167783 -4.5951118831101 2 "HNRNPKP2"
"ENSG00000182557" 160.564186124342 134.838696044673 1.38099960479744 0.167818179776441 0.999981308167783 -4.59511188755629 17 "SPNS3"
"ENSG00000126653" -108.599967552819 264.647855332287 -1.38069924010598 0.167910505068104 0.999981308167783 -4.59511189482594 17 "NSRP1"
"ENSG00000129925" -162.0759794286 -7.85177626628366 -1.38069120311087 0.167912975983269 0.999981308167783 -4.59511189502049 16 "TMEM8A"
"ENSG00000270751" 75.4967637534871 358.331061047215 1.38055903422805 0.167953614263215 0.999981308167783 -4.59511189821878 4 "FBXW7-AS1"
"ENSG00000112640" 111.056557892312 133.83369838913 1.38055239082946 0.167955657120171 0.999981308167783 -4.59511189837953 6 "PPP2R5D"
"ENSG00000006047" 182.427056241988 -248.970338833283 1.37970963265476 0.168214958500831 0.999981308167783 -4.5951119187661 17 "YBX2"
"ENSG00000160796" 132.101827554914 408.268798272451 1.37927825451872 0.168347802253426 0.999981308167783 -4.59511192919657 3 "NBEAL2"
"ENSG00000232320" -123.634012811155 48.8286958521774 -1.37925131713849 0.168356100291472 0.999981308167783 -4.59511192984778 2 "AC009299.5"
"ENSG00000134697" -101.646679882211 421.001429979467 -1.37918557640594 0.168376352962939 0.999981308167783 -4.59511193143703 1 "GNL2"
"ENSG00000225234" 154.090798780943 -24.067249052929 1.37907273832239 0.168411119135193 0.999981308167783 -4.59511193416466 2 "TRAPPC12-AS1"
"ENSG00000134996" -122.142624723083 88.4483589768204 -1.37878343070987 0.168500281437267 0.999981308167783 -4.5951119411571 9 "OSTF1"
"ENSG00000223908" -398.991918554466 -130.761205544727 -1.37875741847956 0.168508299939667 0.999981308167783 -4.59511194178572 5 "AC068657.2"
"ENSG00000201176" -117.372495150015 254.298280833115 -1.37871866956724 0.16852024517054 0.999981308167783 -4.5951119427221 4 "RNU6-853P"
"ENSG00000128218" 292.702164620304 -371.093087477345 1.37864323199922 0.168543502339209 0.999981308167783 -4.5951119445451 22 "VPREB3"
"ENSG00000154096" 173.025161922809 -25.6242574125425 1.3786333777283 0.16854654055877 0.999981308167783 -4.59511194478324 11 "THY1"
"ENSG00000135605" -126.40910541505 415.813831997694 -1.37810347250477 0.168709978988031 0.999981308167783 -4.59511195758565 4 "TEC"
"ENSG00000166405" 150.766535767806 130.690593176455 1.37801416937247 0.168737534449606 0.999981308167783 -4.59511195974269 11 "RIC3"
"ENSG00000215819" -272.266964868996 -46.7617562653877 -1.3779175056525 0.168767364917311 0.999981308167783 -4.59511196207734 1 "KRT18P12"
"ENSG00000243244" -84.641115162534 335.945527259067 -1.37782554230388 0.168795748530906 0.999981308167783 -4.59511196429846 2 "STON1"
"ENSG00000163050" 150.160299808374 -104.864827601942 1.3778051287891 0.168802049455274 0.999981308167783 -4.59511196479141 1 "COQ8A"
"ENSG00000176473" 115.145657668 289.683649620692 1.37767555402075 0.168842048693813 0.999981308167783 -4.59511196792046 14 "WDR25"
"ENSG00000256039" -174.626623033771 78.6592725485202 -1.37741043729539 0.168923911437861 0.999981308167783 -4.59511197432189 12 "RP11-291B21.2"
"ENSG00000078053" 195.64534468345 310.407282151114 1.37701181668878 0.16904705370013 0.999981308167783 -4.59511198394453 7 "AMPH"
"ENSG00000139372" -99.6148164543968 406.1204621638 -1.3768457680635 0.169098369517647 0.999981308167783 -4.59511198795212 12 "TDG"
"ENSG00000207973" -150.204535915128 -391.225234558606 -1.37679443075593 0.169114237216476 0.999981308167783 -4.59511198919104 7 "MIR589"
"ENSG00000124208" -143.834616809473 138.277436331942 -1.37675436824862 0.169126620798067 0.999981308167783 -4.59511199015777 20 "TMEM189-UBE2V1"
"ENSG00000146070" -111.585220911654 -380.353759814711 -1.37669556617134 0.169144798137731 0.999981308167783 -4.59511199157679 6 "PLA2G7"
"ENSG00000216490" -84.2324623768521 -353.289094062438 -1.37669403490337 0.169145271514412 0.999981308167783 -4.5951119916137 19 "IFI30"
"ENSG00000155744" 66.6345865529389 544.203107092233 1.37663106559298 0.169164738730586 0.999981308167783 -4.59511199313321 2 "FAM126B"
"ENSG00000216657" -124.368798420305 -105.085503496139 -1.37645397577138 0.169219495795767 0.999981308167783 -4.59511199740611 6 "GLRX3P2"
"ENSG00000251012" -210.949665474702 -326.669204298342 -1.37633096996931 0.169257537653521 0.999981308167783 -4.59511200037365 3 "RP11-484M3.5"
"ENSG00000242352" 126.195521900674 83.2153620864096 1.37615217927864 0.169312843504345 0.999981308167783 -4.59511200468664 1 "FAM91A3P"
"ENSG00000225434" 210.846573399503 -203.111448076504 1.37608990946012 0.169332108800973 0.999981308167783 -4.59511200618864 9 "LINC01504"
"ENSG00000214293" 197.374253750673 -101.087082043387 1.37584240175647 0.169408700065673 0.999981308167783 -4.59511201215803 7 "APTR"
"ENSG00000246922" 96.5629408787991 266.137140588319 1.37573089592069 0.169443214059032 0.999981308167783 -4.59511201484709 15 "UBAP1L"
"ENSG00000227118" -231.629431642017 47.0820028140986 -1.37554928575413 0.16949943850675 0.999981308167783 -4.59511201922614 4 "BTF3P13"
"ENSG00000182831" 114.794986018389 192.062594590767 1.37533477045895 0.169565868076822 0.999981308167783 -4.59511202439794 16 "C16orf72"
"ENSG00000188735" 202.610523398639 148.578271841147 1.37519188513756 0.169610126645767 0.999981308167783 -4.59511202784239 12 "TMEM120B"
"ENSG00000163636" 81.2631326473044 546.693726193946 1.3751765729008 0.169614870109183 0.999981308167783 -4.59511202821149 3 "PSMD6"
"ENSG00000167526" -160.21616853292 -245.560148787772 -1.37510088594716 0.169638318069825 0.999981308167783 -4.59511203003582 16 "RPL13"
"ENSG00000227765" -314.750567819497 -198.536085258225 -1.37499947840996 0.169669738135219 0.999981308167783 -4.59511203248 4 "MYL12BP2"
"ENSG00000108691" -134.542092795767 -106.352442463789 -1.37479350578451 0.169733570066875 0.999981308167783 -4.59511203744389 17 "CCL2"
"ENSG00000228137" 328.407019637224 9.88893192759016 1.37440584567691 0.169853756801011 0.999981308167783 -4.59511204678441 21 "AP001469.7"
"ENSG00000224934" 105.900432455906 206.168590203392 1.37432272488349 0.169879535167512 0.999981308167783 -4.59511204878681 10 "RP11-441O15.3"
"ENSG00000011021" 172.091531384562 280.488606866191 1.37432248882237 0.16987960838166 0.999981308167783 -4.59511204879254 1 "CLCN6"
"ENSG00000233448" 105.670319854213 37.1505971202646 1.37419029828215 0.169920610886399 0.999981308167783 -4.59511205197683 7 "PMS2P9"
"ENSG00000135205" 92.8593171127719 399.81726910228 1.37413571605992 0.169937543222129 0.999981308167783 -4.59511205329155 7 "CCDC146"
"ENSG00000241357" -167.856789973567 -240.463834379223 -1.37409006667936 0.169951705411857 0.999981308167783 -4.5951120543911 7 "RP11-758P17.2"
"ENSG00000179820" -150.037040490986 317.148114085713 -1.37408885817703 0.169952080347709 0.999981308167783 -4.59511205442018 19 "MYADM"
"ENSG00000215788" 104.131109901496 98.9895335810974 1.37408664677726 0.169952766432448 0.999981308167783 -4.59511205447345 1 "TNFRSF25"
"ENSG00000090372" 103.073072230708 667.941870742629 1.3740248474497 0.169971940458698 0.999981308167783 -4.59511205596189 19 "STRN4"
"ENSG00000214185" -132.018881029002 -34.5898989340078 -1.37396380702987 0.169990880620054 0.999981308167783 -4.59511205743202 20 "XPOTP1"
"ENSG00000202025" -213.416900193892 -106.603736938296 -1.37381276701807 0.170037753468857 0.999981308167783 -4.59511206106936 1 "RNU6-1240P"
"ENSG00000206634" 116.371551697145 202.469966143511 1.37380016329713 0.170041665270825 0.999981308167783 -4.59511206137285 7 "SNORA22"
"ENSG00000232238" 117.306659167767 -516.654480494407 1.37338191707586 0.170171514218009 0.999981308167783 -4.59511207144305 2 "RPS29P8"
"ENSG00000121957" -86.6321116673101 737.051755019589 -1.37318810818047 0.170231709488087 0.999981308167783 -4.59511207610848 1 "GPSM2"
"ENSG00000168495" -133.884710327638 56.6558497607141 -1.37305062743409 0.170274419449182 0.999981308167783 -4.59511207941744 8 "POLR3D"
"ENSG00000258981" -130.753284064762 -433.529116817599 -1.37288369514201 0.170326289691024 0.999981308167783 -4.59511208343483 14 "COX5AP2"
"ENSG00000235724" 66.524517093561 595.472595915598 1.37288049504137 0.170327284162189 0.999981308167783 -4.5951120835119 2 "AC009299.2"
"ENSG00000167964" 182.26789351696 -37.6275961444002 1.37272300832019 0.170376230514139 0.999981308167783 -4.59511208730159 16 "RAB26"
"ENSG00000130540" 388.606276174338 -34.0960062654966 1.37270328746155 0.170382360436157 0.999981308167783 -4.59511208777615 22 "SULT4A1"
"ENSG00000129696" -90.8284737298513 37.6628486997929 -1.37261568527819 0.170409592214361 0.999981308167783 -4.59511208988399 8 "TTI2"
"ENSG00000262837" 208.423196172319 -1.35211177769671 1.3724373880894 0.170465027296757 0.999981308167783 -4.59511209417356 17 "RP11-304F15.7"
"ENSG00000276317" -171.307918756123 -142.214971933424 -1.37220436853677 0.170537496745426 0.999981308167783 -4.59511209977887 20 "RP11-93B14.10"
"ENSG00000144524" 101.006547544791 448.660893344568 1.37202421744632 0.170593539879291 0.999981308167783 -4.59511210411185 2 "COPS7B"
"ENSG00000162458" -113.294393774831 405.465632762463 -1.37202120653901 0.170594476658815 0.999981308167783 -4.5951121041842 1 "FBLIM1"
"ENSG00000279976" 104.001174651774 73.0605081203861 1.37161376529629 0.170721278945109 0.999981308167783 -4.59511211398178 12 "RP11-243M5.4"
"ENSG00000232415" 203.97523370953 134.759716876799 1.37141583514918 0.170782903539938 0.999981308167783 -4.59511211874025 7 "CTB-51J22.1"
"ENSG00000223300" 244.661590629903 -183.545657067872 1.37141297470032 0.170783794249311 0.999981308167783 -4.59511211880898 14 "Y_RNA"
"ENSG00000235770" 68.5134413797411 542.643400309562 1.3711208132079 0.170874788201389 0.999981308167783 -4.59511212583165 2 "LINC00607"
"ENSG00000131196" -94.3577703086508 518.057143898365 -1.37105664916683 0.170894777023026 0.999981308167783 -4.59511212737381 18 "NFATC1"
"ENSG00000235481" -188.632948618832 -26.7091557778286 -1.37099280806508 0.170914666983011 0.999981308167783 -4.59511212890807 9 "UBE2R2-AS1"
"ENSG00000198853" 119.256368631093 119.68547944013 1.37089482050372 0.170945198795677 0.999981308167783 -4.5951121312629 9 "RUSC2"
"ENSG00000236733" 133.000549961376 -195.173426552569 1.37086310534959 0.170955081755223 0.999981308167783 -4.59511213202498 9 "RP11-203L2.4"
"ENSG00000163389" -108.439113083093 339.984970054709 -1.37085835289326 0.170956562735127 0.999981308167783 -4.59511213213921 3 "POGLUT1"
"ENSG00000166707" 90.3212767621341 42.0390150465593 1.37081593924634 0.170969780276118 0.999981308167783 -4.59511213315838 23 "ZCCHC18"
"ENSG00000261799" 118.774361935796 28.5512589513096 1.37076619249803 0.170985284039764 0.999981308167783 -4.59511213435371 12 "RP11-283I3.6"
"ENSG00000280375" -184.387262363804 94.0642808769994 -1.37076256011042 0.170986416128557 0.999981308167783 -4.59511213444096 23 "RP13-204A15.5"
"ENSG00000112306" -110.367023357825 -421.567276684535 -1.37072395255203 0.170998449108579 0.999981308167783 -4.59511213536869 6 "RPS12"
"ENSG00000276380" -253.871384827104 -236.837254426748 -1.37026539698165 0.171141417680067 0.999981308167783 -4.59511214638482 23 "UBE2NL"
"ENSG00000219747" -168.06252635097 -118.827479607609 -1.37021789317249 0.171156233558137 0.999981308167783 -4.5951121475258 6 "RP1-292B18.1"
"ENSG00000241015" 117.112756722 76.9053639880539 1.37004250142109 0.171210944519001 0.999981308167783 -4.59511215173824 19 "TPM3P9"
"ENSG00000229980" 124.347339825754 -16.6559689790268 1.36925456352356 0.171456892520472 0.999981308167783 -4.5951121706559 17 "TOB1-AS1"
"ENSG00000239783" -368.901568598453 73.1131831657877 -1.36904769371472 0.171521509072328 0.999981308167783 -4.59511217562081 20 "RP5-1050K3.3"
"ENSG00000235522" 88.4069950116118 251.939011682611 1.36866966771779 0.171639634105997 0.999981308167783 -4.59511218469163 2 "AC009505.2"
"ENSG00000196917" 161.555968495714 -325.352364676563 1.36854527870208 0.171678516357587 0.999981308167783 -4.59511218767591 12 "HCAR1"
"ENSG00000279041" 136.818451862002 138.282115525853 1.36822504727657 0.171778646595866 0.999981308167783 -4.5951121953573 8 "CTD-2373N4.3"
"ENSG00000214914" -171.425717795388 -2.69764497302564 -1.36768815961006 0.171946619406814 0.999981308167783 -4.59511220823169 21 "RPL23AP3"
"ENSG00000211965" 136.682999010241 -360.238274245558 1.36745940987375 0.172018224384756 0.999981308167783 -4.59511221371551 14 "IGHV3-49"
"ENSG00000111275" 158.09025614624 189.390043308488 1.36744913242468 0.172021442034875 0.999981308167783 -4.59511221396192 12 "ALDH2"
"ENSG00000278921" -135.504379057688 -354.568499916787 -1.36744040875177 0.17202417326624 0.999981308167783 -4.59511221417103 5 "EPB41L4A-AS2"
"ENSG00000244265" 227.19809256347 -52.37212398549 1.36740466496217 0.172035364369346 0.999981308167783 -4.59511221502787 3 "SIAH2-AS1"
"ENSG00000123453" -148.560021835083 -45.9495603135403 -1.3672898138278 0.172071327065075 0.999981308167783 -4.59511221778069 9 "SARDH"
"ENSG00000281887" -172.993278971715 89.1387364077141 -1.36720061580155 0.172099261036555 0.999981308167783 -4.59511221991851 7 "GIMAP1-GIMAP5"
"ENSG00000143942" -194.502956103712 -375.365790716356 -1.36712069689533 0.172124291973399 0.999981308167783 -4.59511222183385 2 "CHAC2"
"ENSG00000100644" -99.0541432403744 565.780987042779 -1.3667832933065 0.172229998296879 0.999981308167783 -4.59511222991884 14 "HIF1A"
"ENSG00000132964" 75.8878699573955 638.531044064689 1.36676864554636 0.172234588446299 0.999981308167783 -4.59511223026981 13 "CDK8"
"ENSG00000256139" 137.016031248496 34.8722172720957 1.36669101068225 0.172258918313995 0.999981308167783 -4.59511223212978 12 "RP11-968O1.5"
"ENSG00000209482" -103.590312516282 -258.496553666735 -1.36657394888593 0.17229560899962 0.999981308167783 -4.59511223493421 22 "SNORD83A"
"ENSG00000250741" -110.580488750924 232.871363910424 -1.36645930433665 0.172331547728209 0.999981308167783 -4.59511223768055 2 "NT5C1B-RDH14"
"ENSG00000138944" -159.695680293739 -220.359759691349 -1.36642935012752 0.172340938688338 0.999981308167783 -4.59511223839801 22 "KIAA1644"
"ENSG00000002745" 133.717135055664 302.164671909431 1.36633993900262 0.172368972300574 0.999981308167783 -4.59511224053965 7 "WNT16"
"ENSG00000122694" -158.61662120537 -154.816639402192 -1.3663308801092 0.172371812781156 0.999981308167783 -4.59511224075666 9 "GLIPR2"
"ENSG00000197415" -76.5671929633393 489.421968848699 -1.36620716514458 0.172410608003341 0.999981308167783 -4.59511224371968 3 "VEPH1"
"ENSG00000213341" -93.2579628406527 310.82916503291 -1.36618130932965 0.172418716839868 0.999981308167783 -4.59511224433895 10 "CHUK"
"ENSG00000267422" 105.707623303866 170.255154132908 1.36608575692363 0.172448686229934 0.999981308167783 -4.59511224662721 19 "CTD-2554C21.1"
"ENSG00000168280" 86.4939363290547 1271.82349234946 1.36606726471336 0.172454486642437 0.999981308167783 -4.59511224707007 2 "KIF5C"
"ENSG00000253618" 150.235330749763 208.639428308021 1.36605550574886 0.172458175128071 0.999981308167783 -4.59511224735161 5 "GRPEL2-AS1"
"ENSG00000230584" -266.46894202566 -230.591714502467 -1.36581859919637 0.172532499241832 0.999981308167783 -4.59511225302431 13 "CCT5P2"
"ENSG00000167615" 111.006048726308 251.17661263456 1.36578593983923 0.172542747265717 0.999981308167783 -4.59511225380624 19 "LENG8"
"ENSG00000280734" 109.93240333275 150.019892506637 1.36561283923428 0.172597071299813 0.999981308167783 -4.5951122579504 13 "LINC01232"
"ENSG00000172197" 115.991553041523 -3.71391379061738 1.3655936774915 0.172603085603616 0.999981308167783 -4.59511225840911 6 "MBOAT1"
"ENSG00000105982" 100.697826171146 693.104696275032 1.36556012087853 0.172613618409595 0.999981308167783 -4.59511225921236 7 "RNF32"
"ENSG00000277075" -237.383727035425 -83.5752582859029 -1.36529068262174 0.172698207612697 0.999981308167783 -4.59511226566164 6 "HIST1H2AE"
"ENSG00000068308" 97.2488596971186 208.037508425957 1.36507960146442 0.172764497516081 0.999981308167783 -4.59511227071316 23 "OTUD5"
"ENSG00000266970" -109.87119682325 -202.549341054653 -1.36498160046501 0.172795281151486 0.999981308167783 -4.59511227305825 17 "RP11-806H10.4"
"ENSG00000280287" 126.260720244636 -66.822184989116 1.36493378479176 0.172810302289373 0.999981308167783 -4.59511227420242 12 "RP13-554M15.7"
"ENSG00000225159" -121.357789772651 -338.047326707523 -1.36461997229575 0.172908909757896 0.999981308167783 -4.59511228171027 1 "NPM1P39"
"ENSG00000251794" 241.709123939894 68.6926468812142 1.36457590677527 0.172922759585664 0.999981308167783 -4.59511228276438 16 "RNU6-237P"
"ENSG00000129636" 102.946918063969 776.997520326485 1.36457418607209 0.172923300420896 0.999981308167783 -4.59511228280556 16 "ITFG1"
"ENSG00000170537" 149.729589003341 167.362635835809 1.36453688074909 0.172935026190766 0.999981308167783 -4.59511228369796 16 "TMC7"
"ENSG00000161381" 98.7665887894321 381.957429264823 1.36448484229621 0.172951383858088 0.999981308167783 -4.59511228494267 17 "PLXDC1"
"ENSG00000085872" 148.034602388014 170.320588272394 1.364064648691 0.173083509203803 0.999981308167783 -4.59511229499207 19 "CHERP"
"ENSG00000104892" -151.084844070086 -58.9285875125225 -1.36405119730188 0.173087740097319 0.999981308167783 -4.5951122953137 19 "KLC3"
"ENSG00000284082" -173.926199043555 -238.802488938064 -1.36404211392026 0.173090597156158 0.999981308167783 -4.59511229553084 22 "MIR7109"
"ENSG00000197408" 190.65574998567 -83.6968604838765 1.36401478827011 0.173099192294984 0.999981308167783 -4.59511229618428 19 "CYP2B6"
"ENSG00000227803" 219.641271814185 -87.3534085591901 1.3639972256995 0.173104716677612 0.999981308167783 -4.59511229660423 6 "RP11-239H6.2"
"ENSG00000085721" -104.590165411183 90.6916295784819 -1.36363894863729 0.173217443124788 0.999981308167783 -4.59511230516995 16 "RRN3"
"ENSG00000103091" 86.281221894384 858.565861038941 1.36314097934177 0.173374212973623 0.999981308167783 -4.59511231707175 16 "WDR59"
"ENSG00000170445" -109.795818121385 331.454093091783 -1.36313705093302 0.173375450131129 0.999981308167783 -4.59511231716561 5 "HARS"
"ENSG00000254295" -273.107153667237 -111.426873695383 -1.36273911336336 0.173500805239556 0.999981308167783 -4.59511232667357 5 "CTC-308K20.2"
"ENSG00000135111" 126.190915945648 169.787201812478 1.36243964902438 0.173595184870053 0.999981308167783 -4.59511233382676 12 "TBX3"
"ENSG00000259120" 126.381287405705 -246.619011469185 1.36230845541189 0.173636544159935 0.999981308167783 -4.59511233696015 17 "SMIM6"
"ENSG00000160305" 73.6438359044335 501.458562154942 1.36230400375422 0.173637947691585 0.999981308167783 -4.59511233706636 21 "DIP2A"
"ENSG00000259470" -128.880240308234 -371.871153504133 -1.36222066903469 0.173664223274443 0.999981308167783 -4.59511233905654 15 "KRT8P9"
"ENSG00000226278" 312.039714982624 -342.664977367606 1.36207385381285 0.173710521616901 0.999981308167783 -4.59511234256234 7 "PSPHP1"
"ENSG00000128573" 102.597822402985 862.595851220087 1.36203434113932 0.173722983561103 0.999981308167783 -4.59511234350585 7 "FOXP2"
"ENSG00000113369" -94.6585095363351 637.828025688208 -1.36202686385235 0.173725341905964 0.999981308167783 -4.59511234368435 5 "ARRDC3"
"ENSG00000277846" -123.124799174795 -138.793337518369 -1.36166597974484 0.173839193679452 0.999981308167783 -4.59511235230009 11 "SNORD30"
"ENSG00000100065" 120.394511759554 466.129189122662 1.36150035115676 0.173891464918548 0.999981308167783 -4.59511235625353 22 "CARD10"
"ENSG00000235586" -113.376310572635 55.8392725204638 -1.3614476592238 0.173908096596874 0.999981308167783 -4.59511235751116 2 "AC011247.3"
"ENSG00000266718" 139.629210714747 47.5092733569288 1.36128814195832 0.173958453879241 0.999981308167783 -4.59511236131816 17 "RP11-466A19.1"
"ENSG00000121060" 100.295654468437 379.903925672638 1.36125788515006 0.173968006745912 0.999981308167783 -4.59511236204027 17 "TRIM25"
"ENSG00000175832" 174.430827806442 270.247724376322 1.36095038006798 0.17406511644067 0.999981308167783 -4.59511236937763 17 "ETV4"
"ENSG00000123144" -165.25108386368 -238.185222005452 -1.36075442995588 0.174127018396827 0.999981308167783 -4.59511237405241 19 "C19orf43"
"ENSG00000170571" -120.499254513474 491.988455397009 -1.36041263045638 0.174235034607379 0.999981308167783 -4.59511238220505 5 "EMB"
"ENSG00000170322" 91.2335963390465 535.433691287407 1.36034736071778 0.174255666993965 0.999981308167783 -4.59511238376166 11 "NFRKB"
"ENSG00000230798" 350.076837253747 221.466850972493 1.36028050104584 0.174276803870328 0.999981308167783 -4.59511238535606 1 "FOXD3-AS1"
"ENSG00000149091" 113.817228267692 298.517480672953 1.36027516041764 0.174278492328107 0.999981308167783 -4.59511238548341 11 "DGKZ"
"ENSG00000116062" 70.053932435552 386.739456735242 1.36008658759861 0.174338118118135 0.999981308167783 -4.59511238997993 2 "MSH6"
"ENSG00000273489" 63.0124455006518 213.661670254485 1.35982224543753 0.174421727507806 0.999981308167783 -4.59511239628221 7 "RP11-180C16.1"
"ENSG00000284190" -180.766210222569 -217.207598202235 -1.35980495380863 0.174427197762713 0.999981308167783 -4.59511239669446 17 "MIR21"
"ENSG00000119777" -145.5335227224 225.889772942702 -1.35972532003927 0.174452391784949 0.999981308167783 -4.59511239859275 2 "TMEM214"
"ENSG00000116990" 127.432850744821 -377.385421107746 1.35957261487802 0.174500711286958 0.999981308167783 -4.59511240223263 1 "MYCL"
"ENSG00000251455" 214.128619239686 -1.49307807455016 1.35957031323284 0.174501439658221 0.999981308167783 -4.59511240228749 4 "RP11-164P12.3"
"ENSG00000284272" 173.630996278945 -271.270388553966 1.35956876629061 0.174501929199886 0.999981308167783 -4.5951124023244 19 "MIR4321"
"ENSG00000101004" 127.16762876863 222.880361225575 1.35954774859682 0.17450858051121 0.999981308167783 -4.5951124028253 20 "NINL"
"ENSG00000119509" -79.7252088833547 276.469454863685 -1.35930162885062 0.174586482298225 0.999981308167783 -4.59511240869082 9 "INVS"
"ENSG00000049283" 138.200034051984 -241.927561931552 1.3591717967212 0.174627587231618 0.999981308167783 -4.59511241178456 17 "EPN3"
"ENSG00000150961" -101.503621200185 674.30193439884 -1.35907051111691 0.174659659346874 0.999981308167783 -4.59511241419794 4 "SEC24D"
"ENSG00000248583" 98.0337273698723 225.208645262469 1.35885076360374 0.174729257617894 0.999981308167783 -4.59511241943318 4 "RP11-241F15.1"
"ENSG00000164867" -154.063569768206 228.101765517416 -1.35865335715673 0.174791797739689 0.999981308167783 -4.59511242413552 7 "NOS3"
"ENSG00000279392" -148.163131794382 -171.722706761069 -1.35835288836884 0.174887021082722 0.999981308167783 -4.59511243129145 14 "RP11-665C16.9"
"ENSG00000168438" -96.5499121446166 401.393815349878 -1.35803931147147 0.174986439986826 0.999981308167783 -4.595112438758 6 "CDC40"
"ENSG00000283828" 147.671734667036 17.1242560567399 1.35769987284249 0.17509410595851 0.999981308167783 -4.59511244683841 13 "RP11-98F14.12"
"ENSG00000006327" -161.313675792738 -24.5788002096722 -1.35768263595906 0.175099574618845 0.999981308167783 -4.59511244724869 16 "TNFRSF12A"
"ENSG00000220884" -261.217605832484 -86.4793390889482 -1.3575331569868 0.175147004428938 0.999981308167783 -4.59511245080642 6 "MESTP1"
"ENSG00000153786" 95.7137935112974 188.87937256467 1.35747188511836 0.175166448824264 0.999981308167783 -4.59511245226457 16 "ZDHHC7"
"ENSG00000117215" 259.772418319782 -294.217168685519 1.35722530361883 0.175244716857073 0.999981308167783 -4.59511245813226 1 "PLA2G2D"
"ENSG00000126016" 115.270995350505 48.8102835538189 1.35700428630146 0.175314892732705 0.999981308167783 -4.59511246339074 23 "AMOT"
"ENSG00000181374" -164.885038950071 -332.193779025117 -1.3569670447737 0.175326719471828 0.999981308167783 -4.59511246427665 17 "CCL13"
"ENSG00000266708" 79.9409225319466 177.647824720605 1.35696658246712 0.175326866289624 0.999981308167783 -4.59511246428766 18 "RP11-661O13.1"
"ENSG00000228409" 74.9061390393395 191.870442957408 1.3569148592596 0.175343292955572 0.999981308167783 -4.59511246551818 7 "CCT6P1"
"ENSG00000198542" -78.4233945008145 413.116510985029 -1.35628275091204 0.175544135947637 0.999981308167783 -4.59511248055171 13 "ITGBL1"
"ENSG00000117407" 99.6407446552504 -71.9890293031029 1.35617866623101 0.17557722379313 0.999981308167783 -4.59511248302649 1 "ARTN"
"ENSG00000211770" 127.964068781219 -186.788380930954 1.35609464555056 0.175603936824996 0.999981308167783 -4.59511248502412 7 "TRBJ2-6"
"ENSG00000115946" -182.735833390619 -134.43680521637 -1.3559321602369 0.175655605054887 0.999981308167783 -4.59511248888686 2 "PNO1"
"ENSG00000174028" -102.004753831139 126.543942507988 -1.35559747859352 0.175762065316768 0.999981308167783 -4.59511249684184 23 "FAM3C2"
"ENSG00000229638" -114.402767563104 4.05493395146511 -1.35551458949391 0.17578843930463 0.999981308167783 -4.59511249881172 3 "RPL4P4"
"ENSG00000152284" 154.272139172667 244.553129055031 1.35535371238449 0.175839636277204 0.999981308167783 -4.59511250263463 2 "TCF7L1"
"ENSG00000226953" 172.981142409827 73.2552787513186 1.35534815993286 0.175841403469142 0.999981308167783 -4.59511250276649 2 "AC010890.1"
"ENSG00000229758" 383.74619848388 -17.3930799106981 1.35532258696677 0.175849542809092 0.999981308167783 -4.59511250337424 2 "DYNLT3P2"
"ENSG00000240254" -147.943942000729 93.1270689719766 -1.35521266566667 0.175884531666415 0.999981308167783 -4.59511250598598 3 "B4GALT4-AS1"
"ENSG00000283632" -215.002663844402 -244.677616913577 -1.35509852546535 0.175920868943294 0.999981308167783 -4.59511250869775 19 "EXOC3L2"
"ENSG00000272626" -118.810136880472 -418.704344375813 -1.35509781350661 0.17592109561761 0.999981308167783 -4.59511250871462 4 "RP11-468N14.13"
"ENSG00000280202" 123.453660000551 47.554769869818 1.35489566079132 0.175985466086956 0.999981308167783 -4.59511251351687 12 "RP5-1180D12.1"
"ENSG00000251196" 201.095510018413 -70.8552926597815 1.35471769116788 0.176042150630287 0.999981308167783 -4.59511251774401 5 "RP11-54F2.1"
"ENSG00000128045" 151.897027659183 -52.704435951294 1.35471642751798 0.176042553160227 0.999981308167783 -4.59511251777405 4 "RASL11B"
"ENSG00000088305" 155.069285474001 -43.6535219024725 1.35468327402712 0.176053114300094 0.999981308167783 -4.59511251856145 20 "DNMT3B"
"ENSG00000224003" -103.262014730859 34.7096848229468 -1.35458843605218 0.176083327825163 0.999981308167783 -4.59511252081376 22 "YES1P1"
"ENSG00000213540" -319.990669424819 -140.724033545703 -1.35458401877927 0.176084735176441 0.999981308167783 -4.5951125209187 1 "RP11-486G15.1"
"ENSG00000175634" -145.759620989664 -54.9790964327159 -1.35456066393657 0.176092176212055 0.999981308167783 -4.59511252147324 11 "RPS6KB2"
"ENSG00000263946" 108.907935588448 -329.457810812504 1.35440777464278 0.176140893743628 0.999981308167783 -4.59511252510384 17 "RP11-434D2.11"
"ENSG00000133884" 108.639406688175 121.809396186347 1.354160166944 0.176219814267687 0.999981308167783 -4.59511253098286 11 "DPF2"
"ENSG00000160888" -179.819797675395 -208.515285759236 -1.35408772432498 0.176242909053371 0.999981308167783 -4.59511253270269 19 "IER2"
"ENSG00000138152" -145.462568819659 -200.186108237004 -1.35402500360143 0.176262906315458 0.999981308167783 -4.59511253419165 10 "BTBD16"
"ENSG00000253476" 66.8782275766185 188.587060758754 1.35397231361376 0.176279706786557 0.999981308167783 -4.59511253544235 8 "RP11-395I14.2"
"ENSG00000269352" 123.284196524137 -22.1481220638573 1.35385483485267 0.17631716979751 0.999981308167783 -4.59511253823093 19 "PTOV1-AS2"
"ENSG00000065325" 256.618862710099 115.319228953679 1.3538500954956 0.176318681264377 0.999981308167783 -4.59511253834338 17 "GLP2R"
"ENSG00000076554" 77.4637827353237 435.720278084484 1.35357858678205 0.176405286483378 0.999981308167783 -4.5951125447872 8 "TPD52"
"ENSG00000270629" 68.2303973431754 348.994437161917 1.35331128583648 0.176490580570988 0.999981308167783 -4.59511255112989 1 "NBPF14"
"ENSG00000256569" 134.662782608757 -72.4833267587768 1.35330717491177 0.176491892582371 0.999981308167783 -4.59511255122744 12 "RP11-173P15.5"
"ENSG00000138385" -91.8269298214936 510.637771011773 -1.35324620069125 0.176511353505398 0.999981308167783 -4.59511255267408 2 "SSB"
"ENSG00000205363" 118.442627612835 -40.8651552248269 1.35300233780869 0.176589202377809 0.999981308167783 -4.59511255845929 15 "C15orf59"
"ENSG00000266651" -175.881192294763 -74.618066468086 -1.35295549408238 0.176604159338314 0.999981308167783 -4.59511255957043 17 "RP11-138I1.3"
"ENSG00000140400" 110.614262262846 339.687489267271 1.35291134498874 0.176618256782966 0.999981308167783 -4.59511256061761 15 "MAN2C1"
"ENSG00000232677" 89.7201221687233 410.604983416885 1.35286864851523 0.176631891184786 0.999981308167783 -4.59511256163035 19 "LINC00665"
"ENSG00000227619" 191.095291135374 -289.505912659611 1.35272296399065 0.176678419011137 0.999981308167783 -4.59511256508562 9 "RP11-492E3.2"
"ENSG00000228486" 83.8485749064104 991.12885456277 1.35259458416453 0.176719427759433 0.999981308167783 -4.59511256813017 2 "LINC01125"
"ENSG00000232354" 138.629040743052 239.197241720109 1.35256533696712 0.176728771272935 0.999981308167783 -4.59511256882364 3 "VIPR1-AS1"
"ENSG00000243230" 106.64808225821 -89.8137941696716 1.35254661935592 0.176734751125139 0.999981308167783 -4.59511256926752 7 "RP11-286H14.8"
"ENSG00000253578" -159.233240744593 -339.581064331555 -1.35235149363188 0.176797098370459 0.999981308167783 -4.59511257389419 2 "IGKV1-22"
"ENSG00000110060" -121.489941351926 -22.7272799111981 -1.35223385351647 0.176834695085364 0.999981308167783 -4.59511257668329 11 "PUS3"
"ENSG00000227279" 503.781103513021 -70.1642920427204 1.35219315454937 0.176847703497013 0.999981308167783 -4.59511257764818 18 "AC015933.2"
"ENSG00000188026" 98.2043172838176 262.254278355881 1.35208608486484 0.176881929070424 0.999981308167783 -4.59511258018635 12 "RILPL1"
"ENSG00000244405" 96.8328469411825 494.606434679026 1.35130173361091 0.177132803343324 0.999981308167783 -4.59511259877416 3 "ETV5"
"ENSG00000282961" 92.2513408308796 152.821242394963 1.35124215106172 0.177151871640686 0.999981308167783 -4.59511260018574 8 "PRNCR1"
"ENSG00000184371" 143.362352362549 33.6939128437482 1.35097723711828 0.177236671030442 0.999981308167783 -4.59511260646103 1 "CSF1"
"ENSG00000279430" -104.761886212584 -250.058722521349 -1.35090064840293 0.177261192852494 0.999981308167783 -4.59511260827506 1 "RP11-190A12.9"
"ENSG00000235472" -127.409935969925 -286.548123291052 -1.35086128305883 0.177273797652789 0.999981308167783 -4.59511260920736 13 "EIF4A1P7"
"ENSG00000224975" -256.906236286018 -29.449359832399 -1.35085472804223 0.177275896636959 0.999981308167783 -4.59511260936264 23 "INE1"
"ENSG00000284020" 230.93768701516 -132.023418561758 1.35085471384568 0.177275901182865 0.999981308167783 -4.59511260936296 11 "MIR4697"
"ENSG00000169045" 62.6049846948185 808.743929830538 1.35064937094679 0.177341663503631 0.999981308167783 -4.59511261422592 5 "HNRNPH1"
"ENSG00000279672" 149.381532337346 -268.639020616198 1.35062474127209 0.17734955253116 0.999981308167783 -4.59511261480911 11 "CMB9-55F22.1"
"ENSG00000259343" 229.145285362344 30.1531795552612 1.35048708010284 0.177393651027175 0.999981308167783 -4.59511261806875 15 "TMC3-AS1"
"ENSG00000257446" 233.281985965325 -44.1222906343084 1.35037004900182 0.177431147308386 0.999981308167783 -4.59511262083958 19 "ZNF878"
"ENSG00000167550" 135.835234895745 -33.3383719781188 1.35030877612534 0.177450781245017 0.999981308167783 -4.59511262229023 12 "RHEBL1"
"ENSG00000101752" 65.5626664700609 437.480880678512 1.35003215119544 0.177539441579408 0.999981308167783 -4.59511262883847 18 "MIB1"
"ENSG00000076716" 192.847288569468 -54.1912661780019 1.34991397459779 0.177577328133392 0.999981308167783 -4.59511263163559 23 "GPC4"
"ENSG00000066336" -109.796764594182 -390.922217045276 -1.34959881430831 0.177678395733313 0.999981308167783 -4.59511263909374 11 "SPI1"
"ENSG00000258691" -143.638613723117 -213.240461010802 -1.34957973771665 0.177684514713701 0.999981308167783 -4.59511263954507 14 "RP11-404P21.8"
"ENSG00000232696" -91.5803883576526 105.024228846793 -1.34925113692462 0.177789940930659 0.999981308167783 -4.59511264731944 2 "AC017006.2"
"ENSG00000155011" 168.657798332779 121.051421641839 1.34900233263729 0.177869796793837 0.999981308167783 -4.59511265320463 4 "DKK2"
"ENSG00000129353" 116.051799244 270.111177808995 1.34847652450547 0.178038647477526 0.999981308167783 -4.59511266563844 19 "SLC44A2"
"ENSG00000152601" 67.6557746997966 853.744562607001 1.34828179301527 0.178101211175082 0.999981308167783 -4.59511267024214 3 "MBNL1"
"ENSG00000241878" -154.110725049582 144.226056098513 -1.34811955585578 0.178153347560409 0.999981308167783 -4.59511267407701 22 "PISD"
"ENSG00000244668" 118.971714725887 -21.136130080539 1.34797754733959 0.178198992634028 0.999981308167783 -4.59511267743339 3 "SNRPCP3"
"ENSG00000145391" -103.073571168895 474.335206329848 -1.3478837197718 0.178229155938266 0.999981308167783 -4.59511267965088 4 "SETD7"
"ENSG00000179051" 159.410323091303 234.797208740173 1.34785522006411 0.178238318662474 0.999981308167783 -4.59511268032437 1 "RCC2"
"ENSG00000165271" -156.231362611104 -127.921390853877 -1.34765329259208 0.178303248895589 0.999981308167783 -4.59511268509595 9 "NOL6"
"ENSG00000283913" 95.6156665004707 -343.384596854912 1.34747408562922 0.17836088807775 0.999981308167783 -4.59511268932996 10 "RP11-479O17.12"
[truncated: 3,336,903 more chars]
