# Supplementary material for: Gene regulatory networks reveal sex difference in lung adenocarcinoma
Source: Biol Sex Differ. 2024 Aug 6;15:62. doi: 10.1186/s13293-024-00634-y (PMC11302009; doi:10.1186/s13293-024-00634-y)
Supplement: Supplementary file 5 — Supplementary Material 5. [file 13293_2024_634_MOESM5_ESM.txt]

"logFC" "AveExpr" "t" "P.Value" "adj.P.Val" "B" "chr" "gene_name"
"ENSG00000000003" -2058.72485148582 4199.3906761808 -26.9846376763418 4.44324328554891e-104 1.20647384932509e-99 -4.48172132767658 23 "TSPAN6"
"ENSG00000231613" -489.874280986567 -4.51672615179837 -4.77405090522128 2.29603132554436e-06 0.0311720692912531 -4.58769435090439 1 "RP5-943J3.1"
"ENSG00000233778" 607.610878739354 -391.889915755489 4.46011336436218 9.86383608871532e-06 0.0770653093779071 -4.58865067940634 8 "RP11-777J24.1"
"ENSG00000270578" -465.958285545297 132.875511052145 -4.37702155864247 1.43039311900715e-05 0.0770653093779071 -4.58889440160563 11 "RP11-712B9.5"
"ENSG00000250451" 393.776910205261 -137.995208884064 4.35279829845213 1.59229480675552e-05 0.0770653093779071 -4.58896470192444 12 "HOXC-AS1"
"ENSG00000264514" 448.223225535772 -171.366765377018 4.33756695513049 1.70291259259545e-05 0.0770653093779071 -4.58900873187005 18 "RP11-720L2.4"
"ENSG00000234031" 732.235663522705 -267.034575320497 4.1105696653014 4.52450005923879e-05 0.153622337546892 -4.58964885232591 13 "RPS3AP44"
"ENSG00000229893" 341.553387264588 -143.683844510736 4.09037676765603 4.92471855124219e-05 0.153622337546892 -4.58970432457244 7 "AC004549.6"
"ENSG00000229391" 488.142754766888 -148.495682349538 4.08240068515853 5.09189053851151e-05 0.153622337546892 -4.58972616909512 6 "HLA-DRB6"
"ENSG00000267137" 244.42499327453 -3.32017689953626 3.7636781772687 0.000184708280248016 0.463907791912182 -4.59056784381285 17 "RP11-15K2.2"
"ENSG00000228110" 363.41306692272 -293.883919354905 3.7592400543084 0.000187934508563842 0.463907791912182 -4.59057912972962 1 "ST13P19"
"ENSG00000236935" -314.214761827977 14.8066637326405 -3.6706066501194 0.000264619202820212 0.526677746247604 -4.59080199430834 11 "AP003774.1"
"ENSG00000227073" 331.341571613906 -388.076691970461 3.64847609663051 0.000287913258063391 0.526677746247604 -4.59085688777441 7 "SDHDP2"
"ENSG00000269980" -422.496865646157 114.431270888172 -3.64569992283697 0.000290967741349271 0.526677746247604 -4.59086375260318 12 "RP11-282O18.7"
"ENSG00000241418" -589.102006443801 33.6419549056788 -3.62559922252713 0.000314008496877749 0.526677746247604 -4.59091331512821 23 "MCRIP2P1"
"ENSG00000244234" 302.543002250977 -9.88214499897815 3.62046433285145 0.000320163255852539 0.526677746247604 -4.59092593629377 5 "GMCL1P1"
"ENSG00000238271" -412.605166361164 -77.6258669905658 -3.61265313125723 0.000329743368548937 0.526677746247604 -4.59094510439436 9 "IFNWP19"
"ENSG00000163682" -293.928460254707 256.813849624134 -3.50366877271653 0.000494767872458704 0.735701232507606 -4.59120859981885 4 "RPL9"
"ENSG00000213062" 382.913198990319 -165.802801685782 3.49285663541654 0.000514798490687751 0.735701232507606 -4.59123433807854 1 "RP1-206D15.6"
"ENSG00000254543" 331.597864686298 -198.678541113212 3.45650919395757 0.000587830103460578 0.765193004280245 -4.59132032811029 8 "HSPD1P2"
"ENSG00000240616" 381.173937983654 -439.105979364082 3.45465811913335 0.000591796600371419 0.765193004280245 -4.59132468525179 19 "RPS6P25"
"ENSG00000232888" 551.642552689131 -223.682810202808 3.42505992688121 0.000658710982794408 0.812999059809843 -4.59139406344454 12 "RPS11P5"
"ENSG00000232679" 404.991903155789 -167.187259638572 3.40345838337192 0.000711929258170197 0.82559183664155 -4.59144435087727 1 "LINC01705"
"ENSG00000213058" 585.485706618656 -216.448069842113 3.39657017688868 0.000729724305947674 0.82559183664155 -4.59146032472768 1 "RP4-765C7.2"
"ENSG00000184368" 483.957446696756 -58.6129500435659 3.34384473536916 0.000880295840574366 0.95610691836463 -4.59158160741237 23 "MAP7D2"
"ENSG00000124507" 471.379912030087 -111.494726889789 3.31558610968045 0.000972423397166996 0.999974290357699 -4.59164588869807 6 "PACSIN1"
"ENSG00000250135" -338.867090410662 103.689144840306 -3.29101899945893 0.00105971000910329 0.999974290357699 -4.59170136273028 1 "RP4-622L5.2"
"ENSG00000170298" -343.648065136057 304.139726103209 -3.29100415027955 0.00105976489909344 0.999974290357699 -4.59170139614512 17 "LGALS9B"
"ENSG00000238084" 257.985010545178 -285.049927915463 3.27432932870427 0.00112309513886991 0.999974290357699 -4.5917388311425 1 "RP3-469D22.1"
"ENSG00000259368" 255.546048811827 -339.51854351947 3.24274292955665 0.00125277595320385 0.999974290357699 -4.59180925946423 15 "RP11-64K12.4"
"ENSG00000224065" 660.436038646289 -147.149976102538 3.23463511339781 0.00128822989213677 0.999974290357699 -4.59182723534951 23 "SRIP2"
"ENSG00000235191" 311.657321033964 -176.791404020686 3.21836319099923 0.00136220200657684 0.999974290357699 -4.59186318584973 19 "NUCB1-AS1"
"ENSG00000266261" 326.692402551366 -155.070124550126 3.21581094758773 0.00137415470638582 0.999974290357699 -4.59186880939126 17 "RP11-640I15.1"
"ENSG00000134183" -373.265157292776 179.471490355624 -3.21287519176432 0.00138802338002291 0.999974290357699 -4.59187527282737 1 "GNAT2"
"ENSG00000005102" -512.029979481732 -182.569571064791 -3.21027454376433 0.00140041696965839 0.999974290357699 -4.59188099389974 17 "MEOX1"
"ENSG00000233426" 351.901027704737 -305.073794276089 3.20342782329108 0.00143353642426438 0.999974290357699 -4.59189603516604 2 "EIF3FP3"
"ENSG00000233609" -281.471451201524 24.7202048332633 -3.19204382362164 0.00149021050256905 0.999974290357699 -4.59192097809506 8 "RPL10P19"
"ENSG00000261744" 319.694971906393 -31.5890166316066 3.18773421625073 0.00151220030379743 0.999974290357699 -4.59193039911758 16 "RP11-21B21.4"
"ENSG00000198689" -151.69946041227 864.130177746849 -3.18392736966858 0.00153187365778731 0.999974290357699 -4.59193871123016 23 "SLC9A6"
"ENSG00000165457" 261.766944812763 -205.240122829187 3.17471652392115 0.0015804560758834 0.999974290357699 -4.5919587845454 11 "FOLR2"
"ENSG00000267383" 367.595840909994 -72.0882190804942 3.17280559133407 0.0015907117396856 0.999974290357699 -4.59196294228594 19 "CTC-260E6.6"
"ENSG00000201134" 311.904410514145 -327.128520379378 3.15008816983667 0.00171742903634227 0.999974290357699 -4.59201219145144 1 "Y_RNA"
"ENSG00000214593" 432.216656185154 -377.111871893276 3.1489888324443 0.0017237910525149 0.999974290357699 -4.592014566345 9 "RP11-65N13.6"
"ENSG00000280325" 483.862766966978 -245.171060750693 3.14277862260158 0.00176014031714982 0.999974290357699 -4.59202796772348 7 "AC074183.3"
"ENSG00000265401" 413.688478834562 -172.569876578762 3.1392878620009 0.00178088114421016 0.999974290357699 -4.59203548981525 17 "RP11-138I1.4"
"ENSG00000275759" -226.248150916364 195.78630139243 -3.09875684645173 0.00203875786809532 0.999974290357699 -4.59212225729461 12 "RP11-131L12.3"
"ENSG00000199363" -577.162510193986 -78.7201205586424 -3.09775523737097 0.00204554504649132 0.999974290357699 -4.59212438817862 3 "SNORA63"
"ENSG00000168209" 301.79476872433 -117.739981321605 3.09078078293149 0.00209338513328736 0.999974290357699 -4.5921392082151 10 "DDIT4"
"ENSG00000154783" -161.965923168551 471.545080570878 -3.08432756891057 0.00213856413278653 0.999974290357699 -4.59215289286541 3 "FGD5"
"ENSG00000170442" -407.823342975557 189.342605022668 -3.07342931133314 0.00221690280957329 0.999974290357699 -4.59217594294803 12 "KRT86"
"ENSG00000264549" 444.796996207272 -27.3768649050728 3.07300047494282 0.00222003861428196 0.999974290357699 -4.59217684838761 5 "SNORD95"
"ENSG00000233383" 408.449619066514 -279.038341404213 3.05963703820239 0.00231982300319049 0.999974290357699 -4.59220500455455 7 "RP11-324F21.1"
"ENSG00000253606" 271.215880894367 -222.266370092812 3.05419963067571 0.00236159002352434 0.999974290357699 -4.59221642807018 8 "AFG3L2P1"
"ENSG00000164651" -442.820308882057 65.8759773843584 -3.03703928051414 0.00249797454497681 0.999974290357699 -4.59225235571135 7 "SP8"
"ENSG00000256803" -382.8780365658 29.3953361999386 -3.02669443667283 0.00258364435376077 0.999974290357699 -4.59227392251911 12 "RP11-133L14.5"
"ENSG00000253173" 401.359797407439 -302.059141438586 3.02589508259441 0.00259037496931355 0.999974290357699 -4.59227558613352 8 "RP11-152C15.1"
"ENSG00000172594" 283.043188038457 -315.459969090446 3.02205250480929 0.00262295464924655 0.999974290357699 -4.5922835775527 6 "SMPDL3A"
"ENSG00000160180" -310.072470744337 -90.3160506615119 -3.01850385411918 0.00265337538312513 0.999974290357699 -4.59229094923799 21 "TFF3"
"ENSG00000214269" 260.867226561865 -244.043210286976 3.01620947824633 0.00267321561576606 0.999974290357699 -4.59229571107096 13 "LGMNP1"
"ENSG00000273295" 315.495231449474 -250.619196404339 3.0148967267137 0.00268462846353645 0.999974290357699 -4.59229843407763 22 "AP000350.5"
"ENSG00000184378" 399.044241101865 -275.189083434696 3.00488792854659 0.00277312191070661 0.999974290357699 -4.59231915852673 3 "ACTRT3"
"ENSG00000160307" -600.535551863494 -127.807250414231 -3.00478821408488 0.00277401682822354 0.999974290357699 -4.59231936467266 21 "S100B"
"ENSG00000280143" -212.92114836305 -48.3108325234218 -3.00467204647183 0.00277505974304436 0.999974290357699 -4.59231960482509 11 "AP000892.6"
"ENSG00000258985" -261.522088729945 59.6661781378503 -3.00128255361905 0.00280564803462353 0.999974290357699 -4.59232660806532 14 "RP11-368P15.3"
"ENSG00000254780" 209.899282457199 -431.482804127514 2.9968147947266 0.00284643873444399 0.999974290357699 -4.59233582784855 11 "RP11-793I11.1"
"ENSG00000131187" -263.098487981951 -53.2609437332846 -2.99336297658151 0.00287832484214881 0.999974290357699 -4.59234294228598 5 "F12"
"ENSG00000227337" 429.299898498577 -449.312947523403 2.99210368326426 0.0028900386977204 0.999974290357699 -4.59234553586162 3 "RPL23AP43"
"ENSG00000267692" -383.338820926621 44.5187526626067 -2.98616173143392 0.00294590113514803 0.999974290357699 -4.59235775978173 19 "TAF9P3"
"ENSG00000257464" -375.109325981157 -126.700291349066 -2.98496658185812 0.0029572558161961 0.999974290357699 -4.59236021571589 12 "RP11-161H23.8"
"ENSG00000269293" 286.569411670069 -91.3439969239453 2.97977596895047 0.00300703597928279 0.999974290357699 -4.5923708712901 6 "ZSCAN16-AS1"
"ENSG00000181511" 557.512284253248 -260.994984748609 2.97883411321442 0.00301615050330722 0.999974290357699 -4.59237280291684 23 "RP4-655L22.4"
"ENSG00000211828" -427.661312663454 -52.3505910757645 -2.97419377213799 0.00306142599714687 0.999974290357699 -4.59238231129595 14 "TRDJ3"
"ENSG00000257604" -324.32518172414 -76.7747531221095 -2.96040151587101 0.00319968925891282 0.999974290357699 -4.59241049038153 12 "RP11-359M6.2"
"ENSG00000243498" 372.152951114051 -413.471349935225 2.95291954867537 0.00327705860406679 0.999974290357699 -4.59242572536383 8 "UBA52P5"
"ENSG00000233133" 444.159319455328 -251.165641246654 2.94372521500187 0.00337447381652832 0.999974290357699 -4.5924443974783 3 "AC104451.2"
"ENSG00000244527" 317.094273815943 -381.224612622022 2.91700472715667 0.00367277636379891 0.999974290357699 -4.59249835126708 18 "RP11-254G11.1"
"ENSG00000266910" -256.168803529099 51.263569784109 -2.90991944065753 0.00375580957448223 0.999974290357699 -4.59251258014197 19 "CTC-448F2.6"
"ENSG00000275688" 358.56015973759 -115.636738980779 2.9093378823848 0.00376270031475404 0.999974290357699 -4.59251374659694 17 "CCL15-CCL14"
"ENSG00000170935" 260.526898048278 -150.230386008038 2.9018096726965 0.00385294598072411 0.999974290357699 -4.59252882641237 23 "NCBP2L"
"ENSG00000272885" -431.247574356865 -115.514162055059 -2.89953530447331 0.00388059560211267 0.999974290357699 -4.59253337497795 4 "RP11-2H3.6"
"ENSG00000222881" 343.888680170575 -236.447702686642 2.89357245439225 0.00395394640761253 0.999974290357699 -4.59254528427651 17 "Y_RNA"
"ENSG00000260877" -406.933335488616 -73.9637259275856 -2.89187269443942 0.00397508565582367 0.999974290357699 -4.59254867488968 11 "RP11-211G23.2"
"ENSG00000208028" 366.479145859666 25.3900778380749 2.89042804389705 0.00399313303803929 0.999974290357699 -4.59255155514471 12 "MIR616"
"ENSG00000146410" -552.954653958241 -155.752647432631 -2.88469962119128 0.00406543232092959 0.999974290357699 -4.5925629627662 6 "MTFR2"
"ENSG00000116285" 346.679594533886 101.79628444387 2.88444860706398 0.00406862748277505 0.999974290357699 -4.59256346214968 1 "ERRFI1"
"ENSG00000261614" 318.344429235795 -138.711530181689 2.8758245386007 0.00417980101996961 0.999974290357699 -4.59258059453321 16 "CSDAP1"
"ENSG00000241081" 388.320837685639 -399.063644034443 2.86881984404849 0.00427212489287548 0.999974290357699 -4.59259447429818 14 "RP11-488C13.1"
"ENSG00000148358" -167.606964579097 480.828724024592 -2.86378961192528 0.00433956447332503 0.999974290357699 -4.59260442197828 9 "GPR107"
"ENSG00000060140" -338.319148964592 140.121571488633 -2.85257805964402 0.00449337105748694 0.999974290357699 -4.59262653442696 12 "STYK1"
"ENSG00000254109" 193.667208191939 -258.380596790811 2.8517675034491 0.00450468042279258 0.999974290357699 -4.59262812990671 8 "RBPMS-AS1"
"ENSG00000248930" 408.350277186605 -187.491823410573 2.8495242175549 0.00453611502089153 0.999974290357699 -4.59263254330631 5 "CTC-250P20.1"
"ENSG00000233578" -147.05463239409 166.655212410722 -2.84830950927102 0.00455321944497924 0.999974290357699 -4.59263493173282 20 "EIF4EP1"
"ENSG00000233954" 253.252616102574 -289.430945838611 2.82442827906453 0.00490160976345951 0.999974290357699 -4.59268169297636 1 "UQCRHL"
"ENSG00000276409" 345.884029975022 -128.405797828691 2.82221260581179 0.00493512847134478 0.999974290357699 -4.59268601257357 17 "CCL14"
"ENSG00000243014" 344.35187389178 -330.411359124363 2.81797815019668 0.00499976610908545 0.999974290357699 -4.59269425900367 3 "PTMAP8"
"ENSG00000273987" -442.989243630501 -83.982611397146 -2.81624695932192 0.00502641251172803 0.999974290357699 -4.59269762705669 12 "RP11-585P4.6"
"ENSG00000255138" 284.421492955773 -296.229383087649 2.81201743202321 0.0050920554750927 0.999974290357699 -4.59270584742372 11 "GLTPP1"
"ENSG00000274383" -286.351949365698 -125.003972609498 -2.81027193401513 0.00511937163818965 0.999974290357699 -4.59270923650981 15 "CTD-2017F17.2"
"ENSG00000250982" 318.184443433625 -371.110474496049 2.80530735447497 0.00519779228245973 0.999974290357699 -4.59271886493573 16 "GAPDHP35"
"ENSG00000169994" -277.261820569392 58.8225295568936 -2.80298636566327 0.00523482667170667 0.999974290357699 -4.59272336079452 2 "MYO7B"
"ENSG00000111701" -476.698959731516 -59.302556387384 -2.79779112232657 0.00531859122569615 0.999974290357699 -4.59273341145488 12 "APOBEC1"
"ENSG00000260809" 274.722572871354 -317.531441018456 2.79457900144445 0.0053709865746563 0.999974290357699 -4.59273961676362 16 "VPS35P1"
"ENSG00000232690" 351.858889659232 -348.814191758826 2.79146574547326 0.00542221476750738 0.999974290357699 -4.5927456246445 2 "HSPE1P9"
"ENSG00000163590" -130.31016063257 506.632415335071 -2.7873072946672 0.00549133138546628 0.999974290357699 -4.59275363962942 3 "PPM1L"
"ENSG00000249849" -297.547073022025 -133.346964008848 -2.76633020627333 0.00585229228896327 0.999974290357699 -4.59279389833145 5 "RP11-1101H11.1"
"ENSG00000226197" -522.862680112862 -69.2801646695805 -2.7635026364334 0.00590255372755783 0.999974290357699 -4.59279930290334 9 "RP11-536O18.1"
"ENSG00000152291" -122.586017651401 396.865900256075 -2.76277328111515 0.00591558150325124 0.999974290357699 -4.59280069613199 2 "TGOLN2"
"ENSG00000108405" -230.146172067167 -57.9008114330187 -2.76104615893734 0.0059465351051096 0.999974290357699 -4.5928039939249 17 "P2RX1"
"ENSG00000115353" 469.433919027687 -43.3955092848484 2.75939331989037 0.00597629435622488 0.999974290357699 -4.5928071480508 2 "TACR1"
"ENSG00000224550" 213.793540582443 -373.764762783578 2.75909274548589 0.00598172061348874 0.999974290357699 -4.5928077214471 1 "RP11-270C12.3"
"ENSG00000211626" -383.00883070633 -279.257796631952 -2.7433922937725 0.00627142408818931 0.999974290357699 -4.59283759038899 2 "IGKV6D-41"
"ENSG00000264230" -307.488047250895 -43.225828410368 -2.74291060007162 0.00628050915710868 0.999974290357699 -4.59283850422072 10 "ANXA8L1"
"ENSG00000224856" 377.995435847786 -296.574945185488 2.73806964990379 0.00637247444010473 0.999974290357699 -4.59284767964573 22 "RP4-796I17.5"
"ENSG00000165188" -332.898341672377 126.785364407505 -2.73318667388858 0.00646646724468515 0.999974290357699 -4.59285691915422 9 "RNF183"
"ENSG00000229291" 553.641818325496 -72.4323882980846 2.72910090976682 0.00654607335800296 0.999974290357699 -4.59286463816763 1 "RP4-580N22.2"
"ENSG00000142765" -221.397594967971 203.906560926656 -2.72843076910359 0.00655921425971162 0.999974290357699 -4.59286590318248 1 "SYTL1"
"ENSG00000249489" 223.729666682147 -348.06717581882 2.72613100288811 0.00660449183974099 0.999974290357699 -4.59287024217685 11 "GAPDHP70"
"ENSG00000236733" 200.226207540785 -195.173426552569 2.72345810886631 0.00665746945208364 0.999974290357699 -4.59287528079366 9 "RP11-203L2.4"
"ENSG00000273080" 180.589766457117 -344.401139478937 2.72090923822996 0.00670834537625619 0.999974290357699 -4.59288008124814 2 "RP11-301O19.1"
"ENSG00000207181" 440.905658672927 -186.156005798765 2.71921838697878 0.00674228812511105 0.999974290357699 -4.59288326338538 1 "SNORA14B"
"ENSG00000228436" 250.599943768004 -317.659922791932 2.7184971092751 0.00675681434288322 0.999974290357699 -4.59288462023977 1 "RP5-864K19.4"
"ENSG00000275431" 368.080339718937 -91.6758148794202 2.71662706504799 0.00679460765300612 0.999974290357699 -4.59288813654165 17 "CTB-186H2.3"
"ENSG00000274227" -390.358105772485 -50.4188341690198 -2.71655958654612 0.00679597493675257 0.999974290357699 -4.59288826338062 12 "RP1-267L14.6"
"ENSG00000230838" 388.234978573664 -257.23646888055 2.70913947090932 0.00694784615895292 0.999974290357699 -4.59290219268721 2 "LINC01614"
"ENSG00000227800" 506.909383144931 -281.168095610781 2.70840988229054 0.00696294283892664 0.999974290357699 -4.59290356034416 14 "IGHD4-17"
"ENSG00000228060" 249.829918197138 -159.386535782283 2.70088461310791 0.00712038846219431 0.999974290357699 -4.59291764649578 1 "RP11-69E11.8"
"ENSG00000230216" 287.166532476483 -233.453368451665 2.6989926649283 0.00716047307814476 0.999974290357699 -4.59292118207829 23 "HSPB1P2"
"ENSG00000139629" -359.31569686834 140.871633263866 -2.69729179967052 0.00719668246702026 0.999974290357699 -4.59292435856555 12 "GALNT6"
"ENSG00000174574" -246.314426363158 183.945615012186 -2.68121296024234 0.00754720976191824 0.999974290357699 -4.59295429294786 1 "AKIRIN1"
"ENSG00000271344" -290.986918297373 -103.405372881748 -2.68002516427133 0.00757370327674381 0.999974290357699 -4.59295649755166 7 "RP11-274B21.9"
"ENSG00000151846" 236.821936046203 -4.27876992753757 2.67734278244076 0.00763384099082174 0.999974290357699 -4.59296147275949 13 "PABPC3"
"ENSG00000100600" 259.55313345771 -133.951237685592 2.67261391638733 0.00774090587516973 0.999974290357699 -4.59297023219582 14 "LGMN"
"ENSG00000200345" 454.805548038394 -193.322764008767 2.66310839340373 0.00796020818793231 0.999974290357699 -4.59298779504932 12 "RNU6-485P"
"ENSG00000108352" -239.438988284619 347.906267089634 -2.6459773827085 0.00836956573320391 0.999974290357699 -4.5930192968041 17 "RAPGEFL1"
"ENSG00000244073" 300.804533776029 -166.588389217145 2.64356050514385 0.00842881375339952 0.999974290357699 -4.59302372556411 5 "RPS4XP6"
"ENSG00000278635" 299.638706997045 -128.799488885567 2.6422474428115 0.00846115995705329 0.999974290357699 -4.59302613004467 12 "CTD-2318O12.1"
"ENSG00000225950" -205.20661286774 -119.879100778491 -2.63950013129162 0.00852919799809873 0.999974290357699 -4.5930311572449 19 "NTF4"
"ENSG00000197444" 275.223239405391 -124.488905538512 2.63209410889072 0.00871506014978547 0.999974290357699 -4.59304468444039 10 "OGDHL"
"ENSG00000258469" -252.180456315403 -86.8736497427573 -2.62766732353391 0.00882788021752798 0.999974290357699 -4.59305275273983 14 "CHMP4BP1"
"ENSG00000239718" 221.931644586354 -294.47708621226 2.62706502401312 0.00884333097185044 0.999974290357699 -4.59305384949692 3 "HLTF-AS1"
"ENSG00000214812" 283.700336952485 -307.352520662982 2.62015354520159 0.00902237228287296 0.999974290357699 -4.59306641781077 1 "RP5-1053E7.3"
"ENSG00000225101" -305.89922220056 95.8715378495681 -2.61884258099284 0.00905669657216936 0.999974290357699 -4.59306879820091 11 "OR52K3P"
"ENSG00000202363" -251.273662454331 -54.5920184570136 -2.61646153723603 0.00911933727304509 0.999974290357699 -4.59307311869095 3 "SNORA62"
"ENSG00000272789" -301.436815191491 -131.050072863105 -2.6124140171372 0.00922671009216842 0.999974290357699 -4.59308045447006 2 "RP11-286H15.1"
"ENSG00000250751" 253.424044676952 -257.814876614171 2.60758586058666 0.0093562702184322 0.999974290357699 -4.59308919093082 17 "RP11-613C6.2"
"ENSG00000230067" 314.935216336426 -143.982616469651 2.60739519917503 0.00936141971747134 0.999974290357699 -4.59308953561302 3 "HSPD1P6"
"ENSG00000283899" -146.787867872173 212.271268105231 -2.60582150642908 0.00940401987417837 0.999974290357699 -4.59309237965465 1 "MIR761"
"ENSG00000228463" -173.918051977246 398.526145810912 -2.60125741387041 0.00952855301261023 0.999974290357699 -4.59310061881228 1 "AP006222.2"
"ENSG00000173110" 331.567024233268 -113.598200282681 2.60073870978452 0.00954279896793074 0.999974290357699 -4.59310155431216 1 "HSPA6"
"ENSG00000225067" 291.033785342463 -376.005312128669 2.5954516385715 0.00968909568384644 0.999974290357699 -4.59311107957316 19 "RPL23AP2"
"ENSG00000223984" 248.72064764942 -274.504965705501 2.59018500632547 0.00983681642167781 0.999974290357699 -4.59312054963532 10 "HNRNPRP1"
"ENSG00000197358" 277.959982784319 -284.631414569128 2.57904359030966 0.0101559637711562 0.999974290357699 -4.59314052283096 14 "BNIP3P1"
"ENSG00000270133" -336.652260416886 -84.4117350222181 -2.5784611559959 0.0101728990921295 0.999974290357699 -4.59314156470086 5 "CTC-303L1.2"
"ENSG00000224969" 242.31975742351 -49.881281304671 2.57835285398385 0.0101760509451842 0.999974290357699 -4.59314175840884 1 "RP11-54O7.11"
"ENSG00000206075" -336.786682190059 11.2828917341036 -2.57530946668556 0.0102649781128477 0.999974290357699 -4.59314719860934 18 "SERPINB5"
"ENSG00000232019" 392.578721613735 -288.57006227256 2.57334901980886 0.0103226286128793 0.999974290357699 -4.59315069975542 7 "AC074183.4"
"ENSG00000253172" 273.138293357707 -214.719128531285 2.5729363249764 0.0103348014014029 0.999974290357699 -4.59315143645954 5 "CTC-209H22.3"
"ENSG00000234335" 285.04701165331 -400.23739612631 2.5716853429428 0.0103717784859432 0.999974290357699 -4.59315366890655 10 "RPS4XP11"
"ENSG00000235996" 292.385124337278 -42.0608639796635 2.56551193058904 0.0105559890052498 0.999974290357699 -4.59316467053034 20 "RP11-97N19.2"
"ENSG00000266302" 283.935061768682 -49.0088394246867 2.56393568526595 0.0106034882741405 0.999974290357699 -4.59316747550867 17 "RP11-219A15.1"
"ENSG00000284135" 278.19575083472 -297.326012580079 2.55354248895589 0.0109214808227442 0.999974290357699 -4.59318592932537 7 "MIR3654"
"ENSG00000268222" 339.71866553872 -317.76476677105 2.55050342712338 0.0110160565855915 0.999974290357699 -4.59319131185856 19 "EEF1A1P7"
"ENSG00000265190" -312.767888042976 -36.195753919631 -2.54780773372313 0.0111005565671928 0.999974290357699 -4.59319608112277 10 "ANXA8"
"ENSG00000256660" -330.53879268604 109.309950867172 -2.5477951432348 0.0111009525829833 0.999974290357699 -4.59319610338683 12 "CLEC12B"
"ENSG00000253959" 411.461537445781 0.372747306302755 2.54315068925439 0.0112478985286771 0.999974290357699 -4.59320430909067 5 "LINC01863"
"ENSG00000172061" 332.518768847617 -124.060023292836 2.54043442141287 0.0113346389166375 0.999974290357699 -4.59320910149532 3 "LRRC15"
"ENSG00000243926" 278.511520157033 -128.179939325615 2.53947248804664 0.0113654994494007 0.999974290357699 -4.59321079749433 3 "TIPARP-AS1"
"ENSG00000255680" 238.577594096674 -212.963775381427 2.53397648091539 0.0115432596942755 0.999974290357699 -4.59322047581458 11 "RP11-732A19.9"
"ENSG00000227751" -312.716612090396 -154.572591312191 -2.53131757787747 0.0116301425316512 0.999974290357699 -4.59322515087904 1 "RP1-20B21.4"
"ENSG00000283663" -197.625425564717 -165.514150050014 -2.52906098628535 0.0117043352041731 0.999974290357699 -4.59322911489211 19 "CTB-60B18.23"
"ENSG00000212952" 273.810556842193 -286.097362958981 2.52670967297323 0.0117820897040907 0.999974290357699 -4.59323324170198 9 "RP11-475I24.9"
"ENSG00000166016" 242.935988206427 -120.040496157959 2.50543726055661 0.0125066785555402 0.999974290357699 -4.59327041027624 11 "ABTB2"
"ENSG00000172939" -108.84304103398 416.047308759113 -2.50347308196234 0.0125755379836436 0.999974290357699 -4.59327382706231 3 "OXSR1"
"ENSG00000169087" -135.972017602215 494.040832244756 -2.5013309989046 0.0126510177769959 0.999974290357699 -4.5932775503996 3 "HSPBAP1"
"ENSG00000221491" -324.077972184256 -157.739796505319 -2.49436345697724 0.0128993189482275 0.999974290357699 -4.59328964018561 12 "SNORA2C"
"ENSG00000269652" 237.08152386303 -50.752772803254 2.49237966112517 0.0129708013289794 0.999974290357699 -4.59329307648254 19 "CTD-2195B23.3"
"ENSG00000120057" 120.966414232472 -403.816848985277 2.49157560451233 0.0129998739209823 0.999974290357699 -4.59329446851031 10 "SFRP5"
"ENSG00000181218" 285.336719897495 -132.951638338195 2.48686284040319 0.0131714400796926 0.999974290357699 -4.59330261886664 1 "HIST3H2A"
"ENSG00000250321" 390.829715690403 -323.814873586837 2.47417512753557 0.0136433476920615 0.999974290357699 -4.5933244878457 4 "RP11-478C6.4"
"ENSG00000262873" 282.394485111236 -104.539525533926 2.46955398353903 0.0138189113696425 0.999974290357699 -4.59333242639565 17 "CTD-2561B21.11"
"ENSG00000274417" 308.925924330847 -189.721858317688 2.46807519739586 0.0138755134108185 0.999974290357699 -4.59333496376386 19 "MIR6515"
"ENSG00000196344" -189.851296419386 279.445434932136 -2.46045133898633 0.0141705929756775 0.999974290357699 -4.59334802202223 4 "ADH7"
"ENSG00000133962" -178.710532753181 568.53086898046 -2.45936445197688 0.0142131097068009 0.999974290357699 -4.59334988050616 14 "CATSPERB"
"ENSG00000222849" 303.079086307933 -258.962432536932 2.4563194283033 0.0143328261486476 0.999974290357699 -4.59335508304627 1 "RNA5SP21"
"ENSG00000272411" -426.253163056308 34.7078660773557 -2.45450529623397 0.0144045727006481 0.999974290357699 -4.59335817962455 5 "RP11-44B19.1"
"ENSG00000279141" -185.067677461366 -123.841226950423 -2.45367394060563 0.0144375577123613 0.999974290357699 -4.59335959794953 9 "LINC01451"
"ENSG00000241899" 446.047829330942 -393.975530410044 2.45102186058161 0.014543228890035 0.999974290357699 -4.59336411942333 3 "TPT1P3"
"ENSG00000283047" 382.66583636497 -146.167892798678 2.44816151945387 0.01465796398413 0.999974290357699 -4.59336899070383 22 "FRG1FP"
"ENSG00000152049" 246.079225036315 -95.1075480117247 2.44562378901796 0.0147604273840807 0.999974290357699 -4.59337330800018 2 "KCNE4"
"ENSG00000272024" -332.635507859715 -173.798795038389 -2.44450811714231 0.0148056736802734 0.999974290357699 -4.5933752046709 8 "RP11-546K22.3"
"ENSG00000143375" -264.647301947929 196.218207953375 -2.44364997062765 0.0148405593203441 0.999974290357699 -4.5933766629774 1 "CGN"
"ENSG00000234678" -312.241931020892 8.04137260587984 -2.44221783576725 0.0148989406608514 0.999974290357699 -4.5933790956079 1 "ELF3-AS1"
"ENSG00000230037" 410.809489709216 -312.776295612911 2.44156617657347 0.014925572809465 0.999974290357699 -4.59338020206644 2 "UBBP1"
"ENSG00000211862" 338.537638457697 -210.162858349704 2.44110738863692 0.0149443478699752 0.999974290357699 -4.59338098087722 14 "TRAJ27"
"ENSG00000213363" 307.057787671767 -339.973397708952 2.43952451593604 0.0150092842966604 0.999974290357699 -4.59338366678916 12 "RPS3P6"
"ENSG00000226334" 421.407409396629 -347.631841922688 2.43880115972125 0.0150390424360746 0.999974290357699 -4.59338489366663 9 "RP11-217B7.2"
"ENSG00000224660" -106.892504572413 412.585236863874 -2.43716429686787 0.015106573742596 0.999974290357699 -4.59338766864582 3 "SH3BP5-AS1"
"ENSG00000158125" -361.514355824067 39.2950389393327 -2.43684973779578 0.0151195819932627 0.999974290357699 -4.59338820171426 2 "XDH"
"ENSG00000233680" -289.632948221807 46.0034479804878 -2.43488421260293 0.0152010883802966 0.999974290357699 -4.59339153110286 23 "HNRNPA1P27"
"ENSG00000264384" -345.258341609828 -40.4441803963693 -2.43362192734383 0.015253637148946 0.999974290357699 -4.59339366791996 1 "RN7SL431P"
"ENSG00000117625" -120.070104336268 762.509596442372 -2.43060019606975 0.0153800833443263 0.999974290357699 -4.59339877883902 1 "RCOR3"
"ENSG00000103653" -198.164083285626 135.121955003241 -2.42693097256834 0.0155348672262846 0.999974290357699 -4.59340497673022 15 "CSK"
"ENSG00000211697" 307.382415513114 -114.005154655821 2.41844007865025 0.0158983310303293 0.999974290357699 -4.59341928473008 7 "TRGV5"
"ENSG00000227632" -418.166320461235 -164.990335171746 -2.4156442106342 0.016019641932184 0.999974290357699 -4.59342398551525 2 "AC018804.6"
"ENSG00000227640" -262.550681815558 -113.811826284627 -2.40932990750067 0.0162966219415439 0.999974290357699 -4.59343458276015 13 "SOX21-AS1"
"ENSG00000281741" 285.767865638126 -216.531862110312 2.40691433667594 0.016403692720806 0.999974290357699 -4.5934386297531 1 "CH17-118O6.6"
"ENSG00000231120" 347.730106613488 -198.852704006405 2.40499587195609 0.0164891701305588 0.999974290357699 -4.59344184112921 6 "BTF3P10"
"ENSG00000281842" -354.078953243995 -152.697847552275 -2.40274924690909 0.0165897672028705 0.999974290357699 -4.5934455986979 12 "MIR1291"
"ENSG00000273654" 240.808678822783 -46.874565902324 2.40089102748684 0.0166733805684455 0.999974290357699 -4.59344870409527 19 "CTB-52I2.4"
"ENSG00000157514" 260.842654953615 34.6071478520491 2.39881905117269 0.016767049513247 0.999974290357699 -4.5934521639963 23 "TSC22D3"
"ENSG00000176485" 244.128212603681 -141.063802420113 2.39671094415956 0.0168628268992265 0.999974290357699 -4.59345568128658 11 "PLA2G16"
"ENSG00000237729" 358.109667419752 -377.42686829132 2.39585651410172 0.0169017830367094 0.999974290357699 -4.59345710602252 7 "AC002075.4"
"ENSG00000278601" -125.766768171939 184.242067336082 -2.39490115544 0.0169454345847594 0.999974290357699 -4.59345869847612 10 "RP11-348N5.9"
"ENSG00000174586" -178.419922755066 -246.533929248144 -2.39241354601994 0.0170595623715586 0.999974290357699 -4.59346284212254 19 "ZNF497"
"ENSG00000275743" -278.088252518219 -21.1578029119973 -2.39169034100751 0.0170928685538597 0.999974290357699 -4.59346404599946 7 "TRBV14"
"ENSG00000258810" 209.233819038073 -304.926164881375 2.38677169288334 0.0173209112046885 0.999974290357699 -4.5934722245099 14 "RP11-219E7.1"
"ENSG00000267124" -208.329454387383 -153.351647989016 -2.38325209261736 0.0174857278744579 0.999974290357699 -4.59347806681827 19 "CTD-3113P16.5"
"ENSG00000213927" 224.11467918673 -7.67991198503307 2.38241319399128 0.0175252148839494 0.999974290357699 -4.59347945811319 9 "CCL27"
"ENSG00000136859" 251.697573797151 21.8943822788462 2.38206643911008 0.0175415595383713 0.999974290357699 -4.59348003306119 9 "ANGPTL2"
"ENSG00000268287" -179.894346934289 -236.183076106012 -2.38155071592544 0.0175658934729329 0.999974290357699 -4.59348088802363 19 "CTB-60B18.18"
"ENSG00000273804" -561.905547830811 72.4791968864126 -2.3796174383853 0.0176573777049077 0.999974290357699 -4.59348409141512 16 "RP11-680G24.7"
"ENSG00000265693" 241.676430041578 -127.367132156848 2.3790804959355 0.0176828604263497 0.999974290357699 -4.59348498067152 17 "RP11-815I9.5"
"ENSG00000109436" -116.527576352939 419.862028568416 -2.37166470778865 0.0180381253752421 0.999974290357699 -4.59349724259416 4 "TBC1D9"
"ENSG00000211866" 324.551966583984 -147.129718282901 2.36948024755906 0.0181439635247941 0.999974290357699 -4.5935008475599 14 "TRAJ23"
"ENSG00000179799" -296.385063864987 -34.8827125796062 -2.36939286658271 0.0181482084929257 0.999974290357699 -4.59350099169637 3 "OR7E22P"
"ENSG00000267519" -165.936412938703 -229.628101322874 -2.36775076957972 0.0182281438928703 0.999974290357699 -4.59350369941404 19 "CTD-3252C9.4"
"ENSG00000236358" 133.712943452013 -510.337429279214 2.36387185824205 0.0184181933168679 0.999974290357699 -4.59351008833631 1 "RP5-827C21.2"
"ENSG00000231707" 292.96908616728 -40.6846026121462 2.36221870957341 0.0184997172942651 0.999974290357699 -4.59351280816325 4 "PABPC1P1"
"ENSG00000275140" -131.240030213296 225.605491922923 -2.3621451720931 0.018503351092383 0.999974290357699 -4.59351292910761 1 "CH17-478G19.2"
"ENSG00000166123" -204.452230782076 -145.921834553711 -2.3593473681849 0.0186420684096998 0.999974290357699 -4.59351752786195 16 "GPT2"
"ENSG00000209702" -268.704558233355 -26.6862006926503 -2.35895230341137 0.0186617293531828 0.999974290357699 -4.59351817680828 19 "SNORD41"
"ENSG00000154978" -186.829658843253 542.627771333272 -2.35888921043945 0.0186648709457505 0.999974290357699 -4.59351828043715 7 "VOPP1"
"ENSG00000131037" -197.912409807009 123.479197432671 -2.35448989169361 0.0188850736072687 0.999974290357699 -4.5935254996557 19 "EPS8L1"
"ENSG00000073331" -185.93086512359 702.977969962317 -2.35445596087965 0.018886780788501 0.999974290357699 -4.59352555528525 4 "ALPK1"
"ENSG00000143452" -193.740630714956 112.368751160878 -2.35358070006388 0.0189308650975905 0.999974290357699 -4.59352699001023 1 "HORMAD1"
"ENSG00000261602" -251.286963726039 -214.556150170758 -2.35194754946277 0.0190133633504804 0.999974290357699 -4.59352966569399 16 "CTD-2033A16.1"
"ENSG00000245904" 249.306051982312 11.6077352128561 2.35147844500635 0.0190371182526343 0.999974290357699 -4.5935304339244 12 "RP11-796E2.4"
"ENSG00000259869" -224.787804114069 -123.657129754884 -2.34924568115827 0.0191505397603052 0.999974290357699 -4.59353408839702 10 "AL022344.7"
"ENSG00000180806" 307.758100424991 -102.044976864539 2.34833508279111 0.0191969667326427 0.999974290357699 -4.59353557785887 12 "HOXC9"
"ENSG00000132640" -129.846857789189 715.599203104456 -2.34616854803049 0.0193078245026039 0.999974290357699 -4.59353911941765 20 "BTBD3"
"ENSG00000242405" -332.99237080044 40.3906416891137 -2.34595124583604 0.019318974364025 0.999974290357699 -4.59353947446047 12 "RP11-267J23.1"
"ENSG00000267174" -276.500882680688 34.6431320957279 -2.3429199728179 0.0194750994321636 0.999974290357699 -4.5935444238579 19 "CTC-510F12.4"
"ENSG00000259475" 291.763641716342 -27.4575737366601 2.34140757946244 0.0195534073765218 0.999974290357699 -4.59354689095919 15 "RP11-654A16.3"
"ENSG00000154822" -129.621043968423 519.160428429764 -2.34082022369233 0.01958389345352 0.999974290357699 -4.59354784867389 3 "PLCL2"
"ENSG00000219146" 302.87139091549 -45.845840819051 2.33975999097143 0.0196390291045206 0.999974290357699 -4.59354957685423 6 "RPS4XP8"
"ENSG00000283971" 264.869457630701 -185.798321776137 2.33883965979076 0.0196869995672522 0.999974290357699 -4.5935510763842 3 "MIR4442"
"ENSG00000256984" -252.492191719695 106.260293086604 -2.33864970869402 0.0196969131599919 0.999974290357699 -4.59355138580798 12 "RP11-551L14.8"
"ENSG00000144891" -121.484542518312 514.701436184115 -2.33835370221523 0.0197123705214094 0.999974290357699 -4.59355186794406 3 "AGTR1"
"ENSG00000228169" 353.937989681648 -274.694572155374 2.33717187272571 0.0197741911754148 0.999974290357699 -4.59355379232564 10 "PPIAP19"
"ENSG00000075790" -115.433608229679 657.909804979719 -2.33004798403252 0.0201504441007858 0.999974290357699 -4.5935653723763 7 "BCAP29"
"ENSG00000147234" -262.164019384873 199.41254914668 -2.3281337564037 0.0202526069464676 0.999974290357699 -4.59356847819975 23 "FRMPD3"
"ENSG00000141252" -107.99540880242 1052.51345149147 -2.32723871054069 0.0203005310469072 0.999974290357699 -4.59356992956371 17 "VPS53"
"ENSG00000105556" -206.530685842096 215.350416920396 -2.32443711697778 0.020451180590768 0.999974290357699 -4.59357446902261 19 "MIER2"
"ENSG00000244122" -327.962978394226 -176.83077200566 -2.32027455360812 0.0206768185265644 0.999974290357699 -4.59358120395866 2 "UGT1A7"
"ENSG00000239470" 330.340831248804 -341.732964463376 2.31950753645902 0.0207186324365848 0.999974290357699 -4.59358244370745 11 "RP11-16F15.2"
"ENSG00000006606" 276.347601735591 -233.222592747413 2.31640812028933 0.0208883506630075 0.999974290357699 -4.59358744935141 7 "CCL26"
"ENSG00000162139" -256.873456594359 -91.6330215977343 -2.31572811987138 0.0209257483051831 0.999974290357699 -4.59358854670907 11 "NEU3"
"ENSG00000257883" 226.860109339582 -336.002716502697 2.31544848835289 0.0209411440272919 0.999974290357699 -4.59358899787729 12 "RP11-497G19.1"
"ENSG00000148798" 584.534940640863 -212.013525122416 2.3141977326439 0.0210101283065984 0.999974290357699 -4.59359101525246 10 "INA"
"ENSG00000204455" -478.794384313485 -47.9201192883767 -2.31335702088 0.021056608488864 0.999974290357699 -4.59359237066764 11 "TRIM51BP"
"ENSG00000236662" -247.634548170116 -141.934415470255 -2.31018872315425 0.0212325813207184 0.999974290357699 -4.59359747440973 10 "RP11-108L7.4"
"ENSG00000169668" -356.386495597974 132.040401538083 -2.31000919139701 0.0212425911691713 0.999974290357699 -4.59359776341193 22 "BCRP2"
"ENSG00000156787" -146.466259951423 747.689301399172 -2.30912802779797 0.0212917804927033 0.999974290357699 -4.59359918155584 8 "TBC1D31"
"ENSG00000268723" 212.567036145258 -286.38585939859 2.30849737772057 0.0213270464043137 0.999974290357699 -4.5936001962036 19 "CTC-444N24.9"
"ENSG00000260690" -478.167106130821 -125.503678702643 -2.30678219579045 0.0214232173815279 0.999974290357699 -4.59360295439555 16 "CYCSP39"
"ENSG00000213312" 164.300102838367 -344.431525298997 2.30606755386361 0.0214633992648718 0.999974290357699 -4.59360410303187 6 "RPL7AP34"
"ENSG00000146425" -278.752482052049 38.3376643783364 -2.30361574649609 0.0216017565524322 0.999974290357699 -4.5936080411897 6 "DYNLT1"
"ENSG00000134240" -279.213266404233 44.0987432279518 -2.3029567842102 0.0216390747444617 0.999974290357699 -4.59360909894437 1 "HMGCS2"
"ENSG00000213772" 274.749063748036 -180.559139140978 2.30241446042302 0.0216698296890737 0.999974290357699 -4.59360996925429 2 "EIF1P7"
"ENSG00000240801" -293.746330718885 -109.935998281851 -2.30170185959535 0.021710298958661 0.999974290357699 -4.5936111125211 11 "AC132217.4"
"ENSG00000216412" 401.50700319316 -310.732666006563 2.29918765433671 0.0218536103439909 0.999974290357699 -4.59361514348271 6 "RPL12P2"
"ENSG00000279203" -212.577170120859 118.903551965876 -2.29906413674517 0.0218606721497774 0.999974290357699 -4.59361534140604 19 "AC005785.5"
"ENSG00000241721" -328.63122066411 -89.7725728190341 -2.29832614470463 0.0219029064739763 0.999974290357699 -4.59361652374302 20 "SUMO1P1"
"ENSG00000252577" -318.743841194703 -30.6302750338688 -2.29738865413283 0.0219566604730177 0.999974290357699 -4.59361802516932 17 "SCARNA20"
"ENSG00000171916" -166.491461949162 421.897112518301 -2.2911063279958 0.0223198558634015 0.999974290357699 -4.59362807131969 17 "LGALS9C"
"ENSG00000177058" -103.64742237434 571.841373192011 -2.28783094895663 0.0225112818000371 0.999974290357699 -4.59363329850793 5 "SLC38A9"
"ENSG00000234488" 327.372340518463 -285.270873497476 2.28675740517229 0.0225743344644624 0.999974290357699 -4.59363501021185 2 "AC096664.1"
"ENSG00000277978" -289.45426930433 -35.3559313476807 -2.28540002859719 0.0226542778085845 0.999974290357699 -4.59363717336224 16 "RP11-403P17.6"
"ENSG00000182667" -212.598286583156 842.384487472378 -2.28470897037807 0.0226950726928593 0.999974290357699 -4.59363827417501 11 "NTM"
"ENSG00000237758" 217.689040443116 -389.934988636614 2.2834701565218 0.0227683631776788 0.999974290357699 -4.59364024672516 2 "BANF1P3"
"ENSG00000270194" 205.015521290467 -176.772216217625 2.28309237073912 0.0227907546606904 0.999974290357699 -4.59364084806433 3 "RP11-259K5.2"
"ENSG00000145780" 261.053207204216 19.7932510506684 2.28209229346226 0.0228501221855759 0.999974290357699 -4.59364243947063 5 "FEM1C"
"ENSG00000234017" -391.656028156155 -138.514492524826 -2.27998788562443 0.0229754861121681 0.999974290357699 -4.59364578598448 10 "RP11-214N15.5"
"ENSG00000090686" -104.517445015048 935.510779939167 -2.27944358400981 0.0230080086201765 0.999974290357699 -4.59364665107037 1 "USP48"
"ENSG00000257103" -116.204519400615 502.576254733371 -2.27930824787713 0.0230161012955882 0.999974290357699 -4.593646866136 19 "LSM14A"
"ENSG00000227113" 442.602942441671 -107.462841622861 2.27875764663451 0.0230490510808023 0.999974290357699 -4.59364774098148 7 "RP11-460N20.4"
"ENSG00000232037" 480.985969277046 -307.211418322935 2.27856928935093 0.0230603324240704 0.999974290357699 -4.59364804021393 1 "RP11-26H16.1"
"ENSG00000213903" -226.908013080402 1.92402868016683 -2.27840692549912 0.0230700607925684 0.999974290357699 -4.59364829813295 14 "LTB4R"
"ENSG00000165322" -95.3149750686886 817.848527699941 -2.27663889340658 0.0231762276615206 0.999974290357699 -4.59365110554929 10 "ARHGAP12"
"ENSG00000255201" 228.021773268924 21.5126553398 2.27545965437037 0.0232472748912801 0.999974290357699 -4.59365297686697 8 "RP11-350N15.4"
"ENSG00000199273" -246.171283698333 -182.446508810511 -2.27357478824248 0.0233612287164424 0.999974290357699 -4.59365596599304 7 "Y_RNA"
"ENSG00000231226" 351.128754177078 -283.957114471077 2.27207528375853 0.0234522315549036 0.999974290357699 -4.59365834228524 6 "TRIM31-AS1"
"ENSG00000205809" -112.916297848529 514.179185006033 -2.26855048785232 0.0236673622375203 0.999974290357699 -4.5936639221403 12 "KLRC2"
"ENSG00000251000" 302.21881508315 -278.876279618372 2.26312027402127 0.0240021467104569 0.999974290357699 -4.59367250197747 5 "AC008592.3"
"ENSG00000270945" 238.163583997531 -208.705597604164 2.2611822571039 0.0241226227048062 0.999974290357699 -4.5936755592776 16 "HSPE1P7"
"ENSG00000275476" -269.807270839761 -93.3482052080179 -2.26048043102664 0.0241663808941024 0.999974290357699 -4.59367666581347 12 "RP11-996F15.4"
"ENSG00000170315" 257.310237568997 -94.1535694631409 2.25940060793865 0.024233841583347 0.999974290357699 -4.59367836767233 17 "UBB"
"ENSG00000267123" -346.289965164704 11.4623179239475 -2.25566002695324 0.0244687971130164 0.999974290357699 -4.59368425696208 17 "LINC02081"
"ENSG00000214807" 522.001727451178 -219.58592728111 2.2554758275483 0.0244804181085151 0.999974290357699 -4.59368454672829 10 "NPM1P31"
"ENSG00000199574" -137.042375497832 129.475381076865 -2.25536232656672 0.0244875811835356 0.999974290357699 -4.59368472526657 15 "SNORD18C"
"ENSG00000234997" -282.809792788922 -109.460727031694 -2.25439317512278 0.0245488187634089 0.999974290357699 -4.5936862493998 2 "AC016745.3"
"ENSG00000283770" 250.089690025563 -147.488748843166 2.25439114917864 0.0245489469155548 0.999974290357699 -4.59368625258522 8 "MIR6849"
"ENSG00000133110" 188.59417577624 305.043169560472 2.25187626921125 0.0247084757545295 0.999974290357699 -4.59369020465254 13 "POSTN"
"ENSG00000231702" 462.666130195017 -70.0389355418068 2.25114459731704 0.0247550573685203 0.999974290357699 -4.59369135365629 1 "RP11-54O7.10"
"ENSG00000278745" -344.157378355116 -223.822697760271 -2.25032486288728 0.0248073360190253 0.999974290357699 -4.59369264052383 6 "RP1-229K20.9"
"ENSG00000008952" -94.0869212008579 613.287498465717 -2.24746384614116 0.024990549608322 0.999974290357699 -4.59369712837309 3 "SEC62"
"ENSG00000228415" 360.746440644267 -157.40078605618 2.2450625260312 0.0251452307791142 0.999974290357699 -4.59370089087991 6 "PTMAP1"
"ENSG00000248626" 111.204797507724 -443.143416274532 2.24481023957953 0.0251615299612723 0.999974290357699 -4.59370128594939 5 "GAPDHP40"
"ENSG00000114331" -108.206179963782 951.797960521028 -2.24375021911833 0.0252301137333119 0.999974290357699 -4.59370294542674 3 "ACAP2"
"ENSG00000277692" -242.948926122467 -57.4185486572656 -2.24168885369098 0.0253639495495235 0.999974290357699 -4.59370617035812 20 "RP11-358N2.2"
"ENSG00000117713" -159.285225768095 887.032555794479 -2.23932948890145 0.0255178888058239 0.999974290357699 -4.59370985798745 1 "ARID1A"
"ENSG00000228050" -210.532347094534 -51.3094980814994 -2.23687296397941 0.0256790279230426 0.999974290357699 -4.59371369349249 22 "TOP3BP1"
"ENSG00000284116" 242.260158706776 -116.540869448708 2.23396901540935 0.0258706539328697 0.999974290357699 -4.59371822234241 9 "RP11-204M4.4"
"ENSG00000267063" 211.304820837084 106.983243742537 2.23348420661799 0.0259027660095291 0.999974290357699 -4.59371897787224 19 "AC006130.3"
"ENSG00000142149" 253.38288291826 -196.011668276673 2.23329108016982 0.0259155676662767 0.999974290357699 -4.59371927879792 21 "HUNK"
"ENSG00000203279" 253.547977322637 -255.657382635496 2.2329392633462 0.0259389024336566 0.999974290357699 -4.59371982692707 9 "RP11-498P14.5"
"ENSG00000244119" -226.71717122273 -31.4187434833549 -2.22869003995888 0.0262221800711448 0.999974290357699 -4.59372644061477 3 "PDCL3P4"
"ENSG00000166510" -91.4504670316894 596.778698258643 -2.22747815017893 0.0263034613094634 0.999974290357699 -4.59372832462678 18 "CCDC68"
"ENSG00000273483" -350.56653613671 53.6909797408145 -2.22658774407385 0.0263633197208494 0.999974290357699 -4.5937297082275 1 "RP4-671G15.2"
"ENSG00000176155" -191.801153233923 532.338748794088 -2.22412984011546 0.0265291675754064 0.999974290357699 -4.59373352478808 17 "CCDC57"
"ENSG00000243023" 240.772719834056 -445.982771555677 2.2229339393166 0.0266101876447301 0.999974290357699 -4.59373538027529 14 "UBA52P3"
"ENSG00000105963" -126.681449499927 69.1855616099926 -2.22077460765293 0.0267570212246945 0.999974290357699 -4.59373872812218 7 "ADAP1"
"ENSG00000256843" 165.852515701197 -439.144448864999 2.22075253753502 0.0267585255972031 0.999974290357699 -4.59373876232363 12 "RP11-467L13.4"
"ENSG00000148943" -104.818549939194 261.559164469862 -2.21852325518759 0.0269108586593089 0.999974290357699 -4.59374221529272 11 "LIN7C"
"ENSG00000275580" -164.921515658249 -19.8639627272412 -2.21811699597914 0.0269387001999797 0.999974290357699 -4.59374284419283 15 "RP11-295H24.4"
"ENSG00000235852" 287.496049512846 -125.02681894019 2.21782417289318 0.0269587832555291 0.999974290357699 -4.59374329742178 2 "AC005540.3"
"ENSG00000234184" -316.961597894818 137.631606829259 -2.21632576600699 0.0270617533384068 0.999974290357699 -4.59374561573825 1 "LINC01781"
"ENSG00000110628" -167.255189402928 -26.1521943417865 -2.21575212085801 0.0271012640680011 0.999974290357699 -4.59374650287434 11 "SLC22A18"
"ENSG00000155966" -127.669053592173 310.918066350582 -2.21351462658718 0.0272558525513485 0.999974290357699 -4.59374996101478 23 "AFF2"
"ENSG00000091137" -270.219500292416 397.804909953854 -2.21125581309036 0.0274126872538699 0.999974290357699 -4.59375344868133 7 "SLC26A4"
"ENSG00000239405" -125.502555207471 236.628448791011 -2.20930950491053 0.027548449474117 0.999974290357699 -4.59375645107234 3 "TMED10P2"
"ENSG00000271644" 212.139381722593 -295.87461705069 2.20862139362773 0.027596586726661 0.999974290357699 -4.59375751194724 1 "RP3-365I19.2"
"ENSG00000151224" -272.109834014377 -54.9416047956869 -2.20838301271327 0.0276132797673043 0.999974290357699 -4.59375787938945 10 "MAT1A"
"ENSG00000232702" 240.159723303634 -235.140502726661 2.20740055404534 0.0276821703386062 0.999974290357699 -4.59375939335428 6 "RP3-437C15.1"
"ENSG00000144230" -254.823251436954 51.1873264945205 -2.20598079641981 0.0277819870952369 0.999974290357699 -4.59376158004503 2 "GPR17"
"ENSG00000241680" 331.843139714911 -327.556147214122 2.20252615068246 0.0280261682972213 0.999974290357699 -4.59376689516315 12 "RPL31P49"
"ENSG00000170956" -192.336092004794 18.1192333980569 -2.20223526666802 0.0280468129604249 0.999974290357699 -4.593767342333 19 "CEACAM3"
"ENSG00000158062" -200.367232718893 -82.4530836116897 -2.20178558095287 0.0280787539837079 0.999974290357699 -4.59376803351305 1 "UBXN11"
"ENSG00000230863" 172.747521533814 82.3052225940342 2.19978110016265 0.0282215142120188 0.999974290357699 -4.5937711127993 1 "RP4-595K12.2"
"ENSG00000085982" -93.5017385870401 752.798730229553 -2.19672620275705 0.0284402917416642 0.999974290357699 -4.59377580052349 2 "USP40"
"ENSG00000240759" 321.506299756848 -352.02476190696 2.19472614916317 0.0285843184134865 0.999974290357699 -4.59377886618453 12 "RP11-25I15.1"
"ENSG00000175073" -99.2021974536386 229.274094113146 -2.19383742774702 0.0286485183369398 0.999974290357699 -4.59378022754119 8 "VCPIP1"
"ENSG00000156076" 189.210280305372 -132.18453526774 2.1929223495054 0.0287147522967664 0.999974290357699 -4.59378162871471 12 "WIF1"
"ENSG00000230537" -224.017584694467 -57.4840322926634 -2.19254755311674 0.0287419184437048 0.999974290357699 -4.59378220244209 9 "RP11-305L7.1"
"ENSG00000272991" -242.143478733163 144.445927878513 -2.19231539942041 0.0287587566301867 0.999974290357699 -4.59378255776872 21 "AF129408.17"
"ENSG00000272173" 241.500722850852 -83.2044312109248 2.19231114844647 0.0287590650341522 0.999974290357699 -4.59378256427479 12 "U47924.31"
"ENSG00000188827" -156.639094608246 -96.3278677023102 -2.19094854960368 0.0288580674875101 0.999974290357699 -4.59378464908528 16 "SLX4"
"ENSG00000249921" 164.156465776641 -476.384138372891 2.18967246291638 0.0289510508450842 0.999974290357699 -4.59378660039385 5 "CTC-329H14.1"
"ENSG00000223356" -271.902943071353 -103.073848194383 -2.1885244237918 0.0290349247333453 0.999974290357699 -4.59378835496114 1 "RP11-66D17.5"
"ENSG00000227076" 186.94257309025 -188.055714244184 2.18820354454865 0.029058405116884 0.999974290357699 -4.59378884520719 10 "RP11-4C20.4"
"ENSG00000272841" 227.642644234118 -222.26978535673 2.18767836167031 0.0290968708045637 0.999974290357699 -4.5937896474426 6 "RP3-428L16.2"
"ENSG00000134215" -117.155818205679 834.009519259848 -2.18743000478246 0.0291150763714053 0.999974290357699 -4.5937900267517 1 "VAV3"
"ENSG00000214193" -203.47778800751 -44.2806343364443 -2.18464926963 0.0293195875725284 0.999974290357699 -4.59379427085415 1 "SH3D21"
"ENSG00000265784" -233.391151613166 -38.8781662902386 -2.18197184862619 0.0295176702491234 0.999974290357699 -4.5937983523402 17 "RP1-56K13.3"
"ENSG00000148357" 179.784874408638 225.286219932619 2.18154861735451 0.0295490874160321 0.999974290357699 -4.59379899707501 9 "HMCN2"
"ENSG00000171877" 400.754032343902 -41.8355819713131 2.1808101991496 0.0296039704837411 0.999974290357699 -4.59380012166424 15 "FRMD5"
"ENSG00000269888" 272.704830919974 -300.241972012362 2.18058819261293 0.0296204883365949 0.999974290357699 -4.59380045970172 3 "RP11-3P17.5"
"ENSG00000106624" 124.818091269084 83.971765310916 2.1795741249843 0.0296960386459498 0.999974290357699 -4.59380200334489 7 "AEBP1"
"ENSG00000213468" -144.50656600535 527.509497528971 -2.17678556706556 0.0299046496104874 0.999974290357699 -4.59380624458862 23 "FIRRE"
"ENSG00000259032" 280.461061129921 -257.730532243576 2.1740922318496 0.030107334918924 0.999974290357699 -4.59381033601816 14 "ENSAP2"
"ENSG00000133193" -145.701168403519 323.94343105866 -2.17392316439949 0.0301200973782075 0.999974290357699 -4.59381059268404 17 "FAM104A"
"ENSG00000236813" 420.583340816843 -165.751482565968 2.17217124922089 0.0302526195208551 0.999974290357699 -4.59381325117795 23 "BTF3P8"
"ENSG00000165240" -90.8937755556404 790.368576524476 -2.17146159133362 0.0303064437683372 0.999974290357699 -4.59381432747869 23 "ATP7A"
"ENSG00000251062" 419.754873939635 -286.369131138986 2.17054356027024 0.0303761945165271 0.999974290357699 -4.59381571930326 5 "CTD-2218G20.1"
"ENSG00000211778" -258.233235221692 -23.1446173534983 -2.17007304859862 0.0304119969160789 0.999974290357699 -4.59381643242417 14 "TRAV4"
"ENSG00000174130" -166.419383457959 94.4856032672818 -2.1699801841501 0.0304190674951801 0.999974290357699 -4.59381657315449 4 "TLR6"
"ENSG00000274654" 315.512433701958 -111.407610713817 2.16855178017398 0.0305280028368977 0.999974290357699 -4.5938187370785 15 "CTD-3247H4.2"
"ENSG00000148634" -111.824923640292 820.952753861274 -2.1666400233233 0.0306743260389073 0.999974290357699 -4.59382163108846 10 "HERC4"
"ENSG00000172663" -193.54987478867 -93.656401480242 -2.16638081138604 0.0306942121722935 0.999974290357699 -4.59382202329227 11 "TMEM134"
"ENSG00000105983" -97.520028947204 962.580743268287 -2.16502046039887 0.0307987571929745 0.999974290357699 -4.59382408084422 7 "LMBR1"
"ENSG00000284251" -233.773675423474 -149.07959969508 -2.16487611692824 0.0308098681731862 0.999974290357699 -4.5938242990926 3 "MIR711"
"ENSG00000134873" -185.284819936458 192.695779794028 -2.16287605714425 0.0309641802422911 0.999974290357699 -4.59382732174811 13 "CLDN10"
"ENSG00000229738" -377.995050122373 23.5211325976932 -2.16218786590985 0.0310174303547649 0.999974290357699 -4.5938283611745 5 "AC010240.3"
"ENSG00000198707" -102.537652637162 986.959907967817 -2.1617608159876 0.031050513768852 0.999974290357699 -4.59382900601878 12 "CEP290"
"ENSG00000243504" 215.849641170362 -435.959821689487 2.1596627856586 0.0312134888724779 0.999974290357699 -4.59383217224905 8 "RPS23P1"
"ENSG00000236263" -201.784119272134 -262.999945329399 -2.15751770141065 0.0313808794823192 0.999974290357699 -4.59383540641461 1 "RP11-263K19.6"
"ENSG00000213791" 271.990343239047 -296.377448927676 2.15589031793037 0.0315083861264923 0.999974290357699 -4.59383785796249 8 "RP11-941H19.2"
"ENSG00000116473" -88.7135060598969 414.903893471847 -2.15518867375465 0.0315634977544252 0.999974290357699 -4.59383891439171 1 "RAP1A"
"ENSG00000065883" -108.873285168832 858.196189743683 -2.15465119310115 0.0316057709800164 0.999974290357699 -4.59383972342334 7 "CDK13"
"ENSG00000218582" 144.477483788823 -403.974808240782 2.15252649324299 0.0317733570426156 0.999974290357699 -4.59384291967167 6 "GAPDHP63"
"ENSG00000008118" 289.659175560975 -185.607719059383 2.15199833558677 0.0318151339235625 0.999974290357699 -4.59384371372117 1 "CAMK1G"
"ENSG00000105737" -209.081846102696 70.7537219619257 -2.15098469013602 0.0318954448188489 0.999974290357699 -4.59384523714039 19 "GRIK5"
"ENSG00000249967" 356.581855765114 -10.0120583598254 2.1483992502944 0.0321010780918821 0.999974290357699 -4.59384911968153 10 "RP11-548K23.11"
"ENSG00000248636" 243.390680546757 108.241056326811 2.14487853575587 0.0323829297606272 0.999974290357699 -4.59385439945069 12 "RP11-768F21.1"
"ENSG00000219747" 199.351088231831 -118.827479607609 2.14484782184042 0.0323853978938983 0.999974290357699 -4.59385444547332 6 "RP1-292B18.1"
"ENSG00000232801" 204.97034349755 -106.021708783307 2.14433780225555 0.0324264060792577 0.999974290357699 -4.59385520960819 23 "SDCBPP3"
"ENSG00000233111" 254.884089016332 -300.551812727417 2.14396007506915 0.0324568060195034 0.999974290357699 -4.5938557754231 9 "RAB1C"
"ENSG00000230882" -288.690370507897 -156.862226827579 -2.14377617288164 0.0324716155475732 0.999974290357699 -4.59385605086377 7 "AC005077.14"
"ENSG00000213390" -155.951786806738 403.040118925206 -2.14249907116857 0.0325746199315229 0.999974290357699 -4.59385796301965 10 "ARHGAP19"
"ENSG00000218227" 257.832945768587 -359.728410309883 2.14126157576556 0.0326746974246753 0.999974290357699 -4.5938598148221 5 "RP11-889L3.1"
"ENSG00000255642" 157.048951708505 -11.2725251249995 2.14117839830182 0.0326814335279305 0.999974290357699 -4.59385993925266 12 "PABPC1P4"
"ENSG00000229671" 208.055733890798 -333.248779798642 2.13854792919051 0.0328950772896356 0.999974290357699 -4.59386387192767 11 "LINC01150"
"ENSG00000084444" -121.402937270476 446.805928375972 -2.13756031944446 0.032975598828171 0.999974290357699 -4.59386534724205 12 "FAM234B"
"ENSG00000154309" -96.127440670566 546.280675009903 -2.13561311083686 0.0331348538073199 0.999974290357699 -4.59386825409421 1 "DISP1"
"ENSG00000272815" 271.995094466184 -7.48345611488064 2.13530275005131 0.0331602979492091 0.999974290357699 -4.5938687171732 17 "RP11-219A15.4"
"ENSG00000197594" -128.873280966262 824.933023317978 -2.13510533790291 0.0331764910056355 0.999974290357699 -4.59386901169141 6 "ENPP1"
"ENSG00000188765" 338.906476849644 -268.273501400923 2.13479528375666 0.0332019374041532 0.999974290357699 -4.59386947420637 2 "TMSB4XP2"
"ENSG00000137845" -90.5441421187521 618.646527126019 -2.13305955934556 0.0333446992272075 0.999974290357699 -4.5938720622253 15 "ADAM10"
"ENSG00000180891" -151.95482623053 76.0232944540731 -2.13236544317737 0.033401936903388 0.999974290357699 -4.59387309660342 17 "CUEDC1"
"ENSG00000130222" 172.871309616705 -459.40385490295 2.12888545512135 0.0336901731446176 0.999974290357699 -4.59387827759754 9 "GADD45G"
"ENSG00000121207" 179.078129286721 -123.835177466422 2.12700850830396 0.0338465181299665 0.999974290357699 -4.59388106858697 4 "LRAT"
"ENSG00000268895" -158.967247767393 -212.069970152035 -2.12601351777708 0.0339296503305508 0.999974290357699 -4.59388254715464 19 "A1BG-AS1"
"ENSG00000258645" 151.14239063548 -389.81978037324 2.12600805424914 0.0339301072951306 0.999974290357699 -4.59388255527167 14 "HSPE1P2"
"ENSG00000260989" -242.62463527065 -168.58167087016 -2.12509324713215 0.0340066953727672 0.999974290357699 -4.59388391409111 16 "LA16c-395F10.2"
"ENSG00000250568" 162.185907767838 -420.514101964895 2.12424571295853 0.0340777835109713 0.999974290357699 -4.59388517248034 4 "RP11-333E13.2"
"ENSG00000213361" 230.611676599978 -550.589394067962 2.12310539373352 0.034173630336701 0.999974290357699 -4.59388686481937 7 "RP4-778K6.1"
"ENSG00000258867" -123.734245432829 478.030226629447 -2.12280699087953 0.0341987499820548 0.999974290357699 -4.59388730753147 14 "LINC01146"
"ENSG00000175582" -92.4981878327031 250.69319901984 -2.12171759134398 0.0342905903387604 0.999974290357699 -4.59388892325858 11 "RAB6A"
"ENSG00000138641" -101.204015410443 566.854161846184 -2.12014078639391 0.0344238949865895 0.999974290357699 -4.59389126045095 4 "HERC3"
"ENSG00000161217" -141.552605700126 524.293900849975 -2.11902343137849 0.0345186258107692 0.999974290357699 -4.5938929156123 3 "PCYT1A"
"ENSG00000259291" -301.074994669166 -103.006325394882 -2.1183826772608 0.0345730504565693 0.999974290357699 -4.59389386439332 15 "RP11-617F23.1"
"ENSG00000108602" -258.647076619542 -22.9621246248149 -2.11806097571733 0.0346004029801004 0.999974290357699 -4.59389434064029 17 "ALDH3A1"
"ENSG00000232332" 333.749726508081 -297.107900584398 2.11783234514893 0.0346198534517131 0.999974290357699 -4.59389467906232 23 "RP3-481A17.1"
"ENSG00000128564" 173.065294879368 -356.648803767758 2.11748024492193 0.0346498262712624 0.999974290357699 -4.59389520017664 7 "VGF"
"ENSG00000112367" -103.43839532715 680.923592547689 -2.11721114764089 0.0346727483767831 0.999974290357699 -4.59389559838854 6 "FIG4"
"ENSG00000118900" -130.001966755062 561.284777576223 -2.11644768483229 0.0347378519667595 0.999974290357699 -4.59389672789887 16 "UBN1"
"ENSG00000261312" -217.656290770722 -41.9682104038042 -2.11641784740722 0.0347403984497139 0.999974290357699 -4.59389677203405 16 "AC002550.5"
"ENSG00000277597" 232.061835199954 -138.354789130319 2.11604900359363 0.0347718907261741 0.999974290357699 -4.59389731757371 17 "RP11-961A15.3"
"ENSG00000218265" 285.987564457899 -239.979043256504 2.11585671048831 0.0347883186071586 0.999974290357699 -4.593897601949 6 "RPS4XP7"
"ENSG00000243445" 278.77560778392 -356.690316891613 2.11531056532084 0.0348350128313704 0.999974290357699 -4.59389840948643 16 "RP11-715J22.1"
"ENSG00000153113" -87.8783497296111 1171.70133502673 -2.11365013804305 0.0349773054584629 0.999974290357699 -4.59390086337566 5 "CAST"
"ENSG00000128805" -164.11531015627 193.506650465653 -2.11352142012349 0.0349883568701417 0.999974290357699 -4.59390105352549 10 "ARHGAP22"
"ENSG00000230424" 220.313448978892 -151.420608636733 2.11304251254888 0.0350295009774343 0.999974290357699 -4.59390176089802 1 "RP1-43E13.2"
"ENSG00000242636" 451.589139105655 -236.327245036933 2.11281093644301 0.0350494110903641 0.999974290357699 -4.59390210289286 19 "RPL21P129"
"ENSG00000236682" 220.191428031341 -124.737247289026 2.11138690236053 0.0351720576568381 0.999974290357699 -4.59390420512766 2 "AC068282.3"
"ENSG00000254851" -220.275222535918 61.4404094842227 -2.10957699904195 0.0353284675460743 0.999974290357699 -4.59390687502085 11 "RP11-109L13.1"
"ENSG00000255152" -212.633016545837 7.99606272550208 -2.10943865302634 0.035340447705314 0.999974290357699 -4.59390707901179 6 "MSH5-SAPCD1"
"ENSG00000128578" 120.285033563309 -288.097778989324 2.10842514761884 0.0354283188882632 0.999974290357699 -4.59390857302809 7 "STRIP2"
"ENSG00000261371" -103.232236241718 644.36072690803 -2.10818651983958 0.0354490351430534 0.999974290357699 -4.59390892469 17 "PECAM1"
"ENSG00000226457" 302.017844075126 -461.870898092686 2.10653825619097 0.0355924108532575 0.999974290357699 -4.59391135265587 1 "RP11-430L17.1"
"ENSG00000198610" -198.755335342842 214.584610831147 -2.10606748024424 0.0356334526794997 0.999974290357699 -4.59391204579194 10 "AKR1C4"
"ENSG00000176623" -90.0924545654862 543.666659531026 -2.10587593572169 0.0356501629407587 0.999974290357699 -4.59391232776508 8 "RMDN1"
"ENSG00000284331" 472.473166763109 -135.590038411732 2.10585478998176 0.0356520080966727 0.999974290357699 -4.59391235889224 18 "MIR4741"
"ENSG00000186104" -114.974047294372 231.636551436875 -2.10395392525774 0.0358182096535479 0.999974290357699 -4.59391515578517 11 "CYP2R1"
"ENSG00000229273" 179.04695707252 -370.155771770355 2.1038641379895 0.0358260765360739 0.999974290357699 -4.59391528783576 9 "RP11-104G3.2"
"ENSG00000239911" 136.884463874199 -271.434569179354 2.1030422466705 0.0358981567935883 0.999974290357699 -4.59391649634155 7 "PRKAG2-AS1"
"ENSG00000169762" -104.889101033918 770.095238578722 -2.10286102178633 0.0359140669751407 0.999974290357699 -4.59391676275229 4 "TAPT1"
"ENSG00000232400" -259.497973055222 -162.648706861304 -2.10214101547129 0.035977337684202 0.999974290357699 -4.5939178209822 7 "RAD17P1"
"ENSG00000214510" -280.616844910142 -113.872938247597 -2.10132894187995 0.0360488131497334 0.999974290357699 -4.59391901410645 5 "SPINK13"
"ENSG00000270788" 173.710040780484 -158.183406667613 2.10008889696581 0.036158191119603 0.999974290357699 -4.59392083515748 14 "PDLIM1P1"
"ENSG00000150672" 129.071803829695 873.778748646533 2.09891674735302 0.0362618410496224 0.999974290357699 -4.59392255554378 11 "DLG2"
"ENSG00000104687" -200.646762206569 -175.172439042956 -2.09821662815081 0.0363238716862799 0.999974290357699 -4.59392358267798 8 "GSR"
"ENSG00000198242" 274.545556040704 -202.174943886826 2.09767084688542 0.0363722908385692 0.999974290357699 -4.59392438315487 17 "RPL23A"
"ENSG00000079931" 149.467580465251 96.9412699581662 2.09751592643838 0.0363860446981789 0.999974290357699 -4.59392461033402 6 "MOXD1"
"ENSG00000213157" 408.641869559012 -81.8088178547989 2.09743894417033 0.0363928808476421 0.999974290357699 -4.59392472321664 3 "RP11-259P15.1"
"ENSG00000069482" 147.271330897548 -386.823808337965 2.0970243278222 0.0364297183223662 0.999974290357699 -4.59392533111875 11 "GAL"
"ENSG00000251196" 235.877931731592 -70.8552926597815 2.09697313174544 0.0364342691561441 0.999974290357699 -4.59392540617339 5 "RP11-54F2.1"
"ENSG00000105371" 145.918854338407 -366.001843625699 2.09667547446203 0.0364607376190228 0.999974290357699 -4.59392584251031 19 "ICAM4"
"ENSG00000244593" -263.80098442527 -178.25782272673 -2.09478079613411 0.0366296027515938 0.999974290357699 -4.59392861851843 8 "RP11-685B14.1"
"ENSG00000232412" -175.277949065334 -274.161680331525 -2.09390829166894 0.0367075899757497 0.999974290357699 -4.59392989605935 23 "RP1-315G1.3"
"ENSG00000100503" -86.0384132122444 968.097920759919 -2.09382175107556 0.036715332974202 0.999974290357699 -4.59393002274599 14 "NIN"
"ENSG00000064652" -115.084949010974 621.657093784272 -2.0930644126906 0.0367831534308668 0.999974290357699 -4.59393113119536 5 "SNX24"
"ENSG00000235605" 133.851199118217 -528.626455362087 2.09097671925801 0.0369706628063513 0.999974290357699 -4.59393418475471 1 "RP5-827C21.1"
"ENSG00000139194" 290.023256806305 -197.101500372174 2.09044535200731 0.0370185184592276 0.999974290357699 -4.59393496148589 12 "RBP5"
"ENSG00000223353" -263.860625989135 -20.1253093091745 -2.09008352984087 0.0370511349106571 0.999974290357699 -4.59393549027336 1 "RP11-290P14.2"
"ENSG00000156150" -175.808263130142 232.076905997309 -2.08981038438459 0.0370757738506561 0.999974290357699 -4.59393588940489 1 "ALX3"
"ENSG00000091409" -128.97144411155 523.89665647609 -2.08874546023282 0.0371719683832769 0.999974290357699 -4.59393744503325 2 "ITGA6"
"ENSG00000267560" -100.359055860291 172.066313511205 -2.08830622097671 0.0372117068503476 0.999974290357699 -4.59393808644466 18 "RP11-173A16.1"
"ENSG00000270532" 202.794901395642 -127.261831016141 2.08809678642795 0.0372306673914079 0.999974290357699 -4.59393839223128 2 "PEBP1P2"
"ENSG00000104973" -159.235654571315 101.784328098838 -2.08798280265034 0.0372409900422532 0.999974290357699 -4.59393855864169 19 "MED25"
"ENSG00000235256" 243.384883086763 -195.865808716079 2.08797234073111 0.0372419376217374 0.999974290357699 -4.59393857391512 9 "FKBP4P7"
"ENSG00000170579" 115.216030141858 782.797338195893 2.08562931180233 0.0374546745209547 0.999974290357699 -4.59394199264822 18 "DLGAP1"
"ENSG00000217769" 365.402967078064 -189.711235366356 2.08507421497505 0.0375052265724939 0.999974290357699 -4.59394280204912 6 "RP11-76H14.2"
"ENSG00000248751" 217.353864536396 64.887231638349 2.08395229339305 0.037607576476788 0.999974290357699 -4.59394443731393 22 "RP1-130H16.18"
"ENSG00000270149" 241.867770397732 -27.4201509614175 2.08284367153706 0.0377089470488926 0.999974290357699 -4.59394605235496 1 "RP11-544M22.13"
"ENSG00000069869" -83.6196061930462 868.268556900297 -2.08013911764977 0.0379572253654857 0.999974290357699 -4.59394998885386 15 "NEDD4"
"ENSG00000242052" -225.119167113116 51.057814156282 -2.07893089457375 0.0380685900340272 0.999974290357699 -4.59395174582851 3 "RPL10P7"
"ENSG00000159307" -205.40939725032 214.637437603304 -2.07717831394839 0.0382306244340295 0.999974290357699 -4.59395429263744 22 "SCUBE1"
"ENSG00000217930" -142.183872463407 7.61829833330584 -2.07648679859011 0.038294719870962 0.999974290357699 -4.59395529695806 16 "PAM16"
"ENSG00000070214" -93.6561699194905 555.616786985752 -2.07608716698363 0.0383318028217485 0.999974290357699 -4.59395587721402 9 "SLC44A1"
"ENSG00000130559" -128.478357781428 536.321646031398 -2.07544927929414 0.0383910576472739 0.999974290357699 -4.59395680318804 9 "CAMSAP1"
"ENSG00000268533" -281.380993208315 -75.9434740260681 -2.07520806279276 0.0384134851250421 0.999974290357699 -4.59395715327209 19 "AC004076.7"
"ENSG00000099256" 126.263543446068 -47.4336831120381 2.07486409311628 0.038445485551536 0.999974290357699 -4.59395765241636 10 "PRTFDC1"
"ENSG00000278182" 421.075377268697 -37.7077291086959 2.07379825918239 0.0385447872564404 0.999974290357699 -4.59395919856881 1 "CH17-262O2.2"
"ENSG00000136002" -155.810857533463 396.477310259398 -2.07218482638966 0.0386955234932427 0.999974290357699 -4.59396153762941 2 "ARHGEF4"
"ENSG00000137673" 127.409004173624 -371.543794615629 2.07210880885758 0.0387026378624023 0.999974290357699 -4.59396164779163 11 "MMP7"
"ENSG00000101082" -213.253477912476 -42.7670093644974 -2.06986904640001 0.0389127546048552 0.999974290357699 -4.59396489182478 20 "SLA2"
"ENSG00000104833" 277.061341488728 34.6706024086535 2.06921192650688 0.0389745844159393 0.999974290357699 -4.59396584294005 19 "TUBB4A"
"ENSG00000242515" -319.050599592676 -170.020559049485 -2.06855534966481 0.0390364466757127 0.999974290357699 -4.59396679297658 2 "UGT1A10"
"ENSG00000211849" -356.633005107911 -36.5939965481519 -2.06829585789529 0.0390609188718858 0.999974290357699 -4.59396716836858 14 "TRAJ40"
"ENSG00000224769" -236.077856396408 -163.160749750979 -2.06731699671624 0.0391533511124239 0.999974290357699 -4.5939685840202 3 "MUC20P1"
"ENSG00000197746" 158.945249997338 -52.2577971742976 2.06635337779524 0.0392445258968163 0.999974290357699 -4.59396997699285 10 "PSAP"
"ENSG00000279155" 185.502691884024 -17.5892317456429 2.06622218690491 0.0392569527611884 0.999974290357699 -4.59397016658894 23 "LL0XNC01-36H8.1"
"ENSG00000115541" 364.556900282475 -62.806388777679 2.06609782669957 0.0392687356917542 0.999974290357699 -4.59397034630254 2 "HSPE1"
"ENSG00000234292" -337.364360968768 -15.145500608328 -2.06559619137842 0.039316295408186 0.999974290357699 -4.593971071112 5 "RP11-213H15.1"
"ENSG00000276180" 277.558579719908 -161.608030550772 2.06518555889287 0.0393552636956231 0.999974290357699 -4.593971664305 6 "HIST1H4I"
"ENSG00000203668" -94.8841845295401 399.624095742884 -2.06380063015015 0.0394869334762161 0.999974290357699 -4.59397366410647 1 "CHML"
"ENSG00000230911" 241.974820881077 -289.783806893427 2.06228960417013 0.0396310192478947 0.999974290357699 -4.59397584450392 11 "PPIHP1"
"ENSG00000204866" 517.493996726858 22.3865420606833 2.06187244379843 0.0396708768170805 0.999974290357699 -4.5939764461898 19 "IGFL2"
"ENSG00000225850" 224.96405110006 -354.47532808468 2.06169260637712 0.0396880698943466 0.999974290357699 -4.59397670553953 10 "RP11-452K12.4"
"ENSG00000240808" 215.003585484434 234.853403365736 2.05955085877442 0.0398933162017528 0.999974290357699 -4.59397979253948 11 "CTD-3236F5.1"
"ENSG00000200013" -183.391616875316 88.5391515634091 -2.05939522414772 0.0399082659864739 0.999974290357699 -4.59398001674155 17 "RNU6-623P"
"ENSG00000196511" -132.938904578683 490.674579785408 -2.05877967239532 0.0399674407067407 0.999974290357699 -4.59398090332362 7 "TPK1"
"ENSG00000241002" 316.484407438362 69.1059360687708 2.05761198468321 0.0400798988968007 0.999974290357699 -4.59398258444286 4 "RP11-119H12.1"
"ENSG00000225762" -438.957474371153 -66.4158795254521 -2.05667636206702 0.040170201357611 0.999974290357699 -4.59398393079008 1 "LINC01389"
"ENSG00000100614" -81.7107875206123 560.356644878596 -2.05603994633564 0.0402317244163496 0.999974290357699 -4.59398484624329 14 "PPM1A"
"ENSG00000251414" -112.5163968941 182.120000380581 -2.05540898163224 0.0402927995954159 0.999974290357699 -4.59398575358406 5 "RP11-843P14.1"
"ENSG00000145725" -82.6774607653363 692.519125617989 -2.0551281344604 0.040320009964093 0.999974290357699 -4.59398615736134 5 "PPIP5K2"
"ENSG00000178715" 259.711152430565 -348.780624851926 2.05472160529902 0.0403594249261326 0.999974290357699 -4.5939867417382 1 "RP11-169K16.8"
"ENSG00000267688" -191.606099324042 -2.02518729664461 -2.05351608810771 0.0404764982801183 0.999974290357699 -4.59398847398342 19 "AC005262.2"
"ENSG00000009830" -113.195769838386 891.71149074495 -2.05080856194643 0.0407404913267973 0.999974290357699 -4.5939923609145 14 "POMT2"
"ENSG00000273199" 373.824618637758 -14.7533182438373 2.05071676778801 0.0407494671547477 0.999974290357699 -4.59399249260715 21 "AP000692.10"
"ENSG00000129009" 140.886398271618 -18.6493484595449 2.04995359271704 0.0408241571204606 0.999974290357699 -4.59399358727611 15 "ISLR"
"ENSG00000279583" 269.007351299171 -297.608639512714 2.04840393308293 0.0409761762467409 0.999974290357699 -4.59399580883113 16 "RP11-368N21.5"
"ENSG00000276127" -106.686019131584 199.072224829609 -2.04786652982653 0.0410290068275891 0.999974290357699 -4.59399657885873 6 "RP11-154D6.2"
"ENSG00000253414" -264.640345230959 98.9834543039385 -2.046461571049 0.0411673977617581 0.999974290357699 -4.59399859105143 8 "RP11-150O12.6"
"ENSG00000099337" -173.296631536831 -68.9630776416884 -2.04643680815084 0.0411698405023721 0.999974290357699 -4.59399862650494 19 "KCNK6"
"ENSG00000238280" 196.824433019726 -257.570804837073 2.04623982405359 0.0411892764196857 0.999974290357699 -4.59399890851667 10 "RP11-436D10.3"
"ENSG00000213588" -151.445650882057 -204.123145575922 -2.04538876274907 0.0412733380546165 0.999974290357699 -4.59400012663286 6 "ZBTB9"
"ENSG00000150637" -133.149759142814 481.319040725775 -2.0451460960556 0.0412973335795063 0.999974290357699 -4.59400047386927 18 "CD226"
"ENSG00000259001" 180.008526987618 -161.906081818089 2.04304618977495 0.0415054731232325 0.999974290357699 -4.59400347699478 14 "RPPH1"
"ENSG00000253024" -408.092944105618 29.9256123716404 -2.04125253219048 0.0416839623690829 0.999974290357699 -4.59400603977444 11 "RNU6-1238P"
"ENSG00000255977" 331.159846576286 -367.531182640745 2.04121599944323 0.0416876045508483 0.999974290357699 -4.59400609194972 12 "RP11-444J21.2"
"ENSG00000208024" 202.448018966317 -296.766549194406 2.04087936879028 0.0417211781141574 0.999974290357699 -4.59400657267595 1 "MIR199A2"
"ENSG00000239569" 174.614830463595 -182.634684923978 2.03993566665918 0.0418154197914888 0.999974290357699 -4.59400791992167 7 "KMT2E-AS1"
"ENSG00000231698" -442.456984516087 -103.924866902181 -2.03802314245938 0.0420069658821449 0.999974290357699 -4.59401064841879 11 "AP002856.5"
"ENSG00000104549" -300.310502723383 -17.3303470805314 -2.0376421845483 0.0420452089538417 0.999974290357699 -4.59401119161448 8 "SQLE"
"ENSG00000170571" -136.625412638645 491.988455397009 -2.0355271925754 0.0422580634596292 0.999974290357699 -4.59401420551982 5 "EMB"
"ENSG00000181827" -128.792563159255 513.66717147144 -2.03479779146069 0.0423316826310074 0.999974290357699 -4.59401524422587 15 "RFX7"
"ENSG00000234093" 176.810616547373 -469.327312595382 2.03430432880258 0.0423815499677174 0.999974290357699 -4.59401594673798 1 "RPS15AP11"
"ENSG00000279519" -135.521201277162 225.799173654047 -2.03325843544371 0.0424874084312528 0.999974290357699 -4.59401743516408 2 "RP11-288C18.1"
"ENSG00000248668" 231.507144688834 -177.118475312838 2.03297509227488 0.0425161251366438 0.999974290357699 -4.59401783826594 5 "OXCT1-AS1"
"ENSG00000251985" 410.382975602974 -220.791074530418 2.03293688696115 0.0425199984872834 0.999974290357699 -4.59401789261499 22 "RNU6-1161P"
"ENSG00000207146" -188.441775305637 -38.5324465460805 -2.03260950117603 0.0425532019497242 0.999974290357699 -4.59401835829818 23 "Y_RNA"
"ENSG00000271964" -231.988671507728 50.9434615310642 -2.03186513024148 0.0426287778693596 0.999974290357699 -4.59401941684215 3 "RP11-415F23.2"
"ENSG00000256898" 199.801325793992 -100.340590233067 2.03179842446718 0.0426355560537265 0.999974290357699 -4.59401951168367 11 "RP11-707G14.8"
"ENSG00000254367" 180.763033931054 -302.289184903088 2.03166095896383 0.0426495272394461 0.999974290357699 -4.59401970712111 8 "RP11-211C9.1"
"ENSG00000227218" -219.81408467705 -31.5684322415429 -2.03165916776879 0.0426497093115958 0.999974290357699 -4.59401970966773 9 "RP11-203J24.8"
"ENSG00000144713" 227.906163442414 -180.972342168016 2.03044188920652 0.0427735962489736 0.999974290357699 -4.59402143973512 3 "RPL32"
"ENSG00000126368" 139.083024046628 -118.043205997407 2.03000185469041 0.0428184551925058 0.999974290357699 -4.59402206489008 17 "NR1D1"
"ENSG00000236764" 240.908213074698 -259.587606262789 2.02962979019136 0.0428564160988588 0.999974290357699 -4.59402259337759 4 "COX7A2P2"
"ENSG00000116815" -106.662440809435 272.203563590885 -2.02959060334107 0.042860415905216 0.999974290357699 -4.59402264903391 1 "CD58"
"ENSG00000244043" 281.187056018283 -311.748289349021 2.02933134214873 0.0428868866976671 0.999974290357699 -4.59402301723089 16 "RPS27P27"
"ENSG00000239112" -140.959697644366 187.437864603945 -2.02911453833024 0.0429090331928047 0.999974290357699 -4.59402332509585 5 "SNORD123"
"ENSG00000258048" 215.501748585836 -6.47562219522842 2.02877641949502 0.042943591354185 0.999974290357699 -4.59402380516624 12 "RP11-530C5.1"
"ENSG00000115355" -121.490405059782 1395.11930675846 -2.02874951998259 0.0429463416892695 0.999974290357699 -4.59402384335557 2 "CCDC88A"
"ENSG00000104299" -111.97338155484 396.939116382578 -2.02869303936375 0.042952117024271 0.999974290357699 -4.59402392353969 8 "INTS9"
"ENSG00000280416" -173.853404420213 -238.618591725207 -2.02656572236008 0.0431701221850182 0.999974290357699 -4.5940269420596 16 "RP11-361L15.3"
"ENSG00000183378" -112.49077066858 369.81131334965 -2.025787916824 0.0432500645750059 0.999974290357699 -4.59402804494524 11 "OVCH2"
"ENSG00000234648" 136.516478518434 -495.786339710776 2.02548824004019 0.0432808986284926 0.999974290357699 -4.59402846976083 14 "AL162151.3"
"ENSG00000012232" -145.5775358323 627.221997364737 -2.0253566269156 0.0432944463229842 0.999974290357699 -4.59402865631351 8 "EXTL3"
"ENSG00000159023" -133.727689858618 1030.91520516745 -2.02533679802135 0.043296487736272 0.999974290357699 -4.59402868441862 1 "EPB41"
"ENSG00000186088" -129.880977948091 646.402075732578 -2.02520431255778 0.0433101293986547 0.999974290357699 -4.59402887219405 7 "GSAP"
"ENSG00000147854" -88.3310272729114 822.768712302186 -2.02507400051679 0.0433235508215897 0.999974290357699 -4.59402905687755 9 "UHRF2"
"ENSG00000258922" -325.285935451679 -134.443507094542 -2.0226562127174 0.0435732095079524 0.999974290357699 -4.59403248136815 15 "CTD-2313J17.1"
"ENSG00000188649" -99.0910552015357 639.117194854303 -2.02230259802768 0.0436098253894779 0.999974290357699 -4.59403298188536 10 "CC2D2B"
"ENSG00000228612" 145.924765916562 -297.850246136151 2.01595374744193 0.0442716789460485 0.999974290357699 -4.59404195377809 23 "HK2P1"
"ENSG00000134398" -290.974860908019 49.6824432712008 -2.0155619148458 0.0443128036121863 0.999974290357699 -4.59404250659903 16 "ERN2"
"ENSG00000143537" -160.188118594198 219.591545290162 -2.0148514299188 0.0443874547762862 0.999974290357699 -4.59404350872749 1 "ADAM15"
"ENSG00000207199" 199.514839591567 -41.2256838858489 2.01466314680072 0.0444072556446862 0.999974290357699 -4.59404377424047 8 "SNORD38"
"ENSG00000136960" 114.216123686288 416.868444374903 2.01443676986177 0.0444310725582577 0.999974290357699 -4.59404409344067 8 "ENPP2"
"ENSG00000278771" 124.802408582881 -528.991121485958 2.01258964506522 0.0446258110217022 0.999974290357699 -4.594046696655 14 "RN7SL3"
"ENSG00000237008" 300.502230481329 -176.964693367333 2.01090014149961 0.0448045634855235 0.999974290357699 -4.59404907569612 1 "LAPTM4BP1"
"ENSG00000008197" -504.989570953079 29.3025778939231 -2.01079325097503 0.0448158930287539 0.999974290357699 -4.59404922614657 6 "TFAP2D"
"ENSG00000276012" 87.5757517616236 198.358897689479 2.00989205776464 0.0449115086713093 0.999974290357699 -4.5940504942843 13 "RP11-397O8.7"
"ENSG00000226944" 102.718702138136 -414.009600299694 2.00986646611244 0.0449142264351447 0.999974290357699 -4.59405053028822 1 "RP1-120G22.11"
"ENSG00000196337" -165.300991976361 -107.5497851648 -2.00742312417738 0.0451743438905285 0.999974290357699 -4.59405396567864 19 "CGB7"
"ENSG00000273300" 221.370411747098 -24.9854558986132 2.00741774080547 0.0451749184056021 0.999974290357699 -4.59405397324329 22 "AC000068.9"
"ENSG00000248538" -321.728023728971 550.932608124661 -2.00721696384994 0.045196349793739 0.999974290357699 -4.59405425535861 8 "RP11-10A14.5"
"ENSG00000260007" -139.627511257287 -141.090957933064 -2.0064793179587 0.0452751615921817 0.999974290357699 -4.59405529160256 15 "RP11-315D16.2"
"ENSG00000138138" -94.2790099446009 507.481649463951 -2.00599432585946 0.045327042537591 0.999974290357699 -4.59405597271709 10 "ATAD1"
"ENSG00000167264" -120.766457507898 297.317496273319 -2.00575289678719 0.0453528875978285 0.999974290357699 -4.59405631171626 16 "DUS2"
"ENSG00000241923" 220.475888164801 -449.29727198016 2.00290860679106 0.0456583085166055 0.999974290357699 -4.59406030249878 4 "RPL14P3"
"ENSG00000213189" 221.443724396622 -271.699534570244 2.0023079405887 0.0457230300152217 0.999974290357699 -4.59406114458074 2 "BTF3L4P2"
"ENSG00000222255" 232.265504304608 -115.533936480334 1.99984921396133 0.0459887650896428 0.999974290357699 -4.59406458894297 12 "RNU6-101P"
"ENSG00000205423" -114.463615676573 296.024022556513 -1.99858362933637 0.0461260550343398 0.999974290357699 -4.59406636026143 16 "CNEP1R1"
"ENSG00000223877" 308.506808485775 -167.805137659478 1.99848484812968 0.0461367853106654 0.999974290357699 -4.59406649847019 15 "RPS8P10"
"ENSG00000256293" 187.809819897824 -349.670210298937 1.99819267814292 0.0461685351080122 0.999974290357699 -4.59406690721826 12 "RP11-114F3.2"
"ENSG00000139370" -113.649516612896 402.352223356767 -1.99718235052981 0.0462784685436855 0.999974290357699 -4.59406832022631 12 "SLC15A4"
"ENSG00000261305" 177.173294818726 -208.223243748357 1.99696686950905 0.0463019435358665 0.999974290357699 -4.5940686215004 7 "RP4-584D14.7"
"ENSG00000251393" -251.19643024296 -127.435715572721 -1.99667349237291 0.0463339208668259 0.999974290357699 -4.59406903163401 14 "RP1-240K6.3"
"ENSG00000087250" 309.082754169653 -170.213861799763 1.99645832913798 0.0463573849375061 0.999974290357699 -4.59406933238932 16 "MT3"
"ENSG00000174136" -100.54475095702 659.580264262365 -1.99634264621798 0.0463700045849532 0.999974290357699 -4.59406949407802 5 "RGMB"
"ENSG00000132846" 165.238764311744 -212.051720531193 1.99627489804434 0.046377396461029 0.999974290357699 -4.59406958876454 5 "ZBED3"
"ENSG00000130227" -111.189916675154 738.647883075434 -1.99580903999117 0.0464282522978772 0.999974290357699 -4.5940702397751 8 "XPO7"
"ENSG00000198417" 225.454704113043 -255.599804849818 1.99578766003358 0.0464305873904641 0.999974290357699 -4.59407026964885 16 "MT1F"
"ENSG00000117595" -279.662490318849 55.8878097201835 -1.99574525028464 0.0464352196242437 0.999974290357699 -4.59407032890616 1 "IRF6"
"ENSG00000214429" -391.332280647116 -83.7850100049768 -1.995647290713 0.0464459208163891 0.999974290357699 -4.5940704657761 2 "CYCSP6"
"ENSG00000261488" -249.510488982019 43.4016205466749 -1.99524560440869 0.0464898231605229 0.999974290357699 -4.59407102694742 3 "RP11-757F18.5"
"ENSG00000119535" -208.245662808269 385.21460035335 -1.9950828537409 0.0465076209779864 0.999974290357699 -4.59407125428516 1 "CSF3R"
"ENSG00000225496" 199.157450459738 -126.03468782261 1.99424881900768 0.046598918230212 0.999974290357699 -4.59407241902072 2 "AC104651.2"
"ENSG00000283486" -137.591582355264 282.041187756827 -1.99299186223696 0.0467367961516501 0.999974290357699 -4.59407417347522 9 "RP11-392E22.9"
"ENSG00000109062" -196.800674938163 -128.712758122418 -1.9927826620551 0.0467597770860598 0.999974290357699 -4.59407446537148 17 "SLC9A3R1"
"ENSG00000109787" -85.7327978141838 219.61073566446 -1.99246036800962 0.0467952001981453 0.999974290357699 -4.59407491500888 4 "KLF3"
"ENSG00000135749" -104.751741550853 927.918037808065 -1.99236633253507 0.0468055398365639 0.999974290357699 -4.59407504618585 1 "PCNX2"
"ENSG00000243759" 157.989813218405 57.6721014339464 1.99217540625743 0.0468265389996338 0.999974290357699 -4.59407531250453 3 "ST13P15"
"ENSG00000049089" -192.245276955882 20.2801037488512 -1.99213194701345 0.0468313200059706 0.999974290357699 -4.59407537312129 1 "COL9A2"
"ENSG00000196510" -101.844248419654 285.494231034973 -1.99069328122235 0.0469898220664899 0.999974290357699 -4.59407737904195 12 "ANAPC7"
"ENSG00000257913" -203.212143118611 -156.463866702232 -1.9905792044744 0.0470024095781358 0.999974290357699 -4.59407753803804 12 "RP11-386G11.5"
"ENSG00000229509" 305.640959196503 -134.004280515476 1.9899843028767 0.0470680985959002 0.999974290357699 -4.59407836704673 1 "RP11-421E17.4"
"ENSG00000158477" -338.323498313505 -121.412633225215 -1.98838652380675 0.0472449086645297 0.999974290357699 -4.59408059239457 1 "CD1A"
"ENSG00000213938" 258.106815567102 -305.777746877598 1.98805908286322 0.047281212310574 0.999974290357699 -4.59408104823184 2 "SEPHS1P6"
"ENSG00000166428" -204.81724683803 -137.402233281995 -1.98695888880299 0.0474033640655407 0.999974290357699 -4.59408257929945 14 "PLD4"
"ENSG00000011566" -86.0558674397219 1008.19089791937 -1.98654085128065 0.047449847412242 0.999974290357699 -4.59408316083868 2 "MAP4K3"
"ENSG00000178919" -189.828398883839 -294.024436228657 -1.98427925505895 0.0477019905766804 0.999974290357699 -4.59408630492053 9 "FOXE1"
"ENSG00000115295" -87.1382884876955 903.829361063799 -1.98393078043561 0.0477409418970661 0.999974290357699 -4.59408678906186 2 "CLIP4"
"ENSG00000213432" 129.080651556676 -525.161427747639 1.98375347449967 0.0477607708442912 0.999974290357699 -4.59408703536407 10 "RPL17P34"
"ENSG00000063438" -264.15797589763 158.679611174963 -1.98336996440201 0.0478036843045598 0.999974290357699 -4.5940875680388 5 "AHRR"
"ENSG00000164855" -140.957873952024 227.004314836698 -1.98248559646463 0.0479027659005163 0.999974290357699 -4.59408879599624 7 "TMEM184A"
"ENSG00000249774" 291.746172794435 -377.143988577604 1.98178966669369 0.0479808571306949 0.999974290357699 -4.59408976193001 5 "CTD-2206G10.2"
"ENSG00000255753" 262.903058469987 -56.9321740679055 1.9815119248929 0.0480120528480691 0.999974290357699 -4.59409014733684 12 "RP11-22B23.2"
"ENSG00000138688" -86.3389471704627 1504.77164211302 -1.97859247980913 0.0483409974251726 0.999974290357699 -4.59409419530909 4 "KIAA1109"
"ENSG00000284337" 177.469923584061 -3.90705959493722 1.97811314647979 0.04839518664997 0.999974290357699 -4.59409485937629 2 "AC013271.7"
"ENSG00000053524" -112.749321071252 608.731485816434 -1.97712864960683 0.0485066456770904 0.999974290357699 -4.59409622280512 3 "MCF2L2"
"ENSG00000253954" 175.384504596515 -278.329285766323 1.9766499122159 0.0485609236089738 0.999974290357699 -4.59409688556945 15 "HMGN1P38"
"ENSG00000244097" 182.860755220726 -430.27053845726 1.97632500142986 0.0485977902250701 0.999974290357699 -4.59409733528714 17 "RPS4XP17"
"ENSG00000162069" -172.028308451885 -67.3514124214638 -1.97467960783875 0.0487848499296963 0.999974290357699 -4.59409961161626 16 "BICDL2"
"ENSG00000173715" -131.37334016553 596.329736507912 -1.9743716691369 0.048819925770208 0.999974290357699 -4.59410003743081 11 "C11orf80"
"ENSG00000261762" 233.872527591263 -73.4484920064729 1.9734486785043 0.0489251864535917 0.999974290357699 -4.59410131334622 15 "RP11-650L12.2"
"ENSG00000100983" -130.842769807025 389.911329417725 -1.97333136140755 0.0489385793269423 0.999974290357699 -4.59410147548028 20 "GSS"
"ENSG00000271984" 130.473535400281 -336.732825095936 1.97313397297783 0.0489611200748575 0.999974290357699 -4.59410174825313 20 "RP3-337O18.9"
"ENSG00000067836" -160.983774994942 -78.3446326318446 -1.97282515866128 0.048996402615826 0.999974290357699 -4.59410217495335 16 "ROGDI"
"ENSG00000274902" 250.379232792687 -110.756668581758 1.9725406350073 0.0490289288445942 0.999974290357699 -4.59410256803258 12 "RP1-197B17.4"
"ENSG00000236942" 264.636900688958 -283.909272062985 1.97142302256846 0.0491568681903526 0.999974290357699 -4.59410411151885 1 "RP11-6B6.3"
"ENSG00000272750" -111.720063600689 247.86200343851 -1.9713173783689 0.0491689763906457 0.999974290357699 -4.59410425737539 1 "RP11-378J18.8"
"ENSG00000161267" -204.823009841623 44.2046538770819 -1.97054760524916 0.0492572781871452 0.999974290357699 -4.59410531992546 3 "BDH1"
"ENSG00000230629" 270.299639613449 -319.180611766875 1.96888382983092 0.0494485881553338 0.999974290357699 -4.59410761512454 23 "RPS23P8"
"ENSG00000241352" 236.879772647814 -15.0212138372484 1.96858042849896 0.0494835421830236 0.999974290357699 -4.59410803346706 12 "RP11-392P7.1"
"ENSG00000278039" 386.462504801312 -70.5580727903488 1.96818301325143 0.0495293587297378 0.999974290357699 -4.59410858134514 23 "Xist_exon1"
"ENSG00000188011" -196.665971844716 -11.0899565810543 -1.96754658976146 0.0496028039725233 0.999974290357699 -4.59410945849651 2 "RTP5"
"ENSG00000238165" 208.052913278604 -211.580866557143 1.96594832345491 0.0497876527645579 0.999974290357699 -4.59411166009164 2 "AC007560.1"
"ENSG00000196302" 140.032272964649 185.202129258687 1.9659072510539 0.0497924106493582 0.999974290357699 -4.59411171664553 5 "RP11-497H16.5"
"ENSG00000280013" -412.543199664498 7.08975314526824 -1.9652963552719 0.0498632228175516 0.999974290357699 -4.59411255767105 21 "CH507-42P11.2"
"ENSG00000099246" -84.8993934006677 993.664223882728 -1.96523169936105 0.0498707223789624 0.999974290357699 -4.59411264666856 10 "RAB18"
"ENSG00000249264" 296.326335401203 -277.818924756179 1.964898988374 0.0499093291522846 0.999974290357699 -4.59411310459296 4 "EEF1A1P9"
"ENSG00000243762" -170.565234682954 -182.637850539888 -1.96415362063997 0.0499959105620506 0.999974290357699 -4.59411413020072 22 "AC006547.8"
"ENSG00000066777" -78.1842214774265 654.652079164647 -1.96353774032229 0.0500675460289608 0.999974290357699 -4.59411497735126 8 "ARFGEF1"
"ENSG00000143815" -89.932568251067 751.381727251782 -1.96336350660156 0.0500878274881928 0.999974290357699 -4.59411521696489 1 "LBR"
"ENSG00000283251" -163.748147667859 -105.530057673781 -1.96243947126443 0.0501955041245797 0.999974290357699 -4.59411648739148 19 "CTB-60B18.22"
"ENSG00000232917" 240.282401843977 -228.777796417707 1.9607272415382 0.0503955422527655 0.999974290357699 -4.59411883994276 1 "HSPE1P6"
"ENSG00000197535" -151.537793634968 1262.46501362196 -1.95956779834225 0.0505313788687907 0.999974290357699 -4.59412043184721 15 "MYO5A"
"ENSG00000126262" -218.443153922402 45.7532998233402 -1.95950133312793 0.0505391750308899 0.999974290357699 -4.59412052307557 19 "FFAR2"
"ENSG00000277245" -151.301492320277 33.7270427412486 -1.95918877440444 0.050575850743 0.999974290357699 -4.59412095204478 15 "RP11-48G14.3"
"ENSG00000274280" 173.205372559217 -219.095470043987 1.95877153295088 0.0506248447918458 0.999974290357699 -4.59412152458128 22 "MIR6069"
"ENSG00000223849" -278.516040639076 31.5620700701826 -1.95698907208699 0.0508345971706964 0.999974290357699 -4.5941239691278 9 "RP11-80I15.1"
"ENSG00000066933" -108.031379720695 1038.06232803463 -1.95693903648339 0.0508404956620227 0.999974290357699 -4.59412403771758 15 "MYO9A"
"ENSG00000231346" -191.736887405708 50.6240311884853 -1.95610303281111 0.0509391337517378 0.999974290357699 -4.59412518347559 1 "LINC01160"
"ENSG00000132182" -201.38532333449 -12.2749603443995 -1.95599213793023 0.0509522300392707 0.999974290357699 -4.59412533542317 3 "NUP210"
"ENSG00000142655" -209.748917919113 87.3719315266423 -1.95586109704174 0.0509677091421656 0.999974290357699 -4.59412551496397 1 "PEX14"
"ENSG00000129003" -97.3910373091065 845.338513016546 -1.95487721492291 0.051084055614429 0.999974290357699 -4.59412686261925 15 "VPS13C"
"ENSG00000074211" 317.716096756664 434.194062580364 1.95431228365207 0.0511509608360335 0.999974290357699 -4.59412763612562 4 "PPP2R2C"
"ENSG00000271218" -140.129066563428 110.557559620322 -1.95370268846456 0.0512232381369982 0.999974290357699 -4.59412847054194 6 "RP3-523E19.2"
"ENSG00000179387" -88.7832056534128 371.756039937372 -1.95367727412518 0.0512262532757498 0.999974290357699 -4.59412850532363 4 "ELMOD2"
"ENSG00000183726" -105.145180701235 339.046698368905 -1.95255274110308 0.0513598162710391 0.999974290357699 -4.59413004390434 1 "TMEM50A"
"ENSG00000232041" 320.901907099293 -317.709351456469 1.95213240468482 0.0514098154384353 0.999974290357699 -4.59413061878524 13 "PSMD10P3"
"ENSG00000069943" -87.8976152486445 415.211973651651 -1.95100652134967 0.0515439409481423 0.999974290357699 -4.59413215802677 15 "PIGB"
"ENSG00000123124" -95.6186300394772 991.37800335837 -1.95080091889286 0.0515684658704913 0.999974290357699 -4.59413243902093 8 "WWP1"
"ENSG00000260708" 108.804488233344 -170.50857631585 1.95061702164805 0.0515904100201467 0.999974290357699 -4.59413269032657 22 "CTA-29F11.1"
"ENSG00000063761" -151.993225047616 -6.95776897084914 -1.95000721409129 0.0516632334095001 0.999974290357699 -4.59413352349667 14 "ADCK1"
"ENSG00000165507" 212.008741323749 37.0951186793318 1.94970725673233 0.0516990860348986 0.999974290357699 -4.5941339332304 10 "C10orf10"
"ENSG00000143643" -84.7367096497916 370.872163194783 -1.94850844023292 0.0518425839545767 0.999974290357699 -4.59413557016911 1 "TTC13"
"ENSG00000244192" 205.967019797302 -474.69781129864 1.94805336278838 0.0518971439838406 0.999974290357699 -4.59413619130357 5 "RP11-114H7.1"
"ENSG00000229503" 145.33334509974 -517.250280557516 1.94715945754975 0.0520044560692659 0.999974290357699 -4.59413741098197 2 "AC092155.1"
"ENSG00000140350" -152.123493234219 328.18156419764 -1.94713103904623 0.052007870721244 0.999974290357699 -4.59413744974826 15 "ANP32A"
"ENSG00000227207" 532.981961509149 -190.357864051503 1.94690920241143 0.0520345321739417 0.999974290357699 -4.59413775234197 1 "RPL31P12"
"ENSG00000274987" -145.276038986617 85.0128196363005 -1.94658946301112 0.0520729802442082 0.999974290357699 -4.59413818841963 12 "RP11-295I5.3"
"ENSG00000277209" 151.288858917672 -199.604690528599 1.94543792742664 0.0522116477300316 0.999974290357699 -4.59413975836763 14 "RPPH1"
"ENSG00000273018" -145.856028923868 926.003287456027 -1.94294345662419 0.0525130930063741 0.999974290357699 -4.5941431561063 17 "CTD-2303H24.2"
"ENSG00000151233" -91.7048754936738 255.291097398448 -1.94289714809337 0.0525187029420808 0.999974290357699 -4.59414321914344 12 "GXYLT1"
"ENSG00000240761" 155.811777375445 -314.047069502724 1.94203604807273 0.0526231103862897 0.999974290357699 -4.59414439104175 2 "AC098831.4"
"ENSG00000221983" 162.932980772354 -305.567253768218 1.94188186379294 0.0526418234138504 0.999974290357699 -4.59414460082269 19 "UBA52"
"ENSG00000105186" -113.132094273365 320.704186055004 -1.94184042365146 0.0526468538690213 0.999974290357699 -4.59414465720273 19 "ANKRD27"
"ENSG00000136114" -107.220245104013 276.125248929054 -1.94180344731847 0.052651342798673 0.999974290357699 -4.59414470750872 13 "THSD1"
"ENSG00000232369" -335.186211237555 -118.229488814991 -1.94147445365299 0.052691296780475 0.999974290357699 -4.59414515506087 1 "RP5-882O7.4"
"ENSG00000242366" -297.801754632103 -128.457496715935 -1.94139447631929 0.0527010133070007 0.999974290357699 -4.59414526384824 2 "UGT1A8"
"ENSG00000011454" -110.900016043371 587.403211374029 -1.94124483318997 0.0527191976341497 0.999974290357699 -4.59414546738529 9 "RABGAP1"
"ENSG00000007541" -127.39939537599 156.476229440756 -1.94067834028354 0.0527880843302011 0.999974290357699 -4.59414623776172 16 "PIGQ"
"ENSG00000231684" 169.701672516559 -150.515696974626 1.93875173285059 0.053022928442995 0.999974290357699 -4.59414885612599 1 "EIF1P3"
"ENSG00000215221" 170.676481556398 -491.915996626406 1.93840488369462 0.0530653005079862 0.999974290357699 -4.59414932724381 9 "UBA52P6"
"ENSG00000197180" -127.759292443242 -400.072272483043 -1.93808281834036 0.0531046703078933 0.999974290357699 -4.59414976462481 23 "CH17-340M24.3"
"ENSG00000213331" 230.891753856276 -58.522097638747 1.93590215174261 0.0533718827555056 0.999974290357699 -4.59415272421798 4 "RP11-713C19.2"
"ENSG00000261367" -170.636680760217 123.625662261478 -1.9358810870854 0.053374469437067 0.999974290357699 -4.59415275279104 16 "RP11-455F5.4"
"ENSG00000271973" 147.152497534684 -8.72003749515664 1.93494938871862 0.0534889844707931 0.999974290357699 -4.59415401628603 3 "RP11-572O6.1"
"ENSG00000224773" 236.209374060075 -275.139931899823 1.93468619180365 0.0535213712406109 0.999974290357699 -4.59415437310538 23 "HSPA8P7"
"ENSG00000142634" -115.494931536837 -233.175492401921 -1.93457350678163 0.0535352423179979 0.999974290357699 -4.5941545258594 1 "EFHD2"
"ENSG00000269939" -209.125382085315 -144.13511578486 -1.93412348896519 0.0535906677346763 0.999974290357699 -4.59415513581001 11 "PCF11-AS1"
"ENSG00000272256" 267.016403058924 -67.2011768647491 1.93402804017312 0.053602429640459 0.999974290357699 -4.59415526516275 8 "RP11-489E7.4"
"ENSG00000237200" -86.8096476783625 161.727488447796 -1.9337490560437 0.0536368205181402 0.999974290357699 -4.59415564320802 1 "ZBTB40-IT1"
"ENSG00000103365" -127.867638185076 419.296017735085 -1.93348906311577 0.0536688869428683 0.999974290357699 -4.59415599547104 16 "GGA2"
"ENSG00000187726" -267.992312799155 -26.5562905542952 -1.93259750523598 0.0537789698087604 0.999974290357699 -4.59415720308729 11 "DNAJB13"
"ENSG00000205869" -168.204335670625 -24.4081535954109 -1.93246349613144 0.0537955325736468 0.999974290357699 -4.59415738455591 11 "KRTAP5-1"
"ENSG00000131370" -106.783475161978 460.597001072935 -1.93151527879467 0.0539128488843754 0.999974290357699 -4.5941586682354 3 "SH3BP5"
"ENSG00000255035" 162.951219567127 -321.139852625366 1.92980970673653 0.0541244063486201 0.999974290357699 -4.59416097566337 11 "SDHCP4"
"ENSG00000183741" -202.361621705256 -177.450287938331 -1.92832972897486 0.0543085437765245 0.999974290357699 -4.59416297628113 22 "CBX6"
"ENSG00000101152" -165.649689667867 -173.251187498527 -1.92790753099542 0.0543611692217912 0.999974290357699 -4.5941635467296 20 "DNAJC5"
"ENSG00000162601" -85.7997130748737 723.463862367348 -1.92732619588048 0.0544337003321643 0.999974290357699 -4.59416433199532 1 "MYSM1"
"ENSG00000162981" 224.846292320434 92.9578472504644 1.92700305119931 0.0544740529333458 0.999974290357699 -4.59416476839854 2 "FAM84A"
"ENSG00000271992" 234.664105261706 -223.7203344986 1.92673893678243 0.0545070527257934 0.999974290357699 -4.59416512502914 1 "RP11-42O15.3"
"ENSG00000052841" -76.5978827044903 1055.25984920742 -1.92597772638922 0.0546022557552953 0.999974290357699 -4.59416615261592 11 "TTC17"
"ENSG00000225770" 141.372865233205 -552.899688031963 1.92515666799567 0.0547050997005247 0.999974290357699 -4.59416726055035 3 "RPS29P3"
"ENSG00000214380" 237.001405417452 -137.927905758952 1.92508892569784 0.0547135921783335 0.999974290357699 -4.59416735194113 3 "RP11-457K10.2"
"ENSG00000216613" 224.891393907087 -210.370502525058 1.92372874433073 0.0548843440278155 0.999974290357699 -4.59416918629119 6 "RP3-406A7.5"
"ENSG00000104805" 188.968301491243 38.546848953157 1.92327329707836 0.0549416185638078 0.999974290357699 -4.59416980022827 19 "NUCB1"
"ENSG00000198929" 245.067955316043 248.469444718863 1.92325559074958 0.0549438462227322 0.999974290357699 -4.59416982409335 1 "NOS1AP"
"ENSG00000256940" -140.650232992924 -184.638640014806 -1.92314306343499 0.0549580052123081 0.999974290357699 -4.59416997575554 11 "RP11-783K16.5"
"ENSG00000022556" -333.972996481059 138.192822962941 -1.92302243933739 0.0549731863840584 0.999974290357699 -4.59417013832079 19 "NLRP2"
"ENSG00000261335" -262.468346317848 -111.044809747503 -1.92289262198939 0.0549895284906247 0.999974290357699 -4.59417031326469 17 "RP11-318A15.2"
"ENSG00000164400" 90.889113711718 -407.68491490494 1.92128021668612 0.0551928454329564 0.999974290357699 -4.594172485209 5 "CSF2"
"ENSG00000265462" 255.684229559445 -190.334562058767 1.92104479135824 0.0552225839879227 0.999974290357699 -4.59417280218333 16 "MIR3680-1"
"ENSG00000152413" -94.7424369935249 366.550204797606 -1.91988880721655 0.0553688004468761 0.999974290357699 -4.59417435804004 5 "HOMER1"
"ENSG00000125122" -136.080892173143 -265.05365098882 -1.91959354781221 0.0554061986150966 0.999974290357699 -4.59417475528788 16 "LRRC29"
"ENSG00000183036" 389.848939148322 -199.185035916245 1.91957590837394 0.0554084335308757 0.999974290357699 -4.59417477901844 21 "PCP4"
"ENSG00000163704" -166.974699942186 -225.231475897855 -1.91907602995154 0.0554717994168916 0.999974290357699 -4.59417545142304 3 "PRRT3"
"ENSG00000163945" -201.304995033663 250.805190459126 -1.91833223327814 0.0555661970714555 0.999974290357699 -4.59417645161494 4 "UVSSA"
"ENSG00000124635" 182.791273560733 -83.3246156796846 1.91820659012294 0.0555821560943527 0.999974290357699 -4.59417662053144 6 "HIST1H2BJ"
"ENSG00000232389" 288.067165671617 -116.706261724825 1.91761930934971 0.0556568024861199 0.999974290357699 -4.59417740993739 6 "RP11-134K13.2"
"ENSG00000261532" -162.486414379093 -146.979738489941 -1.91757222432678 0.0556627908578363 0.999974290357699 -4.59417747321751 16 "RP11-304L19.8"
"ENSG00000175711" -155.722026794055 198.891972683087 -1.9142598052733 0.0560854240085948 0.999974290357699 -4.59418192115812 17 "B3GNTL1"
"ENSG00000225338" 388.699070011611 -237.452951822718 1.91322206218688 0.0562183800510078 0.999974290357699 -4.59418331310538 1 "RPL23AP18"
"ENSG00000227001" -159.159056774878 -266.149473716937 -1.91285029179631 0.0562660753869149 0.999974290357699 -4.59418381159011 1 "NBPF2P"
"ENSG00000230865" 244.27405735029 -278.467184238664 1.91281211817639 0.0562709746859982 0.999974290357699 -4.59418386276948 17 "TSEN15P1"
"ENSG00000224067" -209.774907891843 -125.870574839004 -1.91228926603147 0.056338114703848 0.999974290357699 -4.59418456365732 9 "RP11-430K21.2"
"ENSG00000151917" 176.031361667106 -10.409498362064 1.91046663463794 0.0565726838312242 0.999974290357699 -4.59418700545029 6 "BEND6"
"ENSG00000274640" 326.040858269945 -170.600382764034 1.90971374709502 0.0566698165794729 0.999974290357699 -4.59418801343706 15 "SNORD109A"
"ENSG00000179934" 358.784867104015 -168.774904161131 1.90959451792219 0.0566852115227909 0.999974290357699 -4.59418817302887 3 "CCR8"
"ENSG00000147403" 175.281864863395 46.3005949719197 1.9080949736617 0.0568791317002738 0.999974290357699 -4.59419017938453 23 "RPL10"
"ENSG00000110583" -155.433810746208 141.498716732642 -1.90563806939845 0.0571980531352901 0.999974290357699 -4.59419346334504 11 "NAA40"
"ENSG00000267827" 199.099676768833 24.451401408512 1.90548505187879 0.0572179649907123 0.999974290357699 -4.59419366773571 19 "CTC-471J1.8"
"ENSG00000175575" -86.5681186834831 487.779076140139 -1.90513070481096 0.0572640976392282 0.999974290357699 -4.59419414098759 11 "PAAF1"
"ENSG00000176092" 231.896334754515 302.085704483788 1.90438754791509 0.0573609504016168 0.999974290357699 -4.59419513323988 1 "AIM1L"
"ENSG00000104626" -103.875598355573 656.64180830143 -1.90352524961706 0.0574735015439206 0.999974290357699 -4.59419628409492 8 "ERI1"
"ENSG00000243829" 137.9334753917 -501.785306795848 1.90346094784616 0.0574819018783697 0.999974290357699 -4.59419636989411 19 "CTB-33G10.1"
"ENSG00000114993" -128.369230467996 26.4768759572048 -1.90345921409344 0.057482128388677 0.999974290357699 -4.59419637220743 2 "RTKN"
"ENSG00000224738" 223.461633356147 -269.786660445319 1.90147944775732 0.0577412657360414 0.999974290357699 -4.59419901246478 17 "AC099850.1"
"ENSG00000113163" -113.240749042733 734.764580345638 -1.90001457406748 0.0579336334119006 0.999974290357699 -4.59420096432645 5 "COL4A3BP"
"ENSG00000259416" 141.750150156687 -128.667971483448 1.89998143522034 0.0579379913853638 0.999974290357699 -4.59420100846512 15 "RP11-158M2.5"
"ENSG00000263639" -293.461812373667 -33.7586537618576 -1.89951441392859 0.0579994367723294 0.999974290357699 -4.59420163042575 10 "MSMB"
"ENSG00000199331" -184.027875540685 47.3546602361317 -1.89926438109767 0.0580323555778893 0.999974290357699 -4.59420196334844 9 "Y_RNA"
"ENSG00000247925" 180.332090919538 161.925248131394 1.89912645714207 0.0580505210216508 0.999974290357699 -4.59420214697807 6 "RP3-510L9.1"
"ENSG00000280010" -240.807829492235 48.8368744852608 -1.89839954275653 0.0581463384706152 0.999974290357699 -4.59420311456485 11 "AP001350.4"
"ENSG00000133317" -204.26561463511 -91.001518123941 -1.89817237806661 0.0581763089502639 0.999974290357699 -4.59420341686691 11 "LGALS12"
"ENSG00000165271" -166.735207208173 -127.921390853877 -1.89800082234654 0.0581989513093225 0.999974290357699 -4.59420364514329 9 "NOL6"
"ENSG00000178464" 282.910582937156 -156.038355515369 1.89788207099844 0.0582146287124818 0.999974290357699 -4.5942038031451 19 "RPL10P16"
"ENSG00000100362" -159.964093073387 -207.473161901183 -1.89756362112663 0.0582566874295514 0.999974290357699 -4.59420422680336 22 "PVALB"
"ENSG00000225798" -140.821443666571 104.310103730115 -1.89719601021972 0.0583052704761809 0.999974290357699 -4.59420471577824 15 "AC025918.2"
"ENSG00000118514" -153.21370701931 247.872625681736 -1.89676130597415 0.0583627640462837 0.999974290357699 -4.59420529387755 6 "ALDH8A1"
"ENSG00000269242" 162.897028333687 -386.513622534877 1.89557601797991 0.0585197690521207 0.999974290357699 -4.59420686949788 19 "CTD-2192J16.22"
"ENSG00000258967" -206.742225617352 -13.2038430746317 -1.89548882994698 0.0585313319827287 0.999974290357699 -4.5942069853603 14 "HMGN1P3"
"ENSG00000056972" 156.24226755125 361.802071764092 1.8947717269358 0.0586265068189399 0.999974290357699 -4.59420793810672 6 "TRAF3IP2"
"ENSG00000226421" 102.721698667541 -388.470641324406 1.89442230421351 0.0586729293247917 0.999974290357699 -4.59420840222395 7 "SLC25A5P5"
"ENSG00000161640" -167.742471868324 -249.969279654252 -1.89397206637283 0.0587327907297083 0.999974290357699 -4.59420900012484 19 "SIGLEC11"
"ENSG00000143156" -110.162167685475 536.571482919646 -1.89327815512975 0.0588251493157544 0.999974290357699 -4.59420992134455 1 "NME7"
"ENSG00000234664" 214.019150911499 -297.247328452869 1.89316955910728 0.0588396142252015 0.999974290357699 -4.59421006548417 15 "HMGN2P5"
"ENSG00000160991" -161.180661294735 -91.8660948728324 -1.89299400920222 0.0588630036039461 0.999974290357699 -4.59421029847471 7 "ORAI2"
"ENSG00000271982" 213.094863640932 -5.33111516849041 1.89195839768577 0.0590011407808142 0.999974290357699 -4.59421167251403 18 "SNORD58B"
"ENSG00000279581" -217.844485578761 49.9060471230718 -1.89185952957309 0.0590143426051644 0.999974290357699 -4.59421180365294 12 "RP11-243M5.3"
"ENSG00000187608" 182.994427628637 -23.5175871041871 1.89095673673279 0.0591350059772556 0.999974290357699 -4.59421300081049 1 "ISG15"
"ENSG00000155313" -87.0423751627874 694.952587979422 -1.89085674281718 0.0591483833506945 0.999974290357699 -4.59421313337408 21 "USP25"
"ENSG00000226871" -172.774119392345 -129.953417806825 -1.89024924260174 0.0592297100044622 0.999974290357699 -4.59421393860067 17 "AC135178.7"
"ENSG00000269924" -278.927887935444 -84.9695621623455 -1.88998616905665 0.0592649567795592 0.999974290357699 -4.59421428721988 8 "RP11-697N18.4"
"ENSG00000130299" -144.10584197433 57.0798809158142 -1.88909160588796 0.0593849415696584 0.999974290357699 -4.59421547232112 19 "GTPBP3"
"ENSG00000275066" -89.6713960137953 846.383803323614 -1.8890095379962 0.0593959591773204 0.999974290357699 -4.59421558101581 17 "SYNRG"
"ENSG00000151012" -168.836642292972 104.9777991486 -1.88849583915849 0.0594649618474708 0.999974290357699 -4.59421626127866 4 "SLC7A11"
"ENSG00000144802" -138.432398006629 453.212848651403 -1.8882991132289 0.0594914047396977 0.999974290357699 -4.59421652174406 3 "NFKBIZ"
"ENSG00000230937" -293.404343587297 -205.690927550996 -1.88719826529707 0.0596395556608321 0.999974290357699 -4.59421797878015 1 "MIR205HG"
"ENSG00000116299" -200.011285239193 85.6969228600472 -1.88693309848766 0.0596752873460034 0.999974290357699 -4.59421832961998 1 "KIAA1324"
"ENSG00000078668" -115.548133246165 350.535693863905 -1.88586634116983 0.059819214678814 0.999974290357699 -4.59421974055117 8 "VDAC3"
"ENSG00000196932" -130.869954603498 307.704239338135 -1.88508753295963 0.0599244740072019 0.999974290357699 -4.59422077013913 10 "TMEM26"
"ENSG00000230202" 119.408445250267 -495.422519339487 1.88504142201353 0.0599307109288342 0.999974290357699 -4.59422083108493 6 "RP11-632C17__A.1"
"ENSG00000279342" -156.265061862397 111.101321507516 -1.88470662495329 0.059976011441329 0.999974290357699 -4.59422127355018 11 "RP11-677M14.8"
"ENSG00000223973" 206.849887633527 40.1438375085103 1.88463343460655 0.0599859184265955 0.999974290357699 -4.59422137026771 2 "AC068491.3"
"ENSG00000083097" -71.1016119778204 624.902817107318 -1.88454693576106 0.0599976285935096 0.999974290357699 -4.59422148456717 6 "DOPEY1"
"ENSG00000258734" 248.938713573188 -237.344491745181 1.88432338129096 0.0600279020808012 0.999974290357699 -4.59422177994792 14 "RP11-112J1.3"
"ENSG00000129451" -215.29877788762 -143.402870934457 -1.88402835889481 0.0600678731097289 0.999974290357699 -4.59422216970634 19 "KLK10"
"ENSG00000101104" -131.253649557327 273.494289931013 -1.88276928846612 0.0602387067268563 0.999974290357699 -4.59422383241382 20 "PABPC1L"
"ENSG00000261938" -145.088103372967 -286.435478398995 -1.88268568862638 0.0602500640315673 0.999974290357699 -4.59422394277609 16 "RP11-461A8.1"
"ENSG00000241770" -259.161125227216 -141.977115361964 -1.88214729081533 0.0603232497394134 0.999974290357699 -4.59422465341357 3 "RP11-555M1.3"
"ENSG00000154265" -96.0670291945955 881.759094341468 -1.88197655148391 0.0603464741722701 0.999974290357699 -4.59422487873294 17 "ABCA5"
"ENSG00000197451" -180.047043233081 -67.5574191234309 -1.88169783953753 0.06038440130305 0.999974290357699 -4.59422524649763 5 "HNRNPAB"
"ENSG00000074603" -104.617270875911 781.595166902461 -1.88100612215141 0.0604786158288314 0.999974290357699 -4.5942261589998 15 "DPP8"
"ENSG00000228444" -225.158669370912 -211.126004886772 -1.88024979945537 0.0605817696117474 0.999974290357699 -4.59422715635372 13 "RP11-173B14.4"
"ENSG00000122126" -130.640795821742 662.669926737103 -1.8798132718441 0.0606413735057258 0.999974290357699 -4.59422773181946 23 "OCRL"
"ENSG00000134313" -94.6763117302977 1046.13820878723 -1.87964920747155 0.0606637876043387 0.999974290357699 -4.59422794806855 2 "KIDINS220"
"ENSG00000173702" -148.90369916341 231.846723897331 -1.87889527046803 0.0607668772613817 0.999974290357699 -4.59422894157731 3 "MUC13"
"ENSG00000277728" -99.6133902940391 220.79140469883 -1.8786007073337 0.0608071939019236 0.999974290357699 -4.59422932963551 17 "RP11-143K11.7"
"ENSG00000108239" -89.4145438820005 353.699771130138 -1.87802010239236 0.0608867259399514 0.999974290357699 -4.59423009435208 10 "TBC1D12"
"ENSG00000226212" -304.748922292107 -170.222303225559 -1.87735809199897 0.0609775144133975 0.999974290357699 -4.59423096600667 7 "TRGV6"
"ENSG00000139436" -99.9352019289716 645.280149366462 -1.87697057523887 0.0610307108297163 0.999974290357699 -4.59423147610239 12 "GIT2"
"ENSG00000078618" -113.924828755673 692.708445882895 -1.87630449623978 0.0611222369737177 0.999974290357699 -4.59423235263487 1 "NRDC"
"ENSG00000035862" 86.2912156302464 226.142526024211 1.87506884963087 0.0612923294618052 0.999974290357699 -4.59423397789106 17 "TIMP2"
"ENSG00000229605" 250.217854934395 -458.551232389819 1.87495249808022 0.0613083660184384 0.999974290357699 -4.59423413087544 10 "RPL21P93"
"ENSG00000273637" 138.475796903255 6.64417585329986 1.87494371375081 0.0613095768905742 0.999974290357699 -4.59423414242507 1 "RP5-864K19.7"
"ENSG00000198542" 82.1442228822362 413.116510985029 1.87473874028302 0.0613378370084692 0.999974290357699 -4.59423441190979 13 "ITGBL1"
"ENSG00000170248" -107.388601273098 940.052334660108 -1.87443134618235 0.0613802383424061 0.999974290357699 -4.59423481599612 3 "PDCD6IP"
"ENSG00000150527" -72.0181528972508 545.34325647153 -1.87302172578552 0.0615749903628476 0.999974290357699 -4.59423666819118 14 "CTAGE5"
"ENSG00000257086" -142.384935321626 -215.097644313938 -1.87286921446268 0.0615960919190717 0.999974290357699 -4.59423686850449 11 "RP11-783K16.13"
"ENSG00000249453" -213.999854033841 130.111172040621 -1.87277054109455 0.0616097476219607 0.999974290357699 -4.594236998097 4 "RP13-497K6.1"
"ENSG00000281450" 195.592395716868 -138.577207848235 1.87261656340021 0.0616310620761486 0.999974290357699 -4.59423720030973 6 "PANDAR"
"ENSG00000260337" -204.321454585908 -14.7590278862849 -1.87120402924832 0.0618268787037677 0.999974290357699 -4.59423905457815 15 "RP11-386M24.6"
"ENSG00000243725" -123.591119742999 -100.070508908261 -1.87099554905551 0.0618558235486139 0.999974290357699 -4.59423932813962 1 "TTC4"
"ENSG00000167767" 119.492710794106 -184.630311490478 1.8703739192731 0.0619421957581984 0.999974290357699 -4.59424014364702 12 "KRT80"
"ENSG00000273211" -172.273956021956 -241.915512394669 -1.87025343196648 0.0619589484120926 0.999974290357699 -4.59424030168201 3 "RP13-131K19.7"
"ENSG00000269938" -119.544348744037 111.198716092532 -1.86849920090855 0.0622032842364304 0.999974290357699 -4.59424260146275 12 "RP11-214K3.20"
"ENSG00000161036" -148.009949619676 -192.063206262626 -1.86837325039164 0.0622208578023466 0.999974290357699 -4.59424276650173 7 "LRWD1"
"ENSG00000177173" -252.826174200185 49.9458502021498 -1.86826900599344 0.0622354058815171 0.999974290357699 -4.5942429030899 1 "NAP1L4P1"
"ENSG00000263050" -263.880554592517 -163.871154965736 -1.86814347939141 0.0622529277943076 0.999974290357699 -4.59424306755365 17 "RP11-667K14.3"
"ENSG00000149527" -140.858645337838 186.829118151488 -1.86802378512703 0.0622696393980093 0.999974290357699 -4.59424322436577 1 "PLCH2"
"ENSG00000273901" -194.308290959562 -287.877404673035 -1.86797021092704 0.0622771205841909 0.999974290357699 -4.59424329455049 19 "CTD-2619J13.27"
"ENSG00000065621" -82.854652411097 212.027061725087 -1.86743045764852 0.0623525341858168 0.999974290357699 -4.59424400154306 10 "GSTO2"
"ENSG00000227191" -214.296095673401 -25.727340718944 -1.86706931915448 0.0624030342485313 0.999974290357699 -4.59424447446677 7 "TRGC2"
"ENSG00000250286" -137.415514776331 -283.086674892256 -1.86582817584438 0.0625768490911441 0.999974290357699 -4.59424609910764 17 "RP11-94C24.8"
"ENSG00000260916" -105.213736460834 611.051883331555 -1.86560737460615 0.0626078130309095 0.999974290357699 -4.59424638802332 15 "CCPG1"
"ENSG00000260361" -173.577310764756 -194.485468753894 -1.86556178480975 0.0626142078728639 0.999974290357699 -4.5942464476728 15 "CTD-2313J17.5"
"ENSG00000130023" -75.3784617667126 470.33922980526 -1.86482924361416 0.0627170350882659 0.999974290357699 -4.59424740593173 6 "ERMARD"
"ENSG00000046651" -73.8905309803793 793.445606936272 -1.86470455134331 0.0627345521474492 0.999974290357699 -4.59424756900874 23 "OFD1"
"ENSG00000211851" 257.997937846401 -60.1899389687549 1.86409229684262 0.0628206219414177 0.999974290357699 -4.59424836958307 14 "TRAJ38"
"ENSG00000224646" 188.710230663842 -338.921611857443 1.86380758549752 0.062860679554558 0.999974290357699 -4.59424874177977 2 "AC007387.2"
"ENSG00000273243" 371.685108735717 -173.562032647006 1.86351729034703 0.0629015445817879 0.999974290357699 -4.59424912121885 22 "CTA-217C2.2"
"ENSG00000244716" 223.657705596876 -285.426186530145 1.86342430970787 0.0629146381787626 0.999974290357699 -4.59424924273977 1 "RP11-20O24.4"
"ENSG00000123500" 134.846085698444 300.383683932464 1.86297322944773 0.0629781916774974 0.999974290357699 -4.59424983219489 6 "COL10A1"
"ENSG00000250893" -324.569413772888 -223.907593502731 -1.8625509654986 0.0630377334053295 0.999974290357699 -4.59425038386762 4 "RP11-588L15.2"
"ENSG00000168036" -88.7849512562389 969.142048195005 -1.86195373487865 0.0631220261230319 0.999974290357699 -4.59425116391961 3 "CTNNB1"
"ENSG00000253878" 176.677568632747 -304.745485645819 1.8616430169842 0.0631659175585311 0.999974290357699 -4.5942515696565 8 "RP11-347C18.3"
"ENSG00000171055" -89.3195990879264 939.680962739287 -1.86058077430301 0.0633161590550246 0.999974290357699 -4.59425295623873 2 "FEZ2"
"ENSG00000166619" -124.957016932144 534.135263904965 -1.85930316084494 0.0634972542521736 0.999974290357699 -4.59425462292876 20 "BLCAP"
"ENSG00000283345" -146.953192387041 24.1594883006544 -1.8589400871367 0.0635487963222563 0.999974290357699 -4.59425509636682 15 "CTD-3092A11.3"
"ENSG00000282886" 439.445001021648 -258.018526988278 1.858347670143 0.063632970447879 0.999974290357699 -4.59425586866841 9 "RP11-307E17.11"
"ENSG00000230580" 196.967287906879 -306.100624892751 1.85730861454866 0.0637808286545688 0.999974290357699 -4.59425722264806 2 "AC021016.7"
"ENSG00000168092" -94.9509350410664 320.993414788794 -1.85696983905304 0.0638290980629033 0.999974290357699 -4.59425766394217 11 "PAFAH1B2"
"ENSG00000262609" 321.804557608061 -301.33488487676 1.85689076101625 0.0638403696129318 0.999974290357699 -4.59425776693905 17 "BTF3P14"
"ENSG00000133895" -144.378943464681 50.8566189688537 -1.85663637620112 0.0638766400537443 0.999974290357699 -4.59425809823922 11 "MEN1"
"ENSG00000267742" 122.676705033725 41.0399341350195 1.85598525131696 0.0639695558293573 0.999974290357699 -4.59425894603509 18 "FAM60CP"
"ENSG00000132819" -138.327683340889 -19.4415705200401 -1.85578160345445 0.0639986394219472 0.999974290357699 -4.59425921113482 20 "RBM38"
"ENSG00000252473" 162.269809621137 71.1430137665031 1.85466139123005 0.0641588162590684 0.999974290357699 -4.5942606688695 2 "SNORA67"
"ENSG00000169251" -74.8748004325706 390.697124343069 -1.85361457412182 0.0643087982996402 0.999974290357699 -4.59426203031837 3 "NMD3"
"ENSG00000211924" 174.48804509326 -427.692670235069 1.85323488467476 0.0643632697239997 0.999974290357699 -4.59426252394201 14 "IGHD3-9"
"ENSG00000237784" 389.027569281381 -191.661802587464 1.85265319895574 0.0644467942173131 0.999974290357699 -4.59426327998391 2 "AC097713.5"
"ENSG00000132294" -69.435076480662 717.253669142233 -1.8525333873024 0.0644640091580295 0.999974290357699 -4.5942634356795 8 "EFR3A"
"ENSG00000275115" 233.932013256121 -230.192098490668 1.85203208940668 0.064536078598322 0.999974290357699 -4.59426408701085 8 "RP11-613H2.3"
"ENSG00000268499" -105.41119988046 130.235597591594 -1.85124351441199 0.0646495835520359 0.999974290357699 -4.59426511125034 19 "CTB-102L5.8"
"ENSG00000164935" -336.2784329087 175.671502503376 -1.85032571162752 0.0647818970776216 0.999974290357699 -4.59426630280086 8 "DCSTAMP"
"ENSG00000231128" -77.1660986525741 269.488397329414 -1.85014463669259 0.0648080278880284 0.999974290357699 -4.59426653781585 1 "RP5-1073O3.2"
"ENSG00000201388" -164.350995446458 129.016491312559 -1.85009653917385 0.0648149702762707 0.999974290357699 -4.59426660023725 19 "SNORA68"
"ENSG00000124164" -79.910179762571 266.023978521048 -1.84991839585115 0.0648406888145134 0.999974290357699 -4.59426683141961 20 "VAPB"
"ENSG00000267589" -416.758617275525 -89.6380056963432 -1.84851484314666 0.0650436150225319 0.999974290357699 -4.59426865209476 19 "CTC-232P5.4"
"ENSG00000224985" 114.796763383687 -387.823543852782 1.84830841416865 0.0650735048651985 0.999974290357699 -4.59426891975868 1 "RP11-297K8.2"
"ENSG00000041515" 150.950277375003 353.287788288223 1.8479654655795 0.0651231871495691 0.999974290357699 -4.59426936437474 13 "MYO16"
"ENSG00000157540" -85.575500366473 1005.55477142419 -1.84708085582532 0.0652514836415626 0.999974290357699 -4.59427051085614 21 "DYRK1A"
"ENSG00000272236" 205.128921970322 -23.1174319204794 1.84687469475944 0.0652814135493461 0.999974290357699 -4.59427077797028 6 "XXbac-BPG170G13.32"
"ENSG00000111641" -160.063300385427 103.819582527884 -1.84590169843768 0.0654228237798711 0.999974290357699 -4.59427203824708 12 "NOP2"
"ENSG00000280195" 136.515990441271 -228.239400603122 1.84557054983964 0.0654710089191098 0.999974290357699 -4.59427246702052 23 "XX-FW83563B9.5"
"ENSG00000170471" -99.8811671158321 642.795319054263 -1.84501550141696 0.065551839320715 0.999974290357699 -4.59427318553256 20 "RALGAPB"
"ENSG00000283950" -189.156423274172 -168.694416662698 -1.84487204733639 0.0655727436121891 0.999974290357699 -4.59427337120007 19 "MIR6791"
"ENSG00000265678" -193.598127302404 -27.7331313740955 -1.84325354824105 0.0658089751554138 0.999974290357699 -4.59427546498875 17 "RP11-1376P16.2"
"ENSG00000213598" 223.805441624903 -432.816423566558 1.84275796044608 0.0658814502360033 0.999974290357699 -4.59427610575238 14 "RP11-112J1.1"
"ENSG00000149311" -89.4583668708486 1307.45094846065 -1.84234647697998 0.0659416759487671 0.999974290357699 -4.59427663764662 11 "ATM"
"ENSG00000280054" 204.022320192183 -83.8430549827531 1.84174188157981 0.0660302485089082 0.999974290357699 -4.59427741895191 12 "RP1-197B17.7"
"ENSG00000235174" 267.762462302053 -264.384223331148 1.84022175409787 0.0662533798403461 0.999974290357699 -4.59427938227288 6 "RPL39P3"
"ENSG00000262179" 176.020251993605 -156.500822355958 1.84009762617039 0.066271627383242 0.999974290357699 -4.59427954252047 6 "RP1-302G2.5"
"ENSG00000214243" 137.14779672684 117.871470720472 1.83972181297018 0.0663268994688844 0.999974290357699 -4.59428002762613 7 "AC004980.10"
"ENSG00000164073" -91.1067819195574 860.386313095186 -1.83939040755254 0.0663756719425596 0.999974290357699 -4.59428045532917 4 "MFSD8"
"ENSG00000140992" -114.271093553049 378.275551847598 -1.83908195134426 0.0664210936242432 0.999974290357699 -4.59428085334694 16 "PDPK1"
"ENSG00000229664" 191.001112548159 -154.140524928443 1.83905330375286 0.0664253134243052 0.999974290357699 -4.59428089030923 10 "RP11-536K7.5"
"ENSG00000269896" -177.45491747187 -77.1502044529454 -1.83900715572445 0.0664321115103544 0.999974290357699 -4.59428094985003 1 "RP4-740C4.5"
"ENSG00000088256" -148.178407931376 161.727765912103 -1.8387779521689 0.0664658840996462 0.999974290357699 -4.59428124554986 19 "GNA11"
"ENSG00000277942" -177.073191387397 7.77322789551013 -1.83850622233716 0.0665059412006832 0.999974290357699 -4.59428159606705 13 "MIR8075"
"ENSG00000165238" -254.289991960603 466.807092529063 -1.8375867652691 0.066641631009472 0.999974290357699 -4.59428278174309 9 "WNK2"
"ENSG00000181625" -147.797271634632 -106.936393246055 -1.83758360280172 0.0666420981079668 0.999974290357699 -4.59428278582022 16 "SLX1B"
"ENSG00000277859" 253.594194071679 -209.89098872564 1.83728887654044 0.0666856412357714 0.999974290357699 -4.59428316575815 5 "SMAD5-AS1_1"
"ENSG00000230163" -172.875978405331 61.8825285611385 -1.83709560155697 0.0667142086099372 0.999974290357699 -4.59428341488074 1 "RP5-997D16.2"
"ENSG00000164040" -85.5759151034875 548.439935467918 -1.83699739415709 0.0667287282111993 0.999974290357699 -4.59428354145565 4 "PGRMC2"
"ENSG00000268061" 233.990212228905 -151.721100327701 1.83652974845946 0.0667979036949582 0.999974290357699 -4.59428414409217 19 "NAPA-AS1"
"ENSG00000173200" -113.98407137382 393.690326303482 -1.83561936555927 0.0669327399356259 0.999974290357699 -4.59428531683675 3 "PARP15"
"ENSG00000235663" -178.030174440249 -251.614904566375 -1.83539456381767 0.0669660697461834 0.999974290357699 -4.59428560633628 6 "SAPCD1-AS1"
"ENSG00000160789" -166.761804340878 508.045344960173 -1.83505215358966 0.0670168628830068 0.999974290357699 -4.59428604722544 1 "LMNA"
"ENSG00000284450" 252.447063649961 -81.9829138490213 1.83493860085024 0.0670337143170802 0.999974290357699 -4.59428619341878 23 "MIR664B"
"ENSG00000234356" 110.517080427206 -499.769048521579 1.83471491600711 0.0670669197867227 0.999974290357699 -4.59428648137571 7 "AC009945.4"
"ENSG00000273802" 217.57856585567 -59.7757051949998 1.83442358616044 0.0671101873452344 0.999974290357699 -4.59428685636288 6 "HIST1H2BG"
"ENSG00000224080" -215.027630288177 23.9941012201329 -1.83384306690497 0.0671964732587896 0.999974290357699 -4.59428760340884 3 "UBE2FP1"
"ENSG00000222014" -114.482244674702 133.235997871235 -1.83330931777948 0.0672758882230075 0.999974290357699 -4.59428829006455 2 "RAB6C"
"ENSG00000186453" -175.263124149879 273.141213390976 -1.83327847470325 0.0672804796396028 0.999974290357699 -4.59428832973745 2 "FAM228A"
"ENSG00000224820" 304.976569788152 -131.412960328903 1.83237380661628 0.0674152669989518 0.999974290357699 -4.59428949310663 9 "BTF3P4"
"ENSG00000164211" -167.473357790836 192.853533311441 -1.83231468819263 0.0674240828585276 0.999974290357699 -4.5942895691111 5 "STARD4"
"ENSG00000047578" -113.155094959166 600.526710639286 -1.83230649519038 0.0674253046907224 0.999974290357699 -4.59428957964411 16 "KIAA0556"
"ENSG00000012223" -254.000456065984 165.61021685473 -1.83160289596853 0.0675303014473949 0.999974290357699 -4.59429048402608 3 "LTF"
"ENSG00000116954" 117.878128767355 382.798900928439 1.83100710137195 0.0676193161582605 0.999974290357699 -4.59429124957451 1 "RRAGC"
"ENSG00000239704" -102.142987969885 361.375333180203 -1.83047809845694 0.0676984329523452 0.999974290357699 -4.59429192909704 17 "CDRT4"
"ENSG00000235499" 156.45652031705 -250.374089275909 1.82961866312087 0.0678271314399719 0.999974290357699 -4.59429303266254 2 "AC073046.25"
"ENSG00000156931" -109.983238013595 946.890469441287 -1.82943408936218 0.0678547972436796 0.999974290357699 -4.59429326960013 3 "VPS8"
"ENSG00000099617" 260.107687615909 -421.341786113139 1.82934252636709 0.0678685250952669 0.999974290357699 -4.59429338713106 19 "EFNA2"
"ENSG00000182625" 265.167889627616 -329.614614584016 1.8292906214873 0.0678763081042739 0.999974290357699 -4.59429345375387 15 "RP11-123C21.1"
"ENSG00000261997" -148.798792159592 -111.854313779974 -1.82926978440637 0.0678794327803276 0.999974290357699 -4.59429348049899 16 "RP11-212I21.4"
"ENSG00000107338" 104.633198710747 -240.399288472694 1.82902662471259 0.0679159051637911 0.999974290357699 -4.59429379258029 9 "SHB"
"ENSG00000255399" -111.722860563883 142.564907332141 -1.82870062489786 0.0679648283846527 0.999974290357699 -4.5942942109185 12 "TBX5-AS1"
"ENSG00000246334" -123.235407053251 -49.9339893741926 -1.82674371689831 0.0682591152633098 0.999974290357699 -4.59429672058376 5 "PRR7-AS1"
"ENSG00000182853" -151.521499222568 -241.320872650665 -1.82671443950183 0.0682635260662279 0.999974290357699 -4.59429675811097 17 "VMO1"
"ENSG00000121410" -148.876531373688 -190.540531945682 -1.82565679451111 0.0684230237930092 0.999974290357699 -4.5942981133893 19 "A1BG"
"ENSG00000234106" 288.886887824689 -273.523096967453 1.82564467139861 0.0684248537930725 0.999974290357699 -4.59429812891959 11 "RP11-288E14.2"
"ENSG00000234396" -176.977039842756 -37.8780754750826 -1.82503907100555 0.0685163213348463 0.999974290357699 -4.59429890459254 1 "RP11-181G12.4"
"ENSG00000141569" -138.409559649609 -75.2375376341336 -1.82378059778779 0.0687067185392399 0.999974290357699 -4.59430051568266 17 "TRIM65"
"ENSG00000170522" -256.58957465799 -38.1039183989785 -1.82336093505648 0.0687703070879442 0.999974290357699 -4.59430105269107 4 "ELOVL6"
"ENSG00000279232" -94.3580469568772 237.491055243259 -1.82322736617713 0.0687905560121548 0.999974290357699 -4.59430122358298 5 "CTC-463N11.4"
"ENSG00000274629" -91.7825797646442 389.860143166719 -1.82301726392788 0.0688224172677862 0.999974290357699 -4.5943014923692 2 "RP11-92F20.1"
"ENSG00000212125" -94.6855427894354 97.7115862302508 -1.82278338746495 0.0688578980958983 0.999974290357699 -4.59430179153456 12 "TAS2R15P"
"ENSG00000198818" -118.078922486782 475.396702926677 -1.8224628762992 0.0689065465385049 0.999974290357699 -4.59430220145849 6 "SFT2D1"
"ENSG00000240429" 130.391724136427 -114.562567755735 1.82220334447438 0.0689459600401201 0.999974290357699 -4.59430253334017 3 "LRRFIP1P1"
"ENSG00000183347" -235.565318905712 -183.902104836099 -1.82162381543056 0.0690340365850109 0.999974290357699 -4.59430327425815 1 "GBP6"
"ENSG00000237493" 197.96073147935 -235.100977497968 1.82001142170784 0.069279575131885 0.999974290357699 -4.59430533446461 12 "RP11-603J24.7"
"ENSG00000234782" 250.0457465086 -159.533860275826 1.81986711342386 0.0693015857050893 0.999974290357699 -4.59430551876492 9 "TPT1P9"
"ENSG00000134827" -280.310889610404 -19.0925322095058 -1.81961595657168 0.0693399070526811 0.999974290357699 -4.5943058394907 11 "TCN1"
"ENSG00000258741" 178.1777665775 -368.48109996721 1.81911272660504 0.0694167420559414 0.999974290357699 -4.59430648198218 15 "RP11-386M24.4"
"ENSG00000104067" -79.5009379926254 799.107733452712 -1.81878546851559 0.069466746632129 0.999974290357699 -4.59430689971094 15 "TJP1"
"ENSG00000132199" -95.3586975161609 407.472327672074 -1.8177952840837 0.0696182260660012 0.999974290357699 -4.59430816318529 18 "ENOSF1"
"ENSG00000212951" 195.307221714013 -302.108303260522 1.81719631541178 0.0697099888261424 0.999974290357699 -4.59430892714236 9 "RP11-211N8.3"
"ENSG00000255191" 158.069764319389 7.14763857265705 1.81683143005277 0.0697659385072163 0.999974290357699 -4.59430939241632 11 "RP11-626H12.1"
"ENSG00000233170" 172.260179517897 -138.27249663929 1.81666190949 0.0697919445070346 0.999974290357699 -4.59430960854488 8 "RP11-863K10.4"
"ENSG00000255478" -146.029595119732 37.4415571516619 -1.81662546462269 0.0697975365238498 0.999974290357699 -4.59430965500739 11 "RP11-867O8.5"
"ENSG00000227006" 129.689407531132 10.5088652001894 1.8166178000601 0.0697987126036761 0.999974290357699 -4.59430966477858 1 "RP5-956O18.2"
"ENSG00000153201" -73.293022204336 420.007051864065 -1.81660967049633 0.0697999600528891 0.999974290357699 -4.59430967514257 2 "RANBP2"
"ENSG00000103245" -158.359401884236 252.461237748073 -1.816234140303 0.0698576036704845 0.999974290357699 -4.59431015383758 16 "NARFL"
"ENSG00000171823" 141.206926345568 -135.955572482933 1.81611610999828 0.0698757293282378 0.999974290357699 -4.59431030427295 12 "FBXL14"
"ENSG00000125618" 245.853641463386 -6.92656787247702 1.81473008984692 0.0700888671603182 0.999974290357699 -4.59431207010824 2 "PAX8"
"ENSG00000284277" 304.270151795739 -132.31845161012 1.81470995897987 0.0700919667585781 0.999974290357699 -4.59431209574592 10 "MIR7162"
"ENSG00000253948" -184.303411420917 -74.2289759812984 -1.81379913204063 0.0702323270222956 0.999974290357699 -4.59431325543956 8 "RP11-410L14.2"
"ENSG00000268230" -144.166999976797 -259.978169351868 -1.81221938885601 0.0704763169030856 0.999974290357699 -4.59431526546943 19 "CTD-2619J13.8"
"ENSG00000226415" 117.392844441205 -392.234332145504 1.81051028769346 0.0707410706850205 0.999974290357699 -4.59431743816413 1 "TPI1P1"
"ENSG00000069011" -237.563319347777 -37.5278153453526 -1.81013900772742 0.0707986929880308 0.999974290357699 -4.59431790988888 5 "PITX1"
"ENSG00000168243" 271.461649241068 126.478635408606 1.80988638650759 0.070837921622394 0.999974290357699 -4.5943182307993 1 "GNG4"
"ENSG00000268758" -174.017955199501 128.160733445087 -1.80965604727772 0.0708737057415206 0.999974290357699 -4.59431852336624 19 "ADGRE4P"
"ENSG00000196796" -205.163979545992 -125.920383371168 -1.80841279041941 0.0710671073329511 0.999974290357699 -4.59432010186933 16 "NPIPB10P"
"ENSG00000238150" 271.887902722831 -331.198987665602 1.80797737650891 0.0711349429993995 0.999974290357699 -4.59432065444261 19 "AC008753.3"
"ENSG00000109458" -75.4346771122487 861.504466393982 -1.80742858296216 0.0712205185426278 0.999974290357699 -4.594321350718 4 "GAB1"
"ENSG00000255843" -129.76312596646 -107.297285093323 -1.80687789026983 0.0713064752570384 0.999974290357699 -4.59432204919529 11 "AP000593.7"
"ENSG00000223358" 177.874788931722 -343.842934809496 1.80686170424631 0.0713090029959202 0.999974290357699 -4.59432206972191 3 "EHHADH-AS1"
"ENSG00000196363" -125.819177333995 -184.800232257784 -1.80651227837847 0.0713635900902651 0.999974290357699 -4.59432251280836 9 "WDR5"
"ENSG00000006744" -77.3552446170066 465.541851815623 -1.80641060559198 0.07137947979815 0.999974290357699 -4.59432264171794 17 "ELAC2"
"ENSG00000163626" -132.417470065086 112.966649984155 -1.80566747087361 0.0714957072750774 0.999974290357699 -4.59432358371333 4 "COX18"
"ENSG00000275413" -80.8836093410019 88.7045147266742 -1.80538582772574 0.0715397973348014 0.999974290357699 -4.59432394062427 17 "CTC-529I10.1"
"ENSG00000157330" -226.053769537346 -217.429723868217 -1.80480384316555 0.0716309753638103 0.999974290357699 -4.59432467796926 1 "C1orf158"
"ENSG00000256150" 142.571699818168 123.030409510534 1.80427836169161 0.0717133831921251 0.999974290357699 -4.59432534352798 12 "RP11-885B4.1"
"ENSG00000261068" -173.418102923396 25.6476161317146 -1.80425906810051 0.0717164103616088 0.999974290357699 -4.59432536796105 6 "RP11-7K24.3"
"ENSG00000119711" 111.990895468228 -24.2233156148847 1.80407488164534 0.0717453145490376 0.999974290357699 -4.59432560119873 14 "ALDH6A1"
"ENSG00000175497" -254.695109448711 485.59037458526 -1.80326722928454 0.0718721715863499 0.999974290357699 -4.59432662366445 2 "DPP10"
"ENSG00000268366" -202.841384155678 -53.6822213590174 -1.80314076268041 0.0718920522239502 0.999974290357699 -4.5943267837272 19 "CTC-492K19.4"
"ENSG00000172020" 353.821396106473 -187.3886996792 1.80284934696667 0.071937880170441 0.999974290357699 -4.59432715251635 3 "GAP43"
"ENSG00000277678" -192.536610901267 -192.814201697424 -1.80210728682153 0.072054684660855 0.999974290357699 -4.59432809133696 1 "U1"
"ENSG00000134463" 118.544807757484 -205.855887937659 1.8010337720149 0.0722239375784155 0.999974290357699 -4.59432944883031 10 "ECHDC3"
"ENSG00000139323" -65.5772942442492 763.447498200777 -1.80088627623198 0.0722472176014441 0.999974290357699 -4.59432963528162 12 "POC1B"
"ENSG00000277967" 191.820731940863 -161.414099862084 1.80032839096133 0.0723353272487544 0.999974290357699 -4.59433034037638 20 "ZNFX1-AS1_3"
"ENSG00000216721" -294.008476436939 -98.9575291106212 -1.79933273416916 0.0724927955672881 0.999974290357699 -4.59433159822722 2 "AC093850.1"
"ENSG00000053747" -100.091557671982 924.01340560994 -1.79715749576175 0.0728377998272771 0.999974290357699 -4.59433434392155 18 "LAMA3"
"ENSG00000099822" 162.540026929486 -295.234705645243 1.79671811529006 0.0729076511767944 0.999974290357699 -4.5943348981354 19 "HCN2"
"ENSG00000213214" 157.967848878058 -253.936153191686 1.79644926542466 0.0729504191946832 0.999974290357699 -4.59433523718467 7 "ARHGEF35"
"ENSG00000075539" -81.2260670722189 985.57559004466 -1.79545255404427 0.0731091533851381 0.999974290357699 -4.59433649371433 4 "FRYL"
"ENSG00000250144" 261.29395191443 -321.727169233442 1.79535111682936 0.0731253239385472 0.999974290357699 -4.59433662155561 4 "RP11-553P9.1"
"ENSG00000255262" 148.502149881887 -493.923603369961 1.79530353266102 0.0731329105513968 0.999974290357699 -4.59433668152337 11 "ELOBP2"
"ENSG00000183022" 259.825134913834 -160.007534650577 1.79476517546338 0.0732187888640678 0.999974290357699 -4.59433735987857 2 "TPM3P8"
"ENSG00000270083" -274.704006787626 12.3828211370227 -1.79450486868456 0.0732603424512125 0.999974290357699 -4.59433768780598 22 "RP1-257I20.14"
"ENSG00000163848" -88.9043186911105 572.346156748508 -1.79425833759156 0.0732997148143641 0.999974290357699 -4.5943379983362 3 "ZNF148"
"ENSG00000172116" -142.647915451869 -219.222242919245 -1.79376898718352 0.0733779181613142 0.999974290357699 -4.59433861459779 2 "CD8B"
"ENSG00000233785" -175.756718462709 -302.672424302897 -1.79374336790487 0.0733820142759274 0.999974290357699 -4.59433864685675 23 "RP13-314C10.5"
"ENSG00000206685" -267.56614922933 85.5006885847985 -1.79372380646885 0.0733851419642338 0.999974290357699 -4.59433867148761 23 "RNU6-1189P"
"ENSG00000015479" -64.4859726972829 629.469526203317 -1.79367110399828 0.0733935691340582 0.999974290357699 -4.59433873784691 5 "MATR3"
"ENSG00000280110" -206.143593461016 -176.672042542727 -1.79322953127351 0.0734642081731028 0.999974290357699 -4.59433929376908 12 "RP11-423G4.8"
"ENSG00000077232" -108.940409854625 588.174928705057 -1.79305213892536 0.0734926015809786 0.999974290357699 -4.59433951706121 2 "DNAJC10"
"ENSG00000100083" -157.669471978419 315.221877543417 -1.79290242613544 0.0735165716018706 0.999974290357699 -4.59433970549493 22 "GGA1"
"ENSG00000006634" -105.650020958739 307.4869400867 -1.7927551506691 0.0735401576453706 0.999974290357699 -4.594339890846 7 "DBF4"
"ENSG00000066629" -86.3064379281177 894.003768984757 -1.79269523764772 0.0735497544412293 0.999974290357699 -4.59433996624427 14 "EML1"
"ENSG00000185787" -69.0887699337297 832.682342543167 -1.792155388798 0.0736362731019532 0.999974290357699 -4.59434064551236 15 "MORF4L1"
"ENSG00000125999" -394.231886201368 -85.5139205848869 -1.79164077935551 0.0737188244436512 0.999974290357699 -4.5943412928367 20 "BPIFB1"
"ENSG00000124399" 191.315971826212 -391.147098136273 1.79115006932776 0.0737976125996211 0.999974290357699 -4.59434190992865 4 "NDUFB4P12"
"ENSG00000200648" -196.543019910773 125.349289917178 -1.79097500784577 0.0738257370834265 0.999974290357699 -4.59434213003713 5 "RNU6-226P"
"ENSG00000259419" 270.440653055375 -93.0696873041755 1.79089834780634 0.0738380556597425 0.999974290357699 -4.59434222641672 15 "HNRNPCP3"
"ENSG00000227725" 97.5736195827682 96.6196168745935 1.79085984533835 0.0738442432943851 0.999974290357699 -4.59434227482186 4 "GCOM2"
"ENSG00000223956" 134.002326262692 -183.418879462619 1.78960456642672 0.0740462089395079 0.999974290357699 -4.59434385239481 1 "LINC01767"
"ENSG00000228727" -161.749744849287 -210.887733298525 -1.78865721258646 0.0741989311427878 0.999974290357699 -4.59434504226643 6 "SAPCD1"
"ENSG00000159335" 137.557886658405 18.1230038808092 1.78849384273381 0.0742252939496937 0.999974290357699 -4.59434524739592 12 "PTMS"
"ENSG00000105880" 170.774628670348 -63.7163121098182 1.78811180491136 0.0742869729178055 0.999974290357699 -4.59434572701629 7 "DLX5"
"ENSG00000142534" 172.755729004603 -292.037301233093 1.78780127542275 0.0743371379935954 0.999974290357699 -4.59434611678946 19 "RPS11"
"ENSG00000225329" 96.5806204253238 -334.232997538619 1.78733101219725 0.074413160397897 0.999974290357699 -4.59434670693265 7 "LHFPL3-AS2"
"ENSG00000100379" -117.783308996007 -95.4866348579816 -1.78719686713127 0.0744348578617306 0.999974290357699 -4.59434687524621 22 "KCTD17"
"ENSG00000106460" -111.693490889925 407.941257504005 -1.78639803939666 0.0745641726186708 0.999974290357699 -4.59434787729033 7 "TMEM106B"
"ENSG00000221887" 107.217273026356 218.923093460139 1.78627772266744 0.0745836655057888 0.999974290357699 -4.59434802817686 18 "HMSD"
"ENSG00000218502" 231.483251529945 27.1470675696086 1.78532002991696 0.0747389731706211 0.999974290357699 -4.59434922884369 13 "H2AFZP3"
"ENSG00000227850" 256.682220385885 -220.566965549449 1.78507511127547 0.0747787337767673 0.999974290357699 -4.59434953579897 1 "SEPT2P1"
"ENSG00000225099" 170.444413495949 -283.751178877038 1.78502817807797 0.0747863549879778 0.999974290357699 -4.59434959461545 1 "ATP6V1E1P1"
"ENSG00000157500" -94.5086292887936 675.861595901419 -1.78366420537512 0.0750081206574506 0.999974290357699 -4.59435130327834 3 "APPL1"
"ENSG00000270885" 103.599836908672 -306.54346366469 1.78289131335508 0.0751340224710025 0.999974290357699 -4.59435227092138 17 "RASL10B"
"ENSG00000139697" -107.348365477431 337.414773127509 -1.78117109958718 0.0754148612648144 0.999974290357699 -4.5943544231171 12 "SBNO1"
"ENSG00000231359" -229.289076241189 -208.579809676894 -1.78107909229927 0.0754299063700182 0.999974290357699 -4.59435453817212 7 "AC072052.7"
"ENSG00000185684" -125.163000826506 222.874592580133 -1.78078089822894 0.0754786841853086 0.999974290357699 -4.59435491102355 12 "EP400NL"
"ENSG00000100427" 124.63666543641 163.141507512223 1.78070110125389 0.0754917415455368 0.999974290357699 -4.59435501078858 22 "MLC1"
"ENSG00000116266" -87.880909900774 700.948622099011 -1.78023917390206 0.0755673640947978 0.999974290357699 -4.5943555882205 1 "STXBP3"
"ENSG00000272181" -184.760418823139 39.6308481104713 -1.78004741609964 0.0755987751427887 0.999974290357699 -4.59435582788417 3 "RP11-245J9.6"
"ENSG00000116455" -153.885020421189 -198.724120367976 -1.78002902716101 0.0756017879196606 0.999974290357699 -4.59435585086583 1 "WDR77"
"ENSG00000021574" -75.2539898369549 466.575733279893 -1.77937564430935 0.0757088995701456 0.999974290357699 -4.59435666728214 2 "SPAST"
"ENSG00000125124" -82.2880567505639 839.596714670734 -1.77836342989489 0.075875081052928 0.999974290357699 -4.59435793148754 16 "BBS2"
"ENSG00000269139" -125.717353097597 -215.649954545353 -1.77814066665159 0.0759116935013882 0.999974290357699 -4.59435820961334 19 "CTD-3193O13.8"
"ENSG00000177885" -141.99222720637 122.637919922704 -1.77803293071529 0.0759294057200167 0.999974290357699 -4.59435834411218 17 "GRB2"
"ENSG00000141027" -80.946194091817 1131.04223431755 -1.77771620554354 0.0759814961832507 0.999974290357699 -4.59435873946983 17 "NCOR1"
"ENSG00000263179" 227.501067556116 -201.438701437052 1.77757491782241 0.0760047426097721 0.999974290357699 -4.59435891581237 16 "HNRNPCP4"
"ENSG00000214541" 206.024902138927 -110.704264250891 1.77736676287416 0.076039001469007 0.999974290357699 -4.59435917558767 20 "RPS4XP3"
"ENSG00000144815" -86.7939587494641 324.263578687134 -1.77703211431209 0.076094105558339 0.999974290357699 -4.59435959316327 3 "NXPE3"
"ENSG00000168785" 114.126408804054 537.135519001568 1.77673585768439 0.0761429151844247 0.999974290357699 -4.59435996276913 4 "TSPAN5"
"ENSG00000281357" -264.915351216044 98.574405084667 -1.7767018288194 0.0761485232337087 0.999974290357699 -4.59436000521917 5 "ARRDC3-AS1"
"ENSG00000232549" 309.20868559034 -95.0900353717661 1.77583569913875 0.0762913775124918 0.999974290357699 -4.59436108542518 23 "SRD5A1P1"
"ENSG00000225051" 155.283941188054 -38.7165841336868 1.77563172035343 0.0763250524231045 0.999974290357699 -4.59436133974533 5 "HMGB3P22"
"ENSG00000143494" 101.316296113386 366.803463670622 1.77514321290469 0.0764057496559788 0.999974290357699 -4.59436194869871 1 "VASH2"
"ENSG00000237632" 210.030475125851 -230.629083712414 1.77499222022874 0.0764307064573581 0.999974290357699 -4.59436213688686 7 "S100A11P1"
"ENSG00000265683" 209.468735751091 -214.393230743442 1.77494002188629 0.0764393356025712 0.999974290357699 -4.59436220194005 17 "RP11-173M1.5"
"ENSG00000235028" 205.316033709194 -321.983573991596 1.77492303495125 0.076442143961785 0.999974290357699 -4.59436222311 18 "HMGN1P30"
"ENSG00000266184" 248.917191295919 -274.98906097935 1.77398459027865 0.076597423116136 0.999974290357699 -4.59436339233498 18 "RP11-552O4.2"
"ENSG00000115839" -84.8701595966708 872.092565915783 -1.77362055358822 0.0766577275877616 0.999974290357699 -4.59436384573197 2 "RAB3GAP1"
"ENSG00000187416" 108.204387851486 -206.45681285329 1.77250244044566 0.0768431912351415 0.999974290357699 -4.59436523773987 7 "LHFPL3"
"ENSG00000070010" 181.46490393393 177.077281110952 1.77237205652924 0.0768648421291918 0.999974290357699 -4.59436540000702 22 "UFD1L"
"ENSG00000211883" -350.675541228934 -53.4648398754627 -1.77234058557308 0.076870068783919 0.999974290357699 -4.59436543917191 14 "TRAJ6"
"ENSG00000225674" 138.596891161206 41.6871835524571 1.77216362667202 0.0768994632924452 0.999974290357699 -4.59436565938064 13 "IPO7P2"
"ENSG00000263986" -177.444414816256 -18.1743183085086 -1.77122609563383 0.0770553491496084 0.999974290357699 -4.59436682569074 17 "RP11-746M1.1"
"ENSG00000134899" -78.5293362758032 645.637963423112 -1.77121513488404 0.0770571731494182 0.999974290357699 -4.59436683932257 13 "ERCC5"
"ENSG00000100399" -167.267168033845 -72.5420853855752 -1.77077833842114 0.0771298900247695 0.999974290357699 -4.59436738249799 22 "CHADL"
"ENSG00000276003" -101.839685766673 157.611200960308 -1.76909757919141 0.077410222092578 0.999974290357699 -4.59436947137287 4 "FAM13A-AS1_2"
"ENSG00000145743" -97.8059591368689 629.20584478586 -1.76902333477892 0.0774226244085125 0.999974290357699 -4.59436956360024 5 "FBXL17"
"ENSG00000278912" -270.745792132305 -96.4150827928482 -1.76878413110277 0.0774625937346298 0.999974290357699 -4.59436986071657 16 "CTD-2196E14.8"
"ENSG00000105778" -116.579131201925 397.435442206769 -1.76872380981851 0.0774726756761572 0.999974290357699 -4.59436993563571 7 "AVL9"
"ENSG00000214584" 188.235819123876 -148.937045836455 1.76832767719416 0.0775389108784749 0.999974290357699 -4.59437042757146 10 "PGGT1BP2"
"ENSG00000214144" 220.123425533047 -205.852479857879 1.7678879265263 0.0776124933795295 0.999974290357699 -4.59437097354795 1 "RP11-488L18.1"
"ENSG00000183475" -127.259329645453 171.254614882764 -1.76782130321969 0.0776236462818571 0.999974290357699 -4.59437105625314 15 "ASB7"
"ENSG00000143889" -63.423246394734 617.325218341968 -1.76779376313805 0.0776282569403148 0.999974290357699 -4.59437109044004 2 "HNRNPLL"
"ENSG00000256879" 102.076300903107 80.1815392220245 1.76721648325524 0.0777249544885999 0.999974290357699 -4.59437180692818 12 "RP11-284H19.1"
"ENSG00000271734" -141.02805524802 28.4989868877617 -1.76678128291509 0.0777979179400389 0.999974290357699 -4.59437234692353 6 "RP1-111B22.3"
"ENSG00000234286" 170.817769435838 -271.826560003354 1.76678045535131 0.0777980567383842 0.999974290357699 -4.59437234795027 7 "AC006026.13"
"ENSG00000236686" 186.734756515349 -184.409204785335 1.76673882445867 0.0778050392998035 0.999974290357699 -4.59437239959889 3 "BZW1P1"
"ENSG00000163867" -103.853561156846 250.416561337085 -1.76673739813053 0.0778052785404393 0.999974290357699 -4.59437240136849 1 "ZMYM6"
"ENSG00000100523" -68.7216057284725 598.513652712397 -1.76661318434086 0.0778261154513085 0.999974290357699 -4.59437255546489 14 "DDHD1"
"ENSG00000237211" 184.873930509051 96.9006722056304 1.76627875643435 0.0778822385089823 0.999974290357699 -4.59437297029521 23 "SETP4"
"ENSG00000075340" 94.7947949120855 345.188516797234 1.7660766147611 0.0779161775612184 0.999974290357699 -4.59437322099795 2 "ADD2"
"ENSG00000184961" 117.742729417321 162.541708401266 1.76592074168597 0.0779423564826763 0.999974290357699 -4.59437341429776 9 "RPL7AP49"
"ENSG00000188467" -115.260967756505 273.237935466105 -1.76534318961033 0.0780394191000149 0.999974290357699 -4.59437413038046 15 "SLC24A5"
"ENSG00000153046" -119.195562063034 700.32416383623 -1.76532750671054 0.0780420561222737 0.999974290357699 -4.59437414982179 6 "CDYL"
"ENSG00000179388" -136.312138821801 -103.155359583863 -1.76484167346419 0.0781237832427084 0.999974290357699 -4.59437475200348 8 "EGR3"
"ENSG00000132356" -90.0002425763393 455.835330957411 -1.76482153814014 0.0781271719244545 0.999974290357699 -4.59437477695738 5 "PRKAA1"
"ENSG00000236514" -323.785831520514 -193.621172729609 -1.76467691376208 0.0781515150630674 0.999974290357699 -4.59437495618338 10 "RP11-162G10.5"
"ENSG00000133246" -160.277565825556 -194.58191223071 -1.76400268764109 0.0782650823527121 0.999974290357699 -4.59437579152968 19 "PRAM1"
"ENSG00000213500" 183.969811921142 -169.543242911782 1.76392352351916 0.0782784256640262 0.999974290357699 -4.59437588959118 6 "LAP3P2"
"ENSG00000125772" -83.796038053297 589.950795418873 -1.76392215099921 0.0782786570220787 0.999974290357699 -4.59437589129128 20 "GPCPD1"
"ENSG00000142611" -209.458518751488 82.4002803893321 -1.76389395407947 0.0782834101434843 0.999974290357699 -4.5943759262181 1 "PRDM16"
"ENSG00000258876" -184.483293114069 2.71651417828581 -1.76369331573846 0.0783172383127113 0.999974290357699 -4.5943761747278 14 "RP11-270M14.5"
"ENSG00000254352" -90.9722788674667 164.012667428792 -1.76330979239009 0.0783819345875701 0.999974290357699 -4.59437664968104 8 "RP11-578O24.2"
"ENSG00000206948" 201.529534191441 -47.7606532828895 1.76184784593856 0.0786289493660588 0.999974290357699 -4.59437845922072 23 "SNORA36A"
"ENSG00000159593" -91.6939893636616 525.188621438549 -1.7616544924634 0.0786616664400026 0.999974290357699 -4.59437869843614 16 "NAE1"
"ENSG00000075292" -70.6884543515859 988.181987460509 -1.76132552993481 0.0787173552553019 0.999974290357699 -4.59437910536687 2 "ZNF638"
"ENSG00000213090" 80.0299003942022 220.583431965971 1.76022002322842 0.078904737977625 0.999974290357699 -4.59438047234758 2 "AC007256.5"
"ENSG00000254802" 172.516785177441 -190.799634452078 1.75972657547414 0.0789884944329192 0.999974290357699 -4.59438108223439 8 "AC022182.3"
"ENSG00000206549" -177.690185666811 -67.9876989746098 -1.75949794870982 0.0790273254797424 0.999974290357699 -4.5943813647535 3 "PRSS50"
"ENSG00000259024" -141.898960685611 34.2485463666282 -1.75938086770616 0.0790472170958617 0.999974290357699 -4.59438150941925 17 "TVP23C-CDRT4"
"ENSG00000185686" 473.376203210404 33.7017086613054 1.75933577434523 0.0790548793750222 0.999974290357699 -4.59438156513425 22 "PRAME"
"ENSG00000266844" 146.13707405983 501.00034335012 1.75833410446494 0.0792252396795944 0.999974290357699 -4.59438280238494 18 "RP11-862L9.3"
"ENSG00000119522" -86.8905595642073 745.759034886511 -1.75743411392492 0.0793785619308482 0.999974290357699 -4.5943839134544 9 "DENND1A"
"ENSG00000244215" -182.938509050085 190.154131601445 -1.7574312637157 0.0793790478760417 0.999974290357699 -4.59438391697228 3 "LINC02016"
"ENSG00000169688" 145.472810038213 -297.721309630671 1.75682609719626 0.0794822804190114 0.999974290357699 -4.59438466375712 16 "MT1B"
"ENSG00000115808" -67.9039735426431 396.081237253362 -1.75621449317856 0.0795867222710725 0.999974290357699 -4.59438541823027 2 "STRN"
"ENSG00000162688" -78.0191021037783 429.055813455922 -1.75588069900676 0.0796437705066167 0.999974290357699 -4.59438582988949 1 "AGL"
"ENSG00000178093" 91.1607223135132 -326.986293383059 1.75480220292625 0.0798283224216993 0.999974290357699 -4.59438715944572 19 "TSSK6"
"ENSG00000140943" -109.457901317035 736.510542030623 -1.75454482216613 0.0798724168055468 0.999974290357699 -4.5943874766233 16 "MBTPS1"
"ENSG00000161249" -144.65195164547 176.745695915911 -1.75412116095431 0.0799450415199224 0.999974290357699 -4.5943879986138 19 "DMKN"
"ENSG00000278831" -189.152003250626 -150.649356202387 -1.75400391680956 0.0799651492102083 0.999974290357699 -4.59438814304784 10 "RP11-12J10.4"
"ENSG00000254288" -233.204239347421 -171.385809847073 -1.75389429917746 0.0799839526600261 0.999974290357699 -4.59438827807814 8 "RP11-6I2.3"
"ENSG00000198520" -158.597060009685 143.836358465348 -1.75351255519541 0.0800494638936386 0.999974290357699 -4.59438874825755 1 "C1orf228"
"ENSG00000185761" -156.298484861209 -45.6210091488636 -1.75314763940681 0.0801121280955692 0.999974290357699 -4.59438919761665 19 "ADAMTSL5"
"ENSG00000198074" -354.713865273503 -67.6825059076907 -1.75229416395946 0.0802588449611032 0.999974290357699 -4.59439024823312 7 "AKR1B10"
"ENSG00000278030" -173.418024228154 26.1550158277077 -1.75203543760923 0.0803033645717127 0.999974290357699 -4.5943905666227 7 "TRBV7-9"
"ENSG00000228887" 231.150543097153 -214.017730666914 1.75197979463758 0.0803129418075769 0.999974290357699 -4.59439063509112 19 "EEF1DP1"
"ENSG00000159461" -103.991075962389 568.053741798836 -1.75181921603211 0.0803405857202271 0.999974290357699 -4.59439083267051 16 "AMFR"
"ENSG00000204659" 183.22181592276 -321.42221949118 1.75101674758137 0.0804788483507132 0.999974290357699 -4.59439181977951 5 "CBY3"
"ENSG00000265110" 201.194192879757 -168.185431839624 1.75083338829366 0.080510467724517 0.999974290357699 -4.59439204526593 17 "MIR4731"
"ENSG00000163501" -181.103924054228 -73.0005038543105 -1.75081512838416 0.0805136171065902 0.999974290357699 -4.59439206771978 2 "IHH"
"ENSG00000272914" -205.459107696851 -42.0498539464851 -1.75061385080948 0.0805483391507831 0.999974290357699 -4.59439231521211 10 "RP11-330O11.3"
"ENSG00000185347" -129.474784004901 -160.745796069851 -1.75026976956205 0.0806077242473092 0.999974290357699 -4.59439273823235 14 "C14orf80"
"ENSG00000137710" -86.6861581174965 632.467603476299 -1.75016039427851 0.0806266088295383 0.999974290357699 -4.59439287268342 11 "RDX"
"ENSG00000255292" 163.026837694069 -97.499511252739 1.75014303989069 0.0806296055447919 0.999974290357699 -4.59439289401577 11 "SDHD"
"ENSG00000128191" -127.013413411351 79.2895701006314 -1.75004681833471 0.0806462225043825 0.999974290357699 -4.59439301228952 22 "DGCR8"
"ENSG00000228451" 112.817490263734 -23.8010277892479 1.74868029660564 0.0808825148073364 0.999974290357699 -4.59439469130518 8 "SDAD1P1"
"ENSG00000228314" -246.122586542195 16.5655754405174 -1.7474373314369 0.0810979314880462 0.999974290357699 -4.59439621739488 21 "CYP4F29P"
"ENSG00000265055" -97.6827844606105 -442.436759239088 -1.74740684761164 0.0811032204610059 0.999974290357699 -4.59439625480901 17 "AC145343.2"
"ENSG00000177646" -101.619614818763 137.883821651443 -1.74734450133704 0.0811140384737662 0.999974290357699 -4.59439633132727 3 "ACAD9"
"ENSG00000237176" 267.790531125761 -184.549985174824 1.74696404627727 0.0811800785789249 0.999974290357699 -4.59439679820646 12 "RP11-813P10.2"
"ENSG00000217027" 155.992222665303 -74.8565073756301 1.74688110231629 0.0811944819559175 0.999974290357699 -4.59439689997867 6 "TPT1P4"
"ENSG00000197258" 142.242381602245 -46.911359488139 1.74655971285701 0.0812503114912363 0.999974290357699 -4.59439729427902 7 "EIF4BP6"
"ENSG00000244381" 208.317583003204 -288.197185152027 1.74608334981774 0.0813331194191036 0.999974290357699 -4.59439787857979 3 "RP11-3K16.1"
"ENSG00000131910" 73.3126780531242 -381.468470554442 1.74568441872665 0.0814025198932826 0.999974290357699 -4.59439836778352 1 "NR0B2"
"ENSG00000166262" -78.5664999390348 688.317801756088 -1.74537571953552 0.081456256140421 0.999974290357699 -4.59439874626199 15 "FAM227B"
"ENSG00000225486" 140.983842265058 -170.14900609139 1.74461446019285 0.0815888943174124 0.999974290357699 -4.5943996793187 1 "RP11-301G21.1"
"ENSG00000235284" 268.722786267024 -172.131881606151 1.74460827421872 0.0815899728511195 0.999974290357699 -4.59439968689908 9 "SNORD62A"
"ENSG00000103550" -168.584814312753 40.2839171898818 -1.74405031449507 0.0816873016644178 0.999974290357699 -4.59440037052108 16 "KNOP1"
"ENSG00000175318" -165.77442900807 131.786315720387 -1.7438917492598 0.0817149785332087 0.999974290357699 -4.59440056475893 15 "GRAMD2"
"ENSG00000130734" -173.414964083099 -7.55182543253217 -1.74383804762438 0.0817243536478492 0.999974290357699 -4.594400630538 19 "ATG4D"
"ENSG00000065243" -93.0775535943081 452.700390311364 -1.74303382435467 0.081864857883567 0.999974290357699 -4.59440161539238 1 "PKN2"
"ENSG00000263731" -154.897353477005 -203.255230237817 -1.74260751923251 0.0819394164311288 0.999974290357699 -4.59440213726664 17 "RP11-498C9.15"
"ENSG00000212330" -127.340407689851 44.3715403470715 -1.74244247545751 0.0819682965525689 0.999974290357699 -4.59440233927642 14 "RNU6-244P"
"ENSG00000178381" 185.228747663182 251.793630400531 1.74239840065072 0.0819760103659436 0.999974290357699 -4.59440239321978 7 "ZFAND2A"
"ENSG00000177192" -124.663842187202 -67.6112228977658 -1.74221528341243 0.0820080652045889 0.999974290357699 -4.59440261732354 12 "PUS1"
"ENSG00000206625" 331.357942176083 -314.939592810451 1.74197594328101 0.0820499772781303 0.999974290357699 -4.59440291019973 15 "RNU6-1"
"ENSG00000245864" 67.1963448719171 263.705225493029 1.741486180074 0.0821357965043317 0.999974290357699 -4.59440350939117 5 "CTC-467M3.1"
"ENSG00000269085" 298.421057795528 -2.41700378044887 1.74143444974583 0.0821448652604502 0.999974290357699 -4.59440357267006 19 "CTD-3222D19.10"
"ENSG00000008438" -261.947030856114 -164.853359065357 -1.74129290490023 0.0821696834088057 0.999974290357699 -4.5944037458046 19 "PGLYRP1"
"ENSG00000225355" 226.539014991158 -127.383912600216 1.74068141194624 0.082276971248105 0.999974290357699 -4.59440449361121 10 "ARL6IP1P2"
"ENSG00000213047" -97.589512691572 542.667970522001 -1.73919319256224 0.0825385586501593 0.999974290357699 -4.59440631250931 1 "DENND1B"
"ENSG00000213478" 217.720591803469 -201.186172594616 1.73902190590875 0.082568709388654 0.999974290357699 -4.59440652175772 1 "CFL1P2"
"ENSG00000203616" 176.607339760512 65.075888580011 1.73902067217661 0.082568926588857 0.999974290357699 -4.59440652326475 21 "RHOT1P2"
"ENSG00000108883" -92.6042000442983 781.155503795479 -1.7389323663727 0.0825844741506035 0.999974290357699 -4.59440663113354 17 "EFTUD2"
"ENSG00000119681" 98.9709297211065 108.360228362883 1.73840816171666 0.0826768172366096 0.999974290357699 -4.59440727135844 14 "LTBP2"
"ENSG00000141449" -106.614635143153 761.437843612837 -1.73810181223828 0.082730822126198 0.999974290357699 -4.59440764542359 18 "GREB1L"
"ENSG00000101134" -233.110727385356 74.8092242921977 -1.73809913288883 0.0827312945823671 0.999974290357699 -4.59440764869486 20 "DOK5"
"ENSG00000118518" -86.3490915904478 265.513929800591 -1.73777252114379 0.0827889032466487 0.999974290357699 -4.59440804742944 6 "RNF146"
"ENSG00000233585" 154.357212166339 -320.162187352699 1.73771345654441 0.0827993247001952 0.999974290357699 -4.59440811952896 23 "AC115617.2"
"ENSG00000164920" -261.849101787835 -74.0777366762999 -1.73748161240073 0.0828402419607628 0.999974290357699 -4.59440840251527 8 "OSR2"
"ENSG00000182220" -109.745544802681 905.0093505175 -1.7373041965096 0.0828715644886385 0.999974290357699 -4.59440861904203 23 "ATP6AP2"
"ENSG00000184925" -137.749412568562 -212.979009767601 -1.73690958550311 0.0829412670151402 0.999974290357699 -4.59440910056651 9 "LCN12"
"ENSG00000268729" -165.995779392527 -202.94738116841 -1.73591845017535 0.0831165473081355 0.999974290357699 -4.59441030952819 19 "CTD-2105E13.14"
"ENSG00000274993" -158.907395028949 -98.5883718200002 -1.73556381999962 0.0831793359872288 0.999974290357699 -4.59441074193299 7 "RP11-395B7.2"
"ENSG00000213307" 178.786180341849 -470.96782365906 1.73551619315654 0.0831877714424923 0.999974290357699 -4.59441079999835 15 "RPL18P11"
"ENSG00000278852" -257.516780853987 -86.9482268643626 -1.7352340062783 0.0832377653870806 0.999974290357699 -4.59441114400108 1 "NPPA-AS1_2"
"ENSG00000272626" 115.256540900074 -418.704344375813 1.73476981247007 0.0833200578734553 0.999974290357699 -4.59441170976205 4 "RP11-468N14.13"
"ENSG00000118655" 158.052530921497 -240.71894093911 1.73475345117644 0.0833229596159959 0.999974290357699 -4.59441172970052 1 "DCLRE1B"
"ENSG00000283900" 97.8016448834418 7.58052357104459 1.73446314819637 0.0833744596891866 0.999974290357699 -4.59441208344422 22 "RP1-5O6.7"
"ENSG00000275409" -312.394041019693 90.0201175720866 -1.73445947168521 0.0833751120720996 0.999974290357699 -4.5944120879238 12 "RP11-131L12.4"
"ENSG00000236318" -191.837352592305 -5.07357684819344 -1.73407460556455 0.0834434280353971 0.999974290357699 -4.59441255680541 7 "KCCAT333"
"ENSG00000227560" -169.55363437473 -8.86732535584988 -1.7339282498358 0.0834694189508412 0.999974290357699 -4.59441273508354 10 "RPS15AP30"
"ENSG00000112139" 97.9759475570219 539.622560460984 1.73385182065268 0.0834829944140707 0.999974290357699 -4.59441282817724 6 "MDGA1"
"ENSG00000188783" 163.320554549555 -28.6293959452362 1.73381209837078 0.0834900506518623 0.999974290357699 -4.59441287655885 1 "PRELP"
"ENSG00000198373" -91.3675479505545 626.635919357357 -1.7331256380929 0.08361206948599 0.999974290357699 -4.59441371249518 16 "WWP2"
"ENSG00000283453" 163.690046246843 121.62781838268 1.73297695533077 0.0836385170266448 0.999974290357699 -4.59441389351079 6 "RP3-401D24.1"
"ENSG00000201754" -152.546375124505 -12.3083128029783 -1.73282238769487 0.0836660185630166 0.999974290357699 -4.5944140816748 6 "SNORD52"
"ENSG00000164120" -90.0844551639943 548.875767471894 -1.73270252967142 0.0836873494249344 0.999974290357699 -4.59441422757356 4 "HPGD"
"ENSG00000137776" -94.7615410593508 712.049532008902 -1.73265384526995 0.083696014938803 0.999974290357699 -4.59441428683247 15 "SLTM"
"ENSG00000120008" -91.2199151562048 857.396539805567 -1.73229220270196 0.0837604078223278 0.999974290357699 -4.59441472697458 10 "WDR11"
"ENSG00000282978" 155.223850065713 58.594959362555 1.73226678438203 0.0837649352368977 0.999974290357699 -4.59441475790694 3 "RP11-144C15.2"
"ENSG00000215252" -101.002017933073 538.048869280151 -1.73196607929646 0.0838185107625492 0.999974290357699 -4.59441512381051 15 "GOLGA8B"
"ENSG00000218512" 181.667939843444 -12.1363620623997 1.73189478669768 0.0838312167825354 0.999974290357699 -4.59441521055154 6 "SPTLC1P2"
"ENSG00000107669" -97.613793389982 708.625025170639 -1.73085121138591 0.084017385489873 0.999974290357699 -4.59441647985987 10 "ATE1"
"ENSG00000213442" 210.074237918024 -221.253384150101 1.72945034571536 0.0842678204287304 0.999974290357699 -4.59441818256519 12 "RPL18AP3"
"ENSG00000233203" 155.204175602363 -323.19319833877 1.72923683955393 0.0843060423966205 0.999974290357699 -4.59441844195624 1 "RP11-67L3.4"
"ENSG00000146677" 287.548317727716 -330.210643783418 1.72903719227171 0.0843417960672743 0.999974290357699 -4.59441868448166 7 "AC004453.8"
"ENSG00000103037" -129.645586508204 261.368452217546 -1.72875301620476 0.0843927087236685 0.999974290357699 -4.59441902964262 16 "SETD6"
"ENSG00000167930" -105.852010816547 251.585980876513 -1.72842798745798 0.084450971064835 0.999974290357699 -4.59441942435531 16 "FAM234A"
"ENSG00000198915" -204.962178909757 5.53874349952469 -1.72838155967366 0.0844592960420458 0.999974290357699 -4.59441948073101 10 "RASGEF1A"
"ENSG00000184916" -132.010101957909 -67.7822457302916 -1.728253181796 0.0844823189759484 0.999974290357699 -4.59441963660805 14 "JAG2"
"ENSG00000085788" -82.5890588601148 787.109744085663 -1.72792677706155 0.0845408784283161 0.999974290357699 -4.59442003287945 8 "DDHD2"
"ENSG00000018189" -65.4726216575087 904.95067871545 -1.72675633737608 0.0847511348516212 0.999974290357699 -4.59442145324771 4 "RUFY3"
"ENSG00000029639" -70.4712737664251 381.41777428451 -1.72664703182638 0.0847707920070156 0.999974290357699 -4.59442158584563 6 "TFB1M"
"ENSG00000273555" -173.466131446674 -318.632176589762 -1.72572832737358 0.084936155019578 0.999974290357699 -4.59442269999536 20 "MIR6812"
"ENSG00000159374" -260.740743397595 -60.5392210602659 -1.72550124328083 0.0849770695126084 0.999974290357699 -4.59442297529987 2 "M1AP"
"ENSG00000171100" -99.137508819022 494.538915228508 -1.72474248058183 0.0851138942236199 0.999974290357699 -4.59442389492548 23 "MTM1"
"ENSG00000274760" 130.660384859562 -276.6999985186 1.72443407814865 0.0851695582576656 0.999974290357699 -4.59442426859806 20 "ZNFX1-AS1_2"
"ENSG00000083642" -72.1295382909906 689.536173540261 -1.72429959960306 0.0851938397377906 0.999974290357699 -4.59442443151716 13 "PDS5B"
"ENSG00000283888" -182.205975399176 -34.3004315875754 -1.72385256357332 0.0852745970144209 0.999974290357699 -4.59442497300621 15 "MIR1469"
"ENSG00000104756" -67.0342436473578 484.99382786262 -1.72362936842797 0.0853149405459253 0.999974290357699 -4.59442524330822 8 "KCTD9"
"ENSG00000115073" -146.497769181158 203.220822460176 -1.72339397398416 0.0853575059174701 0.999974290357699 -4.59442552834708 2 "ACTR1B"
"ENSG00000272478" -104.40724610525 5.87355588701361 -1.72326682946723 0.0853805040761501 0.999974290357699 -4.5944256822904 1 "RP1-317E23.7"
"ENSG00000280987" -62.6982247481457 374.720603858718 -1.7232528443786 0.0853830340339873 0.999974290357699 -4.59442569922253 5 "MATR3"
"ENSG00000226677" 196.132630700103 -234.099300397296 1.72323637397351 0.085386013673321 0.999974290357699 -4.59442571916349 14 "IGBP1P1"
"ENSG00000184207" -133.09744169062 -227.659951321813 -1.72301300284455 0.0854264317735656 0.999974290357699 -4.59442598958387 16 "PGP"
"ENSG00000165917" -122.783453566911 -196.558941551404 -1.72242409865744 0.0855330659366687 0.999974290357699 -4.5944267023659 11 "RAPSN"
"ENSG00000227173" 286.02915844963 -194.571094237113 1.72194038318065 0.0856207340210275 0.999974290357699 -4.59442728765408 10 "MYL6P3"
"ENSG00000279030" 159.071565046629 93.6011358548284 1.72179993423378 0.0856462024766993 0.999974290357699 -4.59442745756489 16 "RP11-212I21.3"
"ENSG00000197847" -221.844362969631 -168.484388327851 -1.72175108881937 0.0856550613492907 0.999974290357699 -4.59442751665338 11 "SLC22A20"
"ENSG00000258425" 213.96027823273 21.2984309979942 1.72170556559726 0.085663318359322 0.999974290357699 -4.5944275717215 14 "CTD-2207P18.1"
"ENSG00000207688" -159.378310705182 48.678811206898 -1.72168863871166 0.0856663887253033 0.999974290357699 -4.59442759219715 17 "MIR548AA2"
"ENSG00000272973" 179.513664606063 -231.210916631745 1.72117449353674 0.0857596919631138 0.999974290357699 -4.59442821403908 22 "KB-1125A3.11"
"ENSG00000258365" -228.677575304223 1.90842740557397 -1.72112345921297 0.085768957782572 0.999974290357699 -4.59442827575348 12 "RP11-1105G2.3"
"ENSG00000168724" -80.7940329072983 641.14685827174 -1.72109721482787 0.0857737230431566 0.999974290357699 -4.59442830748947 5 "DNAJC21"
"ENSG00000267551" 147.986497471919 -140.628377545096 1.72080106865168 0.0858275099360479 0.999974290357699 -4.59442866557035 19 "AC005264.2"
"ENSG00000250966" -281.405184418096 118.746380730897 -1.72078275510258 0.0858308369908091 0.999974290357699 -4.594428687712 4 "RP11-402J6.3"
"ENSG00000238193" 170.984816641842 -233.569767122992 1.72042188865493 0.0858964175531759 0.999974290357699 -4.59442912396231 23 "RP11-555H23.1"
"ENSG00000226051" -100.161565040575 680.776692904738 -1.72040852012533 0.0858988478068508 0.999974290357699 -4.5944291401218 10 "ZNF503-AS1"
"ENSG00000280282" 164.658904942029 -30.7138566951296 1.71986365794329 0.0859979452526389 0.999974290357699 -4.59442979862923 19 "LLNLR-259H9.1"
"ENSG00000114948" 155.614377173214 114.808889579718 1.7196953018573 0.0860285839343704 0.999974290357699 -4.59443000205906 2 "ADAM23"
"ENSG00000130475" -144.056273107111 422.007479139961 -1.71934257560724 0.0860928043272838 0.999974290357699 -4.59443042820586 19 "FCHO1"
"ENSG00000225706" 114.370597232923 -49.3197194460205 1.71930893312503 0.0860989315966203 0.999974290357699 -4.59443046884654 9 "PTPRD-AS1"
"ENSG00000233913" 261.835660535234 -252.969073054958 1.71877703810015 0.0861958520158877 0.999974290357699 -4.59443111128211 5 "RPL10P9"
"ENSG00000228205" 129.528331216882 -485.533396566496 1.71770420710498 0.0863916091262381 0.999974290357699 -4.59443240648071 3 "RP11-778D9.4"
"ENSG00000163539" -77.6941484965371 1016.07932443257 -1.71743330959362 0.086441096085853 0.999974290357699 -4.59443273340236 3 "CLASP2"
"ENSG00000070808" 98.0146264919254 343.642528240527 1.71726428479825 0.0864719847896007 0.999974290357699 -4.59443293735747 5 "CAMK2A"
"ENSG00000054983" -78.9839929697394 968.405575328603 -1.71654767700008 0.0866030416977819 0.999974290357699 -4.59443380183958 14 "GALC"
"ENSG00000165837" -121.567872594093 227.792898579117 -1.71628254020091 0.0866515720123034 0.999974290357699 -4.59443412159871 13 "ERICH6B"
"ENSG00000253708" -70.5079302750842 147.430047856998 -1.7152164811753 0.0868469244200877 0.999974290357699 -4.59443540679391 8 "RP11-51J9.4"
"ENSG00000134780" -108.48118855828 -252.128596883899 -1.71520886918404 0.086848320577422 0.999974290357699 -4.5944354159678 11 "DAGLA"
"ENSG00000166228" 155.456299815103 -246.614809630548 1.71489594545923 0.0869057313712696 0.999974290357699 -4.59443579306517 10 "PCBD1"
"ENSG00000111880" -109.526689518535 209.783454778756 -1.71485298330037 0.0869136158545897 0.999974290357699 -4.59443584483261 6 "RNGTT"
"ENSG00000148110" -97.3569568797283 365.588814659888 -1.71465373882514 0.0869501890845538 0.999974290357699 -4.59443608489663 9 "MFSD14B"
"ENSG00000270062" -186.771196827134 -49.1638124347068 -1.71431996258476 0.0870114848167907 0.999974290357699 -4.59443648699295 14 "RP11-248J18.3"
"ENSG00000180044" 90.0391139484692 -346.272025551318 1.71332182379932 0.0871949948784534 0.999974290357699 -4.59443768898148 3 "C3orf80"
"ENSG00000182013" 189.06623648382 -264.930324127305 1.71309516884981 0.0872367095008812 0.999974290357699 -4.59443796183058 19 "PNMAL1"
"ENSG00000221518" 140.501265540712 94.9033763825404 1.71244568076093 0.0873563337203727 0.999974290357699 -4.59443874349396 3 "RNU6ATAC16P"
"ENSG00000044574" 112.565995588572 -274.58832296733 1.71243546297335 0.0873582167159214 0.999974290357699 -4.59443875578881 9 "HSPA5"
"ENSG00000117834" -102.492660689096 468.662725680865 -1.71163204813859 0.0875063776786008 0.999974290357699 -4.59443972229657 1 "SLC5A9"
"ENSG00000140839" -138.049625907729 -204.948154621742 -1.71162578363047 0.0875075337398977 0.999974290357699 -4.59443972983107 16 "CLEC18B"
"ENSG00000105409" 307.203231305124 115.956152020286 1.71157554829764 0.0875168046869039 0.999974290357699 -4.59443979024922 19 "ATP1A3"
"ENSG00000283938" 243.619917080897 -7.93146488508123 1.71127023425315 0.0875731675825385 0.999974290357699 -4.59444015741356 1 "MIR3917"
"ENSG00000242071" 111.825067971113 -454.627737043591 1.71101464583248 0.087620373388893 0.999974290357699 -4.59444046472951 14 "RPL7AP6"
"ENSG00000249565" 178.267096690461 -223.158137318601 1.71064684653753 0.0876883400562859 0.999974290357699 -4.59444090688735 4 "SERBP1P5"
"ENSG00000251400" 196.713488641597 -299.580293428939 1.710646840817 0.0876883411137311 0.999974290357699 -4.59444090689422 5 "ALDH7A1P1"
"ENSG00000233287" 253.760284322296 -268.542760031048 1.71033382910052 0.0877462170101798 0.999974290357699 -4.59444128311466 7 "AC009362.2"
"ENSG00000162065" -201.498380007364 84.1038755998828 -1.71004472299871 0.0877997001960785 0.999974290357699 -4.59444163054226 16 "TBC1D24"
"ENSG00000171889" -298.98011313082 -96.8145057747856 -1.70973305191353 0.0878573873171412 0.999974290357699 -4.59444200502224 9 "MIR31HG"
"ENSG00000280357" -198.511245743513 49.2874272647064 -1.70900105806022 0.0879929923966649 0.999974290357699 -4.59444288426688 13 "RP11-269C23.4"
"ENSG00000144031" 124.179552799605 106.854992591799 1.7079635227567 0.0881854902470691 0.999974290357699 -4.59444412988504 2 "ANKRD53"
"ENSG00000107290" -64.8849930488866 733.286421334352 -1.70775681965113 0.0882238812932128 0.999974290357699 -4.59444437795493 9 "SETX"
"ENSG00000250412" 192.962714419627 -151.891843264159 1.7077487240875 0.0882253851601998 0.999974290357699 -4.59444438767006 4 "KLHL2P1"
"ENSG00000153208" 190.731111758836 74.2035345243272 1.70754783970671 0.0882627089507399 0.999974290357699 -4.59444462872742 2 "MERTK"
"ENSG00000250424" 209.699832974889 -164.529078266625 1.7074964457181 0.0882722598689961 0.999974290357699 -4.59444469039474 7 "RP5-877J2.1"
"ENSG00000242060" 290.431714427487 -170.641563137645 1.70749264522954 0.0882729661745645 0.999974290357699 -4.59444469495482 18 "RPS3AP49"
"ENSG00000267026" -232.869708092073 59.0982662996836 -1.70706109475374 0.0883531978160639 0.999974290357699 -4.59444521269673 9 "RP11-92C4.3"
"ENSG00000090863" -104.678838528002 613.637471317362 -1.7069861679042 0.0883671338331961 0.999974290357699 -4.59444530257528 16 "GLG1"
"ENSG00000108506" -118.691141845228 424.950792524848 -1.70577733227586 0.0885922168299019 0.999974290357699 -4.59444675210064 17 "INTS2"
"ENSG00000280300" 93.5665749586631 145.351040376273 1.70526730961167 0.0886873209856893 0.999974290357699 -4.59444736337148 12 "RP11-338K17.10"
"ENSG00000264982" 117.987196533799 -91.527208298767 1.70468913522385 0.0887952331699499 0.999974290357699 -4.59444805610677 18 "RP11-344B2.2"
"ENSG00000015171" -84.0224056445374 633.372617251191 -1.70347766710053 0.0890216891936618 0.999974290357699 -4.5944495068717 10 "ZMYND11"
"ENSG00000279267" -102.844266765167 86.9848448751707 -1.70257675968476 0.0891903953208078 0.999974290357699 -4.5944505850768 2 "RP11-395L14.18"
"ENSG00000135111" -119.459928503114 169.787201812478 -1.70204311895875 0.0892904478994141 0.999974290357699 -4.59445122347391 12 "TBX3"
"ENSG00000127423" -95.1298181517594 174.424562223165 -1.70198488456242 0.0893013717797687 0.999974290357699 -4.59445129312819 1 "AUNIP"
"ENSG00000253899" 231.237647665236 -155.247822568523 1.70172149315673 0.0893507934513813 0.999974290357699 -4.59445160814181 8 "RP11-613H2.2"
"ENSG00000249352" -287.9821069756 -111.578010422677 -1.7015571660153 0.0893816383014244 0.999974290357699 -4.59445180465134 5 "LINC02198"
"ENSG00000082701" -99.9321641469404 1330.93831800833 -1.70150883485502 0.0893907118861793 0.999974290357699 -4.59445186244428 3 "GSK3B"
"ENSG00000100030" -107.850121134571 259.021883482107 -1.70140005305788 0.0894111370602614 0.999974290357699 -4.5944519925164 22 "MAPK1"
"ENSG00000067992" -85.954461882786 415.621871043902 -1.7013104210446 0.0894279694489876 0.999974290357699 -4.59445209968474 23 "PDK3"
"ENSG00000141646" -79.9640964308876 1068.44955135579 -1.70087985972974 0.0895088621149203 0.999974290357699 -4.59445261440726 18 "SMAD4"
"ENSG00000231106" 161.22985797244 -117.754759365519 1.70075345072153 0.0895326227040226 0.999974290357699 -4.59445276550105 21 "LINC01436"
"ENSG00000135837" -72.5454620821836 903.770699902028 -1.70067001880633 0.0895483078525471 0.999974290357699 -4.59445286521928 1 "CEP350"
"ENSG00000111344" -217.417165639246 128.505041839716 -1.70048900282087 0.0895823463741475 0.999974290357699 -4.59445308155388 12 "RASAL1"
"ENSG00000143179" -199.804435386984 164.439818112017 -1.69957177804664 0.0897549833101588 0.999974290357699 -4.59445417739485 1 "UCK2"
"ENSG00000215319" 157.32674271612 -135.19413354213 1.69911839646797 0.0898404163770283 0.999974290357699 -4.59445471885181 23 "EIF5P1"
"ENSG00000272361" -259.165910486969 -250.768810393803 -1.6989995970868 0.0898628132159837 0.999974290357699 -4.59445486070623 7 "GS1-166A23.2"
"ENSG00000150995" -77.1490205187704 1471.39828986577 -1.69826302895366 0.0900017764786679 0.999974290357699 -4.59445574000049 3 "ITPR1"
"ENSG00000171136" 80.329934036641 -377.544024023218 1.69811232327073 0.0900302304472031 0.999974290357699 -4.59445591986268 19 "RLN3"
"ENSG00000170871" -95.1690719076496 554.08431220694 -1.69788097488873 0.0900739242758118 0.999974290357699 -4.59445619593871 4 "KIAA0232"
"ENSG00000198089" -71.8464221640175 791.403962417097 -1.69753511001722 0.0901392782802635 0.999974290357699 -4.59445660860257 22 "SFI1"
"ENSG00000225521" 152.546331663469 -147.636783962696 1.69740579075631 0.0901637240407257 0.999974290357699 -4.59445676287689 2 "AC005237.4"
"ENSG00000159214" -123.765350039322 -146.411122918774 -1.69663183794807 0.0903101394049853 0.999974290357699 -4.59445768594043 1 "CCDC24"
"ENSG00000261105" -193.306870028567 -41.0955199524889 -1.69650175627145 0.0903347669025431 0.999974290357699 -4.59445784104333 13 "LMO7-AS1"
"ENSG00000213523" -142.51112768081 104.845102523745 -1.69560013997152 0.0905056128667996 0.999974290357699 -4.59445891576527 5 "SRA1"
"ENSG00000258769" 234.810320620672 -127.81283679009 1.69540813849304 0.0905420285875101 0.999974290357699 -4.59445914455771 14 "RAP1AP"
"ENSG00000259479" -112.558095302388 148.334028936639 -1.69535613854766 0.0905518931257779 0.999974290357699 -4.59445920651739 15 "SORD2P"
"ENSG00000257715" 164.929995284272 -219.155178633989 1.69534544601397 0.0905539216374279 0.999974290357699 -4.5944592192577 12 "RP11-256L6.2"
"ENSG00000240914" 232.981710756899 -81.3814600762946 1.69528805187593 0.0905648106725996 0.999974290357699 -4.59445928764214 14 "RPL15P2"
"ENSG00000275227" 171.204181350167 73.6400279198809 1.69511226031435 0.0905981690907582 0.999974290357699 -4.59445949708177 3 "uc_338"
"ENSG00000168000" -89.7109281843423 398.902143625755 -1.69484755510023 0.0906484185663089 0.999974290357699 -4.59445981241371 11 "BSCL2"
"ENSG00000224861" 149.463018436228 -271.516584988967 1.69425869239429 0.0907602840743116 0.999974290357699 -4.59446051372746 14 "YBX1P1"
"ENSG00000147231" -93.6459486817064 311.971731188726 -1.6941538722089 0.0907802083002233 0.999974290357699 -4.5944606385394 23 "CXorf57"
"ENSG00000267308" 190.597128000296 -97.1581542789163 1.69407556090093 0.0907950960192257 0.999974290357699 -4.59446073178158 19 "LINC01764"
"ENSG00000071073" -73.6595434411028 516.187812489138 -1.69391722671483 0.0908252028574754 0.999974290357699 -4.59446092029105 2 "MGAT4A"
"ENSG00000001617" -142.201389566524 152.910618546003 -1.69334027647932 0.0909349765781089 0.999974290357699 -4.59446160705014 3 "SEMA3F"
"ENSG00000254973" -143.509092412253 -295.119999826468 -1.69314459348059 0.0909722325852481 0.999974290357699 -4.59446183992474 8 "RP11-429J17.7"
"ENSG00000235008" -313.112367394946 -88.190815846745 -1.69289401897884 0.0910199573314234 0.999974290357699 -4.59446213808496 6 "RP3-497J21.1"
"ENSG00000189362" -95.0887777307996 376.556237229336 -1.69279766906453 0.0910383136338286 0.999974290357699 -4.59446225272085 2 "NEMP2"
"ENSG00000254772" 146.899018881269 -278.49072983656 1.69198213767464 0.0911938058478381 0.999974290357699 -4.59446322277342 11 "EEF1G"
"ENSG00000240535" -120.838844189285 593.350929469347 -1.69197252072907 0.0911956407263802 0.999974290357699 -4.59446323420979 5 "CTD-2313F11.1"
"ENSG00000233622" 113.517305652248 -59.3105655258141 1.69146221004801 0.0912930488603234 0.999974290357699 -4.59446384097422 19 "CYP2T1P"
"ENSG00000259158" -83.6954378100339 275.929078150592 -1.69126813744045 0.0913301154551543 0.999974290357699 -4.59446407168136 14 "ADAM20P1"
"ENSG00000272558" -84.5602925398909 176.142172931805 -1.69090186373447 0.0914001043787597 0.999974290357699 -4.59446450702475 6 "U91328.21"
"ENSG00000178150" 134.000227832757 -159.885923143186 1.69067994943431 0.09144252960158 0.999974290357699 -4.59446477074141 19 "ZNF114"
"ENSG00000196420" -233.054089604386 -186.412126899062 -1.69052427499239 0.0914723006641648 0.999974290357699 -4.59446495572021 1 "S100A5"
"ENSG00000251455" -201.684837513515 -1.49307807455016 -1.68989348872412 0.0915930117099538 0.999974290357699 -4.59446570507582 4 "RP11-164P12.3"
"ENSG00000125812" -88.3537450425151 477.063859965659 -1.68954904871066 0.0916589799799741 0.999974290357699 -4.59446611414468 20 "GZF1"
"ENSG00000204410" -129.969031292582 437.263943170697 -1.68923617158943 0.0917189363987597 0.999974290357699 -4.59446648565755 6 "MSH5"
"ENSG00000175311" -353.814266102124 89.5619326250025 -1.68874769148126 0.091812606665824 0.999974290357699 -4.59446706554798 16 "ANKS4B"
"ENSG00000228668" 261.808279979686 -86.2020462821255 1.68844087217854 0.0918714813051329 0.999974290357699 -4.59446742969914 7 "TRGV5P"
"ENSG00000119787" -77.5716741551988 738.29941858591 -1.68820194882773 0.0919173486526404 0.999974290357699 -4.59446771322236 2 "ATL2"
"ENSG00000280200" -177.043896126019 -34.430442447803 -1.68795225571457 0.091965303237728 0.999974290357699 -4.59446800948368 12 "RP11-243M5.2"
"ENSG00000237676" 201.094479040763 -316.46361664702 1.6879164579428 0.0919721799978498 0.999974290357699 -4.5944680519543 3 "RPL30P4"
"ENSG00000235308" -96.674661555923 194.33446196302 -1.68769376790755 0.0920149681076405 0.999974290357699 -4.5944683161347 1 "RP11-82K18.2"
"ENSG00000214128" 170.374361922483 -213.381209500785 1.68762360801592 0.0920284520909433 0.999974290357699 -4.59446839935934 7 "TMEM213"
"ENSG00000166435" -81.167427036468 521.08234040304 -1.68756418871259 0.0920398730923619 0.999974290357699 -4.59446846984067 11 "XRRA1"
"ENSG00000227227" 103.762099283751 156.650466025907 1.68748931271784 0.0920542666545779 0.999974290357699 -4.59446855865284 2 "AC017101.10"
"ENSG00000100580" -139.750495089115 75.450640117872 -1.68725680495927 0.0920989736420633 0.999974290357699 -4.59446883441095 14 "TMED8"
"ENSG00000100034" -139.006032635604 307.61462094792 -1.68722205900035 0.0921056561558407 0.999974290357699 -4.59446887561707 22 "PPM1F"
"ENSG00000269892" -150.39230376928 -175.918503111879 -1.68690158585769 0.0921673095405294 0.999974290357699 -4.59446925563492 12 "RP4-761J14.10"
"ENSG00000143595" -153.101603929198 -353.578096521458 -1.68670413140222 0.0922053128426967 0.999974290357699 -4.5944694897417 1 "AQP10"
"ENSG00000135063" -81.2701329213322 533.659588373476 -1.6862670548115 0.0922894801823714 0.999974290357699 -4.59447000785465 9 "FAM189A2"
"ENSG00000255872" 95.41223489379 -320.934699300728 1.68621012176457 0.0923004482670575 0.999974290357699 -4.59447007533371 9 "RP11-613M10.9"
"ENSG00000126934" -116.28452356674 56.8099516679542 -1.6853927448191 0.092458030716279 0.999974290357699 -4.59447104387152 19 "MAP2K2"
"ENSG00000240583" 135.434360354277 25.3577200405423 1.68506295753128 0.0925216718456685 0.999974290357699 -4.5944714345174 7 "AQP1"
"ENSG00000117640" -89.4948484325838 332.309196049444 -1.68444449255412 0.0926411160095436 0.999974290357699 -4.59447216691118 1 "MTFR1L"
"ENSG00000174125" -124.420639862215 138.852880504756 -1.68404234614091 0.0927188491379312 0.999974290357699 -4.59447264299645 4 "TLR1"
"ENSG00000211881" -179.242785311427 79.6598340436804 -1.68404095316861 0.0927191184845485 0.999974290357699 -4.59447264464533 14 "TRAJ8"
"ENSG00000008323" -136.983895432544 39.9535130455987 -1.68370447977542 0.0927841977932423 0.999974290357699 -4.59447304289698 12 "PLEKHG6"
"ENSG00000231628" -161.402369609905 129.785347996157 -1.68345574316967 0.0928323310430392 0.999974290357699 -4.59447333725277 6 "RP3-355L5.4"
"ENSG00000125454" -148.221388825779 67.7767056281289 -1.6828732317457 0.0929451320099747 0.999974290357699 -4.594474026432 17 "SLC25A19"
"ENSG00000243824" 108.743430538152 -524.670452656353 1.68284654839383 0.0929503017734654 0.999974290357699 -4.59447405799591 14 "RPL12P6"
"ENSG00000119986" 177.906880444659 -143.749098904792 1.682553849117 0.0930070259602463 0.999974290357699 -4.59447440419985 10 "AVPI1"
"ENSG00000204352" -214.49891533261 -78.8226347955969 -1.68190982661267 0.0931319335471491 0.999974290357699 -4.59447516574005 9 "C9orf129"
"ENSG00000152804" -132.188612672185 83.3899777115912 -1.68146160568828 0.0932189452261485 0.999974290357699 -4.59447569558116 10 "HHEX"
"ENSG00000105640" 113.527748912845 -439.046533836406 1.6814278238222 0.093225505840263 0.999974290357699 -4.59447573550903 19 "RPL18A"
"ENSG00000135709" -166.002107027771 78.528655527166 -1.68047706863495 0.0934102998429033 0.999974290357699 -4.59447685891457 16 "KIAA0513"
"ENSG00000227827" -302.941669912849 -55.1901182481523 -1.68042956414143 0.0934195408009798 0.999974290357699 -4.59447691502917 16 "RP11-958N24.2"
"ENSG00000109265" 76.5683202030572 524.461572049115 1.68037031355944 0.0934310677337401 0.999974290357699 -4.59447698501673 4 "KIAA1211"
"ENSG00000134852" -84.2469238740771 745.828372515918 -1.6801616404194 0.0934716732598339 0.999974290357699 -4.59447723148474 4 "CLOCK"
"ENSG00000240823" -192.447605861531 -215.18676828883 -1.68013706408733 0.0934764564812779 0.999974290357699 -4.5944772605103 11 "RN7SL23P"
"ENSG00000014216" -123.294662859225 333.154214042951 -1.6801053829033 0.0934826227902917 0.999974290357699 -4.59447729792642 11 "CAPN1"
"ENSG00000148426" 131.236652116291 203.547621114598 1.67968809945251 0.0935638718446375 0.999974290357699 -4.59447779068196 10 "PROSER2"
"ENSG00000163946" -86.223193023142 635.409574628276 -1.67828033783912 0.0938383955125097 0.999974290357699 -4.59447945217358 3 "FAM208A"
"ENSG00000106609" -77.9159713117161 377.834021997255 -1.67810141631614 0.093873332842763 0.999974290357699 -4.59447966324548 7 "TMEM248"
"ENSG00000139890" -111.39259922628 -158.359649159504 -1.67795015046027 0.0939028781136907 0.999974290357699 -4.59447984167499 14 "REM2"
"ENSG00000177685" -119.228141397708 6.36168037674621 -1.67788421294516 0.0939157593793029 0.999974290357699 -4.59447991944835 11 "CRACR2B"
"ENSG00000231274" 152.996840257751 -359.345675716712 1.67709340763828 0.0940703583820655 0.999974290357699 -4.59448085197064 19 "SBK3"
"ENSG00000149743" -111.680114929477 -214.791798119082 -1.67685771987903 0.0941164738689637 0.999974290357699 -4.59448112981159 11 "TRPT1"
"ENSG00000084734" 108.709759853598 -237.256259622144 1.67621681200496 0.0942419680403706 0.999974290357699 -4.59448188515359 2 "GCKR"
"ENSG00000272597" -88.4052416165769 114.583949739416 -1.67552648921558 0.0943772884119767 0.999974290357699 -4.5944826984169 3 "RP11-446H18.6"
"ENSG00000260886" -222.710583594764 -178.656501625547 -1.67531024206626 0.0944197103179423 0.999974290357699 -4.59448295310823 16 "TAT-AS1"
"ENSG00000113597" -72.6318205595997 558.707875898456 -1.67523956733143 0.0944335781324982 0.999974290357699 -4.59448303634039 5 "TRAPPC13"
"ENSG00000256977" 153.18863924035 107.777894592564 1.67517135820169 0.0944469636975795 0.999974290357699 -4.59448311666566 2 "LIMS3"
"ENSG00000147251" -77.2268212675263 574.963046474415 -1.6750328160963 0.0944741563114397 0.999974290357699 -4.59448327980746 23 "DOCK11"
"ENSG00000280168" -145.337080071083 -296.267310132427 -1.6746095169465 0.094557279133892 0.999974290357699 -4.59448377818599 17 "RP11-1090M7.3"
"ENSG00000072071" -168.639166675021 244.517326324456 -1.67457983985002 0.0945631089989112 0.999974290357699 -4.59448381312218 19 "ADGRL1"
"ENSG00000213290" 161.420899884854 -282.361696359389 1.67439330417413 0.09459975928509 0.999974290357699 -4.59448403270015 19 "PGK1P2"
"ENSG00000283385" 219.453225226918 15.8030998638241 1.67400676699604 0.0946757419365262 0.999974290357699 -4.59448448763083 17 "MIR4524A"
"ENSG00000251593" 130.455539372061 28.2059643157148 1.67386721432649 0.0947031862240937 0.999974290357699 -4.59448465185054 5 "MSNP1"
"ENSG00000164031" -100.86057775927 595.626063595078 -1.67323742302651 0.0948271198691805 0.999974290357699 -4.5944853927954 4 "DNAJB14"
"ENSG00000281649" -125.890609443257 255.67635432257 -1.67300110253316 0.0948736578638126 0.999974290357699 -4.59448567075409 9 "EBLN3P"
"ENSG00000108651" -81.2022282247757 401.76175620534 -1.67284236825992 0.0949049273005736 0.999974290357699 -4.59448585743485 17 "UTP6"
"ENSG00000103269" -151.284967321024 -259.423744423553 -1.67276537621324 0.0949200971257655 0.999974290357699 -4.59448594797571 16 "RHBDL1"
"ENSG00000267060" -171.015200243858 8.21422497451205 -1.67272561919796 0.0949279312555007 0.999974290357699 -4.59448599472742 17 "PTGES3L"
"ENSG00000166482" 97.4031084958673 112.136482978285 1.67244978161981 0.0949822994223946 0.999974290357699 -4.5944863190649 17 "MFAP4"
"ENSG00000161057" -78.6163383030988 437.792430009757 -1.67241065444597 0.0949900134958196 0.999974290357699 -4.59448636506746 7 "PSMC2"
"ENSG00000211745" 238.075175053325 -130.780102095949 1.67167639759696 0.0951348684213522 0.999974290357699 -4.59448722815159 7 "TRBV4-2"
"ENSG00000241278" 85.6138788047055 39.715238436802 1.67142885165516 0.0951837445010377 0.999974290357699 -4.59448751904629 3 "ENPP7P4"
"ENSG00000267064" 115.809632634412 -322.159945420019 1.6701005641943 0.0954463493544665 0.999974290357699 -4.59448907921424 23 "UXT-AS1"
"ENSG00000266896" -110.819684388501 280.04785072284 -1.66986530546167 0.0954929210160096 0.999974290357699 -4.59448935541555 6 "RP1-266L20.9"
"ENSG00000140297" -233.718527447399 -39.4094449016927 -1.66979976527656 0.0955058985560248 0.999974290357699 -4.59448943235506 15 "GCNT3"
"ENSG00000167578" -119.159789995465 -59.345341770681 -1.66958871029756 0.095547698942158 0.999974290357699 -4.59448968009839 19 "RAB4B"
"ENSG00000170627" -276.742243404291 10.7693799391234 -1.66907534234424 0.0956494350836041 0.999974290357699 -4.59449028257848 12 "GTSF1"
"ENSG00000223313" -255.217636777759 -140.172441548555 -1.6677499961419 0.0959124862054573 0.999974290357699 -4.59449183714268 15 "RNU6-516P"
"ENSG00000152377" -136.128701004114 530.455238082572 -1.66772244202731 0.0959179612259545 0.999974290357699 -4.59449186944946 5 "SPOCK1"
"ENSG00000189221" 146.117172331534 53.6941190954929 1.66728240922472 0.0960054300213423 0.999974290357699 -4.59449238530952 23 "MAOA"
"ENSG00000111726" -111.499201277092 298.34670106395 -1.66711306138742 0.0960391096808356 0.999974290357699 -4.59449258380422 12 "CMAS"
"ENSG00000178802" -114.975951844505 223.436755463191 -1.66711127319472 0.0960394653646613 0.999974290357699 -4.59449258590003 15 "MPI"
"ENSG00000213148" -146.560405739043 -378.438193993881 -1.66671981925297 0.0961173536929606 0.999974290357699 -4.59449304465171 2 "AC073465.1"
"ENSG00000267113" 180.580348897859 -357.153866354428 1.66647067553843 0.0961669526769002 0.999974290357699 -4.59449333657252 19 "AF038458.4"
"ENSG00000240409" -239.388171120746 -11.4271726562774 -1.66596177896838 0.0962683265006363 0.999974290357699 -4.59449393271185 1 "MTATP8P1"
"ENSG00000215424" -120.248805433716 -43.273536492877 -1.66595318848096 0.096270038488744 0.999974290357699 -4.59449394277356 21 "MCM3AP-AS1"
"ENSG00000160216" -107.854814871296 603.771450352839 -1.6657039068069 0.0963197281787806 0.999974290357699 -4.59449423472422 21 "AGPAT3"
"ENSG00000249502" 183.056151563533 -39.8395687186879 1.66569840057501 0.0963208259764559 0.999974290357699 -4.59449424117246 4 "AC006160.5"
"ENSG00000261490" -178.462314281764 0.264987887679248 -1.66507149670277 0.0964458797471605 0.999974290357699 -4.59449497519042 4 "RP11-448G15.3"
"ENSG00000198858" -131.172041724292 24.5348552063907 -1.66497633445232 0.0964648739390316 0.999974290357699 -4.59449508658864 19 "R3HDM4"
"ENSG00000165804" -146.616773636279 412.698583090749 -1.66474060996953 0.0965119369890462 0.999974290357699 -4.59449536250389 14 "ZNF219"
"ENSG00000130540" 357.045976921555 -34.0960062654966 1.6643709764609 0.0965857724294315 0.999974290357699 -4.59449579508243 22 "SULT4A1"
"ENSG00000136279" -151.338148900261 113.661390630277 -1.66360314762031 0.0967392934237087 0.999974290357699 -4.59449669336395 7 "DBNL"
"ENSG00000175354" -91.898668541077 739.346402751611 -1.66317246910899 0.0968254896378995 0.999974290357699 -4.59449719703603 18 "PTPN2"
"ENSG00000257674" 100.753067702433 100.041320954253 1.6628379791461 0.0968924771077647 0.999974290357699 -4.59449758812875 12 "RP11-76E16.2"
"ENSG00000249193" 149.853370346732 84.3951339533804 1.66283397676405 0.0968932788797494 0.999974290357699 -4.59449759280797 4 "HSPD1P5"
"ENSG00000172375" -126.97415079848 183.133387890076 -1.66255568977928 0.0969490394034902 0.999974290357699 -4.59449791812746 11 "C2CD2L"
"ENSG00000267135" 136.663363969465 -442.01303597627 1.66227630176562 0.0970050464192731 0.999974290357699 -4.59449824468027 19 "AD000091.3"
"ENSG00000131368" -120.620345405633 262.262636826229 -1.66164494125319 0.0971317065133875 0.999974290357699 -4.59449898242555 3 "MRPS25"
"ENSG00000099904" -126.92455984091 -36.4612473241572 -1.66143251974979 0.0971743511480862 0.999974290357699 -4.59449923057847 22 "ZDHHC8"
"ENSG00000278936" 93.5649045453175 232.594705419196 1.66133354942101 0.0971942250404171 0.999974290357699 -4.59449934618601 5 "CH17-140K24.7"
"ENSG00000265735" 87.5087211408396 -533.973976121729 1.66120061604384 0.0972209240629415 0.999974290357699 -4.59449950145515 9 "RN7SL5P"
"ENSG00000157510" -70.859441654581 430.63413143854 -1.66115350344728 0.0972303878097516 0.999974290357699 -4.59449955648084 5 "AFAP1L1"
"ENSG00000184221" 168.365862772225 -148.041838930501 1.66108182612261 0.0972447874147015 0.999974290357699 -4.59449964019417 21 "OLIG1"
"ENSG00000251458" -196.868487521964 -191.63061000292 -1.66101285814058 0.0972586443402878 0.999974290357699 -4.59449972073989 5 "RP11-844P9.1"
"ENSG00000225787" 255.093302172001 -183.079826025453 1.66096554661733 0.0972681510035017 0.999974290357699 -4.59449977599174 2 "LSM3P3"
"ENSG00000276168" 101.107244443801 -459.067254142404 1.66037821791367 0.0973862294401246 0.999974290357699 -4.59450046176389 14 "RN7SL1"
"ENSG00000100344" -110.483913443463 -180.516408501638 -1.65993223107929 0.0974759687716225 0.999974290357699 -4.59450098234456 22 "PNPLA3"
"ENSG00000231683" -416.101213988011 148.172968743353 -1.65989899212237 0.0974826596077295 0.999974290357699 -4.5945010211375 6 "RP1-27K12.2"
"ENSG00000139974" -91.3846774154516 459.067255377873 -1.65979563098003 0.0975034680414605 0.999974290357699 -4.59450114176447 14 "SLC38A6"
"ENSG00000148356" -117.367746648021 193.32917284766 -1.6585006760508 0.0977644672261209 0.999974290357699 -4.59450265240875 9 "LRSAM1"
"ENSG00000159459" -66.5575753819819 779.912594419553 -1.65810121318804 0.0978450921483212 0.999974290357699 -4.59450311817329 15 "UBR1"
"ENSG00000261069" -177.18919020066 -297.263258978309 -1.65810034057178 0.0978452683296614 0.999974290357699 -4.59450311919062 15 "RP11-701H24.4"
"ENSG00000029363" -67.3238641648325 859.13839306119 -1.65809833522209 0.0978456732109926 0.999974290357699 -4.59450312152851 6 "BCLAF1"
"ENSG00000156860" -155.898023695455 243.389617538215 -1.65790170546815 0.0978853793971458 0.999974290357699 -4.59450335075347 16 "FBRS"
"ENSG00000229759" -260.33113728945 -159.296741475303 -1.65781379018175 0.0979031366370307 0.999974290357699 -4.59450345323382 3 "MRPS18AP1"
"ENSG00000134255" -108.071093763518 610.221240673897 -1.65756252481821 0.0979539017575404 0.999974290357699 -4.59450374609732 1 "CEPT1"
"ENSG00000233850" 161.924438147943 -191.617411619445 1.65735518895149 0.0979958073318954 0.999974290357699 -4.5945039877257 2 "AC103563.8"
"ENSG00000054611" -115.826362887776 186.975745071248 -1.65644100274571 0.0981807488446491 0.999974290357699 -4.59450505276132 22 "TBC1D22A"
"ENSG00000184697" 245.004987260455 -102.173906144773 1.65586860326158 0.0982966885192911 0.999974290357699 -4.59450571931876 16 "CLDN6"
"ENSG00000104714" -90.2795862500923 702.299320577699 -1.6555300463395 0.0983653149013623 0.999974290357699 -4.5945061134608 8 "ERICH1"
"ENSG00000264813" 200.220310830231 -31.4448291118093 1.65552617406867 0.098366100042733 0.999974290357699 -4.59450611796839 17 "CTD-2501B8.1"
"ENSG00000151743" -71.0914707049901 362.200404476078 -1.65546859345028 0.0983777756771132 0.999974290357699 -4.59450618499479 12 "AMN1"
"ENSG00000177426" -93.2780238029277 661.461215342688 -1.65474219021171 0.0985251639384683 0.999974290357699 -4.59450703036327 18 "TGIF1"
"ENSG00000272689" -239.064856713433 -172.584622048409 -1.65445122567351 0.098584250627394 0.999974290357699 -4.59450736887786 22 "RP4-539M6.21"
"ENSG00000256234" -286.557011075799 -77.2723833763034 -1.65443244067106 0.0985880663060627 0.999974290357699 -4.59450739073078 12 "RP11-283G6.4"
"ENSG00000271711" 214.929721060191 -318.591916081634 1.65434147366446 0.0986065455309912 0.999974290357699 -4.59450749655063 3 "RP11-392O18.2"
"ENSG00000090989" -85.665927009409 723.963604631964 -1.65432465496514 0.0986099624198909 0.999974290357699 -4.59450751611486 4 "EXOC1"
"ENSG00000176715" -98.8156611850508 437.441304268879 -1.65417747861209 0.098639866828795 0.999974290357699 -4.59450768730791 16 "ACSF3"
"ENSG00000113356" -203.501107716035 -70.7348526821869 -1.65412176000028 0.0986511900536949 0.999974290357699 -4.59450775211504 5 "POLR3G"
"ENSG00000183323" -106.90370792051 203.802946645831 -1.6537836173557 0.098719930259972 0.999974290357699 -4.59450814536748 5 "CCDC125"
"ENSG00000257195" 156.774365650317 -341.614883151843 1.65371626987987 0.0987336257441215 0.999974290357699 -4.59450822368172 12 "HNRNPA1P50"
"ENSG00000160972" -128.820553953051 -88.009575674523 -1.65327337381738 0.0988237290150641 0.999974290357699 -4.59450873862014 8 "PPP1R16A"
"ENSG00000110090" -102.646354427448 410.836197808346 -1.65286559211381 0.0989067467634386 0.999974290357699 -4.59450921261291 11 "CPT1A"
"ENSG00000169894" -172.049842814971 4.23568503770346 -1.65200289496964 0.0990825618675867 0.999974290357699 -4.59451021500703 7 "MUC3A"
"ENSG00000167757" -202.323806267411 175.557548265608 -1.6516374440399 0.0991571150441442 0.999974290357699 -4.59451063948083 19 "KLK11"
"ENSG00000229808" -247.524651338249 106.718955998722 -1.65143492508629 0.099198448893058 0.999974290357699 -4.59451087466835 1 "RP11-456P18.2"
"ENSG00000280323" -263.417693648647 -93.8613369804566 -1.65123023653158 0.0992402395617306 0.999974290357699 -4.59451111234663 2 "AC053503.12"
"ENSG00000270987" 190.177753763556 -80.9684036676626 1.65067612180638 0.0993534422409385 0.999974290357699 -4.59451175562336 6 "RP3-467N11.2"
"ENSG00000138798" -122.684042643011 353.792175806904 -1.65067274684742 0.0993541320434076 0.999974290357699 -4.59451175954076 4 "EGF"
"ENSG00000231006" 118.950510851464 -517.378039569546 1.6503800077239 0.0994139791053881 0.999974290357699 -4.59451209929796 7 "RPL7P32"
"ENSG00000112592" -92.9866043890327 165.276727189233 -1.65012972847045 0.0994651686114539 0.999974290357699 -4.59451238972882 6 "TBP"
"ENSG00000273149" 127.877019523715 33.7821634330442 1.64978914829735 0.0995348611897653 0.999974290357699 -4.59451278487789 13 "RP11-290D2.6"
"ENSG00000273485" 175.221936058048 -80.3274136382288 1.64977825582453 0.0995370907499216 0.999974290357699 -4.59451279751422 10 "RP11-225H22.7"
"ENSG00000236278" -159.738770276213 -42.2912002454953 -1.64968161397506 0.099556873941201 0.999974290357699 -4.59451290962514 1 "PEBP1P3"
"ENSG00000243477" -109.266346735351 -118.452929029428 -1.64936101365175 0.099622525356045 0.999974290357699 -4.59451328149616 3 "NAT6"
"ENSG00000213988" 102.707810682618 -474.201539693652 1.64920519478609 0.0996544459008505 0.999974290357699 -4.59451346220815 19 "ZNF90"
"ENSG00000136935" -89.8765626913623 420.672045439656 -1.64920300082666 0.0996548954066183 0.999974290357699 -4.59451346475249 9 "GOLGA1"
"ENSG00000144369" 73.6302813565831 146.2354376132 1.64914374939066 0.0996670356528334 0.999974290357699 -4.59451353346518 2 "FAM171B"
"ENSG00000126821" -120.346921119968 365.17831430619 -1.6488333870942 0.099730646259041 0.999974290357699 -4.59451389334695 14 "SGPP1"
"ENSG00000116833" 98.6892018920276 236.375636204971 1.64846228613456 0.0998067482319249 0.999974290357699 -4.59451432357113 1 "NR5A2"
"ENSG00000164038" 81.2750359988129 613.293648067436 1.64840382879233 0.0998187403587407 0.999974290357699 -4.59451439133313 4 "SLC9B2"
"ENSG00000124915" -112.909215710009 -281.606274473291 -1.64838355731124 0.0998228991844816 0.999974290357699 -4.59451441483073 11 "DKFZP434K028"
"ENSG00000162704" -87.9769556879631 453.023969685485 -1.64788586016536 0.0999250484472074 0.999974290357699 -4.59451499164402 1 "ARPC5"
"ENSG00000238137" 240.644389166048 -269.314149402324 1.64766536352933 0.0999703307272278 0.999974290357699 -4.59451524713716 1 "ARPC3P2"
"ENSG00000138161" -100.92636758259 64.6532114209627 -1.64746609096076 0.100011268440177 0.999974290357699 -4.59451547800878 10 "CUZD1"
"ENSG00000137261" -151.550606342043 191.772157443932 -1.64655083656926 0.100199466605813 0.999974290357699 -4.59451653804487 6 "KIAA0319"
"ENSG00000278915" 153.381019592207 -241.76167315222 1.64632225530171 0.100246512526654 0.999974290357699 -4.59451680269465 5 "AC005609.18"
"ENSG00000237786" 180.120223679757 -54.4482150057807 1.64524771160949 0.100467908574868 0.999974290357699 -4.59451804631061 6 "GFOD1-AS1"
"ENSG00000116337" -108.447220508638 376.557425539857 -1.64522298961774 0.100473006821345 0.999974290357699 -4.59451807491304 1 "AMPD2"
"ENSG00000231369" 108.618331630753 -504.870736351578 1.64512009195268 0.100494228920917 0.999974290357699 -4.59451819395745 22 "RP1-40G4P.1"
"ENSG00000205531" -77.0694389512855 639.917647003283 -1.64484304229112 0.100551386756834 0.999974290357699 -4.5945185144454 11 "NAP1L4"
"ENSG00000003989" -136.833984097606 262.273636919611 -1.6447978414723 0.100560714556605 0.999974290357699 -4.5945185667282 8 "SLC7A2"
"ENSG00000100077" -197.57721726965 -35.0043582297091 -1.64477011944818 0.100566435712976 0.999974290357699 -4.59451859879289 22 "GRK3"
"ENSG00000180900" -97.0724828097699 -93.2588636738258 -1.64420583862089 0.100682946189665 0.999974290357699 -4.59451925135452 8 "SCRIB"
"ENSG00000263753" -85.23200789509 345.333004638295 -1.64344819423263 0.100839551204335 0.999974290357699 -4.59452012718563 18 "LINC00667"
"ENSG00000140632" -97.3365714532882 391.225382431542 -1.64343292923551 0.100842708476393 0.999974290357699 -4.59452014482784 16 "GLYR1"
"ENSG00000188786" -198.036611391079 -8.82936213882871 -1.64337794870375 0.100854080799994 0.999974290357699 -4.59452020836888 1 "MTF1"
"ENSG00000223946" 208.461168153545 -216.854419555605 1.64315682643648 0.100899828681559 0.999974290357699 -4.59452046389913 6 "RP11-533O20.2"
"ENSG00000078177" -76.6486730959974 280.988536150759 -1.64282225686614 0.100969079137156 0.999974290357699 -4.59452085046559 4 "N4BP2"
"ENSG00000264785" -141.705640501814 -261.250362139888 -1.64276500091467 0.100980933990877 0.999974290357699 -4.59452091661225 17 "RP11-311F12.2"
"ENSG00000126777" -62.9205208117699 1132.74453133691 -1.64258312529177 0.101018598742501 0.999974290357699 -4.5945211267144 14 "KTN1"
"ENSG00000158417" -94.2890573295131 400.390990872761 -1.6425672082669 0.101021895544391 0.999974290357699 -4.59452114510055 2 "EIF5B"
"ENSG00000240776" 270.579409481138 -206.893905657076 1.64245465030175 0.101045211481626 0.999974290357699 -4.59452127511453 3 "RP11-435F17.1"
"ENSG00000100364" -109.757529415856 155.618988335339 -1.64224059754944 0.101089563521925 0.999974290357699 -4.59452152233931 22 "KIAA0930"
"ENSG00000183379" 77.0057610082033 -276.419347293733 1.64215270811405 0.101107778842523 0.999974290357699 -4.59452162383995 14 "SYNDIG1L"
"ENSG00000273036" -194.00838603789 -203.061965826557 -1.64213169165199 0.101112134948862 0.999974290357699 -4.59452164811038 9 "FAM95C"
"ENSG00000101751" -80.208699289747 626.637510027511 -1.64212313830873 0.101113907853106 0.999974290357699 -4.59452165798798 18 "POLI"
"ENSG00000089693" -132.730194954154 108.981904412395 -1.64211666516897 0.101115249597238 0.999974290357699 -4.59452166546322 12 "MLF2"
"ENSG00000260836" 97.5586549098926 -384.614032849302 1.64199507010555 0.10114045630902 0.999974290357699 -4.5945218058776 15 "RP11-152F13.10"
"ENSG00000279057" -95.3776313780902 112.874540586347 -1.64152635617828 0.101237667880105 0.999974290357699 -4.59452234703903 16 "CTD-3126B10.5"
"ENSG00000201492" -332.162333794808 -280.885804192634 -1.64125873439209 0.101293206267763 0.999974290357699 -4.59452265595819 1 "RNA5SP78"
"ENSG00000119866" -153.38307799484 525.246106332458 -1.64064831364398 0.101419975275298 0.999974290357699 -4.59452336038942 2 "BCL11A"
"ENSG00000255470" 127.833938195558 -371.199510403332 1.64054393070204 0.101441665659907 0.999974290357699 -4.59452348082261 11 "RP11-113D6.6"
"ENSG00000159592" -68.815958903679 974.727858589672 -1.64045386011796 0.101460384966928 0.999974290357699 -4.59452358473662 1 "GPBP1L1"
"ENSG00000184743" -98.1261970352211 191.624947382279 -1.64041211391492 0.101469061986702 0.999974290357699 -4.59452363289717 11 "ATL3"
"ENSG00000271427" -253.369937486849 -172.277775242345 -1.64032869906388 0.101486401681028 0.999974290357699 -4.59452372912511 1 "RP11-188D8.1"
"ENSG00000237828" 88.0275356149296 -385.391502205199 1.64017012155238 0.101519372186016 0.999974290357699 -4.59452391204804 23 "PA2G4P1"
"ENSG00000112658" -223.231973152189 3.17758148749143 -1.64003214128109 0.101548067191119 0.999974290357699 -4.59452407119737 6 "SRF"
"ENSG00000214973" 152.64590184522 -176.481437824148 1.63982249554613 0.101591678465589 0.999974290357699 -4.59452431298206 1 "CHCHD3P3"
"ENSG00000182175" -251.474547333187 191.50993581191 -1.63913175921871 0.101735473769421 0.999974290357699 -4.59452510939456 15 "RGMA"
"ENSG00000133704" -88.2223627902791 562.482947201877 -1.63903973258106 0.101754643842337 0.999974290357699 -4.59452521547553 12 "IPO8"
"ENSG00000170075" -188.087942221558 4.63674806580465 -1.63863967096292 0.101838014210751 0.999974290357699 -4.59452567656688 1 "GPR37L1"
"ENSG00000237371" 150.771260596251 -121.419312258428 1.63800106639882 0.101971208420955 0.999974290357699 -4.59452641236208 20 "RP13-152O15.5"
"ENSG00000269901" 125.836319016497 59.5387052782789 1.63744821316881 0.102086629658995 0.999974290357699 -4.59452704912799 16 "RP11-178L8.9"
"ENSG00000227543" -125.037211114352 278.676354843208 -1.63703528248268 0.102172906738359 0.999974290357699 -4.59452752459612 17 "SPAG5-AS1"
"ENSG00000166024" -80.9780630756958 284.129769646946 -1.63669362016564 0.102244337094818 0.999974290357699 -4.5945279179135 10 "R3HCC1L"
"ENSG00000112146" -86.034355004249 690.917012703035 -1.63651552710902 0.102281586291302 0.999974290357699 -4.59452812290006 6 "FBXO9"
"ENSG00000144045" -179.458473803498 -85.2022395485699 -1.63628668289889 0.102329466279936 0.999974290357699 -4.59452838626951 2 "DQX1"
"ENSG00000239014" 154.278093115871 109.378580704183 1.63624851748595 0.102337453187758 0.999974290357699 -4.59452843018931 15 "SNORD108"
"ENSG00000267185" 127.285579543511 13.6992660107858 1.63605668399933 0.102377605874237 0.999974290357699 -4.59452865093133 17 "PTP4A2P1"
"ENSG00000188916" 296.597904954013 198.842258174994 1.63557365008664 0.102478765418269 0.999974290357699 -4.59452920664412 10 "FAM196A"
"ENSG00000167967" -127.079978016071 100.683810738002 -1.63531769985122 0.102532400194229 0.999974290357699 -4.59452950104019 16 "E4F1"
"ENSG00000135093" -87.5487693479547 686.301044954019 -1.63502673534142 0.102593399459342 0.999974290357699 -4.59452983565503 12 "USP30"
"ENSG00000196422" -117.562815656255 329.072058106834 -1.63494275010076 0.102611011930363 0.999974290357699 -4.59452993222884 9 "PPP1R26"
"ENSG00000224094" 206.387746897095 -356.364365918349 1.63449264515869 0.102705444141756 0.999974290357699 -4.59453044971711 3 "RPS24P8"
"ENSG00000259134" 91.9382857826758 285.747568851227 1.63447203658114 0.102709769489038 0.999974290357699 -4.59453047340753 15 "LINC00924"
"ENSG00000219553" 178.810406081848 -352.592456106109 1.63425878162591 0.102754536165998 0.999974290357699 -4.59453071853612 6 "RP1-281H8.3"
"ENSG00000241411" 160.635769452778 -439.652342115397 1.63393484406387 0.102822567206995 0.999974290357699 -4.59453109083017 4 "RP11-192C21.1"
"ENSG00000160087" -126.303101956204 -46.5795410389538 -1.63304513305434 0.10300960273623 0.999974290357699 -4.59453211298206 1 "UBE2J2"
"ENSG00000232176" 203.264724124818 -200.22937794191 1.63288036665683 0.103044269767945 0.999974290357699 -4.59453230221534 9 "RP11-146N23.1"
"ENSG00000251584" -99.8885859131889 290.039725018388 -1.63235428083234 0.103155021073544 0.999974290357699 -4.59453290629653 4 "RP11-440I14.3"
"ENSG00000124571" -98.8486330536412 396.106715419404 -1.63223720604966 0.103179680498038 0.999974290357699 -4.59453304070241 6 "XPO5"
"ENSG00000149599" -145.25109818077 -157.591972749013 -1.63196662600056 0.10323669066951 0.999974290357699 -4.59453335130119 20 "DUSP15"
"ENSG00000173068" 83.9138080114151 470.153683724236 1.6318146179395 0.103268729194889 0.999974290357699 -4.5945335257691 9 "BNC2"
"ENSG00000175970" -137.237524529711 -110.797113293277 -1.63162681862527 0.103308322336354 0.999974290357699 -4.59453374129461 12 "UNC119B"
"ENSG00000139344" -152.839728337336 -51.4537196168902 -1.63135205191262 0.103366272343145 0.999974290357699 -4.59453405658317 12 "AMDHD1"
"ENSG00000207808" -107.752760181266 -279.430980905053 -1.63103209217444 0.103433786488547 0.999974290357699 -4.59453442366402 19 "MIR27A"
"ENSG00000184277" -74.4124705937894 677.910695503843 -1.6309925814504 0.103442126014797 0.999974290357699 -4.59453446898864 15 "TM2D3"
"ENSG00000272990" -186.08789861587 -160.693228776299 -1.63090175928601 0.103461297875512 0.999974290357699 -4.59453457317109 3 "RP11-305K5.1"
"ENSG00000135587" -127.35978041684 -193.641225333387 -1.63043963312932 0.103558893022482 0.999974290357699 -4.59453510318916 6 "SMPD2"
"ENSG00000255893" -162.610922448382 84.830681270881 -1.63028721124846 0.103591098663151 0.999974290357699 -4.59453527797139 11 "RP11-685N10.1"
"ENSG00000237330" 102.085688751286 -338.324830823704 1.63026927771055 0.103594888414675 0.999974290357699 -4.59453529853467 1 "RNF223"
"ENSG00000272398" -216.145496935847 -9.46552844054903 -1.62977295375366 0.103699816444964 0.999974290357699 -4.59453586755208 6 "CD24"
"ENSG00000179133" -170.481103485802 50.923694503923 -1.62959153371784 0.103738191649063 0.999974290357699 -4.59453607550122 10 "C10orf67"
"ENSG00000112531" -60.3217635327387 863.598316369481 -1.62897367532667 0.103868970166612 0.999974290357699 -4.59453678353844 6 "QKI"
"ENSG00000179242" -210.417393926752 103.539504117274 -1.62896432877095 0.103870949506107 0.999974290357699 -4.59453679424716 20 "CDH4"
"ENSG00000284421" -197.661509503292 -21.0786355260065 -1.62881637177251 0.103902286669723 0.999974290357699 -4.59453696375897 3 "MIR7110"
"ENSG00000224365" 119.294912260592 -359.216060044856 1.62854708412733 0.103959340887082 0.999974290357699 -4.59453727223846 7 "RP11-252P18.1"
"ENSG00000143970" -99.7493184631492 481.068551023207 -1.62793327309635 0.104089482864756 0.999974290357699 -4.59453797519585 2 "ASXL2"
"ENSG00000148926" 92.713358934392 -199.801527919899 1.62772121032963 0.104134475170841 0.999974290357699 -4.594538217997 11 "ADM"
"ENSG00000135127" -171.063690166524 165.901773680607 -1.62771555217941 0.104135675844654 0.999974290357699 -4.59453822447483 12 "BICDL1"
"ENSG00000232748" -113.218108683919 -214.978393727449 -1.62761275763323 0.104157491027706 0.999974290357699 -4.59453834215783 16 "RP11-196G11.6"
"ENSG00000275494" 73.1522780825232 -411.950396069322 1.62728978822391 0.104226055671123 0.999974290357699 -4.59453871185753 16 "RP11-266L9.8"
"ENSG00000225568" 191.209019427126 -35.7296261001366 1.62725506189565 0.104233430020929 0.999974290357699 -4.59453875160404 1 "RP11-384B12.3"
"ENSG00000174175" 91.3400403216873 323.10816551132 1.62720154256095 0.10424479599516 0.999974290357699 -4.59453881285888 1 "SELP"
"ENSG00000271723" -115.778834434255 132.272412880688 -1.62693593620178 0.104301217785855 0.999974290357699 -4.59453911682556 1 "MROH7-TTC4"
"ENSG00000139842" -105.125716852685 414.387120590026 -1.62676777613277 0.104336951987085 0.999974290357699 -4.59453930924708 13 "CUL4A"
"ENSG00000282458" -129.243081363719 202.538532587741 -1.62650282912582 0.104393273300577 0.999974290357699 -4.59453961237985 19 "WASH5P"
"ENSG00000277991" -146.369071093035 402.076425553915 -1.62632401485203 0.10443129856342 0.999974290357699 -4.59453981693864 21 "CH507-338C24.1"
"ENSG00000158517" -158.455970562413 -164.280764142258 -1.62552785187922 0.104600738325405 0.999974290357699 -4.5945407274596 7 "NCF1"
"ENSG00000139746" -112.78748096979 449.485439706091 -1.62519327801369 0.104672007769155 0.999974290357699 -4.59454110995989 13 "RBM26"
"ENSG00000258831" -180.025936013056 -120.773084408478 -1.62496934465854 0.104719730653212 0.999974290357699 -4.59454136592761 15 "RP11-76E17.4"
"ENSG00000200693" 164.721908262435 -436.54007304271 1.62486878440528 0.104741166884154 0.999974290357699 -4.59454148086212 14 "U3"
"ENSG00000183723" -161.745409869592 249.808355504499 -1.62485898915427 0.104743255105184 0.999974290357699 -4.5945414920571 16 "CMTM4"
"ENSG00000112299" -231.153616248804 -75.9227366798355 -1.62425722481823 0.104871607062296 0.999974290357699 -4.59454217968843 6 "VNN1"
"ENSG00000215548" 225.92664889256 -131.028265226168 1.62388182196104 0.104951741149881 0.999974290357699 -4.59454260853163 9 "FRG1JP"
"ENSG00000206147" 222.247035945449 -481.611819009835 1.62377134277291 0.104975333491293 0.999974290357699 -4.59454273471955 9 "RPL23AP57"
"ENSG00000065618" -204.628642512868 136.756958095376 -1.62373790210251 0.104982475430468 0.999974290357699 -4.59454277291334 10 "COL17A1"
"ENSG00000236217" 195.643911614723 -273.48648002348 1.62363511073986 0.105004431049796 0.999974290357699 -4.59454289031041 10 "C1DP2"
"ENSG00000237094" 103.668008275137 857.094799919713 1.62356105928582 0.105020250261249 0.999974290357699 -4.59454297487931 1 "RP4-669L17.10"
"ENSG00000223799" -120.842504326316 -59.8633935601035 -1.62319521092371 0.105098432301342 0.999974290357699 -4.59454339263323 21 "IL10RB-AS1"
"ENSG00000136485" -106.97278023324 284.837618392599 -1.62274234985374 0.105195273157901 0.999974290357699 -4.59454390961699 17 "DCAF7"
"ENSG00000150403" -103.541622705599 527.672404025971 -1.62269419646262 0.105205574565195 0.999974290357699 -4.59454396458026 13 "TMCO3"
"ENSG00000254129" 190.831665576624 25.6831035113211 1.62187450987349 0.105381052462382 0.999974290357699 -4.59454489994275 8 "CTD-2647L4.1"
"ENSG00000214954" -101.120673193618 345.33537322422 -1.62141269211036 0.105480020573945 0.999974290357699 -4.59454542672877 8 "LRRC69"
"ENSG00000171611" -112.651360205778 -364.405760915595 -1.62125722866381 0.105513353210423 0.999974290357699 -4.59454560402969 6 "PTCRA"
"ENSG00000140299" -78.6281505551276 828.305242730053 -1.62121749443894 0.105521873898071 0.999974290357699 -4.59454564934248 15 "BNIP2"
"ENSG00000284431" -132.775855052928 -174.925117575715 -1.62072073362676 0.105628446496967 0.999974290357699 -4.59454621575601 22 "RP5-1042K10.14"
"ENSG00000257769" -83.4773479784751 214.368859425558 -1.62064055821685 0.105645654952441 0.999974290357699 -4.59454630715715 16 "CTB-193M12.1"
"ENSG00000213721" 359.13706485932 -235.128440542949 1.6204260395243 0.105691709154124 0.999974290357699 -4.59454655168978 7 "HMGN2P30"
"ENSG00000281469" -167.829686677032 59.702045236524 -1.62027781096709 0.105723541106648 0.999974290357699 -4.59454672063883 2 "RP11-567F11.1"
"ENSG00000119638" -77.2414073124963 757.86783431723 -1.62011926589955 0.1057575969596 0.999974290357699 -4.59454690132972 14 "NEK9"
"ENSG00000129473" -104.84498804854 283.917455948857 -1.61972227671672 0.10584290944289 0.999974290357699 -4.59454735369484 14 "BCL2L2"
"ENSG00000117114" -71.202054642737 1205.79299737343 -1.61957982873683 0.105873534675955 0.999974290357699 -4.5945475159864 1 "ADGRL2"
"ENSG00000236735" 118.428270790079 -495.470182042672 1.61868371359649 0.106066354251223 0.999974290357699 -4.59454853661217 23 "RPL31P63"
"ENSG00000284425" 236.723175043194 -85.9683261431727 1.61856280214866 0.106092392466751 0.999974290357699 -4.59454867428119 12 "MIR8072"
"ENSG00000164209" -70.1233698578729 597.97938332815 -1.61829188749188 0.106150752243474 0.999974290357699 -4.59454898270629 5 "SLC25A46"
"ENSG00000270604" 184.725016870402 237.362101488898 1.61817462050143 0.106176021526923 0.999974290357699 -4.59454911619413 6 "HCG17"
"ENSG00000224689" 150.279688304087 -26.4856734945597 1.61784296881159 0.106247513397001 0.999974290357699 -4.59454949366997 19 "ZNF812P"
"ENSG00000143811" -108.395661637332 -98.1091184105119 -1.61778278059406 0.106260491858035 0.999974290357699 -4.59454956216618 1 "PYCR2"
"ENSG00000250343" -245.99622947602 -282.549105969564 -1.61774227426645 0.106269226997849 0.999974290357699 -4.59454960826236 5 "CTC-255N20.1"
"ENSG00000140396" -73.6947547394826 797.821943182331 -1.61756265592856 0.106307968349789 0.999974290357699 -4.5945498126543 8 "NCOA2"
"ENSG00000197852" -136.250486424994 -102.812032912432 -1.61749846468389 0.10632181629362 0.999974290357699 -4.59454988569361 1 "FAM212B"
"ENSG00000244193" 262.144650912526 -86.8610656821623 1.61717042448909 0.106392606623036 0.999974290357699 -4.59455025890612 3 "RP11-379K17.5"
"ENSG00000168754" 121.309296374035 135.570172869339 1.61646768113974 0.106544383133613 0.999974290357699 -4.59455105816964 2 "FAM178B"
"ENSG00000145423" -297.659928491095 -130.151676430684 -1.61623222751251 0.106595274206828 0.999974290357699 -4.59455132588601 4 "SFRP2"
"ENSG00000160179" 115.514983665773 483.899421768824 1.61605329786637 0.10663396107309 0.999974290357699 -4.59455152930771 21 "ABCG1"
"ENSG00000115524" -80.972682595231 722.922752957082 -1.61516577572888 0.106826019610233 0.999974290357699 -4.59455253798757 2 "SF3B1"
"ENSG00000243716" -69.3563129469484 686.690767492596 -1.61435005864307 0.107002781927897 0.999974290357699 -4.59455346458025 16 "NPIPB5"
"ENSG00000166323" -64.665023173445 555.519685738949 -1.6140057656595 0.107077458404901 0.999974290357699 -4.59455385553304 11 "C11orf65"
"ENSG00000088538" -161.792165626263 -162.793388545739 -1.61366421541412 0.10715158088663 0.999974290357699 -4.59455424329048 3 "DOCK3"
"ENSG00000220323" 121.828714873199 -127.304475496289 1.61360637668822 0.107164136953699 0.999974290357699 -4.59455430894605 1 "HIST2H2BD"
"ENSG00000057657" -106.085891865666 437.057086658803 -1.61348805274647 0.107189827248711 0.999974290357699 -4.59455444325413 6 "PRDM1"
"ENSG00000163702" -106.056917333856 71.2378115893235 -1.6130886384452 0.107276583536552 0.999974290357699 -4.59455489655304 3 "IL17RC"
"ENSG00000214595" -95.7683988575837 687.092468517204 -1.61294604393924 0.107307569818679 0.999974290357699 -4.59455505835815 2 "EML6"
"ENSG00000233554" 181.845223845899 -100.862931413531 1.61281812180428 0.107335373791838 0.999974290357699 -4.59455520350223 9 "B4GALT1-AS1"
"ENSG00000270127" -215.701324175086 -144.309022285715 -1.61233554232585 0.107440314313714 0.999974290357699 -4.59455575094886 15 "RP11-526I2.5"
"ENSG00000217950" 80.8685260378674 -419.643429851206 1.61223523751018 0.107462136570795 0.999974290357699 -4.59455586471624 2 "NOC2LP2"
"ENSG00000171492" -82.7217019601353 127.984404084128 -1.61208931762083 0.107493889100908 0.999974290357699 -4.59455603020858 1 "LRRC8D"
"ENSG00000250261" -118.540451287853 -81.0468102591885 -1.611989300954 0.107515657278682 0.999974290357699 -4.59455614363206 22 "CCDC74BP1"
"ENSG00000259248" -64.3735759624477 502.126686022747 -1.61147009236344 0.107628716948211 0.999974290357699 -4.59455673232758 15 "USP3-AS1"
"ENSG00000274737" 115.79355261751 -278.475657803712 1.61139932153918 0.107644134874975 0.999974290357699 -4.59455681255538 12 "RP5-1057I20.6"
"ENSG00000284584" -72.5881115053298 164.324017941397 -1.6101296763657 0.107921034121574 0.999974290357699 -4.59455825127375 13 "MIR5006"
"ENSG00000258153" 151.485455038743 -347.827954651852 1.60992163696395 0.107966459678691 0.999974290357699 -4.59455848691073 12 "HSPE1P4"
"ENSG00000132382" -170.641444119233 163.363950602198 -1.60991209273787 0.107968544031539 0.999974290357699 -4.59455849772025 17 "MYBBP1A"
"ENSG00000275691" 101.504897582668 -375.912529017093 1.60979634579015 0.10799382442027 0.999974290357699 -4.5945586288079 16 "RP11-249C24.12"
"ENSG00000167323" -78.0854230474481 1058.52994251557 -1.60977265820173 0.107998998625555 0.999974290357699 -4.59455865563387 11 "STIM1"
"ENSG00000235246" 183.065021007479 119.359667193699 1.60944873086226 0.108069775533131 0.999974290357699 -4.594559022439 22 "RP1-5O6.5"
"ENSG00000165669" -73.1349844249438 614.493990921219 -1.60921415987059 0.108121051390694 0.999974290357699 -4.59455928801463 10 "FAM204A"
"ENSG00000134285" -153.405756373702 -93.6882051211946 -1.60912222191743 0.108141153759619 0.999974290357699 -4.59455939209418 12 "FKBP11"
"ENSG00000215032" -88.0290001153166 156.757786900237 -1.60907454732419 0.108151579047418 0.999974290357699 -4.59455944606253 5 "GNL3LP1"
"ENSG00000115827" -77.4693633561084 469.783786844217 -1.6089063226747 0.108188372108034 0.999974290357699 -4.59455963648275 2 "DCAF17"
"ENSG00000135333" -100.283908628446 710.453645404764 -1.60870477178766 0.108232467156945 0.999974290357699 -4.5945598646005 6 "EPHA7"
"ENSG00000264932" 165.790056519682 -75.1390615209137 1.60869484320114 0.108234639689092 0.999974290357699 -4.59455987583711 17 "CTD-2104P17.2"
"ENSG00000177855" 100.040729816976 101.494246003286 1.60791276864133 0.108405878747738 0.999974290357699 -4.59456076072768 2 "CACYBPP2"
"ENSG00000214297" 134.13444333394 -300.552795735197 1.60782687789046 0.108424698040781 0.999974290357699 -4.59456085788437 10 "ALDOAP2"
"ENSG00000167658" 155.004790404169 -47.6076342710874 1.60747096143939 0.108502709569746 0.999974290357699 -4.5945612604306 19 "EEF2"
"ENSG00000224046" 118.250176374109 -310.225076089655 1.60744135436825 0.108509200999728 0.999974290357699 -4.59456129391266 7 "AC005076.5"
"ENSG00000086200" -73.2082623800594 748.833029818138 -1.60734527926826 0.108530267845868 0.999974290357699 -4.5945614025579 5 "IPO11"
"ENSG00000241014" 163.710443647324 8.85706138411042 1.60688619424088 0.108630978411739 0.999974290357699 -4.59456192162013 1 "RP11-244H3.1"
"ENSG00000224215" -171.942938131457 -111.535670366515 -1.60673365732144 0.108664457198385 0.999974290357699 -4.59456209405296 10 "RP11-371A19.2"
"ENSG00000135776" -104.295882185764 284.193151741923 -1.60606212458586 0.108811942466113 0.999974290357699 -4.59456285298503 1 "ABCB10"
"ENSG00000243018" -197.4058243321 -286.76510285038 -1.60595438657 0.108835619181966 0.999974290357699 -4.59456297471602 7 "RP5-1070G24.2"
"ENSG00000253786" 186.805372915515 -383.10675645474 1.60516025056256 0.109010266132421 0.999974290357699 -4.59456387174688 22 "IGLV3-15"
"ENSG00000224834" 255.213983424735 -455.617182552647 1.60507982894627 0.109027964895995 0.999974290357699 -4.59456396256427 1 "BTF3P9"
"ENSG00000185291" 180.920319198064 -104.062347849053 1.60485940138711 0.109076487108021 0.999974290357699 -4.59456421146265 23 "IL3RA"
"ENSG00000157064" 102.200294261643 223.590338650975 1.60416156539999 0.109230213055977 0.999974290357699 -4.59456499921131 1 "NMNAT2"
"ENSG00000138115" -94.269645589685 410.054939689108 -1.60406832252098 0.109250766486243 0.999974290357699 -4.59456510444259 10 "CYP2C8"
"ENSG00000100106" -115.822550353133 203.663758225623 -1.60390055912469 0.109287754116969 0.999974290357699 -4.59456529376046 22 "TRIOBP"
"ENSG00000275167" -195.417605459472 -219.172286079913 -1.60368188214472 0.109335981821626 0.999974290357699 -4.59456554050423 21 "MIR6815"
"ENSG00000274719" -139.136740256627 55.6375849703488 -1.60349508041052 0.109377193020148 0.999974290357699 -4.59456575125546 15 "RP11-86K22.2"
"ENSG00000259630" -186.884305742937 -42.9643649967165 -1.60333300915287 0.10941295828845 0.999974290357699 -4.59456593408595 15 "CTD-2262B20.1"
"ENSG00000142453" -133.364608298722 101.52140049956 -1.6028945603325 0.109509759967928 0.999974290357699 -4.59456642860354 19 "CARM1"
"ENSG00000170291" -108.406245402607 -32.9656682669421 -1.60282764096314 0.109524540540254 0.999974290357699 -4.59456650406888 17 "ELP5"
"ENSG00000277867" -278.907989111385 139.162350704855 -1.60280254532152 0.109530083856471 0.999974290357699 -4.59456653236859 15 "AC138649.1"
"ENSG00000248971" 203.739899815371 -187.743730625615 1.60257242383989 0.109580925208863 0.999974290357699 -4.5945667918502 4 "KRT8P46"
"ENSG00000229502" 122.910375808275 95.4458629394717 1.60253751213534 0.109588639978562 0.999974290357699 -4.59456683121298 6 "RP11-52J3.2"
"ENSG00000171462" -107.006726542019 -163.0729775331 -1.60241202603766 0.109616373383324 0.999974290357699 -4.59456697269078 6 "DLK2"
"ENSG00000065665" -90.9241588042321 576.52413246247 -1.60213336190637 0.109677980217243 0.999974290357699 -4.59456728682841 10 "SEC61A2"
"ENSG00000235770" -60.6642653498473 542.643400309562 -1.60210881575035 0.109683408175636 0.999974290357699 -4.59456731449676 2 "LINC00607"
"ENSG00000278177" 193.547012658826 -273.638495168355 1.60190981738531 0.109727421085736 0.999974290357699 -4.59456753879112 13 "RP11-632L2.2"
"ENSG00000169567" 220.313215874529 -113.423850969428 1.60177737161213 0.109756722167801 0.999974290357699 -4.59456768805784 5 "HINT1"
"ENSG00000159208" 119.632221874217 -174.749938010514 1.60167706848316 0.109778916433028 0.999974290357699 -4.5945678010916 1 "CIART"
"ENSG00000158480" -147.24206555629 -78.2885461296744 -1.60137596816917 0.109845562837534 0.999974290357699 -4.59456814036636 20 "SPATA2"
"ENSG00000274603" -132.446934485773 -8.81362196009052 -1.6012790412164 0.109867023746327 0.999974290357699 -4.59456824956863 6 "Y_RNA"
"ENSG00000277621" -239.160695016934 -223.556024833624 -1.60122590979497 0.109878789155071 0.999974290357699 -4.59456830942616 17 "RP11-597M12.2"
"ENSG00000241061" 147.928980372173 -40.7037904738702 1.60106374569192 0.109914704907027 0.999974290357699 -4.59456849210716 15 "RPL5P1"
"ENSG00000171303" -133.907008345686 -26.1937011921179 -1.60096931319474 0.109935623895539 0.999974290357699 -4.59456859847885 2 "KCNK3"
"ENSG00000226086" 166.018913101826 -101.340117515274 1.60004352635036 0.110140874243142 0.999974290357699 -4.59456964098715 10 "EIF3LP3"
"ENSG00000233045" 102.650241922733 -576.114259198269 1.5995167247012 0.11025780354631 0.999974290357699 -4.59457023394261 2 "AC097523.1"
"ENSG00000263859" -118.434678022502 28.8453759363881 -1.59930248315126 0.110305384882334 0.999974290357699 -4.59457047503298 17 "RP11-498C9.16"
"ENSG00000078369" -73.6161478555988 535.788464479406 -1.59915356979811 0.110338466927509 0.999974290357699 -4.59457064258951 1 "GNB1"
"ENSG00000006837" -84.4388334651889 442.401698571678 -1.59902163461088 0.110367783730338 0.999974290357699 -4.59457079102944 5 "CDKL3"
"ENSG00000263155" -92.7074690516576 277.932598812209 -1.59884975734968 0.110405985158371 0.999974290357699 -4.59457098439015 15 "MYZAP"
"ENSG00000100426" -154.126168725854 -72.5467385470635 -1.59842579733725 0.110500259253281 0.999974290357699 -4.59457146125478 22 "ZBED4"
"ENSG00000182329" -230.631272721682 -46.2972263360141 -1.59783990300455 0.110630646866101 0.999974290357699 -4.59457212005654 2 "KIAA2012"
"ENSG00000204160" -147.024206753633 153.854871407983 -1.59779190371666 0.110641334244481 0.999974290357699 -4.59457217401833 1 "ZDHHC18"
"ENSG00000268049" -131.693428773412 -250.032843080088 -1.59776480676597 0.110647367931757 0.999974290357699 -4.59457220448048 19 "CTD-2619J13.9"
"ENSG00000213050" 628.173962171333 3.46113934473277 1.59756758530861 0.11069129115026 0.999974290357699 -4.59457242618017 7 "TPM3P1"
"ENSG00000087152" -121.711325247352 52.4104106726776 -1.59745236408757 0.110716958472443 0.999974290357699 -4.59457255568965 17 "ATXN7L3"
"ENSG00000123338" -108.683280135177 358.196483795115 -1.59744285639196 0.110719076670222 0.999974290357699 -4.59457256637597 12 "NCKAP1L"
"ENSG00000228929" 217.252231831416 -294.611523038969 1.59741023664893 0.110726344192095 0.999974290357699 -4.59457260303894 1 "RPS13P2"
"ENSG00000202358" 170.969472633385 61.297544452842 1.59735028488215 0.110739702142368 0.999974290357699 -4.59457267041976 4 "RNU6-652P"
"ENSG00000129347" -123.060433820265 27.1968136414319 -1.59733363976141 0.110743411094962 0.999974290357699 -4.5945726891271 19 "KRI1"
"ENSG00000254238" -148.876801061939 204.008926744181 -1.59732211658203 0.110745978807486 0.999974290357699 -4.59457270207781 8 "RP11-300E4.2"
"ENSG00000182472" -133.233911526955 200.451581943637 -1.59704236637853 0.110808330068698 0.999974290357699 -4.59457301645575 19 "CAPN12"
"ENSG00000157837" -90.6429339505361 461.909276384171 -1.59689525586106 0.110841129490595 0.999974290357699 -4.594573181754 12 "SPPL3"
"ENSG00000223392" 420.347550175841 -298.039963043298 1.59678955319243 0.110864701458854 0.999974290357699 -4.59457330051587 13 "CLDN10-AS1"
"ENSG00000196542" -192.485378453328 130.260475737555 -1.59668088645108 0.110888938559665 0.999974290357699 -4.59457342259987 3 "SPTSSB"
"ENSG00000103121" -68.1164096685632 665.167141208051 -1.59647544314646 0.11093477222928 0.999974290357699 -4.59457365338741 16 "CMC2"
"ENSG00000124097" -137.555287042621 203.258404738221 -1.59629121350962 0.110975885957235 0.999974290357699 -4.59457386031937 20 "HMGB1P1"
"ENSG00000272695" 140.520027460007 -87.0858157387529 1.59626921197875 0.110980796749424 0.999974290357699 -4.59457388503063 13 "GAS6-AS2"
"ENSG00000236017" -118.297238497768 -206.270510188513 -1.5962273189866 0.110990147836998 0.999974290357699 -4.59457393208209 23 "ASMTL-AS1"
"ENSG00000132824" -73.8806318754294 268.090114441762 -1.59607539087443 0.111024065497236 0.999974290357699 -4.59457410270772 20 "SERINC3"
"ENSG00000197261" 158.311110617597 166.518592593682 1.59595060499817 0.111051929841262 0.999974290357699 -4.59457424283887 6 "C6orf141"
"ENSG00000227922" 236.522252600068 -184.449592171372 1.59520431507642 0.11121868989158 0.999974290357699 -4.59457508067758 13 "SPTLC1P5"
"ENSG00000264931" -256.983027793934 -80.8805424739964 -1.59486013765296 0.111295663801544 0.999974290357699 -4.59457546694615 4 "MIR3138"
"ENSG00000172572" 62.1325698154102 240.052604985381 1.59479761630904 0.111309650974517 0.999974290357699 -4.59457553710473 12 "PDE3A"
"ENSG00000125657" 100.942481636291 -311.432371377507 1.59462481994292 0.111348315930343 0.999974290357699 -4.59457573099492 19 "TNFSF9"
"ENSG00000100167" 188.603446739568 -111.259313980216 1.59449250381633 0.111377930202253 0.999974290357699 -4.5945758794493 22 "SEPT3"
"ENSG00000230508" 238.999432919466 -38.574561478757 1.59438050736243 0.111403001505885 0.999974290357699 -4.59457600509624 23 "RPL19P21"
"ENSG00000207460" 173.248271575885 -189.104513921817 1.59366418368516 0.111563461933738 0.999974290357699 -4.59457680852269 15 "SNORD116-19"
"ENSG00000148444" -83.7998190077807 283.551935534112 -1.59354577967704 0.111590002681105 0.999974290357699 -4.59457694129015 10 "COMMD3"
"ENSG00000125459" -134.79312242133 -120.883080643618 -1.59316498254141 0.111675393797506 0.999974290357699 -4.59457736821547 1 "MSTO1"
"ENSG00000188690" -69.7861789490109 309.709805300736 -1.59315010906251 0.11167873012059 0.999974290357699 -4.59457738488866 10 "UROS"
"ENSG00000132305" -70.6348714348253 342.694382997475 -1.59308614637754 0.111693078717155 0.999974290357699 -4.59457745658901 2 "IMMT"
"ENSG00000197903" 164.778645654797 -283.079423134431 1.59279946691928 0.11175740675233 0.999974290357699 -4.59457777791387 6 "HIST1H2BK"
"ENSG00000162129" -121.664839832525 492.498395755784 -1.59271624050023 0.111776087425411 0.999974290357699 -4.59457787118766 11 "CLPB"
"ENSG00000167601" 141.273133622344 121.059136253498 1.59221499864598 0.111888646427235 0.999974290357699 -4.59457843283968 19 "AXL"
"ENSG00000215114" -114.290366252438 189.46733106036 -1.59156315247728 0.112035159247272 0.999974290357699 -4.59457916298716 8 "UBXN2B"
"ENSG00000275854" -77.2658483702784 358.075965863888 -1.59070281883676 0.112228765164981 0.999974290357699 -4.59458012621648 12 "RP11-278C7.5"
"ENSG00000214549" 119.413718040977 -380.980051109045 1.5905814164503 0.112256106339735 0.999974290357699 -4.5945802620974 10 "SDHCP2"
"ENSG00000246523" 139.083997371158 -17.3449286761786 1.59039256829518 0.11229864752296 0.999974290357699 -4.59458047344742 11 "RP11-736K20.6"
"ENSG00000272375" -98.4358937106002 79.0041485141098 -1.5896563647852 0.112464611298056 0.999974290357699 -4.59458129713654 8 "RP11-51J9.6"
"ENSG00000139160" -83.7998224708382 388.755606872832 -1.58959947454951 0.112477444239379 0.999974290357699 -4.59458136077166 12 "ETFBKMT"
"ENSG00000226138" 77.2262995907241 -497.900674802416 1.58743333031771 0.112966931085677 0.999974290357699 -4.59458378206804 12 "RP1-228P16.7"
"ENSG00000160888" -159.743793402307 -208.515285759236 -1.58742207775206 0.112969478232103 0.999974290357699 -4.59458379463756 19 "IER2"
"ENSG00000100276" -169.475333539401 -200.822167163438 -1.58588609524495 0.113317591432665 0.999974290357699 -4.59458550956739 22 "RASL10A"
"ENSG00000276945" -192.727029369137 22.296912954682 -1.58560952507944 0.113380362882078 0.999974290357699 -4.59458581818567 5 "CTC-436P18.5"
"ENSG00000103253" -127.972271170425 -100.824114765437 -1.58554916610478 0.113394065841936 0.999974290357699 -4.59458588553181 16 "HAGHL"
"ENSG00000118508" 98.1324099285051 -351.827947602108 1.58554170424826 0.113395759956261 0.999974290357699 -4.59458589385727 6 "RAB32"
"ENSG00000125695" -105.884414763844 161.500228895409 -1.58511113011976 0.113493549892742 0.999974290357699 -4.59458637419958 17 "RP11-51F16.8"
"ENSG00000134864" -90.4846812041318 81.0361969996386 -1.58481940141943 0.113559843760366 0.999974290357699 -4.59458669957505 13 "GGACT"
"ENSG00000143207" -69.1933189367645 719.053365882551 -1.58466523211449 0.113594890301547 0.999974290357699 -4.59458687150178 1 "RFWD2"
"ENSG00000222019" -125.140535478866 123.014571145525 -1.58433726881541 0.113669472977458 0.999974290357699 -4.59458723718582 16 "URAHP"
"ENSG00000189366" -183.68179348165 -130.826741961872 -1.58354354873435 0.11385013420328 0.999974290357699 -4.59458812188785 3 "ALG1L"
"ENSG00000282951" -110.726046066759 -300.099864276406 -1.58333159948726 0.113898414994946 0.999974290357699 -4.59458835805853 19 "CTC-490E21.14"
"ENSG00000125912" -120.66392223365 14.641334492926 -1.58289097057466 0.113998839400535 0.999974290357699 -4.5945888489429 19 "NCLN"
"ENSG00000102081" -64.779564651806 564.644587962518 -1.58287113231331 0.114003362412627 0.999974290357699 -4.59458887104071 23 "FMR1"
"ENSG00000188153" -72.920679455459 643.244758919081 -1.58276314736758 0.114027984857595 0.999974290357699 -4.59458899131974 23 "COL4A5"
"ENSG00000225886" 153.687240112633 -312.037736081541 1.58234177119749 0.114124106103022 0.999974290357699 -4.59458946059276 1 "RP11-288L9.4"
"ENSG00000262006" -218.482577405899 -103.246661268739 -1.58199384821978 0.114203519938399 0.999974290357699 -4.5945898479707 17 "RP11-700H6.4"
"ENSG00000264211" -180.56132657235 -233.858860320015 -1.58186861631794 0.114232114941916 0.999974290357699 -4.59458998738369 11 "MIR4492"
"ENSG00000199313" -363.670624979741 -94.2278889076701 -1.58178173896494 0.114251955524828 0.999974290357699 -4.5945900840925 9 "RNU4-82P"
"ENSG00000236111" 234.550420475138 -381.6163946858 1.58163101534741 0.114286383426482 0.999974290357699 -4.59459025186032 1 "RP11-630I5.1"
"ENSG00000011007" -150.444615419481 -98.7572518557077 -1.58155163007059 0.114304519698971 0.999974290357699 -4.59459034021637 1 "ELOA"
"ENSG00000107968" -156.44503853195 154.311815026052 -1.58147510818906 0.11432200395317 0.999974290357699 -4.59459042538132 10 "MAP3K8"
"ENSG00000083807" -110.62811285914 -158.355980124982 -1.58145326718572 0.114326994725381 0.999974290357699 -4.59459044968854 19 "SLC27A5"
"ENSG00000232177" 130.072425920985 -472.310051159708 1.58053894073369 0.114536076931115 0.999974290357699 -4.59459146696026 23 "MTND4P24"
"ENSG00000261786" -264.838595810557 -172.397864074237 -1.58023002917594 0.114606784954784 0.999974290357699 -4.59459181052193 3 "RP4-555D20.2"
"ENSG00000131503" -81.9577158408706 1020.1526995244 -1.58018295294318 0.114617563448713 0.999974290357699 -4.59459186287284 5 "ANKHD1"
"ENSG00000139718" -130.491738041396 59.2946243707387 -1.58009116257871 0.114638581913896 0.999974290357699 -4.59459196494346 12 "SETD1B"
"ENSG00000005844" -85.3864876496114 584.154624662803 -1.57921964006815 0.11483829759149 0.999974290357699 -4.59459293378391 16 "ITGAL"
"ENSG00000274315" -88.9967256020745 264.863098855843 -1.57890991652939 0.114909339039213 0.999974290357699 -4.59459327796606 12 "RP11-996F15.5"
"ENSG00000176597" -92.0629998559305 295.040465405449 -1.57815144820489 0.115083455692319 0.999974290357699 -4.59459412053833 3 "B3GNT5"
"ENSG00000273720" -188.772446715527 -306.693607931834 -1.57805939231074 0.115104602518194 0.999974290357699 -4.59459422277485 7 "RP11-613E4.4"
"ENSG00000282386" 227.78978581547 -192.825720008192 1.57799064883247 0.115120396078748 0.999974290357699 -4.59459429911701 1 "RP11-422P24.12"
"ENSG00000088836" -126.318821820142 -111.950453658637 -1.57793210686653 0.11513384722677 0.999974290357699 -4.59459436412749 20 "SLC4A11"
"ENSG00000091129" -113.591846117852 894.414655463196 -1.57745529410303 0.115243450336347 0.999974290357699 -4.59459489353634 7 "NRCAM"
"ENSG00000276961" -267.757034125577 54.0332554139997 -1.57726416070845 0.115287408524893 0.999974290357699 -4.59459510570909 8 "MIR7848"
"ENSG00000158882" -166.548004658328 15.3325135379669 -1.57706231836197 0.115333843984223 0.999974290357699 -4.5945953297421 1 "TOMM40L"
"ENSG00000124343" 122.704698002156 149.041475189776 1.57629108493161 0.115511408288165 0.999974290357699 -4.59459618550609 23 "XG"
"ENSG00000261346" -82.3969382496954 99.6312752255081 -1.57612175099371 0.115550423588332 0.999974290357699 -4.5945963733447 16 "RP11-297C4.2"
"ENSG00000258920" -75.6721181909345 -397.918570853507 -1.57593642052145 0.115593136467518 0.999974290357699 -4.59459657890521 14 "FOXN3-AS1"
"ENSG00000226752" -122.245559691977 271.478805028212 -1.57550708622028 0.115692132411156 0.999974290357699 -4.59459705501283 9 "PSMD5-AS1"
"ENSG00000225398" 200.558889002308 -96.9142123434474 1.57537295345827 0.11572307445227 0.999974290357699 -4.59459720373247 2 "PGM5P4"
"ENSG00000116525" -129.351317891118 90.0499932393464 -1.5753331113929 0.115732266564046 0.999974290357699 -4.59459724790486 1 "TRIM62"
"ENSG00000147439" -118.936060354393 170.061741332933 -1.57528231173689 0.115743987577141 0.999974290357699 -4.59459730422434 8 "BIN3"
"ENSG00000252643" -148.516769998681 143.74012592547 -1.57525048054186 0.115751332470859 0.999974290357699 -4.59459733951329 7 "RNU6-1136P"
"ENSG00000029534" -272.484936114699 185.917811386352 -1.57398575977315 0.116043458016531 0.999974290357699 -4.59459874105234 8 "ANK1"
"ENSG00000064933" -72.8023348422007 211.608354163727 -1.57330439307389 0.116201080896301 0.999974290357699 -4.59459949567115 2 "PMS1"
"ENSG00000006611" -176.879848357676 111.716535276144 -1.57325224079062 0.116213152407681 0.999974290357699 -4.59459955341696 11 "USH1C"
"ENSG00000116752" 134.360217094876 -49.0749331234236 1.57309192239811 0.116250266946599 0.999974290357699 -4.59459973091837 1 "BCAS2"
"ENSG00000177200" -82.4520980438794 977.448914183046 -1.57299273087029 0.116273234975145 0.999974290357699 -4.59459984073235 16 "CHD9"
"ENSG00000219391" 192.540961074146 -52.9847718607505 1.57285563476034 0.116304985782533 0.999974290357699 -4.594599992499 2 "AC019129.1"
"ENSG00000082146" -82.8694513910834 720.130592290422 -1.57277690994623 0.116323221162129 0.999974290357699 -4.59460007964217 2 "STRADB"
"ENSG00000104133" -92.8671145753821 1050.70903038685 -1.57256638048133 0.11637199810577 0.999974290357699 -4.59460031266344 15 "SPG11"
"ENSG00000140853" -80.719379713198 833.623510419962 -1.57246938345569 0.116394476478066 0.999974290357699 -4.59460042001276 16 "NLRC5"
"ENSG00000224553" 404.048011954576 -289.916564549697 1.57243751009119 0.116401863650616 0.999974290357699 -4.5946004552865 2 "AC008065.1"
"ENSG00000170113" -122.408322693792 272.382930535411 -1.57215713475438 0.116466861125444 0.999974290357699 -4.59460076554298 15 "NIPA1"
"ENSG00000153107" -103.746892944411 787.56523560775 -1.57214876379397 0.116468802146688 0.999974290357699 -4.59460077480526 2 "ANAPC1"
"ENSG00000232946" 182.215879916 65.4797341850132 1.57200168605323 0.11650291003897 0.999974290357699 -4.59460093753526 9 "RP11-390F4.2"
"ENSG00000255220" 140.390826054357 -165.878317527847 1.57191624356125 0.11652272809301 0.999974290357699 -4.59460103206375 11 "DDX18P5"
"ENSG00000272420" -132.231984365652 -60.3780620119512 -1.57184272353928 0.116539782901661 0.999974290357699 -4.59460111339798 1 "RP4-740C4.7"
"ENSG00000143162" 131.694979868372 -285.980230393681 1.57178839789985 0.116552386356068 0.999974290357699 -4.5946011734953 1 "CREG1"
"ENSG00000232346" 95.9620413827122 -475.135566096034 1.57159903072072 0.116596327607228 0.999974290357699 -4.59460138296526 22 "SC22CB-1E7.1"
"ENSG00000147099" -69.7207933653553 513.146972560411 -1.57144698454266 0.116631618238955 0.999974290357699 -4.59460155113445 23 "HDAC8"
"ENSG00000197136" -140.574448688525 -25.3255884875575 -1.57144429483207 0.116632242609122 0.999974290357699 -4.59460155410918 11 "PCNX3"
"ENSG00000261211" -181.003572144927 -132.180821380452 -1.57125896235201 0.116675270704615 0.999974290357699 -4.59460175907237 6 "RP1-80N2.3"
"ENSG00000196787" 300.851224368994 -142.896385535237 1.57103771765909 0.116726652800502 0.999974290357699 -4.59460200372043 6 "HIST1H2AG"
"ENSG00000166170" -119.527247747834 88.1149700778475 -1.57097458501232 0.116741318058852 0.999974290357699 -4.59460207352506 14 "BAG5"
"ENSG00000267601" 156.15472771315 94.8874289223144 1.57092214675906 0.116753500189762 0.999974290357699 -4.59460213150302 17 "RP11-323N12.5"
"ENSG00000120659" 410.020230566773 -182.947048726907 1.57030383468932 0.116897218129315 0.999974290357699 -4.59460281499162 13 "TNFSF11"
"ENSG00000163888" 126.895050153644 -285.856109175264 1.5702346993235 0.116913296326341 0.999974290357699 -4.59460289139812 3 "CAMK2N2"
"ENSG00000148935" -76.6328005762509 632.386457135057 -1.57000322561307 0.116967140782011 0.999974290357699 -4.59460314719241 11 "GAS2"
"ENSG00000110375" 178.480822869819 -103.971183686894 1.56993346592369 0.116983371819929 0.999974290357699 -4.59460322427444 11 "UPK2"
"ENSG00000267139" -139.451273229378 46.753534478738 -1.56955888046284 0.117070557219325 0.999974290357699 -4.59460363812047 19 "AC005262.3"
"ENSG00000235065" 229.846368088349 -405.084434408404 1.5691519172672 0.117165336557582 0.999974290357699 -4.59460408762773 20 "RPL24P2"
"ENSG00000224919" -155.093374447613 -56.2416316636783 -1.56915039860715 0.117165690357673 0.999974290357699 -4.59460408930499 10 "RP11-144G6.4"
"ENSG00000230140" 112.482543131663 -232.403990587568 1.56872167405864 0.117265603345352 0.999974290357699 -4.59460456272422 2 "AC016738.3"
"ENSG00000246695" 76.7577013636105 301.220136896137 1.56864569184903 0.117283317768151 0.999974290357699 -4.5946046466143 12 "RASSF8-AS1"
"ENSG00000167604" -110.849211196406 178.900279950969 -1.56851064413581 0.1173148078668 0.999974290357699 -4.59460479570731 19 "NFKBID"
"ENSG00000085998" -120.852386026679 321.330644593583 -1.56849836909412 0.117317670461172 0.999974290357699 -4.59460480925839 1 "POMGNT1"
"ENSG00000184616" -131.545383395973 -131.758701908386 -1.56839939348248 0.117340754023238 0.999974290357699 -4.59460491851891 7 "SPDYE12P"
"ENSG00000168438" -84.4896981548708 401.393815349878 -1.56827906088604 0.11736882337742 0.999974290357699 -4.59460505134652 6 "CDC40"
"ENSG00000169282" -105.43195890102 542.433808709724 -1.56820715094966 0.117385599953827 0.999974290357699 -4.59460513071865 3 "KCNAB1"
"ENSG00000230679" 74.8276051544028 -403.312993159421 1.56811770782915 0.117406469652733 0.999974290357699 -4.59460522943838 1 "ENO1-AS1"
"ENSG00000232531" -104.763763632149 228.521510077234 -1.56797502820921 0.11743976702981 0.999974290357699 -4.59460538690451 2 "AC027612.1"
"ENSG00000260740" 87.5379651840821 -435.82174488041 1.5675427346742 0.11754069745143 0.999974290357699 -4.59460586391276 16 "AC026471.6"
"ENSG00000278281" -174.821561542578 201.00851165132 -1.56751508339676 0.117547155699369 0.999974290357699 -4.59460589441978 1 "MIR7856"
"ENSG00000107341" 109.558663415688 38.4239487033466 1.56708942748799 0.117646607369794 0.999974290357699 -4.5946063639694 9 "UBE2R2"
"ENSG00000261265" 184.706162917984 -157.480500885643 1.56703934269633 0.117658313700027 0.999974290357699 -4.59460641921065 15 "CTD-2515H24.4"
"ENSG00000269106" -205.322053603431 1.69773924767109 -1.56674815340617 0.117726391596687 0.999974290357699 -4.59460674034514 19 "CTD-2619J13.23"
"ENSG00000114098" -76.3978894411464 816.433937354007 -1.56651845694775 0.117780114787128 0.999974290357699 -4.59460699362164 3 "ARMC8"
"ENSG00000207635" 163.480058218866 -80.1876643621605 1.56645576093661 0.117794781967044 0.999974290357699 -4.59460706274757 20 "MIR499A"
"ENSG00000125877" -93.6392065488927 -74.9200326029508 -1.56643598063755 0.117799409692066 0.999974290357699 -4.59460708455582 20 "ITPA"
"ENSG00000142687" -86.6514211434411 578.255540421439 -1.56636084093814 0.117816990399643 0.999974290357699 -4.59460716739702 1 "KIAA0319L"
"ENSG00000251978" 301.836220489651 30.4901626750723 1.56623026249156 0.117847547221935 0.999974290357699 -4.59460731134968 7 "RNA5SP236"
"ENSG00000237004" 148.538520282817 -113.636932384236 1.5654118271072 0.11803921231141 0.999974290357699 -4.59460821334353 7 "ZNRF2P1"
"ENSG00000248356" -203.671711268221 50.8525167068911 -1.56525774539192 0.11807532330925 0.999974290357699 -4.59460838310452 4 "RP11-557J10.4"
"ENSG00000118260" -67.939582420421 784.952601249655 -1.56496706820303 0.118143470839787 0.999974290357699 -4.59460870331594 2 "CREB1"
"ENSG00000260814" -141.366687951303 -241.079597198865 -1.56469270974214 0.11820782091523 0.999974290357699 -4.594609005497 15 "RP11-107F6.3"
"ENSG00000211834" -291.374341134141 -90.5831357626483 -1.56448835693919 0.118255769251628 0.999974290357699 -4.59460923053933 14 "TRAJ57"
"ENSG00000282012" 60.812724297363 -393.216628938733 1.56436449322639 0.11828483946781 0.999974290357699 -4.59460936692944 22 "LL22NC03-N95F10.1"
"ENSG00000234444" -113.455805450658 399.374995784828 -1.56431190629744 0.118297183065707 0.999974290357699 -4.59460942483129 7 "ZNF736"
"ENSG00000277999" -192.420003521873 -112.005195524627 -1.56396571254121 0.118378469543124 0.999974290357699 -4.59460980596689 16 "RP11-426C22.8"
"ENSG00000138741" -73.5970967129697 452.612274449042 -1.56377262156762 0.118423826481679 0.999974290357699 -4.59461001851079 4 "TRPC3"
"ENSG00000277462" 88.1714982005301 157.230787553396 1.56369351334723 0.118442412894313 0.999974290357699 -4.59461010558134 1 "ZNF670"
"ENSG00000104093" -104.564894497873 633.789557796348 -1.5636147318981 0.118460924811629 0.999974290357699 -4.59461019228782 15 "DMXL2"
"ENSG00000254894" -78.9705351074218 304.699288049996 -1.56316130094913 0.11856751539547 0.999974290357699 -4.59461069124874 11 "NAV2-AS1"
"ENSG00000235899" -252.522119391682 -25.0077321808753 -1.56284654449006 0.118641551307534 0.999974290357699 -4.59461103752691 6 "LINC01564"
"ENSG00000284154" 99.0184423197656 -191.198365410925 1.562690198121 0.118678340059726 0.999974290357699 -4.59461120950527 1 "MIR3605"
"ENSG00000177803" 164.037326243137 -106.826574785364 1.56268343849445 0.118679930821586 0.999974290357699 -4.59461121694042 4 "RP11-606P2.1"
"ENSG00000165682" -124.816369358092 131.695530110732 -1.56242793171221 0.118740072240479 0.999974290357699 -4.59461149795598 12 "CLEC1B"
"ENSG00000229372" -148.072768822409 -137.091998927321 -1.56200422225388 0.118839858158556 0.999974290357699 -4.59461196386745 1 "SZT2-AS1"
"ENSG00000160588" -148.240829166372 102.555472778666 -1.56166697685443 0.11891932841091 0.999974290357699 -4.59461233461404 11 "MPZL3"
"ENSG00000102466" 64.8886743944491 478.289089473113 1.56157520351115 0.118940961584508 0.999974290357699 -4.59461243549036 13 "FGF14"
"ENSG00000256632" 73.2365908916325 -371.807651818545 1.56152690240121 0.118952348554395 0.999974290357699 -4.59461248858006 12 "RP13-672B3.2"
"ENSG00000224546" 106.652502937268 34.155367995506 1.56148692931014 0.118961772844617 0.999974290357699 -4.59461253251489 9 "EIF4BP3"
"ENSG00000151490" -107.834365947613 609.941898573744 -1.56055637249086 0.119181332250641 0.999974290357699 -4.59461355498724 12 "PTPRO"
"ENSG00000266993" -105.392795182942 191.748962039121 -1.55988657583628 0.119339563805165 0.999974290357699 -4.59461429057196 1 "RP4-657D16.3"
"ENSG00000280095" 104.416198027584 -72.6010347564212 1.55973620022862 0.119375110943791 0.999974290357699 -4.59461445567486 21 "CH507-42P11.7"
"ENSG00000165905" -96.9655605090693 -110.035618280937 -1.55936556319818 0.119462760975999 0.999974290357699 -4.59461486254427 11 "LARGE2"
"ENSG00000061676" -67.4732445672322 936.725552442661 -1.55935208759402 0.119465948704038 0.999974290357699 -4.59461487733541 2 "NCKAP1"
"ENSG00000155269" 144.22050022276 170.1223433679 1.55906794033794 0.119533180855377 0.999974290357699 -4.59461518919305 4 "GPR78"
"ENSG00000089692" -189.49554162934 13.1502006550747 -1.55900689718497 0.119547628168106 0.999974290357699 -4.59461525618187 12 "LAG3"
"ENSG00000259746" 154.265282479506 -375.528073424615 1.55896197973977 0.119558259824813 0.999974290357699 -4.59461530547278 15 "HSPE1P3"
"ENSG00000158270" 175.368010206362 41.9895657152195 1.55885287461748 0.11958408736518 0.999974290357699 -4.59461542519511 18 "COLEC12"
"ENSG00000260898" 180.954324250018 -154.279685781534 1.55870856516476 0.119618255262673 0.999974290357699 -4.59461558353494 15 "ADPGK-AS1"
"ENSG00000187134" -177.202165409285 99.8785843557782 -1.55851196591338 0.119664816062834 0.999974290357699 -4.59461579922514 10 "AKR1C1"
"ENSG00000171056" 134.935329200862 -48.1820522192414 1.55836257828861 0.119700205201945 0.999974290357699 -4.59461596310134 8 "SOX7"
"ENSG00000151655" -100.688897107244 233.963384344463 -1.55816551229141 0.119746901668246 0.999974290357699 -4.59461617925636 10 "ITIH2"
"ENSG00000115207" -100.494882156344 322.546265015475 -1.55782994639436 0.119826449785735 0.999974290357699 -4.59461654726554 2 "GTF3C2"
"ENSG00000111875" -92.3348890819819 16.6707819881221 -1.55781817814205 0.119829240280851 0.999974290357699 -4.59461656017018 6 "ASF1A"
"ENSG00000186871" 173.756722859567 -198.82134718379 1.55770285945621 0.11985658741768 0.999974290357699 -4.59461668661924 23 "ERCC6L"
"ENSG00000256569" -117.451767790395 -72.4833267587768 -1.55764141011951 0.119871161761887 0.999974290357699 -4.59461675399574 12 "RP11-173P15.5"
"ENSG00000174106" -62.9340986066611 566.101757517478 -1.55754755865473 0.119893423818155 0.999974290357699 -4.59461685689475 12 "LEMD3"
"ENSG00000270607" 113.70917242238 -261.56040410517 1.55752584552521 0.119898574747978 0.999974290357699 -4.59461688070024 11 "RP11-359E10.1"
"ENSG00000260088" -269.436440064829 -88.6917768318631 -1.55739698320541 0.119929147881644 0.999974290357699 -4.59461702197347 1 "RP11-92G12.3"
"ENSG00000143952" -65.6888474845562 582.331229519215 -1.55717549038942 0.119981712297705 0.999974290357699 -4.59461726477162 2 "VPS54"
"ENSG00000164048" -160.225107046002 -28.633425652652 -1.5571226888869 0.119994245758325 0.999974290357699 -4.59461732264701 3 "ZNF589"
"ENSG00000240950" 104.023199767094 -451.366252300004 1.55710715341586 0.119997933599379 0.999974290357699 -4.59461733967505 3 "RP11-372E1.1"
"ENSG00000054118" -95.5111710404452 287.461542350843 -1.55700721881683 0.120021658400968 0.999974290357699 -4.59461744920648 1 "THRAP3"
"ENSG00000180389" 132.833543528095 -419.76829246661 1.55679318019234 0.120072484263364 0.999974290357699 -4.59461768377628 13 "ATP5EP2"
"ENSG00000222455" 331.114467107181 -107.759606208378 1.55622469960899 0.120207558372196 0.999974290357699 -4.59461830663315 9 "RNA5SP296"
"ENSG00000224307" 134.383816823887 -177.678266466618 1.55609748017217 0.120237802737047 0.999974290357699 -4.59461844599073 9 "RP11-344B5.2"
"ENSG00000183098" 101.096452347049 160.462821709756 1.55567922745765 0.120337277662878 0.999974290357699 -4.5946189040704 13 "GPC6"
"ENSG00000236801" 162.737041249076 -343.854429228457 1.55564795474118 0.120344717988582 0.999974290357699 -4.59461893831612 9 "RPL24P8"
"ENSG00000266575" 394.826343063674 -344.206930320723 1.55562716756982 0.120349663819658 0.999974290357699 -4.59461896107909 18 "BOLA2P1"
"ENSG00000207168" 98.4894880776442 101.897592454788 1.55546402586226 0.12038848519018 0.999974290357699 -4.59461913971691 7 "SNORA15"
"ENSG00000240963" -79.1146786617834 308.722296354358 -1.55537834748755 0.120408877241467 0.999974290357699 -4.5946192335261 1 "RP11-518L10.5"
"ENSG00000140463" -91.8218278155981 355.578390589558 -1.55529538580818 0.120428625283682 0.999974290357699 -4.59461932435591 15 "BBS4"
"ENSG00000182973" -52.8388095539661 677.626191710931 -1.55523973595917 0.120441873493571 0.999974290357699 -4.59461938528099 3 "CNOT10"
"ENSG00000177669" -80.2446106174797 36.8770543161174 -1.55495448108971 0.120509800287837 0.999974290357699 -4.59461969754229 8 "MBOAT4"
"ENSG00000155980" 149.590094041951 564.459215621509 1.55474975010751 0.120558570726378 0.999974290357699 -4.5946199216214 12 "KIF5A"
"ENSG00000187446" 196.040625259427 29.4109061341475 1.55450867721394 0.120616018289036 0.999974290357699 -4.59462018543978 15 "CHP1"
"ENSG00000273658" 159.099777360612 33.0195511387706 1.55442432854592 0.120636123611115 0.999974290357699 -4.59462027773736 12 "uc_338"
"ENSG00000227581" -117.543126813659 137.157374273921 -1.55426974361391 0.120672977253331 0.999974290357699 -4.59462044687737 23 "RP13-140E4.1"
"ENSG00000163485" -149.76009865051 8.08654895123207 -1.55399358594721 0.120738836290759 0.999974290357699 -4.59462074899563 1 "ADORA1"
"ENSG00000211456" -72.8174922463226 443.849017523226 -1.55364563002822 0.120821858175293 0.999974290357699 -4.59462112958656 3 "SACM1L"
"ENSG00000253092" -193.498459509784 -39.7940867830417 -1.55332967129479 0.120897284362944 0.999974290357699 -4.59462147510675 3 "SNORA81"
"ENSG00000109586" -79.614272308265 401.925250760927 -1.55322766565009 0.120921643204688 0.999974290357699 -4.59462158664133 4 "GALNT7"
"ENSG00000249996" 123.819036053454 -290.115617314966 1.55321515163932 0.120924631802565 0.999974290357699 -4.59462160032389 5 "RP11-359P5.1"
"ENSG00000183621" -75.8109804868919 531.296192605654 -1.5530181853051 0.120971678965502 0.999974290357699 -4.59462181566803 10 "ZNF438"
"ENSG00000159200" -72.9424511320637 719.869424972251 -1.55239980850793 0.121119477081692 0.999974290357699 -4.59462249156744 21 "RCAN1"
"ENSG00000121297" 74.316411385294 150.361288496812 1.55238840531084 0.121122203887009 0.999974290357699 -4.59462250402897 19 "TSHZ3"
"ENSG00000088387" -78.0602022501832 880.91766692069 -1.55228617032133 0.121146653121786 0.999974290357699 -4.59462261574772 13 "DOCK9"
"ENSG00000267104" 165.913442583552 -265.566323480701 1.55221336994858 0.121164065503233 0.999974290357699 -4.59462269529696 17 "TBC1D3P1-DHX40P1"
"ENSG00000228053" 178.971485689399 113.889096129093 1.551757026636 0.121273258345205 0.999974290357699 -4.59462319386162 9 "RP11-151F5.2"
"ENSG00000244067" -236.433899500426 -121.320318552153 -1.5515016690741 0.121334393417916 0.999974290357699 -4.5946234727822 6 "GSTA2"
"ENSG00000262943" -232.036622698268 226.802139576073 -1.5509823412727 0.121458800078427 0.999974290357699 -4.59462403989165 17 "ALOX12P2"
"ENSG00000278989" -102.342681443614 173.675524421732 -1.5505186989659 0.121569951588061 0.999974290357699 -4.5946245460344 11 "RP11-762L8.6"
"ENSG00000117408" -90.8567792513039 -6.83692467186898 -1.55025537033776 0.121633116305061 0.999974290357699 -4.59462483343515 1 "IPO13"
"ENSG00000236534" 173.065850572473 -422.081294457322 1.55016842342279 0.121653977937224 0.999974290357699 -4.59462492831971 13 "H3F3BP1"
"ENSG00000249572" 113.104222511996 -370.039795846398 1.55008599471299 0.121673758082808 0.999974290357699 -4.59462501826883 5 "CTD-2203K17.1"
"ENSG00000088035" -80.2704303219824 260.665245311663 -1.55001260691976 0.121691370831143 0.999974290357699 -4.59462509834824 1 "ALG6"
"ENSG00000139880" 95.5117416078589 78.1889899907292 1.54995771052842 0.121704547030901 0.999974290357699 -4.59462515824765 14 "CDH24"
"ENSG00000143369" 102.808573195167 68.8178781302175 1.54985221189084 0.121729871892275 0.999974290357699 -4.59462527335529 1 "ECM1"
"ENSG00000115942" -94.0555338772443 428.077720948969 -1.5487871016628 0.121985782183789 0.999974290357699 -4.59462643504539 2 "ORC2"
"ENSG00000131620" 63.3806419075893 618.8396508456 1.54852760665023 0.122048193974269 0.999974290357699 -4.59462671795141 11 "ANO1"
"ENSG00000225603" 126.538300503244 26.511594493303 1.54838673846789 0.122082085009645 0.999974290357699 -4.59462687150887 1 "RP11-325P15.1"
"ENSG00000115350" 113.264175017878 -281.122138953874 1.54837699833311 0.122084428630795 0.999974290357699 -4.59462688212583 2 "POLE4"
"ENSG00000235674" -106.527389387908 110.585105702387 -1.54831989895558 0.122098168298657 0.999974290357699 -4.59462694436441 1 "LDHAP2"
"ENSG00000004864" -106.107465766976 531.339706677867 -1.5483000402529 0.122102947128265 0.999974290357699 -4.59462696600994 7 "SLC25A13"
"ENSG00000107099" -106.441587112022 500.89511728395 -1.54816014949734 0.122136614814098 0.999974290357699 -4.59462711847995 9 "DOCK8"
"ENSG00000258605" -617.351559422655 -90.6105277502226 -1.54785493686672 0.122210095976973 0.999974290357699 -4.59462745109073 14 "DYNLL1P2"
"ENSG00000221025" -158.045685730821 -187.869137593516 -1.54766879638807 0.122254927046024 0.999974290357699 -4.59462765390901 17 "MIR1250"
"ENSG00000186676" 311.875044337684 -195.418422928251 1.5475996755925 0.122271577749078 0.999974290357699 -4.59462772921673 7 "EEF1GP1"
"ENSG00000031698" 166.791868374293 123.104424451977 1.54759681575239 0.122272266702294 0.999974290357699 -4.59462773233254 1 "SARS"
"ENSG00000233327" -126.0128850777 251.279841599867 -1.54701328710947 0.122412906012821 0.999974290357699 -4.59462836795935 17 "USP32P2"
"ENSG00000284143" -172.869544974091 -187.742918675746 -1.54700719352421 0.122414375328264 0.999974290357699 -4.59462837459578 12 "MIR4700"
"ENSG00000178445" -149.723560903452 849.342456871663 -1.54696820896099 0.122423775806106 0.999974290357699 -4.59462841705241 9 "GLDC"
"ENSG00000248019" -69.4762628025039 368.152579533329 -1.54696202720053 0.12242526648659 0.999974290357699 -4.59462842378462 4 "FAM13A-AS1"
"ENSG00000050438" -83.6734838759491 717.364120082085 -1.54683141998022 0.122456764663472 0.999974290357699 -4.59462856601568 12 "SLC4A8"
"ENSG00000182841" 94.3146848566131 3.04978863287809 1.54674936885369 0.122476555950443 0.999974290357699 -4.59462865536323 22 "RRP7BP"
"ENSG00000230721" 226.152627557668 -367.211127780874 1.5466547784548 0.122499374904296 0.999974290357699 -4.59462875835929 1 "RP4-612B15.2"
"ENSG00000257074" 88.5406865384095 -562.531971806241 1.54660448379793 0.122511509325472 0.999974290357699 -4.59462881312084 19 "RPL29P33"
"ENSG00000170802" -98.7349180702455 183.945174450406 -1.54632804226188 0.122578222249509 0.999974290357699 -4.59462911408292 2 "FOXN2"
"ENSG00000278422" 81.5393869881734 84.6929799261613 1.54630723290568 0.122583245269361 0.999974290357699 -4.59462913673598 15 "RN7SL331P"
"ENSG00000235582" 229.849551666102 -122.041754181915 1.54611443391426 0.122629791290037 0.999974290357699 -4.5946293466023 1 "RP11-448G4.2"
"ENSG00000207383" -144.630141932376 -203.428652665762 -1.54606234051779 0.122642370185139 0.999974290357699 -4.59462940330279 2 "Y_RNA"
"ENSG00000074054" -76.3876072519128 985.034695048955 -1.54592428909859 0.122675710091673 0.999974290357699 -4.59462955355429 2 "CLASP1"
"ENSG00000082068" -71.6061332149675 486.773374856833 -1.54578996342356 0.122708157031849 0.999974290357699 -4.59462969973801 5 "WDR70"
"ENSG00000168936" -107.886290592806 -182.247487785804 -1.54560561598364 0.122752697885383 0.999974290357699 -4.59462990033912 4 "TMEM129"
"ENSG00000163625" -64.5352631843934 933.381057802369 -1.54542318650439 0.122796787798637 0.999974290357699 -4.5946300988301 4 "WDFY3"
"ENSG00000264468" -239.814998089986 -316.994657585094 -1.54535573160874 0.122813093570294 0.999974290357699 -4.59463017221797 17 "MIR4520-1"
"ENSG00000233947" 104.259848861238 -432.825715785517 1.54522065907361 0.122845749550941 0.999974290357699 -4.59463031916134 9 "RP11-336N8.2"
"ENSG00000281849" 161.280689563938 -269.342029144968 1.54506140733805 0.122884259981301 0.999974290357699 -4.59463049239275 23 "RP13-465B17.4"
"ENSG00000237039" 114.870740970895 -534.128948505774 1.54501873320476 0.122894581093321 0.999974290357699 -4.59463053881 2 "AC018738.2"
"ENSG00000134900" -67.0704193663681 881.275275066701 -1.54474897720491 0.12295983964927 0.999974290357699 -4.59463083219808 13 "TPP2"
"ENSG00000178222" -175.695817251105 309.245767478725 -1.54447871908592 0.123025246885791 0.999974290357699 -4.59463112608164 4 "RNF212"
"ENSG00000249353" 108.624746166836 -25.9455765306847 1.54416899947409 0.123100237998881 0.999974290357699 -4.5946314628143 5 "NPM1P27"
"ENSG00000185842" -91.6692074847661 652.648035745552 -1.54392466999915 0.123159421722792 0.999974290357699 -4.59463172840674 1 "DNAH14"
"ENSG00000160124" -76.2798438193899 296.526808266422 -1.54373469686895 0.123205454148285 0.999974290357699 -4.5946319348838 3 "CCDC58"
"ENSG00000197122" -134.110430143755 229.779160762302 -1.54366476605851 0.123222402487869 0.999974290357699 -4.59463201088359 20 "SRC"
"ENSG00000266751" 131.315542491822 -207.90292082193 1.54361345964967 0.123234838202705 0.999974290357699 -4.59463206664051 5 "MIR3661"
"ENSG00000240005" 97.6382945953147 -420.49575790536 1.54359464545884 0.123239398657227 0.999974290357699 -4.59463208708627 4 "RP11-293A21.1"
"ENSG00000138246" -94.2520317372198 839.849848391147 -1.54327767405632 0.123316250616376 0.999974290357699 -4.59463243150832 3 "DNAJC13"
"ENSG00000221819" -161.762277667788 -172.137069234438 -1.54305671303407 0.123369846368675 0.999974290357699 -4.59463267156405 16 "GAS8-AS1"
"ENSG00000218048" 160.151638967419 -286.709692184715 1.54265173989925 0.123468122972355 0.999974290357699 -4.59463311144589 6 "RP3-407E4.4"
"ENSG00000100129" 96.56060172263 210.137882667961 1.54260415229084 0.123479675287962 0.999974290357699 -4.59463316312809 22 "EIF3L"
"ENSG00000255210" 203.33440291823 -214.120050530584 1.54228573142035 0.123556996561187 0.999974290357699 -4.59463350890667 11 "RP11-344L21.1"
"ENSG00000169604" 53.9111467345367 586.633664797025 1.542101422472 0.123601769113891 0.999974290357699 -4.59463370901872 2 "ANTXR1"
"ENSG00000213063" -407.398621553329 -140.113787833907 -1.54148557244945 0.1237514642495 0.999974290357699 -4.5946343775028 1 "RPL29P7"
"ENSG00000138399" -68.3974450832006 420.234660332947 -1.5410493104684 0.123857592603413 0.999974290357699 -4.59463485089134 2 "FASTKD1"
"ENSG00000284575" -176.491907695679 -164.183653582313 -1.54086114851975 0.123903388263319 0.999974290357699 -4.59463505502541 3 "MIR4793"
"ENSG00000117676" -150.730637710885 407.415519166915 -1.54045844435028 0.124001444646273 0.999974290357699 -4.5946354918309 1 "RPS6KA1"
"ENSG00000256553" -242.836488810812 -164.170976706777 -1.5399694884747 0.124120584472743 0.999974290357699 -4.59463602204091 14 "TRAV1-2"
"ENSG00000224207" 195.336529381514 -301.814630126756 1.53968304304826 0.124190421841193 0.999974290357699 -4.59463633257737 4 "RP11-10L12.1"
"ENSG00000187715" -141.253434701038 93.9214273588055 -1.53936176873164 0.124268787300039 0.999974290357699 -4.59463668080445 3 "KBTBD12"
"ENSG00000168958" -66.9860579149576 612.02022165319 -1.53921658040205 0.124304214427128 0.999974290357699 -4.59463683814962 2 "MFF"
"ENSG00000260413" 341.574347333355 75.3226477896672 1.5387398016127 0.12442060787573 0.999974290357699 -4.5946373547472 16 "RP11-231C14.6"
"ENSG00000265073" -97.0486128643884 -291.308577305679 -1.53848242333803 0.124483475669762 0.999974290357699 -4.59463763355536 17 "AC010761.6"
"ENSG00000258892" 104.847115779407 -27.2571221190121 1.5383927763708 0.124505378871207 0.999974290357699 -4.59463773065575 14 "RP11-193F5.1"
"ENSG00000227081" 206.964521641054 -240.162814309698 1.53832505832607 0.124521926236315 0.999974290357699 -4.59463780400029 12 "RP11-543P15.1"
"ENSG00000233225" 89.508256622745 83.7351241147977 1.53820115150593 0.124552208163419 0.999974290357699 -4.59463793819398 7 "AC004987.9"
"ENSG00000104325" -68.7609051657665 388.773303069174 -1.53815228251577 0.124564152973139 0.999974290357699 -4.5946379911172 8 "DECR1"
"ENSG00000231991" 271.569553357059 -179.794971021788 1.53793539151423 0.124617177396985 0.999974290357699 -4.59463822598186 9 "ANXA2P2"
"ENSG00000214018" -158.580979596247 49.54814119851 -1.53770521464473 0.124673469185889 0.999974290357699 -4.59463847519767 23 "RRM2P3"
"ENSG00000228081" 150.626885482894 -347.12057163587 1.53769143539673 0.124676839653477 0.999974290357699 -4.59463849011546 1 "RP11-385M4.2"
"ENSG00000145216" -84.7938343344491 761.875196500891 -1.53764951079953 0.124687095041395 0.999974290357699 -4.59463853550355 4 "FIP1L1"
"ENSG00000255974" 148.058635594263 -105.201555482895 1.5374542837332 0.12473485920938 0.999974290357699 -4.59463874684247 19 "CYP2A6"
"ENSG00000259953" -136.673245214756 294.097446816822 -1.53740811649161 0.124746156557621 0.999974290357699 -4.59463879681591 9 "RP11-4O1.2"
"ENSG00000007202" -105.774323735606 510.968446169087 -1.53737470785992 0.124754332310966 0.999974290357699 -4.59463883297799 17 "KIAA0100"
"ENSG00000226632" -68.9045748872358 153.964090442111 -1.53728701393024 0.124775794744149 0.999974290357699 -4.59463892789577 20 "UBE2V1P1"
"ENSG00000234145" 108.009483413409 203.969234653388 1.53646797580727 0.124976387611761 0.999974290357699 -4.59463981414546 13 "NAP1L4P3"
"ENSG00000226149" -60.9974826262599 368.319765243073 -1.5362604152487 0.125027261850307 0.999974290357699 -4.59464003866503 6 "RP1-69D17.4"
"ENSG00000158941" -110.483007709915 409.651940653171 -1.53617981486955 0.125047021811099 0.999974290357699 -4.59464012584289 8 "CCAR2"
"ENSG00000251050" -138.044618473284 -206.036888254246 -1.53616100930158 0.125051632528768 0.999974290357699 -4.5946401461825 5 "RP11-168A11.4"
"ENSG00000270181" -73.4136184472631 232.220828032173 -1.53582250246256 0.125134649794788 0.999974290357699 -4.59464051226009 13 "BIVM-ERCC5"
"ENSG00000276667" -148.072409185577 -22.4960757411797 -1.53563546909089 0.125180537351867 0.999974290357699 -4.59464071449302 9 "RP11-471J7.1"
"ENSG00000134905" -93.7651605962834 512.660589759944 -1.5347811769549 0.125390300234002 0.999974290357699 -4.59464163790227 13 "CARS2"
"ENSG00000229436" 89.4458580054023 219.763724390224 1.53477524604257 0.125391757469601 0.999974290357699 -4.59464164431125 7 "AC073850.6"
"ENSG00000106415" -84.3133980586908 604.203082812022 -1.53422615230453 0.125526728103477 0.999974290357699 -4.59464223756068 7 "GLCCI1"
"ENSG00000189013" 201.687471459791 97.8494501212713 1.53254471429902 0.125940742019835 0.999974290357699 -4.59464405291396 19 "KIR2DL4"
"ENSG00000102572" -62.3557153313346 630.824311677122 -1.53252863916137 0.125944705278782 0.999974290357699 -4.59464407025994 13 "STK24"
"ENSG00000118482" -65.8666362746761 791.672323946132 -1.53245399926748 0.125963108713259 0.999974290357699 -4.59464415079813 6 "PHF3"
"ENSG00000196604" 80.9627698113615 -324.303878624985 1.53215657288856 0.126036463906989 0.999974290357699 -4.59464447169007 2 "POTEF"
"ENSG00000107821" -137.954042577691 -127.658717082913 -1.53203218354092 0.126067152331099 0.999974290357699 -4.59464460587492 10 "KAZALD1"
"ENSG00000136280" -98.5852338745279 420.137742526649 -1.53165292931116 0.126160755162117 0.999974290357699 -4.59464501492896 7 "CCM2"
"ENSG00000127995" -90.7706191807086 445.505965141728 -1.53159430974442 0.126175227758569 0.999974290357699 -4.5946450781456 7 "CASD1"
"ENSG00000180071" -136.045799782078 81.4514656985198 -1.53153317742238 0.126190322110604 0.999974290357699 -4.59464514406962 9 "ANKRD18A"
"ENSG00000228753" 207.516796945948 -108.146037518173 1.53149086665272 0.126200770006321 0.999974290357699 -4.59464518969527 10 "EIF4BP2"
"ENSG00000255508" 139.613848811724 -196.860054341541 1.53140416732929 0.126222180979868 0.999974290357699 -4.59464528318316 11 "RP11-864I4.1"
"ENSG00000146085" 137.518605901199 -251.443750747322 1.53096458017098 0.126330783599109 0.999974290357699 -4.59464575711048 6 "MUT"
"ENSG00000140854" -134.088596769001 61.3480651215569 -1.53078527054325 0.126375104051433 0.999974290357699 -4.59464595038908 16 "KATNB1"
"ENSG00000140455" -70.8055224513703 949.864098001052 -1.53065157639304 0.126408157500324 0.999974290357699 -4.59464609448413 15 "USP3"
"ENSG00000077254" -81.9685992103719 921.583555052257 -1.53063049680721 0.12641336966074 0.999974290357699 -4.59464611720242 1 "USP33"
"ENSG00000130511" -104.506272905529 35.6512982490308 -1.53054946368253 0.126433407558014 0.999974290357699 -4.59464620453244 19 "SSBP4"
"ENSG00000128268" -140.905068246326 -9.08425911393493 -1.53051330918233 0.126442348654452 0.999974290357699 -4.59464624349494 22 "MGAT3"
"ENSG00000083457" -106.731694942362 304.820649508993 -1.53037474159651 0.126476621329215 0.999974290357699 -4.59464639281624 17 "ITGAE"
"ENSG00000145103" -159.360706815451 -242.69255607454 -1.5302444743703 0.12650884764397 0.999974290357699 -4.59464653318085 3 "ILDR1"
"ENSG00000227582" 283.952536276416 -136.5383925812 1.52912639535286 0.126785708643206 0.999974290357699 -4.59464773744203 9 "ADGRF5P1"
"ENSG00000151502" -101.325870902569 246.716485043775 -1.52897675404156 0.12682279898083 0.999974290357699 -4.59464789855207 11 "VPS26B"
"ENSG00000247950" -120.717637365209 7.59174502323856 -1.5286649249995 0.126900116640014 0.999974290357699 -4.59464823423039 4 "SEC24B-AS1"
"ENSG00000148057" -136.524025141191 -3.73133649102132 -1.52857625945011 0.12692210787816 0.999974290357699 -4.59464832966498 9 "IDNK"
"ENSG00000177565" -61.3386244914148 1078.16781035169 -1.52822003041332 0.127010491422574 0.999974290357699 -4.59464871303472 3 "TBL1XR1"
"ENSG00000163882" -102.355261540434 158.988365822649 -1.52797874410364 0.127070383945035 0.999974290357699 -4.59464897265438 3 "POLR2H"
"ENSG00000266494" 176.393653998135 -265.284076842083 1.52785572261759 0.12710092904062 0.999974290357699 -4.59464910500784 6 "MIR4641"
"ENSG00000274170" -176.486855252882 -112.369434838496 -1.52775066531844 0.127127018329719 0.999974290357699 -4.59464921802598 22 "RFPL3-AS1_2"
"ENSG00000204580" -150.887963455141 415.223073958629 -1.52751999362997 0.127184316588621 0.999974290357699 -4.59464946615046 6 "DDR1"
"ENSG00000135945" -67.6882818787116 1036.23784367771 -1.5274717617849 0.127196299802338 0.999974290357699 -4.59464951802682 2 "REV1"
"ENSG00000272657" 149.561180573741 -186.127697609423 1.52733126269045 0.127231211856918 0.999974290357699 -4.59464966913345 21 "AP000320.7"
"ENSG00000266173" -76.3581850851492 740.652983855659 -1.52733109118487 0.127231254478217 0.999974290357699 -4.59464966931793 17 "STRADA"
"ENSG00000131966" -60.3734675721833 419.7521259357 -1.52675296958516 0.127374988297078 0.999974290357699 -4.59465029094289 14 "ACTR10"
"ENSG00000279641" 142.536610460233 -285.879492790216 1.52655836518393 0.127423399739675 0.999974290357699 -4.59465050013911 17 "CTD-2545G14.6"
"ENSG00000131018" -69.1136979757647 1486.18467340874 -1.52630141724993 0.127487342272171 0.999974290357699 -4.59465077631327 6 "SYNE1"
"ENSG00000211804" -185.779298706423 134.867326294397 -1.52619167750042 0.12751465907826 0.999974290357699 -4.59465089425048 14 "TRDV1"
"ENSG00000173320" -101.103214500758 516.411045334047 -1.5260939374949 0.127538992709141 0.999974290357699 -4.59465099928446 4 "STOX2"
"ENSG00000107021" -100.422391565649 -25.2908680127566 -1.52574892083758 0.127624917998066 0.999974290357699 -4.59465136999565 9 "TBC1D13"
"ENSG00000239797" 141.97127459738 -458.726712663951 1.52573148106498 0.127629262515737 0.999974290357699 -4.59465138873207 3 "RPL21P39"
"ENSG00000238386" -133.37930930272 92.4865301874786 -1.52560133609792 0.127661687286208 0.999974290357699 -4.5946515285464 6 "RNU7-48P"
"ENSG00000120963" -77.9546513938212 411.451321560255 -1.52526400392107 0.127745761304864 0.999974290357699 -4.59465189088658 8 "ZNF706"
"ENSG00000184305" -95.7913543989218 724.614913433532 -1.52498881518847 0.127814379152275 0.999974290357699 -4.59465218641789 4 "CCSER1"
"ENSG00000279233" -315.41976122992 58.3151296893897 -1.52483001547945 0.127853988667575 0.999974290357699 -4.59465235693264 12 "RP11-158L12.4"
"ENSG00000271914" -190.563450074559 -102.506934103379 -1.52446447469934 0.127945202115399 0.999974290357699 -4.59465274937376 1 "RP4-789D17.5"
"ENSG00000255182" -124.057995468283 -147.186530076857 -1.52440856089458 0.127959158768412 0.999974290357699 -4.59465280939409 8 "CTD-2517M22.14"
"ENSG00000159363" -111.766951003782 140.876928965964 -1.52421584429534 0.128007271882832 0.999974290357699 -4.59465301624816 1 "ATP13A2"
"ENSG00000279124" 146.743457575307 -22.3254161037273 1.5236272726304 0.128154300435729 0.999974290357699 -4.59465364783728 13 "RP11-341D18.5"
"ENSG00000174775" -96.8334027362563 -64.4950732803262 -1.52347956152279 0.128191220167459 0.999974290357699 -4.59465380630664 11 "HRAS"
"ENSG00000131591" -124.511734382015 190.131384042308 -1.52334547768592 0.128224741001814 0.999974290357699 -4.59465395014306 1 "C1orf159"
"ENSG00000159339" -184.46612432353 136.938907488649 -1.52247915390297 0.128441485843592 0.999974290357699 -4.59465487917883 1 "PADI4"
"ENSG00000087095" -65.6268705479042 612.441690600841 -1.52203117478641 0.128553677312322 0.999974290357699 -4.59465535938265 17 "NLK"
"ENSG00000131462" -146.469842553539 -213.954246391603 -1.52166374766181 0.128645752403751 0.999974290357699 -4.59465575313632 17 "TUBG1"
"ENSG00000173905" -95.687842083615 168.070765873483 -1.52118157012665 0.128766661229182 0.999974290357699 -4.59465626972038 3 "GOLIM4"
"ENSG00000198682" -96.8738922706414 175.335270405302 -1.52111838478201 0.128782511881054 0.999974290357699 -4.59465633740249 10 "PAPSS2"
"ENSG00000263644" 191.417423166185 -37.9078698025752 1.52098814005631 0.128815189820161 0.999974290357699 -4.59465647690773 17 "RP11-269G24.3"
"ENSG00000199562" -122.569185304558 132.28982664822 -1.520466979243 0.128946011858794 0.999974290357699 -4.59465703500581 1 "RNU6-37P"
"ENSG00000279495" -104.575647319317 80.362499755095 -1.52045317725306 0.12894947784713 0.999974290357699 -4.59465704978347 14 "RP11-521B24.4"
"ENSG00000218890" 118.549734054348 -132.963060341299 1.52031860105861 0.128983276742755 0.999974290357699 -4.59465719386585 6 "NUFIP1P"
"ENSG00000270006" 93.3106675716981 -460.3134827368 1.51985912711095 0.129098725914277 0.999974290357699 -4.59465768570174 16 "RP11-178L8.7"
"ENSG00000183354" -64.7493883916405 578.710718952583 -1.51982119206812 0.129108261212957 0.999974290357699 -4.59465772630211 9 "KIAA2026"
"ENSG00000258777" 96.6183662092826 -286.594333930824 1.51952370397527 0.129183056417283 0.999974290357699 -4.59465804465717 14 "HIF1A-AS1"
"ENSG00000242571" 189.795836181467 -169.317914043189 1.51951641171115 0.12918489028031 0.999974290357699 -4.59465805246016 14 "RPL21P11"
"ENSG00000141086" -123.113706883619 9.12659319035176 -1.51947893820884 0.129194314459305 0.999974290357699 -4.59465809255765 16 "CTRL"
"ENSG00000120314" -119.05746384211 224.896411091295 -1.51947631409953 0.129194974414366 0.999974290357699 -4.59465809536552 5 "WDR55"
"ENSG00000173660" 132.614974758515 -271.257082258851 1.51899979550585 0.129314860842 0.999974290357699 -4.59465860516557 1 "UQCRH"
"ENSG00000253240" 186.854782980026 -297.51624062455 1.51883820140342 0.129355535665861 0.999974290357699 -4.5946587780102 14 "IGHV3-36"
"ENSG00000142949" -129.186720177037 418.397803261618 -1.5185180314877 0.129436155003103 0.999974290357699 -4.59465912041756 1 "PTPRF"
"ENSG00000246575" -133.523699346758 107.489736151575 -1.51845764169437 0.129451365641765 0.999974290357699 -4.59465918499365 2 "AC093162.5"
"ENSG00000153165" -67.6880992055399 147.345469242532 -1.51839744096344 0.129466530045629 0.999974290357699 -4.59465924936521 2 "RGPD3"
"ENSG00000102078" -81.269379781231 247.347839867393 -1.51811793278772 0.129536955530264 0.999974290357699 -4.59465954820523 23 "SLC25A14"
"ENSG00000020922" -97.0377617661841 182.540568426986 -1.51768081131436 0.129647153392816 0.999974290357699 -4.59466001545109 11 "MRE11"
"ENSG00000099797" 115.059365666418 102.93123941273 1.51739342772003 0.129719642246364 0.999974290357699 -4.59466032256777 19 "TECR"
"ENSG00000275519" -162.022873484626 -263.640776336966 -1.51731241833336 0.12974008153209 0.999974290357699 -4.5946604091293 19 "MIR6804"
"ENSG00000244251" 472.967156006099 -199.831067219154 1.51729583746351 0.129744265320983 0.999974290357699 -4.59466042684591 15 "RP11-64K12.1"
"ENSG00000187730" 114.563111207975 369.885460335826 1.51684413976303 0.129858280917221 0.999974290357699 -4.59466090941303 1 "GABRD"
"ENSG00000117154" -158.634170188671 347.304344026353 -1.51650461008425 0.129944034870751 0.999974290357699 -4.59466127205333 1 "IGSF21"
"ENSG00000239559" 175.500821139212 -427.552229778384 1.51648541477833 0.129948884285322 0.999974290357699 -4.5946612925528 11 "RPL37P2"
"ENSG00000170445" -92.5601632757235 331.454093091783 -1.51648095962964 0.129950009833913 0.999974290357699 -4.59466129731061 5 "HARS"
"ENSG00000269765" 203.538302971277 8.46442166501891 1.51602524343454 0.130065182042041 0.999974290357699 -4.5946617839128 19 "CTB-187L3.1"
"ENSG00000233452" -72.9103609186944 901.21246487026 -1.51596595257546 0.130080172335584 0.999974290357699 -4.59466184721148 6 "STXBP5-AS1"
"ENSG00000099957" -122.212622996502 -23.1527506584321 -1.51593695950791 0.130087503037461 0.999974290357699 -4.59466187816347 22 "P2RX6"
"ENSG00000116679" -64.296542514178 421.688002395821 -1.5157444947098 0.13013617461618 0.999974290357699 -4.59466208361749 1 "IVNS1ABP"
"ENSG00000241607" 134.985041564506 146.427968785776 1.51528231757932 0.130253110432937 0.999974290357699 -4.59466257688163 23 "RP11-357K9.2"
"ENSG00000119812" -79.9888072379906 408.183379640334 -1.51463837028275 0.130416172354975 0.999974290357699 -4.59466326389544 2 "FAM98A"
"ENSG00000206612" -209.757399843588 -19.1477982110076 -1.51455570499198 0.130437116560316 0.999974290357699 -4.59466335206842 12 "SNORA2A"
"ENSG00000133835" -56.5801469794831 793.87100245036 -1.51362958857586 0.130671937741669 0.999974290357699 -4.5946643395656 5 "HSD17B4"
"ENSG00000179151" -98.0125138769473 -59.2191298261131 -1.51357792970988 0.130685045765846 0.999974290357699 -4.59466439463077 15 "EDC3"
"ENSG00000067208" -79.4501446619923 543.799721194154 -1.51343031946189 0.13072250632204 0.999974290357699 -4.59466455196393 1 "EVI5"
"ENSG00000172986" 73.163884235113 272.381615674671 1.51319590390737 0.130782013506436 0.999974290357699 -4.59466480178936 3 "GXYLT2"
"ENSG00000100994" -103.60304520253 -167.077810111936 -1.51270740054305 0.130906089436038 0.999974290357699 -4.59466532228327 20 "PYGB"
"ENSG00000178440" 89.7738654623853 280.998946659215 1.51253984594971 0.130948668032545 0.999974290357699 -4.59466550077239 10 "LINC00843"
"ENSG00000260682" -100.218287721812 110.414310094871 -1.5116521522145 0.131174426448183 0.999974290357699 -4.59466644607195 16 "RN7SKP176"
"ENSG00000255883" 195.332742210812 -129.294630621331 1.51121379147131 0.131286021971084 0.999974290357699 -4.59466691267819 5 "FUNDC2P1"
"ENSG00000198690" -83.8074197685661 381.71337578077 -1.51115143130012 0.13130190328275 0.999974290357699 -4.59466697904571 15 "FAN1"
"ENSG00000163734" -128.589555369484 -263.210859233584 -1.51114285715933 0.131304086982403 0.999974290357699 -4.59466698817054 4 "CXCL3"
"ENSG00000143768" 116.901879988337 69.6459843682939 1.51099128857294 0.131342693793098 0.999974290357699 -4.59466714946692 1 "LEFTY2"
"ENSG00000232218" -216.834328291237 -250.436743219267 -1.51069773914101 0.131417490364147 0.999974290357699 -4.59466746181127 22 "RP1-149A16.16"
"ENSG00000102007" 123.737840756466 -322.768624517514 1.51004647055105 0.131583552193221 0.999974290357699 -4.5946681545651 23 "PLP2"
"ENSG00000125841" -127.421524617745 107.682193310693 -1.50991050158674 0.131618242412717 0.999974290357699 -4.59466829915806 20 "NRSN2"
"ENSG00000167113" -101.682427078835 -115.029241708942 -1.50932099452669 0.131768727544484 0.999974290357699 -4.59466892590711 9 "COQ4"
"ENSG00000250202" 234.261217290406 -217.883501001605 1.50929112505733 0.131776355965362 0.999974290357699 -4.59466895765713 4 "RP11-397E7.2"
"ENSG00000234287" 211.602446964041 -392.73574917797 1.50925193289259 0.131786365847743 0.999974290357699 -4.59466899931587 3 "RP11-761N21.2"
"ENSG00000070269" -62.0277021690098 618.616561847886 -1.50914650655596 0.131813295213715 0.999974290357699 -4.59466911137212 14 "TMEM260"
"ENSG00000164776" -157.767759940074 -57.3596508617039 -1.50895245637982 0.131862873210543 0.999974290357699 -4.59466931760521 7 "PHKG1"
"ENSG00000259051" 163.072754675693 -275.884444782813 1.50837119907529 0.132011465688396 0.999974290357699 -4.59466993519902 14 "HNRNPUP1"
"ENSG00000110848" -90.849536721545 65.5790909553481 -1.50830920008457 0.132027322769767 0.999974290357699 -4.59467000105992 12 "CD69"
"ENSG00000258896" -141.516139433014 254.61722813729 -1.50829646826506 0.132030579288124 0.999974290357699 -4.59467001458453 14 "SCOCP1"
"ENSG00000227118" 192.458825133684 47.0820028140986 1.50827096614973 0.132037102353889 0.999974290357699 -4.59467004167422 4 "BTF3P13"
"ENSG00000166415" -113.861747493889 244.236211500205 -1.50767160524382 0.132190482148509 0.999974290357699 -4.5946706782165 15 "WDR72"
"ENSG00000149131" 72.1094451936673 318.121725146617 1.50765264554801 0.132195336297446 0.999974290357699 -4.59467069834827 11 "SERPING1"
"ENSG00000185591" -107.296026537865 225.364663659547 -1.50653901977723 0.132480694876481 0.999974290357699 -4.5946718803821 12 "SP1"
"ENSG00000204856" -80.9821409791608 247.881807158279 -1.50620604830786 0.132566109240897 0.999974290357699 -4.59467223364043 12 "FAM216A"
"ENSG00000273340" 214.70720364106 -46.8668938074582 1.50616684860746 0.13257616762228 0.999974290357699 -4.59467227522344 6 "MICE"
"ENSG00000175164" -116.712464399046 -175.110499665502 -1.50595690276118 0.132630048410693 0.999974290357699 -4.5946724979154 9 "ABO"
"ENSG00000206991" -103.79516914461 39.1244849502318 -1.5056054303734 0.132720288818919 0.999974290357699 -4.59467287065784 15 "RNU6-610P"
"ENSG00000270571" 160.901722948639 -127.871432054043 1.50558023767859 0.132726758864546 0.999974290357699 -4.59467289737175 2 "RP11-355F16.1"
"ENSG00000138768" -79.3022667889281 381.811852617505 -1.50538233574035 0.132777593011538 0.999974290357699 -4.59467310720895 4 "USO1"
"ENSG00000104969" -127.145986471014 192.869459440448 -1.50536666165942 0.132781619785396 0.999974290357699 -4.59467312382716 19 "SGTA"
"ENSG00000243988" 239.848371316347 -296.565478652458 1.50536446593756 0.132782183888267 0.999974290357699 -4.59467312615513 16 "RPS24P17"
"ENSG00000141028" -147.916812610601 -244.610751396625 -1.50492042543733 0.13289630056302 0.999974290357699 -4.59467359687104 17 "CDRT15P1"
"ENSG00000235912" 87.3187378406456 -522.644433549647 1.50453217487199 0.132996141812693 0.999974290357699 -4.59467400833345 1 "RP1-159A19.3"
"ENSG00000132517" -137.60751840378 -79.6276748772826 -1.50452301406905 0.132998498277771 0.999974290357699 -4.59467401804064 17 "SLC52A1"
"ENSG00000278324" 95.590187807382 -318.194243847009 1.50441334866697 0.133026710405225 0.999974290357699 -4.59467413424288 8 "PVT1_3"
"ENSG00000230955" -188.151733783366 -84.5224116091394 -1.50435873435833 0.133040762018583 0.999974290357699 -4.59467419210943 1 "RP11-109P14.10"
"ENSG00000167523" -112.245445530449 -107.105019449028 -1.50413593560672 0.133098097428935 0.999974290357699 -4.59467442815443 16 "SPATA33"
"ENSG00000214199" 176.088316596654 -12.9153619945616 1.50404312786692 0.13312198638799 0.999974290357699 -4.59467452646976 2 "EEF1A1P12"
"ENSG00000112562" -164.096197000674 71.4685266061515 -1.50392252959566 0.133153033675045 0.999974290357699 -4.59467465421592 6 "SMOC2"
"ENSG00000213199" -123.479219386187 -76.3858131264114 -1.50379534192945 0.133185783449658 0.999974290357699 -4.59467478893109 7 "ASIC3"
"ENSG00000168216" -71.3668346400619 1030.10451014644 -1.50374012721095 0.133200002729833 0.999974290357699 -4.59467484741016 6 "LMBRD1"
"ENSG00000259760" -181.503109503951 -112.294410424378 -1.50371875176882 0.133205507799382 0.999974290357699 -4.59467487004878 15 "RP11-20G13.2"
"ENSG00000249858" 150.981208540672 -181.891219769679 1.50332459968119 0.133307050080072 0.999974290357699 -4.5946752874364 4 "SNX5P1"
"ENSG00000241357" -139.15157131307 -240.463834379223 -1.50322340092176 0.133333130802956 0.999974290357699 -4.59467539458356 7 "RP11-758P17.2"
"ENSG00000256393" 69.8594486952401 -542.268680086678 1.50305470981163 0.13337661430725 0.999974290357699 -4.59467557317433 12 "RPL41P5"
"ENSG00000270948" -114.968390584175 52.4937010274033 -1.50262704832524 0.133486901908176 0.999974290357699 -4.59467602584493 7 "MTDHP1"
"ENSG00000160214" -117.901760918302 -97.085469116518 -1.50258806645689 0.133496958275609 0.999974290357699 -4.59467606710008 21 "RRP1"
"ENSG00000072609" -101.202178500992 562.153307779798 -1.50241580208574 0.133541405302905 0.999974290357699 -4.59467624939779 12 "CHFR"
"ENSG00000136940" -83.6266414225543 155.196811359298 -1.50227645538923 0.133577367430169 0.999974290357699 -4.59467639684552 9 "PDCL"
"ENSG00000268182" -191.673269561845 25.6743817403398 -1.50217541218782 0.13360344901885 0.999974290357699 -4.59467650375442 19 "SMIM17"
"ENSG00000236035" 230.1917144015 -258.659987567684 1.50214240277677 0.133611970367821 0.999974290357699 -4.59467653867861 1 "RP11-90O23.1"
"ENSG00000204949" -220.509285896717 22.3578669314713 -1.50160320471132 0.133751223550453 0.999974290357699 -4.59467710904639 8 "FAM83A-AS1"
"ENSG00000279357" -108.112889454954 -0.814614667683304 -1.50123254276808 0.133847015902414 0.999974290357699 -4.59467750101853 16 "RP11-475D10.4"
"ENSG00000105948" -226.854793709732 -231.286322317966 -1.50109873801302 0.133881608922639 0.999974290357699 -4.59467764249263 7 "TTC26"
"ENSG00000168350" -132.432721023212 -54.429020366016 -1.50106446380241 0.133890471071943 0.999974290357699 -4.5946776787293 14 "DEGS2"
"ENSG00000214855" 97.1400480065779 -436.419229469072 1.50087936060269 0.133938340349914 0.999974290357699 -4.59467787441728 19 "APOC1P1"
"ENSG00000275197" -62.5971477829392 175.541373073256 -1.50025821823789 0.134099070105027 0.999974290357699 -4.59467853090475 12 "RP11-295I5.4"
"ENSG00000102030" -104.266835505902 -12.6469701009587 -1.49960480309873 0.134268312296588 0.999974290357699 -4.59467922121279 23 "NAA10"
"ENSG00000229161" 145.163344729184 -46.1838247450681 1.49936497922441 0.134330471023602 0.999974290357699 -4.59467947450335 7 "TCP1P1"
"ENSG00000197563" -62.7551864183391 825.49212467062 -1.49933640555297 0.134337878374889 0.999974290357699 -4.59467950467882 18 "PIGN"
"ENSG00000103326" -119.352771783331 -20.3300302776034 -1.49928517052851 0.134351161179059 0.999974290357699 -4.59467955878458 16 "CAPN15"
"ENSG00000100422" 86.4511450212839 226.566681993461 1.49876619170997 0.134485765092133 0.999974290357699 -4.59468010673986 22 "CERK"
"ENSG00000089022" -92.6770953032901 367.179838061257 -1.49838736739791 0.134584084093405 0.999974290357699 -4.5946805065974 12 "MAPKAPK5"
"ENSG00000162817" -114.824853902506 80.0272607905013 -1.49836119954391 0.13459087768155 0.999974290357699 -4.59468053421447 1 "C1orf115"
"ENSG00000276250" -98.5968253258789 104.441126279662 -1.49826461536228 0.134615954761421 0.999974290357699 -4.59468063614359 17 "CTD-2349P21.12"
"ENSG00000122390" -117.49108184598 335.570888008007 -1.49808610340454 0.134662313069579 0.999974290357699 -4.59468082451727 16 "NAA60"
"ENSG00000179144" -213.249416040169 -138.776039307434 -1.49737164693523 0.13484797629091 0.999974290357699 -4.59468157822206 7 "GIMAP7"
"ENSG00000104356" -117.251825391047 -125.366347070951 -1.497317608594 0.134862027104414 0.999974290357699 -4.5946816352146 8 "POP1"
"ENSG00000272674" 70.5526347450828 213.05342469037 1.49717335791008 0.134899540093645 0.999974290357699 -4.59468178734124 5 "PCDHB16"
"ENSG00000143869" 140.901687137437 -43.9049530162549 1.49709398968491 0.134920183578054 0.999974290357699 -4.5946818710368 2 "GDF7"
"ENSG00000087128" -217.219278318364 147.984320978059 -1.49695901392672 0.134955296069036 0.999974290357699 -4.59468201336163 4 "TMPRSS11E"
"ENSG00000224958" -98.3545108050748 65.8804180244512 -1.49653378188574 0.135065961899874 0.999974290357699 -4.59468246166395 9 "PGM5-AS1"
"ENSG00000228170" -85.8918753114061 28.9333506554726 -1.49632982119163 0.135119067225968 0.999974290357699 -4.59468267664565 6 "RP1-40E16.11"
"ENSG00000213430" 119.73048029321 27.3381462692183 1.4955457627829 0.13532336344833 0.999974290357699 -4.59468350280221 5 "HSPD1P1"
"ENSG00000154370" -135.182442970401 -97.9768063070762 -1.49505370491806 0.135451697421492 0.999974290357699 -4.59468402106224 1 "TRIM11"
"ENSG00000250796" 292.526399383687 74.7852606014992 1.49475760563992 0.135528968707153 0.999974290357699 -4.59468433284792 3 "RP11-723O4.3"
"ENSG00000135925" -107.247932257615 -58.3405567645949 -1.49468748514199 0.13554727263928 0.999974290357699 -4.59468440667428 2 "WNT10A"
"ENSG00000228078" 256.698764513289 -149.562630511057 1.49453628319602 0.135586748214314 0.999974290357699 -4.59468456585564 6 "HLA-U"
"ENSG00000243543" -179.9815519005 -199.795905322914 -1.49453611237165 0.135586792817914 0.999974290357699 -4.59468456603542 20 "WFDC6"
"ENSG00000124701" 256.342619287769 -104.243517267719 1.49369444911823 0.135806695773745 0.999974290357699 -4.59468545182617 6 "APOBEC2"
"ENSG00000137648" -220.341179980417 359.607854579894 -1.49322895828334 0.135928433985874 0.999974290357699 -4.59468594151118 11 "TMPRSS4"
"ENSG00000236360" 96.881498357081 31.0998890494999 1.49291066794127 0.136011723982946 0.999974290357699 -4.59468627625832 1 "RP11-334A14.2"
"ENSG00000235681" -121.849692734322 0.0971613418452667 -1.49279681807137 0.136041525729671 0.999974290357699 -4.59468639597768 19 "AC008746.5"
"ENSG00000229930" -112.131479065196 261.248753313375 -1.49274381023515 0.136055402973856 0.999974290357699 -4.5946864517152 1 "RP11-504P24.5"
"ENSG00000228499" 131.575980434865 -502.685372401767 1.49264378701628 0.136081591645957 0.999974290357699 -4.59468655688385 2 "TMSB10P1"
"ENSG00000257530" 190.350627248888 -26.0332685798651 1.49252073786165 0.13611381445771 0.999974290357699 -4.59468668625357 12 "RP11-843B15.2"
"ENSG00000210082" -130.385910934348 -184.804214877499 -1.49202355590962 0.136244071356134 0.999974290357699 -4.59468720886674 25 "MT-RNR2"
"ENSG00000235400" 130.871219890745 -2.70201093629952 1.49189076855097 0.136278876688433 0.999974290357699 -4.59468734841724 1 "RP4-641G12.4"
"ENSG00000225739" 164.679789767587 -317.602246104201 1.49174584761768 0.13631687024493 0.999974290357699 -4.5946875007054 7 "NPM1P18"
"ENSG00000113645" -170.809165067183 298.358892016432 -1.49158837367893 0.136358164084112 0.999974290357699 -4.59468766616822 5 "WWC1"
"ENSG00000227077" 132.052155168034 -487.74744456805 1.4913396025188 0.136423418198825 0.999974290357699 -4.59468792752473 17 "AC107983.4"
"ENSG00000250254" -168.024905847687 -62.1621473867826 -1.49132525979351 0.136427181115298 0.999974290357699 -4.59468794259175 4 "PTTG2"
"ENSG00000266707" 157.404048673302 -80.2038039163683 1.49129474862149 0.136435186206472 0.999974290357699 -4.59468797464323 17 "PSMD7P1"
"ENSG00000225094" -158.314023968003 -63.2281042350695 -1.49088341950788 0.136543140423803 0.999974290357699 -4.59468840667463 4 "SETP20"
"ENSG00000234409" -136.61876367422 -74.0293392801648 -1.49052426166742 0.136637456217476 0.999974290357699 -4.59468878381299 22 "CCDC188"
"ENSG00000052795" 102.573709893883 392.31149005413 1.49051065873785 0.136641029372986 0.999974290357699 -4.59468879809522 4 "FNIP2"
"ENSG00000106012" -95.8264096058892 270.418923270408 -1.49038209393574 0.136674803759562 0.999974290357699 -4.59468893307342 7 "IQCE"
"ENSG00000130775" -96.2934454176936 -110.627022964977 -1.49037547176428 0.136676543600173 0.999974290357699 -4.59468894002562 1 "THEMIS2"
"ENSG00000236439" 225.520152487958 -348.941376790585 1.49023149959008 0.136714373591223 0.999974290357699 -4.59468909116548 1 "RP11-175B9.3"
"ENSG00000073905" 87.5436928967554 -73.966000353281 1.49004581481047 0.136763175907101 0.999974290357699 -4.59468928607345 23 "VDAC1P1"
"ENSG00000233885" -94.4002027900121 196.224952396792 -1.48973731995155 0.136844285385925 0.999974290357699 -4.59468960983873 3 "YEATS2-AS1"
"ENSG00000011590" -145.132278611585 -8.93228906524534 -1.48972561782242 0.136847362842481 0.999974290357699 -4.59468962211882 19 "ZBTB32"
"ENSG00000176894" 111.417409010472 -196.63019791859 1.4896918375268 0.136856246773384 0.999974290357699 -4.59468965756695 12 "PXMP2"
"ENSG00000073150" -138.419601400788 -257.267513968589 -1.48965521506183 0.136865878674695 0.999974290357699 -4.59468969599667 22 "PANX2"
"ENSG00000115919" -88.7802749895205 344.005204446889 -1.48873744925728 0.137107427184451 0.999974290357699 -4.5946906587492 2 "KYNU"
"ENSG00000120071" -69.5774880426561 1022.4714784071 -1.48834413572064 0.137211044979849 0.999974290357699 -4.59469107116323 17 "KANSL1"
"ENSG00000255455" -99.8529000151621 97.9994281442726 -1.48827891984211 0.137228231845677 0.999974290357699 -4.59469113953576 11 "RP11-890B15.3"
"ENSG00000272088" 231.671954279926 -193.252731525903 1.48825796045919 0.137233755794171 0.999974290357699 -4.59469116150904 1 "RP11-168F9.2"
"ENSG00000179954" 109.626788671971 -46.1272687949337 1.48788979493723 0.13733081566908 0.999974290357699 -4.59469154743456 19 "SSC5D"
"ENSG00000160294" -99.6662444260027 376.333497997816 -1.48787138606128 0.137335670213983 0.999974290357699 -4.59469156672897 21 "MCM3AP"
"ENSG00000170074" -84.2338656580327 576.636860238311 -1.48776174733857 0.137364585434007 0.999974290357699 -4.594691681637 5 "FAM153A"
"ENSG00000043039" -213.814618299937 -140.747046550729 -1.48762570936872 0.137400469519062 0.999974290357699 -4.5946918242015 11 "BARX2"
"ENSG00000229939" 210.402248956705 -128.259718332491 1.48744414133234 0.137448374813347 0.999974290357699 -4.59469201446035 23 "RP11-111F16.2"
"ENSG00000185917" -81.1645696764582 335.525783557148 -1.48729883586429 0.137486721816499 0.999974290357699 -4.59469216670441 21 "SETD4"
"ENSG00000183496" 96.0004174700754 -61.60720687861 1.48724255458778 0.137501577012241 0.999974290357699 -4.5946922256693 15 "MEX3B"
"ENSG00000166928" -88.9348380108698 334.538922140858 -1.4867532571099 0.137630777226113 0.999974290357699 -4.59469273820486 11 "MS4A14"
"ENSG00000178921" -104.948471417326 30.8373869247605 -1.48674123549043 0.13763395274534 0.999974290357699 -4.59469275079532 17 "PFAS"
"ENSG00000099937" 123.405665442921 -345.379071637034 1.48660484495644 0.137669984367263 0.999974290357699 -4.59469289363276 22 "SERPIND1"
"ENSG00000163162" -74.9760320789853 523.868065395028 -1.48655344257088 0.137683565730091 0.999974290357699 -4.59469294746138 2 "RNF149"
"ENSG00000183476" 124.533650194948 -195.68342969943 1.48649920315995 0.137697897805032 0.999974290357699 -4.59469300425906 15 "SH2D7"
"ENSG00000234684" -153.196569603836 42.7810169852868 -1.48639292451535 0.137725983929581 0.999974290357699 -4.59469311554452 20 "SDCBP2-AS1"
"ENSG00000224687" 112.92481433373 7.62115916455079 1.48632228126175 0.137744655183618 0.999974290357699 -4.59469318951146 1 "RASAL2-AS1"
"ENSG00000266235" -154.122479453254 19.9727299288689 -1.48614987266167 0.137790231581663 0.999974290357699 -4.59469337001712 16 "MIR3176"
"ENSG00000259813" -131.42661752821 -23.7387882406198 -1.48588699285091 0.137859746574756 0.999974290357699 -4.59469364520334 16 "RP5-1142A6.5"
"ENSG00000099995" 92.0612693168362 136.701603954929 1.48583200898087 0.137874289738772 0.999974290357699 -4.59469370275507 22 "SF3A1"
"ENSG00000116489" -72.0599749269656 397.428876359982 -1.4857584752407 0.137893741173135 0.999974290357699 -4.59469377971977 1 "CAPZA1"
"ENSG00000279283" 120.097535716981 36.2518216425248 1.4856879961179 0.137912386578553 0.999974290357699 -4.59469385348389 12 "RP11-417L19.5"
"ENSG00000243352" 93.4993351455167 -349.423148817799 1.48547646281484 0.137968359874417 0.999974290357699 -4.59469407485581 7 "RN7SL8P"
"ENSG00000241945" -140.775022031701 -8.94689266313883 -1.48529918837431 0.138015281538521 0.999974290357699 -4.5946942603515 21 "PWP2"
"ENSG00000011258" -69.6625063191055 552.302252180642 -1.48512535620653 0.138061304062545 0.999974290357699 -4.59469444222418 17 "MBTD1"
"ENSG00000241556" 175.155864937701 -302.841272714048 1.48489647905547 0.138121917975747 0.999974290357699 -4.59469468165586 12 "RP11-490G8.1"
"ENSG00000213533" -117.310699493086 223.889699272283 -1.48482177355207 0.138141706807864 0.999974290357699 -4.59469475979857 3 "TMEM110"
"ENSG00000267886" 186.54991728795 -86.6006263409802 1.48459626353748 0.138201455718721 0.999974290357699 -4.59469499566069 19 "CTD-2291D10.4"
"ENSG00000111877" -87.2628395181046 280.572439073366 -1.48458282689093 0.138205016390347 0.999974290357699 -4.59469500971299 6 "MCM9"
"ENSG00000276668" -139.044824129445 122.89167208269 -1.48442266338197 0.138247464704986 0.999974290357699 -4.59469517720595 11 "RP11-35J10.7"
"ENSG00000170369" 206.898664029328 -230.658525137149 1.48407467134831 0.138339728142327 0.999974290357699 -4.59469554106154 20 "CST2"
"ENSG00000050767" -130.856128911125 200.026640301862 -1.48386638964431 0.138394972807283 0.999974290357699 -4.59469575879772 5 "COL23A1"
"ENSG00000164898" 116.670366121157 -160.919560458173 1.48375305677221 0.138425040391139 0.999974290357699 -4.59469587726245 7 "FMC1"
"ENSG00000267681" -116.322949133014 -117.731399094525 -1.48364099574997 0.138454775510367 0.999974290357699 -4.59469599438899 17 "CTD-3199J23.6"
"ENSG00000259343" -190.750498853207 30.1531795552612 -1.48355727153618 0.138476994746607 0.999974290357699 -4.59469608189218 15 "TMC3-AS1"
"ENSG00000226886" 135.789718761826 58.2473506386195 1.48268503386744 0.13870863828075 0.999974290357699 -4.59469699320938 2 "AC093787.1"
"ENSG00000134258" -206.488232464866 113.35597866785 -1.48256429285126 0.138740727505712 0.999974290357699 -4.59469711931845 1 "VTCN1"
"ENSG00000228196" 146.020293054882 -301.466752532264 1.48256039444086 0.138741763678064 0.999974290357699 -4.59469712339005 1 "PTPN2P1"
"ENSG00000252096" 124.31514770005 4.70180287281736 1.48251948975145 0.138752636241162 0.999974290357699 -4.59469716611099 20 "SNORA31"
"ENSG00000106178" -175.480929019308 -184.562202939312 -1.48247350858467 0.138764858929474 0.999974290357699 -4.59469721413232 7 "CCL24"
"ENSG00000265996" 196.630836482757 -226.302639861664 1.48243628842088 0.138774753381737 0.999974290357699 -4.59469725300281 1 "MIR3671"
"ENSG00000270187" 222.640558811643 -348.609323446275 1.48241000381135 0.138781741100338 0.999974290357699 -4.59469728045238 2 "IGKV1OR2-11"
"ENSG00000136451" -63.9943320307532 430.045723806783 -1.48235175478576 0.138797227472686 0.999974290357699 -4.59469734128131 17 "VEZF1"
"ENSG00000154165" -147.216467110203 -12.4373680524379 -1.48234390412661 0.138799314789573 0.999974290357699 -4.5946973494795 3 "GPR15"
"ENSG00000154229" -105.840954871129 115.417094729841 -1.48232751041341 0.138803673594023 0.999974290357699 -4.5946973665988 17 "PRKCA"
"ENSG00000241269" -133.475244822017 -125.990098981696 -1.48230453497665 0.138809782542667 0.999974290357699 -4.59469739059076 7 "AC093620.5"
"ENSG00000132740" -97.0774343779182 665.518788061856 -1.48214194249184 0.138853020261342 0.999974290357699 -4.59469756036676 11 "IGHMBP2"
"ENSG00000151065" -69.773057150829 361.345734800525 -1.4817471651277 0.138958045470232 0.999974290357699 -4.59469797250944 12 "DCP1B"
"ENSG00000253869" 133.851505615749 -76.7824510365651 1.48164513958808 0.138985197964668 0.999974290357699 -4.59469807900521 5 "PIGFP1"
"ENSG00000145833" -82.5373526617729 730.389853485728 -1.48147726674764 0.139029883598892 0.999974290357699 -4.59469825421773 5 "DDX46"
"ENSG00000277369" -217.719070037744 -179.744660972331 -1.48128719004999 0.139080493009268 0.999974290357699 -4.59469845258129 16 "RP11-486I11.2"
"ENSG00000027847" -87.0965198672046 -232.304031275445 -1.48125382784951 0.139089377423718 0.999974290357699 -4.59469848739545 5 "B4GALT7"
"ENSG00000281571" 196.669271661103 -139.208076827537 1.4811548678982 0.139115733215489 0.999974290357699 -4.59469859065754 1 "CH17-195P21.2"
"ENSG00000128731" -96.2520822614931 841.267213143943 -1.48101298339657 0.139153527737307 0.999974290357699 -4.59469873869853 15 "HERC2"
"ENSG00000276102" 139.054614692983 -36.2058965272293 1.48072318126769 0.139230748485708 0.999974290357699 -4.59469904103197 11 "MIR6747"
"ENSG00000227500" -88.905696763699 -85.4794031990286 -1.48045728622043 0.139301628041706 0.999974290357699 -4.59469931837331 19 "SCAMP4"
"ENSG00000206650" 152.165786429396 -30.5251508306802 1.479723505294 0.139497376274679 0.999974290357699 -4.59470008348767 12 "SNORA70G"
"ENSG00000238364" -130.365272805795 14.4470447734044 -1.4794150939754 0.139579713444619 0.999974290357699 -4.59470040495707 19 "RNU7-140P"
"ENSG00000275022" -104.834555225653 -137.263256514503 -1.47802823584554 0.139950429235019 0.999974290357699 -4.59470184971897 11 "MIR6753"
"ENSG00000187762" 148.541063289184 54.4726965575057 1.47790145792297 0.13998435561641 0.999974290357699 -4.59470198172352 6 "HSPE1P11"
"ENSG00000284031" 116.252423262552 -306.039209182029 1.47771496040991 0.14003427477805 0.999974290357699 -4.59470217588941 22 "MIR4761"
"ENSG00000204859" -112.206487207277 5.81929415170503 -1.47764025545524 0.140054274653361 0.999974290357699 -4.59470225365934 1 "ZBTB48"
"ENSG00000214336" 149.47375763928 -301.780407365012 1.47763507669408 0.140055661183593 0.999974290357699 -4.59470225905042 2 "FOXI3"
"ENSG00000270757" 147.070786734734 -252.796603206274 1.47753357119315 0.140082839790973 0.999974290357699 -4.59470236471386 2 "HSPE1-MOB4"
"ENSG00000267303" -116.649230293731 -280.214177599193 -1.47745143898626 0.140104834079153 0.999974290357699 -4.59470245020519 19 "CTD-2369P2.12"
"ENSG00000168887" -101.005501864923 76.517304936324 -1.4770596944014 0.140209776513419 0.999974290357699 -4.59470285790737 2 "C2orf68"
"ENSG00000254595" 88.2675689205423 102.860281916155 1.47702509347819 0.140219048489191 0.999974290357699 -4.59470289391258 11 "CTD-2010I16.1"
"ENSG00000187555" -63.8923840919242 1127.88511494556 -1.47689298881731 0.140254452796302 0.999974290357699 -4.59470303137135 16 "USP7"
"ENSG00000109670" -49.9030561124558 827.25582274493 -1.47641544366232 0.140382493340049 0.999974290357699 -4.5947035281698 4 "FBXW7"
"ENSG00000276488" -158.114622330573 -158.735168046676 -1.47621893657159 0.140435207459416 0.999974290357699 -4.59470373255364 19 "CTD-2537I9.18"
"ENSG00000264860" 210.461974723467 -68.2445780633397 1.47610126592235 0.140466780571051 0.999974290357699 -4.59470385492808 17 "RP11-143K11.5"
"ENSG00000225213" -168.086593396779 61.9147411974656 -1.4759447756708 0.140508778146662 0.999974290357699 -4.59470401765916 10 "RP11-197M22.2"
"ENSG00000142459" -109.398310231064 -37.91130267277 -1.47579448005487 0.140549122370707 0.999974290357699 -4.59470417393237 19 "EVI5L"
"ENSG00000213343" 215.594631093914 -407.739129294638 1.47565422196622 0.14058678025286 0.999974290357699 -4.59470431975485 12 "RPL21P18"
"ENSG00000211859" -336.452794132667 -138.997608732973 -1.47556781914249 0.140609982411561 0.999974290357699 -4.5947044095787 14 "TRAJ30"
"ENSG00000166971" -78.0833090055114 614.401317362296 -1.47552005503862 0.14062280999926 0.999974290357699 -4.59470445923167 16 "AKTIP"
"ENSG00000063241" -109.976601806987 -73.449251790734 -1.47526789002225 0.140690546708429 0.999974290357699 -4.59470472134289 19 "ISOC2"
"ENSG00000074356" -83.50872344165 398.209750537177 -1.4752452644441 0.140696625633563 0.999974290357699 -4.5947047448587 17 "NCBP3"
"ENSG00000204882" -126.878701530136 -138.247580132244 -1.47500067188771 0.140762354443668 0.999974290357699 -4.59470499905277 8 "GPR20"
"ENSG00000160218" -77.9168199150718 600.428207487852 -1.47465553779742 0.140855141818764 0.999974290357699 -4.59470535766442 21 "TRAPPC10"
"ENSG00000263001" -76.417529296348 1152.82618294318 -1.47440797873034 0.140921725725347 0.999974290357699 -4.59470561483989 7 "GTF2I"
"ENSG00000143341" 60.8609482418596 578.350898970073 1.47430756233101 0.140948740805637 0.999974290357699 -4.59470571914483 1 "HMCN1"
"ENSG00000135148" 136.318359512899 83.5649075371996 1.47357744306118 0.141145285243384 0.999974290357699 -4.59470647732686 12 "TRAFD1"
"ENSG00000133874" -201.62643475705 63.6417390750109 -1.47353139268215 0.14115768885126 0.999974290357699 -4.59470652513482 8 "RNF122"
"ENSG00000101282" 160.780737444211 -73.929732895221 1.47336332711328 0.141202964214114 0.999974290357699 -4.59470669960239 20 "RSPO4"
"ENSG00000137878" -74.1823886817576 349.468087152162 -1.47331809427843 0.141215151446726 0.999974290357699 -4.59470674655492 15 "GCOM1"
"ENSG00000240219" -165.028253990395 -187.350495071115 -1.47319271392515 0.141248937328249 0.999974290357699 -4.59470687669461 1 "RP11-430C7.5"
"ENSG00000113140" 89.0701333991512 257.40888210115 1.4731699037085 0.141255084601042 0.999974290357699 -4.59470690036952 5 "SPARC"
"ENSG00000204084" -94.1462421333406 557.28528398064 -1.47283969220142 0.141344098530916 0.999974290357699 -4.59470724305815 1 "INPP5B"
"ENSG00000106683" -103.623007023327 -9.97966156557043 -1.47251327524158 0.141432132050411 0.999974290357699 -4.59470758173449 7 "LIMK1"
"ENSG00000123358" -135.849611835853 378.481803957824 -1.47250444875978 0.14143451310833 0.999974290357699 -4.59470759089139 12 "NR4A1"
"ENSG00000261766" -130.802753813173 -207.623406645787 -1.47229983238174 0.141489719686659 0.999974290357699 -4.5947078031537 16 "RP11-22P6.2"
"ENSG00000130997" -80.2934491033482 747.144959945013 -1.47175819333909 0.141635936895248 0.999974290357699 -4.59470836489195 4 "POLN"
"ENSG00000282121" 144.27293719388 39.2920973124578 1.47153680759729 0.141695734190502 0.999974290357699 -4.59470859443425 10 "RP11-388P9.3"
"ENSG00000242358" 81.2114782809148 -517.773729254714 1.47138862994312 0.141735768510864 0.999974290357699 -4.59470874805228 4 "RPS21P4"
"ENSG00000124203" -81.3936525219006 146.767473374589 -1.47134203970455 0.141748357961629 0.999974290357699 -4.59470879634994 20 "ZNF831"
"ENSG00000250431" -74.5039590510377 179.215872309883 -1.47131926597057 0.141754512113499 0.999974290357699 -4.59470881995771 4 "RP13-577H12.2"
"ENSG00000224906" 241.205707987115 -228.42002642205 1.47100502518416 0.141839450493052 0.999974290357699 -4.59470914567041 12 "RP1-102E24.9"
"ENSG00000227615" 140.945512081048 -379.301549110974 1.47085786745446 0.141879240277214 0.999974290357699 -4.59470929817674 11 "RP11-864N7.2"
"ENSG00000135317" -60.6324480046822 695.030478433471 -1.47084899959837 0.141881638319707 0.999974290357699 -4.59470930736647 6 "SNX14"
"ENSG00000136630" -100.597962470716 117.093096182395 -1.47083471919193 0.141885500087745 0.999974290357699 -4.59470932216507 1 "HLX"
"ENSG00000258634" -115.001228149187 85.3646894743002 -1.47080788982497 0.14189275561779 0.999974290357699 -4.59470934996752 1 "RP4-773N10.4"
"ENSG00000213108" -171.078632311487 -133.572366614565 -1.47080202447766 0.141894341835789 0.999974290357699 -4.59470935604552 6 "BTF3L4P3"
"ENSG00000127329" -75.9569458474617 409.938449711175 -1.4703649838824 0.142012573031571 0.999974290357699 -4.59470980886547 12 "PTPRB"
"ENSG00000256116" -84.8602697347755 -344.417079587606 -1.46976870932398 0.142174003620952 0.999974290357699 -4.59471042645479 11 "RP11-783K16.14"
"ENSG00000259580" 191.54910352318 -20.6709940195353 1.46919475441804 0.142329524985368 0.999974290357699 -4.59471102069349 15 "RP11-37C7.1"
"ENSG00000139641" -120.450130888015 365.892032439605 -1.46909561186958 0.142356402349818 0.999974290357699 -4.59471112331666 12 "ESYT1"
"ENSG00000270975" 132.702575090812 -257.337350120646 1.46905985078231 0.142366098074293 0.999974290357699 -4.59471116033151 14 "MAGOH3P"
"ENSG00000112851" -70.7269889612624 838.113189176015 -1.46902264245774 0.1423761867206 0.999974290357699 -4.59471119884339 5 "ERBIN"
"ENSG00000269145" -115.221670855545 -26.066848131509 -1.46899475201636 0.142383749281641 0.999974290357699 -4.59471122771039 19 "AC007192.6"
"ENSG00000131558" -87.6832461545085 1157.82865765356 -1.46897005375829 0.142390446532575 0.999974290357699 -4.59471125327295 7 "EXOC4"
"ENSG00000214832" -101.325696700168 4.67494310150855 -1.46896521799986 0.142391757839173 0.999974290357699 -4.59471125827781 17 "UPF3AP2"
"ENSG00000249014" 145.532349806252 -253.731659621464 1.46882135638127 0.142430772867521 0.999974290357699 -4.59471140716481 5 "HMGN2P4"
"ENSG00000008300" -125.166476912593 12.0441329879332 -1.46879541945033 0.142437807794909 0.999974290357699 -4.59471143400632 3 "CELSR3"
"ENSG00000270800" 147.74066045333 -274.30349914281 1.46864739884806 0.142477960847786 0.999974290357699 -4.59471158717989 6 "RPS10-NUDT3"
"ENSG00000226862" -169.080673192003 -40.973596305016 -1.46859903600336 0.142491081962897 0.999974290357699 -4.5947116372231 1 "RP11-569A11.1"
"ENSG00000086288" -96.0748817131532 213.970520160809 -1.46796108249847 0.142664249447671 0.999974290357699 -4.59471229719009 7 "NME8"
"ENSG00000100150" -77.4041497994138 1060.20355277423 -1.46779467018803 0.142709447390762 0.999974290357699 -4.59471246929833 22 "DEPDC5"
"ENSG00000265145" -141.200631439994 22.6825748903123 -1.46772369788263 0.142728726974063 0.999974290357699 -4.59471254269399 2 "SNORD53"
"ENSG00000095739" 140.350857360256 -128.460220804545 1.46747944676983 0.142795092958863 0.999974290357699 -4.59471279525833 10 "BAMBI"
"ENSG00000202335" -118.566616203202 11.0905512398541 -1.46731987983634 0.142838462049326 0.999974290357699 -4.59471296023389 12 "SNORD50"
"ENSG00000198406" 109.382779628914 20.4201248814078 1.46731510235031 0.142839760690298 0.999974290357699 -4.59471296517301 3 "BZW1P2"
"ENSG00000079101" -102.11518938192 479.910625277906 -1.46671323236396 0.143003436784897 0.999974290357699 -4.59471358728265 18 "CLUL1"
"ENSG00000273254" 177.339878970301 -91.5492016691909 1.46644308320266 0.14307694965441 0.999974290357699 -4.59471386643465 21 "RP1-100J12.1"
"ENSG00000134152" -53.3309311802142 761.673792818426 -1.46626381221946 0.143125748840384 0.999974290357699 -4.59471405165194 15 "KATNBL1"
"ENSG00000226247" 214.130913802028 -222.251929691951 1.46615198152634 0.143156196652727 0.999974290357699 -4.59471416718071 2 "SUPT4H1P1"
"ENSG00000174804" -113.128068598221 136.450509060535 -1.46607111784647 0.143178216271932 0.999974290357699 -4.59471425071299 11 "FZD4"
"ENSG00000269590" 91.340949032398 -362.660130511215 1.46606979814352 0.143178575655819 0.999974290357699 -4.59471425207619 19 "CTD-2192J16.24"
"ENSG00000249026" 120.776052601348 72.0859554674489 1.46558355453306 0.143311037629228 0.999974290357699 -4.59471475427045 5 "CTNNA1P1"
"ENSG00000153561" -78.2860310234073 331.668627684788 -1.46547267521331 0.143341256450958 0.999974290357699 -4.59471486876407 2 "RMND5A"
"ENSG00000204740" 93.4328159799659 428.842558479004 1.46532197531657 0.143382335747927 0.999974290357699 -4.59471502436266 10 "MALRD1"
"ENSG00000205890" -144.14381368764 -271.985052459322 -1.46474674713747 0.143539220491678 0.999974290357699 -4.5947156181442 16 "RP11-473M20.5"
"ENSG00000166448" 95.8970301974796 199.427803929496 1.46464074206351 0.143568146164425 0.999974290357699 -4.59471572754323 7 "TMEM130"
"ENSG00000110696" -62.69173154091 820.74512027272 -1.46452274917154 0.143600348232187 0.999974290357699 -4.59471584930471 11 "C11orf58"
"ENSG00000267737" 90.8609331827012 -319.544662197646 1.4645049975029 0.143605193415132 0.999974290357699 -4.59471586762265 17 "AC061992.2"
"ENSG00000137076" -96.7371772491438 303.199490931085 -1.46443536692486 0.143624199765507 0.999974290357699 -4.59471593947176 9 "TLN1"
"ENSG00000254003" 199.158730544092 -335.384413101423 1.46359864038366 0.143852743804438 0.999974290357699 -4.59471680259515 7 "CTB-167B5.1"
"ENSG00000102104" -100.757901545701 151.235636447025 -1.46350708910983 0.143877767140155 0.999974290357699 -4.59471689700518 23 "RS1"
"ENSG00000264456" -164.378360115119 -326.766704166701 -1.46339874893782 0.14390738363994 0.999974290357699 -4.59471700872086 17 "RP11-848P1.2"
"ENSG00000172954" -86.5643407797041 101.330137165076 -1.46336983332473 0.143915288972498 0.999974290357699 -4.59471703853594 2 "LCLAT1"
"ENSG00000258501" 147.638398794359 -101.451861922578 1.46335784972673 0.143918565304788 0.999974290357699 -4.59471705089215 14 "EIF3LP1"
"ENSG00000122986" -104.592602003208 24.5097117827734 -1.46330461522667 0.143933120383974 0.999974290357699 -4.5947171057808 12 "HVCN1"
"ENSG00000275569" -73.6396527718864 156.485571861368 -1.46326308425422 0.143944476335895 0.999974290357699 -4.59471714860089 14 "RP11-930O11.3"
"ENSG00000182173" -87.4804780858032 96.2334705259921 -1.46319293606068 0.143963658753927 0.999974290357699 -4.5947172209236 17 "TSEN54"
"ENSG00000155254" 92.0543516759264 -69.3536406370801 1.46286190839574 0.144054206648892 0.999974290357699 -4.59471756216707 10 "MARVELD1"
"ENSG00000072694" 184.496823344819 -322.175498277026 1.46275772825584 0.144082712694757 0.999974290357699 -4.59471766954666 1 "FCGR2B"
"ENSG00000278985" -79.7613091057838 176.801892273399 -1.46268356320338 0.14410300857482 0.999974290357699 -4.59471774598463 16 "RP11-303E16.9"
"ENSG00000275612" -111.622986276909 153.131523249677 -1.46263834776153 0.144115383232699 0.999974290357699 -4.59471779258397 11 "RP11-35J10.6"
"ENSG00000257452" 160.858185452275 -141.176053320306 1.46234567392702 0.144195502583205 0.999974290357699 -4.59471809418126 12 "RP1-71H24.1"
"ENSG00000142046" -114.930260904613 123.401818224213 -1.46230733269938 0.144206001015291 0.999974290357699 -4.59471813368705 19 "TMEM91"
"ENSG00000224722" 85.40719960654 149.32895314531 1.46185023939555 0.144331205616009 0.999974290357699 -4.59471860458568 8 "RP11-255B23.1"
"ENSG00000282977" 137.712190047516 99.317345615847 1.46172901899838 0.144364423682654 0.999974290357699 -4.59471872944292 12 "PCBP2-OT1"
"ENSG00000181617" 192.723381365091 -149.438126942098 1.46085100161101 0.144605202502499 0.999974290357699 -4.59471963349787 4 "FDCSP"
"ENSG00000165661" -141.748223165225 63.3040859249121 -1.46078389240985 0.144623618552295 0.999974290357699 -4.5947197025752 9 "QSOX2"
"ENSG00000248557" 90.6815909376362 220.047277938072 1.46064842455261 0.144660799016184 0.999974290357699 -4.59471984200633 3 "RP11-390G14.1"
"ENSG00000169031" -92.5840986979985 816.856612101131 -1.46059138263166 0.144676456920126 0.999974290357699 -4.59471990071324 2 "COL4A3"
"ENSG00000104331" -81.1951440812608 286.548573882599 -1.46050152565389 0.144701125138733 0.999974290357699 -4.5947199931886 8 "IMPAD1"
"ENSG00000148848" 88.5678461991168 312.371826205635 1.46016737919546 0.144792885907778 0.999974290357699 -4.59472033702248 10 "ADAM12"
"ENSG00000162604" -100.5282649622 417.469324955775 -1.46016088356961 0.144794670130156 0.999974290357699 -4.59472034370568 1 "TM2D1"
"ENSG00000140104" -102.285379544443 4.56284176557935 -1.46007573909163 0.144818059227797 0.999974290357699 -4.59472043130581 14 "C14orf79"
"ENSG00000244363" 114.71327695757 50.984352021636 1.45984490158614 0.144881484645464 0.999974290357699 -4.59472066877578 5 "RPL7P23"
"ENSG00000275097" -78.1674917142505 99.1179140345887 -1.45961485529484 0.144944713892856 0.999974290357699 -4.59472090539496 12 "RP11-627K11.6"
"ENSG00000135912" -68.3236052577973 521.567737597753 -1.45954577229336 0.144963705800909 0.999974290357699 -4.59472097644458 2 "TTLL4"
"ENSG00000123080" 111.953868314409 89.4300082441819 1.45951656685147 0.14497173537061 0.999974290357699 -4.59472100648043 1 "CDKN2C"
"ENSG00000224281" 59.3745055858037 -347.252448816887 1.45932699170138 0.145023864335309 0.999974290357699 -4.59472120143164 23 "SLC25A5-AS1"
"ENSG00000248568" -165.090777182843 -167.695949066066 -1.45925025809935 0.145044968467664 0.999974290357699 -4.59472128033415 5 "KRT8P48"
"ENSG00000196642" -134.308518195499 84.0555130097383 -1.4590048134651 0.145112489231335 0.999974290357699 -4.594721532689 9 "RABL6"
"ENSG00000265201" -112.686237036589 153.019040090931 -1.45877138514576 0.145176726751127 0.999974290357699 -4.59472177265036 1 "MIR4677"
"ENSG00000203644" -192.605218382986 -94.3798106315556 -1.45865091869936 0.145209886650539 0.999974290357699 -4.5947218964736 3 "RP11-332M2.1"
"ENSG00000173698" 95.3830258957244 310.794396165707 1.45848938165327 0.145254360875519 0.999974290357699 -4.59472206249602 23 "ADGRG2"
"ENSG00000164924" -61.6590410854206 644.690639817926 -1.45844852071537 0.145265612327174 0.999974290357699 -4.59472210448868 8 "YWHAZ"
"ENSG00000272223" -117.561899130043 -298.477861899767 -1.45844287375025 0.145267167325883 0.999974290357699 -4.59472211029195 6 "RP1-20C7.6"
"ENSG00000204637" 212.899833669766 -258.813947206627 1.45804323815391 0.14537724701311 0.999974290357699 -4.59472252093337 2 "AC068538.2"
"ENSG00000233818" -287.751803650601 29.3131053491937 -1.45748685866246 0.145530608468386 0.999974290357699 -4.59472309245082 21 "AP000695.4"
"ENSG00000019549" 172.596182780924 -166.603836153721 1.45722174816965 0.145603727682778 0.999974290357699 -4.5947233646988 8 "SNAI2"
"ENSG00000163681" -60.1944285739249 989.499467113645 -1.45716985001603 0.145618044834405 0.999974290357699 -4.59472341798853 3 "SLMAP"
"ENSG00000266282" 129.839149057361 -473.690338775103 1.4571274341038 0.145629746921158 0.999974290357699 -4.59472346154034 17 "UBL5P2"
"ENSG00000212607" -87.7090577882544 -87.2252749093263 -1.45698722045559 0.145668435472077 0.999974290357699 -4.5947236055 11 "SNORA3B"
"ENSG00000211770" -104.181789942233 -186.788380930954 -1.4569776908216 0.145671065229435 0.999974290357699 -4.59472361528374 7 "TRBJ2-6"
"ENSG00000229155" 77.9206661718919 -330.227870826568 1.45688573247394 0.145696443537375 0.999974290357699 -4.59472370969091 3 "LINC02038"
"ENSG00000111664" 117.752041746011 1.07751512281265 1.45659381908518 0.145777027147456 0.999974290357699 -4.5947240093389 12 "GNB3"
"ENSG00000174607" -322.666171691223 -159.016106352958 -1.45594612659391 0.145955946850444 0.999974290357699 -4.59472467398157 4 "UGT8"
"ENSG00000272948" 77.2823586979742 -377.043776104929 1.45579118667797 0.145998772691101 0.999974290357699 -4.59472483293304 21 "AP001412.1"
"ENSG00000206633" 289.262677805365 -204.278648049735 1.45575378426765 0.146009112270125 0.999974290357699 -4.59472487130135 2 "SNORA80B"
"ENSG00000140199" -71.9257605393834 724.342272752297 -1.45558214526083 0.146056567623345 0.999974290357699 -4.59472504736047 15 "SLC12A6"
"ENSG00000112029" 97.4118249892087 64.2180254357049 1.4555551614143 0.146064029288124 0.999974290357699 -4.59472507503737 6 "FBXO5"
"ENSG00000111432" 160.584942143587 -221.603284896719 1.45519594364724 0.146163389271342 0.999974290357699 -4.59472544343272 12 "FZD10"
"ENSG00000170142" -64.6958927446755 442.139921418277 -1.45465985197493 0.146311769185698 0.999974290357699 -4.59472599305446 3 "UBE2E1"
"ENSG00000254064" 185.428839217229 51.4717819538341 1.45464922817726 0.146314710816838 0.999974290357699 -4.59472600394437 8 "CTD-2530N21.4"
"ENSG00000164307" -80.5639383867711 548.332425890432 -1.45461583855806 0.146323956388409 0.999974290357699 -4.59472603816981 5 "ERAP1"
"ENSG00000236809" 64.2666144172261 -321.499967800511 1.45421946099063 0.146433747415172 0.999974290357699 -4.59472644441088 1 "SNX25P1"
"ENSG00000162383" -188.015065856308 26.5309406906031 -1.45396425950338 0.146504468080654 0.999974290357699 -4.59472670590502 1 "SLC1A7"
"ENSG00000187741" -98.0214792189144 664.165452314122 -1.45390613543201 0.146520578910087 0.999974290357699 -4.59472676545603 16 "FANCA"
"ENSG00000266509" -83.4597331205418 -396.043501628337 -1.45379577993516 0.146551170984739 0.999974290357699 -4.59472687851416 6 "MIR3934"
"ENSG00000164761" -188.764171556122 47.250887553562 -1.45363876249153 0.14659470684241 0.999974290357699 -4.5947270393625 8 "TNFRSF11B"
"ENSG00000259544" 128.566310355286 45.7228134262624 1.45359475967978 0.146606909177902 0.999974290357699 -4.59472708443585 15 "RP11-158M2.2"
"ENSG00000128973" -89.022140396133 -22.3082945742306 -1.45339838099246 0.146661376072161 0.999974290357699 -4.5947272855756 15 "CLN6"
"ENSG00000156299" 109.970851869441 337.136707610467 1.45329049948361 0.146691304307577 0.999974290357699 -4.5947273960612 21 "TIAM1"
"ENSG00000166377" -79.7560873525302 1066.55946226722 -1.45311402527036 0.1467402714675 0.999974290357699 -4.59472757677791 18 "ATP9B"
"ENSG00000272825" -187.960581782439 -231.964752331092 -1.45258572376958 0.146886936793461 0.999974290357699 -4.59472811765061 21 "LL21NC02-1C16.2"
"ENSG00000280852" 98.4375479012487 82.4159535651182 1.45239031411755 0.146941214246747 0.999974290357699 -4.59472831766103 17 "CTD-2319I12.10"
"ENSG00000136100" -81.0349549734379 460.924425125199 -1.45234357304661 0.146954199437491 0.999974290357699 -4.59472836549865 13 "VPS36"
"ENSG00000259972" -79.9300316444195 418.426806013022 -1.45233646703562 0.14695617364363 0.999974290357699 -4.59472837277128 16 "AC009120.6"
"ENSG00000211854" 274.44044593663 -68.2288571207729 1.45226054188873 0.146977268588731 0.999974290357699 -4.594728450474 14 "TRAJ35"
"ENSG00000171174" -153.002164662313 163.568644961413 -1.45160783776262 0.147158710843969 0.999974290357699 -4.59472911829455 2 "RBKS"
"ENSG00000273306" -170.944982255659 111.446561260897 -1.45155260878252 0.147174071573209 0.999974290357699 -4.59472917478907 2 "RP11-527J8.1"
"ENSG00000111961" -53.1098630463122 765.390964272732 -1.45150307749179 0.147187848660591 0.999974290357699 -4.59472922545345 6 "SASH1"
"ENSG00000111450" -77.7775173855211 432.012741228056 -1.45145688633668 0.147200697582897 0.999974290357699 -4.59472927269986 12 "STX2"
"ENSG00000269313" -92.5188007509285 -239.112732282115 -1.45142029209539 0.147210877556917 0.999974290357699 -4.594729310129 23 "MAGIX"
"ENSG00000153339" -77.0323703287931 765.115306313965 -1.45096004569211 0.147338957346935 0.999974290357699 -4.59472978079676 18 "TRAPPC8"
"ENSG00000108100" -89.4675749065697 511.284453344 -1.4505717415091 0.147447083092393 0.999974290357699 -4.59473017777898 10 "CCNY"
"ENSG00000139218" -57.5098672449199 953.158640217371 -1.45011678947899 0.147573844705064 0.999974290357699 -4.59473064276534 12 "SCAF11"
"ENSG00000204178" -71.2811175844592 395.623266243411 -1.45002614087931 0.147599111766037 0.999974290357699 -4.59473073539604 1 "TMEM57"
"ENSG00000011465" 59.5787316718153 644.473882856924 1.44966816874596 0.147698924012492 0.999974290357699 -4.59473110113996 12 "DCN"
"ENSG00000126803" 229.010306112935 246.913216028459 1.44963400680739 0.147708451981278 0.999974290357699 -4.59473113603889 14 "HSPA2"
"ENSG00000273749" -99.4503592918869 699.199199445185 -1.44956877296914 0.147726647396842 0.999974290357699 -4.59473120267791 15 "CYFIP1"
"ENSG00000141627" -72.4736637718241 839.161238743617 -1.44948882487517 0.147748949343454 0.999974290357699 -4.59473128434399 18 "DYM"
"ENSG00000100767" 94.7725725586154 319.770502597867 1.44899414230664 0.147887001048965 0.999974290357699 -4.59473178955838 14 "PAPLN"
"ENSG00000167476" 103.281933175981 -339.670997728681 1.44875159346274 0.147954725564432 0.999974290357699 -4.59473203720895 19 "JSRP1"
"ENSG00000167165" -342.66900406184 -83.7455339144954 -1.44825209192393 0.148094271283665 0.999974290357699 -4.5947325470883 2 "UGT1A6"
"ENSG00000138642" 87.5828961268418 131.890449529562 1.44822257765215 0.148102519837581 0.999974290357699 -4.59473257721039 4 "HERC6"
"ENSG00000254535" 104.401535046658 16.0172925611449 1.44764913589375 0.148262853348796 0.999974290357699 -4.59473316234079 4 "PABPC4L"
"ENSG00000276019" -105.500615399462 105.284897814766 -1.44753350417126 0.148295199915648 0.999974290357699 -4.59473328030178 6 "HULC"
"ENSG00000109111" 100.505210552559 552.379261157411 1.44737965083384 0.14833824689323 0.999974290357699 -4.59473343723991 17 "SUPT6H"
"ENSG00000263690" -127.054586726365 118.361257593615 -1.44737582289642 0.148339318042599 0.999974290357699 -4.59473344114446 17 "hsa-mir-548d-2"
"ENSG00000240622" 319.948788631795 -155.800983863067 1.44722810760102 0.148380656875587 0.999974290357699 -4.59473359180565 3 "RPL7P15"
"ENSG00000284553" 88.0281461662371 -348.290262771777 1.44719605405456 0.148389628378861 0.999974290357699 -4.59473362449644 19 "MIR6886"
"ENSG00000064490" -88.610618342698 27.2059376437385 -1.44716593708472 0.148398058230019 0.999974290357699 -4.59473365521151 19 "RFXANK"
"ENSG00000215182" -126.701329151593 -248.11703614732 -1.44707870929968 0.14842247567861 0.999974290357699 -4.59473374416797 11 "MUC5AC"
"ENSG00000271707" 139.906145087172 -14.1529822466721 1.44683879082539 0.148489651305759 0.999974290357699 -4.59473398881404 2 "ATP1B3P1"
"ENSG00000198961" -55.8647626026126 418.733663049691 -1.44682115882799 0.148494589069615 0.999974290357699 -4.59473400679183 5 "PJA2"
"ENSG00000134444" -83.8947131990241 830.483218271324 -1.44668285231296 0.148533325566167 0.999974290357699 -4.59473414780381 18 "KIAA1468"
"ENSG00000256128" -104.75000210949 215.159969495397 -1.44659017145661 0.148559287686836 0.999974290357699 -4.59473424229015 12 "LINC00944"
"ENSG00000263006" -62.2056493235227 399.624411705069 -1.44624710337157 0.148655419483525 0.999974290357699 -4.59473459198963 18 "ROCK1P1"
"ENSG00000274641" 121.858036236087 -153.640657855246 1.44621861469275 0.148663404494529 0.999974290357699 -4.59473462102534 6 "HIST1H2BO"
"ENSG00000006125" -73.9732159853723 894.312469735329 -1.44620310175141 0.148667752710954 0.999974290357699 -4.59473463683585 17 "AP2B1"
"ENSG00000139874" -91.8054112201411 109.505795792983 -1.44591371789039 0.148748883719277 0.999974290357699 -4.59473493174105 14 "SSTR1"
"ENSG00000284118" 124.262759543885 -284.798284149342 1.44568086599309 0.148814190158805 0.999974290357699 -4.59473516899339 14 "MIR4707"
"ENSG00000162378" -94.314048680532 115.455893380619 -1.44538468157877 0.148897290764491 0.999974290357699 -4.59473547072077 1 "ZYG11B"
"ENSG00000273108" 86.4716140120558 79.5807869675662 1.4453451946628 0.148908372310668 0.999974290357699 -4.59473551094212 10 "RP11-416N2.4"
"ENSG00000250234" 134.775926375596 -260.160130465107 1.44529119507854 0.14892352769124 0.999974290357699 -4.59473556594418 5 "CTD-2024P10.1"
"ENSG00000270591" 172.230768375374 50.9407569730983 1.44499243306996 0.149007398783533 0.999974290357699 -4.59473587021629 14 "RP11-73M18.11"
"ENSG00000137269" -102.022000038555 165.116033867636 -1.44499059158324 0.149007915853921 0.999974290357699 -4.59473587209153 6 "LRRC1"
"ENSG00000141736" -103.605137871064 497.16180510458 -1.44491669674366 0.14902866589232 0.999974290357699 -4.59473594733959 17 "ERBB2"
"ENSG00000211448" -96.2609313615032 385.451019347549 -1.44483786353827 0.149050805086463 0.999974290357699 -4.59473602761217 14 "DIO2"
"ENSG00000254533" 138.703986501918 -270.616326658199 1.44476580220652 0.149071044697388 0.999974290357699 -4.5947361009855 8 "AF186192.1"
"ENSG00000268739" -142.501739323246 -234.048353236104 -1.44473659265054 0.149079249280943 0.999974290357699 -4.59473613072581 19 "CTC-518B2.12"
"ENSG00000038295" 78.8871028170518 222.847116062624 1.44397530708449 0.149293206373659 0.999974290357699 -4.59473690563623 4 "TLL1"
"ENSG00000271746" 93.8338465237389 -421.755116342241 1.44389564481156 0.149315608796538 0.999974290357699 -4.59473698670099 1 "RP1-202O8.3"
"ENSG00000259680" 139.172571981455 -361.391957569851 1.44388211199675 0.149319414716064 0.999974290357699 -4.59473700047163 16 "RP11-812E19.9"
"ENSG00000110665" -130.897457818325 -89.5732231382991 -1.44386966280612 0.149322915946625 0.999974290357699 -4.59473701313948 11 "C11orf21"
"ENSG00000079134" -54.7113287100437 872.28888202001 -1.4437630875983 0.149352891901664 0.999974290357699 -4.59473712158216 18 "THOC1"
"ENSG00000173391" -84.9111681089446 375.097832688759 -1.44353402002836 0.149417336344928 0.999974290357699 -4.59473735463689 12 "OLR1"
"ENSG00000273767" -219.40789740417 -23.1490016521493 -1.44341374068586 0.149451183503308 0.999974290357699 -4.59473747699512 10 "ZNRD1-AS1_2"
"ENSG00000160299" -87.2089600251998 461.305630318801 -1.44335311972417 0.149468244742967 0.999974290357699 -4.59473753866008 21 "PCNT"
"ENSG00000244563" -120.55290685351 -274.459698356215 -1.44327648031953 0.149489816366039 0.999974290357699 -4.59473761661571 2 "AC006011.4"
"ENSG00000257529" 146.472852440856 -69.6556260452016 1.44318916935506 0.149514394605549 0.999974290357699 -4.59473770542122 23 "RPL36A-HNRNPH2"
"ENSG00000161664" -107.202391570615 -184.347246627185 -1.44317340264082 0.149518833301787 0.999974290357699 -4.59473772145727 17 "ASB16"
"ENSG00000073712" -56.7371908817768 838.85112410098 -1.4430429880366 0.149555551907351 0.999974290357699 -4.59473785409288 14 "FERMT2"
"ENSG00000249096" -224.198858252366 30.9356071945267 -1.4430418242527 0.149555879605094 0.999974290357699 -4.5947378552765 4 "RP11-290F5.1"
"ENSG00000227825" -101.702512967999 162.396137274991 -1.44302203642665 0.149561451536257 0.999974290357699 -4.59473787540025 12 "SLC9A7P1"
"ENSG00000239857" -125.282873770419 73.8514899558366 -1.44296220142115 0.149578301070333 0.999974290357699 -4.59473793624942 7 "GET4"
"ENSG00000178149" -98.498112261435 -18.5624574406337 -1.44273441637882 0.149642458611812 0.999974290357699 -4.59473816787267 3 "DALRD3"
"ENSG00000264578" -110.885840077172 -54.715011858781 -1.44262118743728 0.149674358311429 0.999974290357699 -4.59473828299614 8 "RP11-360L9.8"
"ENSG00000129353" -94.0718444828435 270.111177808995 -1.44248165338125 0.149713676037825 0.999974290357699 -4.59473842485261 19 "SLC44A2"
"ENSG00000155974" -128.503541163926 926.331240888013 -1.44179725698406 0.149906638784176 0.999974290357699 -4.59473912044413 12 "GRIP1"
"ENSG00000232859" -79.3952766411581 298.117692782598 -1.44176486528907 0.149915776201058 0.999974290357699 -4.59473915335766 17 "LYRM9"
"ENSG00000263963" 162.129440197246 -421.709307518275 1.44146167476275 0.150001324278528 0.999974290357699 -4.59473946139687 5 "MIR4461"
"ENSG00000234332" 158.374247156256 -191.027744500695 1.44128182104053 0.150052089346627 0.999974290357699 -4.59473964409669 1 "BCAS2P2"
"ENSG00000115694" -94.6457734948335 510.228821892807 -1.44090014864787 0.150159862774836 0.999974290357699 -4.59474003173448 2 "STK25"
"ENSG00000159210" -83.8844775418557 -57.3538235885875 -1.44049374314747 0.15027468518124 0.999974290357699 -4.59474044438067 17 "SNF8"
"ENSG00000240567" 170.625706432055 -277.516604913147 1.44042068776986 0.1502953327517 0.999974290357699 -4.59474051854573 3 "LINC02067"
"ENSG00000143376" -96.5059561479289 569.327289294116 -1.44033288950865 0.150320149958527 0.999974290357699 -4.59474060767262 1 "SNX27"
"ENSG00000188856" 191.318459509781 -272.031955800628 1.44000541834654 0.150412741151792 0.999974290357699 -4.59474094005233 8 "RPSAP47"
"ENSG00000226823" 93.0526176715558 87.562765830103 1.4393493216614 0.150598381097406 0.999974290357699 -4.59474160575935 9 "SUGT1P1"
"ENSG00000161013" -108.448824362133 84.507680454649 -1.43900092873404 0.150697028646032 0.999974290357699 -4.59474195913384 5 "MGAT4B"
"ENSG00000144596" -101.452725156697 155.924637771447 -1.43900017659782 0.150697241667008 0.999974290357699 -4.59474195989661 3 "GRIP2"
"ENSG00000230091" -177.780711181439 -253.420306710765 -1.4389285365324 0.150717532712274 0.999974290357699 -4.59474203255063 10 "TMEM254-AS1"
"ENSG00000154305" -83.9404106845799 689.06618297586 -1.43851810971499 0.150833820609057 0.999974290357699 -4.59474244871719 1 "MIA3"
"ENSG00000234936" -103.187577325925 53.6060668276752 -1.43832690776315 0.150888018039008 0.999974290357699 -4.59474264255314 2 "AC010883.5"
"ENSG00000077935" -263.289204491319 0.908812566279986 -1.43831953018469 0.150890109559465 0.999974290357699 -4.59474265003189 22 "SMC1B"
"ENSG00000112701" -63.7057619656278 768.71785334626 -1.43831140271848 0.150892413696398 0.999974290357699 -4.59474265827068 6 "SENP6"
"ENSG00000283929" 228.923889707621 -28.2605539696939 1.43825365454708 0.150908786079037 0.999974290357699 -4.59474271680876 17 "MIR5010"
"ENSG00000114388" -110.997365025014 30.5816406135231 -1.43822984739425 0.150915536121929 0.999974290357699 -4.59474274094092 3 "NPRL2"
"ENSG00000198948" -83.9947080773566 254.818495290889 -1.43780420121488 0.151036258536291 0.999974290357699 -4.59474317233092 4 "MFAP3L"
"ENSG00000112992" -71.8882669462201 601.131602236195 -1.43779460686313 0.151038980550904 0.999974290357699 -4.59474318205325 5 "NNT"
"ENSG00000248795" 150.471881798299 -339.491701406733 1.43747390388215 0.151129988796024 0.999974290357699 -4.59474350699864 4 "RP11-173E2.1"
"ENSG00000139324" -86.4826451202955 115.651078623774 -1.43744797992827 0.151137347256872 0.999974290357699 -4.59474353326238 12 "TMTC3"
"ENSG00000121864" -68.7291173495088 815.12211888299 -1.43689501393723 0.15129437070594 0.999974290357699 -4.59474409336551 3 "ZNF639"
"ENSG00000107185" -120.623248307454 -118.268998609153 -1.43663163689185 0.151369204585663 0.999974290357699 -4.59474436006734 9 "RGP1"
"ENSG00000258302" -65.2970797456684 160.026117063762 -1.4366284539958 0.151370109121547 0.999974290357699 -4.59474436329012 12 "RP11-981P6.1"
"ENSG00000107164" -91.9121918744869 285.933108145287 -1.436616345075 0.151373550350316 0.999974290357699 -4.59474437555068 9 "FUBP3"
"ENSG00000213080" 148.720989870549 32.4613789002246 1.43641739639934 0.151430098041357 0.999974290357699 -4.59474457697676 1 "RP11-312J18.5"
"ENSG00000278643" 177.152751244938 -243.31449151498 1.43628647199995 0.151467319819527 0.999974290357699 -4.59474470951641 19 "uc_338"
"ENSG00000171724" 154.751932744225 -10.4867966706674 1.43625694405913 0.151475715572248 0.999974290357699 -4.59474473940697 16 "VAT1L"
"ENSG00000255967" 114.7677473675 -166.781229196561 1.43578351750699 0.15161037465495 0.999974290357699 -4.59474521856549 12 "HADHAP2"
"ENSG00000283969" -142.946588021422 -65.7664873507196 -1.43541431571733 0.151715451994092 0.999974290357699 -4.59474559212916 7 "MIR6838"
"ENSG00000261054" 167.221432232501 100.880042830688 1.43522680359038 0.151768840508694 0.999974290357699 -4.59474578182052 15 "RP11-6O2.4"
"ENSG00000213856" 112.530137419438 -148.299810402276 1.43503907543876 0.151822304898164 0.999974290357699 -4.59474597170579 23 "VDAC1P2"
"ENSG00000108700" 109.641324306172 -260.868556173112 1.43489686219067 0.151862816357581 0.999974290357699 -4.59474611553691 17 "CCL8"
"ENSG00000042088" -98.0173462783253 497.549699345958 -1.43485657280632 0.151874294859864 0.999974290357699 -4.594746156282 14 "TDP1"
"ENSG00000145882" -101.005277424313 103.228864133887 -1.43477465658265 0.151897634949677 0.999974290357699 -4.59474623912152 5 "PCYOX1L"
"ENSG00000131746" -151.570997485853 -83.9108773141078 -1.434670733433 0.151927249332973 0.999974290357699 -4.59474634420917 17 "TNS4"
"ENSG00000169635" -143.985478158285 39.7678231509036 -1.43411719548639 0.152085062132883 0.999974290357699 -4.59474690382362 22 "HIC2"
"ENSG00000240919" 280.66860006235 -356.365712225166 1.4340612487412 0.152101019422087 0.999974290357699 -4.59474696037268 8 "RP11-400K9.1"
"ENSG00000213280" 227.580383188226 -320.185920493692 1.43385404904081 0.152160128639009 0.999974290357699 -4.59474716978406 7 "RP11-212P7.1"
"ENSG00000155506" -90.257043314404 668.48975149787 -1.43381706849989 0.152170680163981 0.999974290357699 -4.59474720715625 5 "LARP1"
"ENSG00000213380" -111.835028077874 48.4908428444853 -1.43360658291949 0.152230747894854 0.999974290357699 -4.59474741985266 16 "COG8"
"ENSG00000130940" -99.495071665332 430.667542782106 -1.43359596438458 0.152233778659286 0.999974290357699 -4.59474743058195 1 "CASZ1"
"ENSG00000178971" -80.8595250171422 481.887342927068 -1.43357790951559 0.152238932023455 0.999974290357699 -4.59474744882486 17 "CTC1"
"ENSG00000237188" 98.5515665911158 -186.919209726928 1.4334230761577 0.152283131257651 0.999974290357699 -4.59474760526178 1 "RP11-337C18.8"
"ENSG00000214561" 101.468671569275 -88.6879142675545 1.43326592047616 0.152328003444059 0.999974290357699 -4.59474776402806 6 "RBBP4P4"
"ENSG00000109066" -88.8672567298754 -166.04807969621 -1.43319209427749 0.152349086298432 0.999974290357699 -4.59474783860493 17 "TMEM104"
"ENSG00000173947" -209.1135826239 -166.547776168296 -1.43316485666883 0.152356865217849 0.999974290357699 -4.59474786611853 1 "PIFO"
"ENSG00000159885" 123.730756317821 -0.374464726855385 1.43303624264503 0.152393600809189 0.999974290357699 -4.59474799602889 19 "ZNF222"
"ENSG00000124535" -83.7216235432917 299.505871154652 -1.43286563030518 0.152442342668356 0.999974290357699 -4.59474816834308 6 "WRNIP1"
"ENSG00000277039" 121.155892668252 2.21079277110551 1.43258720593812 0.152521910651357 0.999974290357699 -4.59474844950132 5 "Metazoa_SRP"
"ENSG00000078674" -73.274342897157 957.588627575204 -1.4325083736079 0.15254444507254 0.999974290357699 -4.59474852909788 8 "PCM1"
"ENSG00000205702" -112.493503985737 137.181411873021 -1.43209314255234 0.152663181853065 0.999974290357699 -4.59474894828327 22 "CYP2D7"
"ENSG00000180370" -64.326131746792 406.363904486865 -1.43208604589536 0.15266521177976 0.999974290357699 -4.59474895544644 3 "PAK2"
"ENSG00000101888" 89.8765837325793 214.663098314539 1.43190795776649 0.152716158823982 0.999974290357699 -4.59474913519299 23 "NXT2"
"ENSG00000230568" 182.073901504057 -89.7423232803105 1.43184172229816 0.152735110623956 0.999974290357699 -4.59474920203967 20 "SF3A3P1"
"ENSG00000139970" -100.830212871909 594.938866553216 -1.43167242120352 0.152783560505221 0.999974290357699 -4.59474937288915 14 "RTN1"
"ENSG00000095370" -113.007211698759 302.547856014699 -1.43163366136519 0.152794654283284 0.999974290357699 -4.59474941200064 9 "SH2D3C"
"ENSG00000185736" -79.2400939199976 533.270261450713 -1.43126221348398 0.152901000657463 0.999974290357699 -4.59474978676581 10 "ADARB2"
"ENSG00000204652" -268.109388255047 -127.086831949716 -1.43098233250457 0.152981168509773 0.999974290357699 -4.59475006908298 17 "RPS26P8"
"ENSG00000253683" 87.4424241845198 -459.436970267435 1.43092079988994 0.152998797934108 0.999974290357699 -4.59475013114391 5 "CTB-79E8.3"
"ENSG00000114062" -71.9485568328282 982.398319888332 -1.4307685977583 0.153042411318254 0.999974290357699 -4.59475028464155 15 "UBE3A"
"ENSG00000277383" 173.829115599747 -198.744101168598 1.4301600551249 0.1532168834117 0.999974290357699 -4.59475089820301 19 "CTD-3001H11.2"
"ENSG00000239415" -100.192779386114 -28.1960638206981 -1.42992862101286 0.15328327647849 0.999974290357699 -4.59475113147838 21 "AP001469.9"
"ENSG00000204564" -81.7043975895831 90.1824990554252 -1.42973416283204 0.153339078968479 0.999974290357699 -4.5947513274547 6 "C6orf136"
"ENSG00000159079" -106.986711883271 153.37039157658 -1.42971278430309 0.153345214780792 0.999974290357699 -4.59475134899861 21 "C21orf59"
"ENSG00000173821" -70.2451698706014 949.649289695578 -1.4296194509701 0.153372004401921 0.999974290357699 -4.59475144304993 17 "RNF213"
"ENSG00000144744" -80.8753392112322 463.002771702224 -1.42927575849926 0.153470685786382 0.999974290357699 -4.59475178933413 3 "UBA3"
"ENSG00000273657" 97.906533301773 -388.873834985917 1.42903083621314 0.153541037693477 0.999974290357699 -4.5947520360533 19 "MIR6792"
"ENSG00000164620" -83.6592771312639 -103.608637703731 -1.42902996213862 0.153541288808195 0.999974290357699 -4.59475203693368 5 "RELL2"
"ENSG00000273226" -95.1535382260568 80.1005572073748 -1.42899803561188 0.153550461262175 0.999974290357699 -4.59475206909137 9 "RP11-513M16.8"
"ENSG00000278389" 289.466371377831 -41.9983276180845 1.42895441026904 0.153562995447774 0.999974290357699 -4.59475211303138 16 "RP11-626G11.6"
"ENSG00000259773" 96.4287114375316 8.81042559000515 1.42895293646199 0.153563418907262 0.999974290357699 -4.59475211451575 15 "RP11-507J18.2"
"ENSG00000204338" -155.411690273362 -229.694174102092 -1.42891531659168 0.153574228283648 0.999974290357699 -4.59475215240595 6 "CYP21A1P"
"ENSG00000234009" 190.667054139232 -192.88204592157 1.42889627861788 0.153579698715578 0.999974290357699 -4.59475217158034 22 "RPL5P34"
"ENSG00000282939" 194.846384060177 -119.63632372928 1.42889468135178 0.153580157685853 0.999974290357699 -4.594752173189 7 "TRBV7-2"
"ENSG00000231655" 212.550524902356 -43.3112632036339 1.42871099251436 0.153632947172094 0.999974290357699 -4.59475235818078 2 "AC011742.3"
"ENSG00000197912" -79.6393425686019 1056.20171690503 -1.42867933986794 0.153642045076808 0.999974290357699 -4.59475239005554 16 "SPG7"
"ENSG00000217716" 84.5754531170664 -514.46821398212 1.42855869108752 0.153676726863012 0.999974290357699 -4.59475251154465 9 "RPS10P3"
"ENSG00000250571" -97.209010825641 -91.147739793912 -1.42850338922437 0.153692625971266 0.999974290357699 -4.59475256722835 8 "GLI4"
"ENSG00000135047" 119.290266756328 63.3354789567627 1.42848500545262 0.15369791152434 0.999974290357699 -4.59475258573854 9 "CTSL"
"ENSG00000163975" -115.489975718367 -193.819539906141 -1.42776456262726 0.153905156535018 0.999974290357699 -4.59475331095199 3 "MELTF"
"ENSG00000065361" -148.205326892233 438.065259054484 -1.4277002010749 0.153923681353815 0.999974290357699 -4.5947533757222 12 "ERBB3"
"ENSG00000125743" 103.147002592646 -394.701745485855 1.42766176524781 0.153934744929238 0.999974290357699 -4.59475341440069 19 "SNRPD2"
"ENSG00000183134" -136.647039955847 -299.475784046026 -1.4274595339391 0.153992966261075 0.999974290357699 -4.59475361789178 11 "PTGDR2"
"ENSG00000267080" -95.8055871677794 -230.708691647927 -1.42744717794084 0.153996524031977 0.999974290357699 -4.59475363032391 17 "ASB16-AS1"
"ENSG00000220744" 167.695240974856 -51.2260659263053 1.42724336350517 0.1540552191478 0.999974290357699 -4.59475383537752 6 "RPL5P18"
"ENSG00000240135" 161.325440533196 -54.6419094523696 1.4272431345958 0.154055285079416 0.999974290357699 -4.59475383560783 3 "PSMD12P"
"ENSG00000266192" 205.080422450138 82.7171230310169 1.42705822988122 0.154108549278953 0.999974290357699 -4.59475402161178 11 "MIR1260B"
"ENSG00000139352" -308.857008964348 -214.963792453175 -1.42694488679061 0.154141206161652 0.999974290357699 -4.59475413561693 12 "ASCL1"
"ENSG00000217078" -204.355726539667 -77.5907201752401 -1.42685127063405 0.154168183214013 0.999974290357699 -4.59475422977319 6 "RP1-13D10.3"
"ENSG00000005206" -122.418750148086 191.259991400511 -1.42642616043916 0.15429073104604 0.999974290357699 -4.59475465725943 19 "SPPL2B"
"ENSG00000279619" 124.347825632944 -66.2025961074269 1.42640171647941 0.154297779837704 0.999974290357699 -4.59475468183617 19 "CTD-2527I21.5"
"ENSG00000240230" -117.649722427597 -110.330260631818 -1.42633105331315 0.154318158027988 0.999974290357699 -4.59475475288096 7 "COX19"
"ENSG00000283796" -181.580844768695 -215.938320739079 -1.42607776374994 0.154391219760772 0.999974290357699 -4.59475500750972 17 "MIR6510"
"ENSG00000259321" -163.144805018319 -20.4538728135692 -1.42601852498155 0.154408311068821 0.999974290357699 -4.59475506705526 14 "RP11-468E2.5"
"ENSG00000088812" -99.9170762200397 -83.9736539786972 -1.42597362676672 0.154421265863777 0.999974290357699 -4.59475511218442 20 "ATRN"
"ENSG00000131094" 127.722840755324 -273.80434546784 1.4258556024407 0.154455324194316 0.999974290357699 -4.59475523080898 17 "C1QL1"
"ENSG00000236683" 110.499030142581 -243.319504424785 1.42558677907768 0.154532920026541 0.999974290357699 -4.59475550096347 23 "HMGA1P1"
"ENSG00000267282" 106.320266153035 -174.604665248536 1.42514994675472 0.154659074948429 0.999974290357699 -4.59475593985166 19 "CTB-129P6.4"
"ENSG00000266527" -90.3012103021322 -12.3299853120089 -1.42514845295412 0.154659506484868 0.999974290357699 -4.59475594135232 17 "RP11-138P22.1"
"ENSG00000224864" 90.8287916573094 -470.831235226205 1.4251069219765 0.154671504524409 0.999974290357699 -4.59475598307185 19 "CTC-260E6.2"
"ENSG00000163464" -186.023007892522 -44.0592162056235 -1.42510300474175 0.154672636225597 0.999974290357699 -4.59475598700682 2 "CXCR1"
"ENSG00000219932" 83.8862032453301 -477.808542367777 1.42506452082124 0.15468375468412 0.999974290357699 -4.59475602566418 10 "RPL12P8"
"ENSG00000124574" -79.2014065830453 169.653029333658 -1.4246730729046 0.154796883191 0.999974290357699 -4.59475641881851 6 "ABCC10"
"ENSG00000275630" 103.948208674937 -299.401006447989 1.42455116378505 0.154832127808205 0.999974290357699 -4.5947565412374 14 "RP6-65G23.5"
"ENSG00000160862" 65.6390328865205 -281.038789380741 1.42447126543269 0.154855230189203 0.999974290357699 -4.59475662146417 7 "AZGP1"
"ENSG00000243297" 142.620704232502 61.9326242553554 1.42393688500934 0.1550098122584 0.999974290357699 -4.59475715792721 19 "RPL31P61"
"ENSG00000196368" 151.00016670126 -4.38912078262805 1.42393206555526 0.155011206932893 0.999974290357699 -4.59475716276458 23 "NUDT11"
"ENSG00000256825" 134.777922971747 -60.5534824569126 1.42388298206822 0.155025411469058 0.999974290357699 -4.59475721202924 12 "CTD-2140B24.4"
"ENSG00000141401" -147.803341023924 -0.0338776344015196 -1.42382357076611 0.15504260615329 0.999974290357699 -4.59475727165758 18 "IMPA2"
"ENSG00000204172" -177.206605178628 -106.490205423346 -1.42377011922279 0.155058077218458 0.999974290357699 -4.59475732530235 10 "AGAP9"
"ENSG00000113194" -84.5379534175154 281.37721545373 -1.42351649068338 0.155131503723017 0.999974290357699 -4.59475757982051 5 "FAF2"
"ENSG00000108298" 137.285165303841 -234.065625207647 1.42350826077535 0.155133886758543 0.999974290357699 -4.59475758807852 17 "RPL19"
"ENSG00000172830" -102.855978869518 60.2084513657684 -1.4232145182187 0.155218960508912 0.999974290357699 -4.59475788279391 11 "SSH3"
"ENSG00000258940" 96.4045430240337 -326.036003571809 1.42302508614117 0.155273842680729 0.999974290357699 -4.59475807282154 14 "RP11-407N17.5"
"ENSG00000201176" -91.7928200332908 254.298280833115 -1.42290910487826 0.155307452007031 0.999974290357699 -4.59475818915504 4 "RNU6-853P"
"ENSG00000026297" -93.7835430998527 616.286630885102 -1.42285861122112 0.155322085909178 0.999974290357699 -4.59475823979919 6 "RNASET2"
"ENSG00000172250" 93.876268633971 75.2248806330895 1.42254627770051 0.155412628687282 0.999974290357699 -4.59475855302407 22 "SERHL"
"ENSG00000130244" -88.9598081551858 -76.8831955471357 -1.42249361728436 0.155427898441816 0.999974290357699 -4.59475860582806 19 "FAM98C"
"ENSG00000155393" -85.5752421441293 330.015713442568 -1.422395714857 0.155456289897019 0.999974290357699 -4.59475870399234 16 "HEATR3"
"ENSG00000171853" -62.9509209689513 620.050908556601 -1.42237416397557 0.155462540127906 0.999974290357699 -4.59475872559995 2 "TRAPPC12"
"ENSG00000261332" -83.802048063734 19.586637127819 -1.42182967473414 0.155620517481372 0.999974290357699 -4.59475927141585 16 "RP11-297C4.1"
"ENSG00000232098" -117.41041138279 -97.0368598755514 -1.42151400586434 0.155712161134227 0.999974290357699 -4.59475958775947 19 "CTD-2619J13.14"
"ENSG00000167434" -123.282755134744 -17.3415402107418 -1.4211179487687 0.155827200833066 0.999974290357699 -4.59475998456521 17 "CA4"
"ENSG00000174080" 107.185050195291 72.9437975330749 1.42096566113054 0.155871451875703 0.999974290357699 -4.59476013711165 11 "CTSF"
"ENSG00000171115" -85.8191268098868 174.542115917642 -1.42061058774101 0.155974664602484 0.999974290357699 -4.59476049272599 7 "GIMAP8"
"ENSG00000224251" -126.206356998724 52.8881576298172 -1.42016269171597 0.156104933156846 0.999974290357699 -4.59476094117939 10 "RP11-499O7.7"
"ENSG00000202150" 130.82389093589 86.1034219232952 1.42010457579182 0.156121841977218 0.999974290357699 -4.59476099935734 20 "RNU6-407P"
"ENSG00000267533" -128.37655172585 -169.726199998639 -1.42004683176388 0.156138643974179 0.999974290357699 -4.59476105716078 18 "RP11-815J4.7"
"ENSG00000224318" -207.843640251811 77.1517663123958 -1.42002844115449 0.156143995447721 0.999974290357699 -4.59476107556985 3 "CHL1-AS2"
"ENSG00000277452" -106.24822186417 -320.318891316884 -1.42001432775704 0.156148102392271 0.999974290357699 -4.59476108969712 1 "RN7SL473P"
"ENSG00000171121" -64.4026475141303 568.86632153116 -1.41973164452046 0.156230379435386 0.999974290357699 -4.59476137263128 3 "KCNMB3"
"ENSG00000225165" -281.275282502183 -249.420247430104 -1.41939772105196 0.156327612801335 0.999974290357699 -4.59476170677947 5 "CTD-2538A21.1"
"ENSG00000283822" 84.7175211923996 -358.790663952904 1.41932540936454 0.156348674910772 0.999974290357699 -4.59476177912969 19 "MIR639"
"ENSG00000126653" -84.5900645868426 264.647855332287 -1.41921395684624 0.156381141733603 0.999974290357699 -4.59476189063435 17 "NSRP1"
"ENSG00000213228" 83.9260757172106 -458.071802166326 1.41893561329452 0.156462247359861 0.999974290357699 -4.59476216907047 17 "RPL12P38"
"ENSG00000245937" -61.7873028272891 363.056654607871 -1.41890825591465 0.1564702206643 0.999974290357699 -4.59476219643401 5 "LINC01184"
"ENSG00000165684" -131.288951746217 -157.469547886875 -1.41872054663488 0.156524936840029 0.999974290357699 -4.59476238417174 9 "SNAPC4"
"ENSG00000215305" -109.166647529037 103.865718752107 -1.41810466542642 0.156704564850557 0.999974290357699 -4.59476299997432 20 "VPS16"
"ENSG00000198964" -65.3811345255759 732.577780037396 -1.41782583271968 0.156785940761433 0.999974290357699 -4.59476327868478 10 "SGMS1"
"ENSG00000279483" 76.9114652756661 -490.495495790165 1.41775211806681 0.156807459376943 0.999974290357699 -4.59476335235798 7 "RP11-84E17.1"
"ENSG00000211772" -310.18471469681 -27.1054930975209 -1.41756237592047 0.156862858804133 0.999974290357699 -4.59476354197636 7 "TRBC2"
"ENSG00000106554" 84.0084510285158 126.216321336144 1.41715971769739 0.156980473087166 0.999974290357699 -4.59476394428881 7 "CHCHD3"
"ENSG00000262402" 176.904886026521 -35.5381467837622 1.41711188615962 0.156994448872742 0.999974290357699 -4.59476399207184 17 "RP11-667K14.8"
"ENSG00000248873" 166.714717661857 -160.251990561241 1.41695486677376 0.157040334649234 0.999974290357699 -4.59476414892063 5 "SERBP1P6"
"ENSG00000042832" -202.537069528995 723.349220985643 -1.41657584155256 0.157151139190874 0.999974290357699 -4.59476452746354 8 "TG"
"ENSG00000171097" -118.456354527835 257.711332706122 -1.41628988957868 0.157234773937337 0.999974290357699 -4.5947648129855 9 "KYAT1"
"ENSG00000067900" -52.4454956529782 913.9898962329 -1.41594199633846 0.157336570761276 0.999974290357699 -4.59476516027897 18 "ROCK1"
"ENSG00000269392" 132.8825053995 -208.203503227693 1.41590203484346 0.157348267075137 0.999974290357699 -4.59476520016621 19 "CTB-191K22.6"
"ENSG00000213889" -111.508529667803 -0.816713001127903 -1.41552300605462 0.157459237711395 0.999974290357699 -4.59476557843529 19 "PPM1N"
"ENSG00000160883" -118.648534409877 -60.740882256946 -1.41539311015682 0.157497281825637 0.999974290357699 -4.59476570804782 5 "HK3"
"ENSG00000110880" -69.3263429465605 662.993920858537 -1.41511490503021 0.157578786473953 0.999974290357699 -4.59476598560668 12 "CORO1C"
"ENSG00000229156" 212.107894664605 -3.87198315992804 1.41508619749981 0.157587198628274 0.999974290357699 -4.59476601424439 9 "RP11-250H24.2"
"ENSG00000258520" 138.646103175437 -67.2268708627027 1.41452324693913 0.157752228716237 0.999974290357699 -4.59476657571134 14 "RP11-363J20.2"
"ENSG00000170545" 90.1043249822717 -264.773402791412 1.41450903920766 0.157756395438926 0.999974290357699 -4.59476658987877 12 "SMAGP"
"ENSG00000236320" -109.39364574696 264.657672758469 -1.41444044598632 0.157776513051708 0.999974290357699 -4.59476665827544 17 "SLFN14"
"ENSG00000271576" 134.623011939863 -101.212621890808 1.4143748116514 0.157795764680965 0.999974290357699 -4.59476672371876 1 "RP11-486G15.2"
"ENSG00000113248" 57.0855817883663 131.779793366654 1.41423265439535 0.157837467857789 0.999974290357699 -4.59476686545179 5 "PCDHB15"
"ENSG00000054803" 191.357875750911 -112.699394267594 1.41420323102116 0.157846100528657 0.999974290357699 -4.59476689478571 20 "CBLN4"
"ENSG00000138592" -94.6655931025969 704.95660823514 -1.41409714554725 0.157877228453536 0.999974290357699 -4.59476700054323 15 "USP8"
"ENSG00000196301" 141.315923663763 -271.576723329343 1.41404902139961 0.157891350725472 0.999974290357699 -4.59476704851609 6 "HLA-DRB9"
"ENSG00000148343" -99.9858980358726 240.331920345207 -1.4138916690425 0.157937533259059 0.999974290357699 -4.59476720536253 9 "MIGA2"
"ENSG00000109065" -107.551047866243 150.617465043692 -1.41380180267189 0.157963913422051 0.999974290357699 -4.59476729493223 17 "NAT9"
"ENSG00000272686" 128.088700836056 -113.75775607433 1.41363700186597 0.158012299191329 0.999974290357699 -4.59476745917438 7 "RP11-390E23.6"
"ENSG00000079277" -93.4309315842161 634.69959882126 -1.4136108339771 0.158019983158947 0.999974290357699 -4.59476748525178 1 "MKNK1"
"ENSG00000269983" -107.402891581425 51.0314517564762 -1.41350058561209 0.158052359726025 0.999974290357699 -4.59476759511387 5 "RP11-497H16.9"
"ENSG00000260810" -210.807016128801 -121.818299986564 -1.41331237941132 0.158107641760237 0.999974290357699 -4.59476778264115 14 "CTD-2547L24.4"
"ENSG00000172650" -85.2737064031356 126.238848560074 -1.41329448159519 0.15811289967176 0.999974290357699 -4.59476780047314 10 "AGAP5"
"ENSG00000265590" -86.4013007630816 258.997003586003 -1.41326318243577 0.15812209486748 0.999974290357699 -4.59476783165659 21 "AP000275.65"
"ENSG00000167487" 105.949391990939 -158.063107305551 1.41325663812485 0.158124017533371 0.999974290357699 -4.59476783817663 19 "KLHL26"
"ENSG00000221394" -120.635486380281 -109.592663716757 -1.41318641098146 0.158144650820368 0.999974290357699 -4.59476790814142 5 "MIR1229"
"ENSG00000233730" -218.138064974511 -168.258868227935 -1.41289474137742 0.158230367521262 0.999974290357699 -4.59476819868466 1 "LINC01765"
"ENSG00000149782" -99.7950764283383 -75.0199523174742 -1.41284029838459 0.158246371290281 0.999974290357699 -4.59476825291085 11 "PLCB3"
"ENSG00000232172" 341.996382596253 -104.131737187376 1.41260448311624 0.158315704466752 0.999974290357699 -4.59476848776327 9 "RP11-57C19.2"
"ENSG00000237883" -113.839917884771 67.8093903023931 -1.41254175684177 0.158334150801664 0.999974290357699 -4.59476855022697 2 "DGUOK-AS1"
"ENSG00000188315" -96.9098132623723 104.939278237857 -1.41197104214207 0.158502059656939 0.999974290357699 -4.59476911842657 3 "C3orf62"
"ENSG00000100124" -88.7173073157859 57.6835117209123 -1.41191999668952 0.158517084222303 0.999974290357699 -4.59476916923606 22 "ANKRD54"
"ENSG00000272625" -85.2195997826476 195.824684354003 -1.41190789428283 0.158520646566912 0.999974290357699 -4.59476918128228 18 "RP11-737O24.5"
"ENSG00000221540" -122.57255358742 -347.819146699681 -1.41187110603559 0.158531475564236 0.999974290357699 -4.59476921789895 17 "MIR1180"
"ENSG00000110917" -100.681115505672 80.1663068210687 -1.4117042203682 0.158580607120843 0.999974290357699 -4.59476938399477 12 "MLEC"
"ENSG00000125485" -91.4052491211277 110.40721801776 -1.41169947083203 0.158582005565255 0.999974290357699 -4.59476938872159 9 "DDX31"
"ENSG00000152700" -81.4969438973293 399.225905069701 -1.41161018171851 0.15860829742439 0.999974290357699 -4.59476947757987 5 "SAR1B"
"ENSG00000284503" 82.2213804298933 -246.008395404217 1.4114858189252 0.158644922508464 0.999974290357699 -4.59476960133338 12 "MIR3652"
"ENSG00000259847" 111.086295056698 -52.4227953829696 1.41124353696547 0.158716293449162 0.999974290357699 -4.59476984239739 16 "LINC02126"
"ENSG00000088899" -113.089950139725 -71.9269931507668 -1.41121937076443 0.158723413617158 0.999974290357699 -4.59476986643988 20 "LZTS3"
"ENSG00000247134" 140.133606260613 -315.334324497201 1.41108304782824 0.158763583436935 0.999974290357699 -4.5947700020573 8 "RP11-11N9.4"
"ENSG00000214784" 151.731204665479 -100.77428409202 1.4109484588254 0.158803249892446 0.999974290357699 -4.59477013593713 5 "AC010468.1"
"ENSG00000270001" 87.6795677735439 -323.90721043115 1.41092375507018 0.158810531470611 0.999974290357699 -4.59477016050935 20 "RP11-218C14.8"
"ENSG00000075945" -71.5863953922711 443.313164285716 -1.41081618355233 0.158842241766392 0.999974290357699 -4.59477026750312 1 "KIFAP3"
"ENSG00000258691" 113.78047943583 -213.240461010802 1.41076354978644 0.158857759076382 0.999974290357699 -4.59477031985126 14 "RP11-404P21.8"
"ENSG00000165568" -91.3940629578898 257.156530729885 -1.41061515209098 0.158901515379889 0.999974290357699 -4.59477046743332 10 "AKR1E2"
"ENSG00000232545" 137.695411903823 -202.390953543258 1.41047538896163 0.158942734071342 0.999974290357699 -4.59477060641429 22 "KB-318B8.7"
"ENSG00000135720" -60.8595969638152 716.544235387269 -1.41027622511145 0.159001485133804 0.999974290357699 -4.59477080444004 16 "DYNC1LI2"
"ENSG00000231916" 313.244899037094 -137.944756906099 1.41018086834804 0.15902962012298 0.999974290357699 -4.59477089924217 7 "AC006033.22"
"ENSG00000183955" -92.1766783915341 258.934003897437 -1.409803566646 0.159140979936987 0.999974290357699 -4.59477127428725 12 "KMT5A"
"ENSG00000213160" -68.5082678243469 486.187308508851 -1.40970926359228 0.159168822526209 0.999974290357699 -4.59477136801077 2 "KLHL23"
"ENSG00000213337" -103.200358347791 -100.916853526117 -1.40966785823173 0.159181048456231 0.999974290357699 -4.59477140915978 2 "ANKRD39"
"ENSG00000116353" -57.0450667169379 419.236329766654 -1.40963331094967 0.159191249918561 0.999974290357699 -4.5947714434922 1 "MECR"
"ENSG00000276107" -135.444541218278 35.1281959615135 -1.40958180727943 0.159206459351345 0.999974290357699 -4.59477149467404 15 "CTD-2033D15.2"
"ENSG00000070367" -60.6720593903012 737.836196358403 -1.40915414659169 0.159332793447186 0.999974290357699 -4.59477191959133 14 "EXOC5"
"ENSG00000087470" -67.3166178922489 762.995480441421 -1.4090587345338 0.159360989239181 0.999974290357699 -4.59477201437399 12 "DNM1L"
"ENSG00000237418" 94.5000550837072 86.1364870470687 1.40877018989258 0.159446281833482 0.999974290357699 -4.59477230097667 3 "AC069257.6"
"ENSG00000163093" -88.3846358103262 205.792613965166 -1.40870965735602 0.159464179391971 0.999974290357699 -4.59477236109446 2 "BBS5"
"ENSG00000183049" -159.98215031884 10.734097990346 -1.40836110765727 0.15956726417175 0.999974290357699 -4.59477270720642 10 "CAMK1D"
"ENSG00000087365" -71.7215827069911 703.875687680088 -1.4082289774349 0.159606355349571 0.999974290357699 -4.59477283839051 11 "SF3B2"
"ENSG00000168427" -123.276406619257 -76.2604082909744 -1.40814257851043 0.159631920693344 0.999974290357699 -4.59477292416422 2 "KLHL30"
"ENSG00000267348" -100.382914961746 -191.154107456821 -1.40805670611452 0.159657333314778 0.999974290357699 -4.59477300940999 19 "CTB-179K24.3"
"ENSG00000230979" 77.7785464680301 -529.797259186533 1.40794235862955 0.159691177465226 0.999974290357699 -4.59477312291514 2 "AC079250.1"
"ENSG00000125746" -81.4960999259007 496.672929097573 -1.40789676157365 0.159704674632151 0.999974290357699 -4.59477316817374 19 "EML2"
"ENSG00000270236" 162.43828532548 40.0839909545072 1.40784599262118 0.159719703747926 0.999974290357699 -4.59477321856423 9 "RP11-265B8.5"
"ENSG00000123415" -69.4661492346095 144.306062074062 -1.40770705119871 0.159760840013668 0.999974290357699 -4.59477335646055 12 "SMUG1"
"ENSG00000147133" -68.6500650394075 1009.64459591289 -1.40738675004073 0.15985570190318 0.999974290357699 -4.59477367430155 23 "TAF1"
"ENSG00000102921" -80.9009935805934 594.410064186682 -1.40726822652223 0.159890815205933 0.999974290357699 -4.59477379189656 16 "N4BP1"
"ENSG00000129055" 82.005137417159 50.2404693583008 1.40703101725043 0.159961107436535 0.999974290357699 -4.59477402721832 3 "ANAPC13"
"ENSG00000180340" 93.70782168763 -282.054001244288 1.40697671392059 0.159977202438813 0.999974290357699 -4.59477408108399 17 "FZD2"
"ENSG00000272904" -124.634373187062 -208.456494191023 -1.40696312962695 0.15998122888916 0.999974290357699 -4.59477409455852 9 "RP11-392E22.11"
"ENSG00000095539" -125.493928618601 120.861956298093 -1.40675862168231 0.160041855318009 0.999974290357699 -4.5947742973981 10 "SEMA4G"
"ENSG00000071127" -138.326528642907 262.326716878525 -1.40648478372608 0.160123061916558 0.999974290357699 -4.59477456895654 4 "WDR1"
"ENSG00000107960" 94.4460907937468 354.827274100926 1.40636820686981 0.160157642240065 0.999974290357699 -4.59477468454713 10 "STN1"
"ENSG00000248854" 230.026039339373 -149.671728428344 1.40624344788307 0.160194655908216 0.999974290357699 -4.59477480824013 5 "HNRNPH1P3"
"ENSG00000119915" 174.152429419532 -248.685084691123 1.4061894863778 0.160210667290474 0.999974290357699 -4.59477486173727 10 "ELOVL3"
"ENSG00000254694" 106.09176906689 44.8209655946282 1.40618518618101 0.16021194329102 0.999974290357699 -4.59477486600036 11 "RP11-50B3.4"
"ENSG00000152953" 102.673733711727 490.297168992834 1.4058542506483 0.16031016514242 0.999974290357699 -4.59477519404263 4 "STK32B"
"ENSG00000274576" 119.237813357844 -385.83421911223 1.40584542157578 0.160312786240967 0.999974290357699 -4.59477520279339 14 "IGHV2-70"
"ENSG00000107984" 92.3490875001349 -300.651622031535 1.4054793984277 0.160421476607077 0.999974290357699 -4.59477556552554 10 "DKK1"
"ENSG00000162928" -82.4875592869205 256.988447098455 -1.40507654646591 0.160541167812405 0.999974290357699 -4.59477596464761 2 "PEX13"
"ENSG00000180611" 263.285795611708 154.58785064668 1.40498450311756 0.160568524273347 0.999974290357699 -4.59477605582291 3 "MB21D2"
"ENSG00000239617" -163.570488817583 30.9013557546421 -1.40487287996995 0.160601704840055 0.999974290357699 -4.59477616638554 12 "RP11-302B13.1"
"ENSG00000243147" 188.400171888928 -139.781513037532 1.40465445557338 0.160666647667498 0.999974290357699 -4.59477638270951 2 "MRPL33"
"ENSG00000281550" 173.397770092657 -317.712949205448 1.40448451489287 0.160717188880279 0.999974290357699 -4.59477655099303 15 "RP11-294C11.5"
"ENSG00000100722" -76.8129237358606 773.492529623545 -1.40447255201632 0.160720747153655 0.999974290357699 -4.59477656283848 14 "ZC3H14"
"ENSG00000132749" -136.99583227979 318.56463775245 -1.4043976178573 0.160743037149328 0.999974290357699 -4.59477663703498 11 "TESMIN"
"ENSG00000242314" 187.427750704577 -417.687625533131 1.40426295984836 0.160783098551334 0.999974290357699 -4.5947767703574 12 "RPL12P32"
"ENSG00000134323" -210.371448271597 -38.9727640270568 -1.40426081869642 0.160783735615365 0.999974290357699 -4.59477677247727 2 "MYCN"
"ENSG00000185504" -100.57427593287 -115.680125045684 -1.40424754486109 0.160787685066258 0.999974290357699 -4.59477678561872 17 "FAAP100"
"ENSG00000260389" 146.17332520767 -107.072811847127 1.40424352958412 0.160788879772308 0.999974290357699 -4.59477678959397 18 "WBP11P1"
"ENSG00000139722" -145.921609738762 280.616556518882 -1.40419383792819 0.160803665590906 0.999974290357699 -4.59477683878895 12 "VPS37B"
"ENSG00000165185" 176.049411579724 54.6317228251377 1.40377525385602 0.16092825672533 0.999974290357699 -4.59477725312104 9 "KIAA1958"
"ENSG00000160321" 60.9128138664089 284.072874333233 1.40352391002016 0.161003104096337 0.999974290357699 -4.59477750185319 19 "ZNF208"
"ENSG00000237804" 85.067844022009 -460.990645264414 1.40347668202916 0.161017171003725 0.999974290357699 -4.59477754858561 2 "HNRNPA1P39"
"ENSG00000134480" -50.0345502261131 711.335688050076 -1.40332449079358 0.161062507658407 0.999974290357699 -4.59477769916906 5 "CCNH"
"ENSG00000279161" 94.8791887528902 -79.4307292418323 1.40321411010531 0.161095395305559 0.999974290357699 -4.59477780837357 19 "CTB-12A17.2"
"ENSG00000077514" -87.8467113720146 472.785505879242 -1.40286953147408 0.161198094358385 0.999974290357699 -4.59477814922605 11 "POLD3"
"ENSG00000171681" -60.7687049203306 1015.65248547306 -1.40280901777891 0.1612161351242 0.999974290357699 -4.59477820907694 12 "ATF7IP"
"ENSG00000142700" -296.128556963772 -136.308543727801 -1.40272465541392 0.161241288373717 0.999974290357699 -4.59477829251085 1 "DMRTA2"
"ENSG00000259093" 254.188413589057 -261.447062803645 1.40241051885712 0.161334976597653 0.999974290357699 -4.59477860314694 14 "RP11-1112J20.2"
"ENSG00000118873" -59.8650500159628 936.422604114848 -1.40239934511747 0.161338309817648 0.999974290357699 -4.59477861419486 1 "RAB3GAP2"
"ENSG00000177025" -110.413484598654 -32.8818679634533 -1.40239415149235 0.161339859137209 0.999974290357699 -4.59477861932999 19 "C19orf18"
"ENSG00000232472" 131.955645145283 -290.390672600406 1.40227962630891 0.161374026211965 0.999974290357699 -4.59477873256061 23 "EEF1B2P3"
"ENSG00000197879" -91.198382591692 584.264397420775 -1.40209851449356 0.161428069710438 0.999974290357699 -4.59477891160658 17 "MYO1C"
"ENSG00000226688" -52.2771388760471 542.909899181548 -1.40204259394997 0.161444759086575 0.999974290357699 -4.59477896688465 10 "ENTPD1-AS1"
"ENSG00000227586" 237.082347238815 -497.919244846925 1.40190814452427 0.16148489059925 0.999974290357699 -4.5947790997805 10 "RPS26P39"
"ENSG00000197937" -72.5596517116447 211.430612513322 -1.40173636651356 0.161536175227549 0.999974290357699 -4.59477926955533 19 "ZNF347"
"ENSG00000104886" -122.718353941185 -42.2585403511887 -1.4016830344572 0.161552100115239 0.999974290357699 -4.59477932226125 19 "PLEKHJ1"
"ENSG00000238105" -78.9321152045021 295.027465633558 -1.40089673815715 0.161787025197738 0.999974290357699 -4.59478009909698 12 "GOLGA2P5"
"ENSG00000100092" -120.813160860307 -33.4077624230497 -1.40075037850403 0.161830782222864 0.999974290357699 -4.59478024364819 22 "SH3BP1"
"ENSG00000133316" -134.374110812526 52.1123884837675 -1.40066484230038 0.161856359058096 0.999974290357699 -4.59478032812062 11 "WDR74"
"ENSG00000227155" -78.9581783128179 520.722196228822 -1.40037027464218 0.161944463399483 0.999974290357699 -4.5947806189859 9 "RP11-165F24.3"
"ENSG00000282772" 111.578696628736 13.1252731104674 1.40007274307859 0.162033491076066 0.999974290357699 -4.59478091271656 10 "RP11-753C18.12"
"ENSG00000185046" -59.5574653519176 1180.93394536337 -1.39992183566517 0.162078659889274 0.999974290357699 -4.59478106167271 12 "ANKS1B"
"ENSG00000273302" -69.8251645512157 224.130249660527 -1.39964261516645 0.162162259823672 0.999974290357699 -4.59478133724091 2 "RP11-493E12.2"
"ENSG00000260037" -84.4024669664602 183.055752681124 -1.39937053859058 0.162243752215876 0.999974290357699 -4.59478160570652 15 "CTD-2524L6.3"
"ENSG00000228737" -127.74457702723 -30.4308175673792 -1.39932060455538 0.162258711825649 0.999974290357699 -4.59478165497219 5 "AC008781.7"
"ENSG00000262979" -456.718696080791 -23.4666297126073 -1.39928129562973 0.162270489020167 0.999974290357699 -4.59478169375385 17 "CTD-2047H16.2"
"ENSG00000256417" 234.103295043791 100.34012129172 1.39901239174479 0.162351071613935 0.999974290357699 -4.59478195902149 12 "RP11-1038A11.3"
"ENSG00000174171" -108.669970941505 -54.4191148434878 -1.39894050892435 0.162372617910468 0.999974290357699 -4.5947820299238 15 "RP11-23P13.6"
"ENSG00000079950" -74.3246275593834 257.094344883055 -1.39892515379113 0.162377220768384 0.999974290357699 -4.59478204506904 6 "STX7"
"ENSG00000139687" -69.2251363090487 461.442913780176 -1.39883315629005 0.162404800025731 0.999974290357699 -4.59478213580543 13 "RB1"
"ENSG00000072163" -105.013810687888 550.663318755898 -1.39877796106398 0.162421348299186 0.999974290357699 -4.59478219024124 2 "LIMS2"
"ENSG00000223442" -72.125766390125 82.5757684426956 -1.39862533997861 0.162467112799681 0.999974290357699 -4.59478234075125 5 "TH2LCRR"
"ENSG00000188517" -148.243557010527 290.883447516574 -1.39858077782351 0.162480476913376 0.999974290357699 -4.594782384694 4 "COL25A1"
"ENSG00000113088" -104.677479713283 263.359046588178 -1.39821152549758 0.162591247046074 0.999974290357699 -4.59478274876048 5 "GZMK"
"ENSG00000121892" -81.1130083491893 818.393924253261 -1.39763961748297 0.162762923561548 0.999974290357699 -4.59478331244934 4 "PDS5A"
"ENSG00000221125" -135.858530642149 -307.403949070838 -1.39748931320087 0.162808064948106 0.999974290357699 -4.59478346055579 19 "U3"
"ENSG00000259982" -190.677867927873 -194.536184908677 -1.39730499034578 0.162863436169985 0.999974290357699 -4.59478364216188 16 "CDC37P1"
"ENSG00000258509" 109.227569316865 -448.472676665171 1.39723671379253 0.16288395029629 0.999974290357699 -4.5947837094261 14 "RP11-857B24.3"
"ENSG00000139351" -67.016192067124 235.515285453909 -1.39707843524111 0.162931513612467 0.999974290357699 -4.59478386534547 12 "SYCP3"
"ENSG00000198911" -207.386290999278 232.955289434899 -1.39705364758384 0.162938963350281 0.999974290357699 -4.59478388976203 22 "SREBF2"
"ENSG00000176945" -166.04699359773 103.787876790389 -1.39703011528029 0.162946036039606 0.999974290357699 -4.59478391294171 3 "MUC20"
"ENSG00000230673" 106.800787403086 58.4698922499905 1.39697734736322 0.162961896405405 0.999974290357699 -4.59478396491744 23 "PABPC1P3"
"ENSG00000197757" 112.57680233738 174.668781516203 1.39689699633045 0.162986049624774 0.999974290357699 -4.59478404405848 12 "HOXC6"
"ENSG00000082805" -69.4285924533956 1096.77311461483 -1.39672609025318 0.163037432352541 0.999974290357699 -4.594784212376 12 "ERC1"
"ENSG00000229473" -67.5781666792729 188.194217700943 -1.39664657892273 0.163061341522315 0.999974290357699 -4.59478429067605 13 "RGS17P1"
"ENSG00000051596" -82.5446800084744 118.813214014984 -1.39656137170752 0.163086966395207 0.999974290357699 -4.59478437458044 5 "THOC3"
"ENSG00000171657" 130.529475191889 -15.9246783286823 1.39645624465413 0.163118586074799 0.999974290357699 -4.59478447809306 23 "GPR82"
"ENSG00000104412" -73.6512282673371 530.060299478806 -1.39628595920975 0.163169813659072 0.999974290357699 -4.59478464574714 8 "EMC2"
"ENSG00000168385" -65.1276789294261 746.734685847194 -1.39625288442743 0.163179765075537 0.999974290357699 -4.59478467830849 2 "SEPT2"
"ENSG00000273628" -251.514639104404 -191.962375340332 -1.3960505915103 0.163240640195006 0.999974290357699 -4.59478487744462 13 "RP11-756A22.7"
"ENSG00000230470" 170.863657541968 -188.830987237729 1.39599358555897 0.16325779784581 0.999974290357699 -4.59478493355591 1 "GS1-115G20.1"
"ENSG00000028528" -76.2983996668451 551.470606743967 -1.39564643284262 0.163362313297817 0.999974290357699 -4.59478527521108 15 "SNX1"
"ENSG00000269656" 132.850241604084 -164.10325267429 1.3954705051271 0.163415298240068 0.999974290357699 -4.59478544832084 19 "GLTSCR2-AS1"
"ENSG00000196924" -104.616006381618 504.226178433192 -1.3954385459464 0.163424924924397 0.999974290357699 -4.59478547976585 23 "FLNA"
"ENSG00000272620" 102.051991507602 102.92282658535 1.39537015179824 0.163445527921277 0.999974290357699 -4.59478554705711 4 "AFAP1-AS1"
"ENSG00000112282" -82.4141676502956 387.132248677442 -1.39535615961149 0.163449743157981 0.999974290357699 -4.59478556082324 6 "MED23"
"ENSG00000244052" 158.134893049961 29.5193991236982 1.39507125710231 0.163535589750257 0.999974290357699 -4.59478584109395 8 "RPL5P24"
"ENSG00000100170" -348.172296546962 67.5716278217025 -1.3950589902085 0.163539286765745 0.999974290357699 -4.59478585316016 22 "SLC5A1"
"ENSG00000267938" 196.917712093827 -157.303655487688 1.39492503039029 0.163579663894879 0.999974290357699 -4.59478598492146 19 "EIF1P6"
"ENSG00000224677" 79.2244440724967 -475.656649770099 1.39487826702689 0.163593760718934 0.999974290357699 -4.59478603091446 15 "PDIA3P2"
"ENSG00000088876" 74.4893528402185 206.743490520339 1.39481090192358 0.163614069554883 0.999974290357699 -4.59478609716702 20 "ZNF343"
"ENSG00000145416" -97.3480629268374 405.642086183053 -1.39473765925224 0.163636152487335 0.999974290357699 -4.59478616919657 4 "MARCH1"
"ENSG00000181359" 158.125257555651 -39.3790254762871 1.39464199798032 0.163664998101475 0.999974290357699 -4.59478626326774 4 "HSP90AA6P"
"ENSG00000186654" -100.336308201452 126.255135185063 -1.39462725819286 0.163669443065388 0.999974290357699 -4.59478627776196 22 "PRR5"
"ENSG00000157870" -92.4784147539663 -159.849805864141 -1.3945836445039 0.163682595843176 0.999974290357699 -4.59478632064818 1 "FAM213B"
"ENSG00000005156" -97.1608955666274 422.954713884187 -1.3941199884709 0.163822472077456 0.999974290357699 -4.59478677648835 17 "LIG3"
"ENSG00000204196" 141.462965069709 -354.64800151192 1.39381823225982 0.163913554709307 0.999974290357699 -4.59478707307748 2 "RPL12P16"
"ENSG00000279691" 94.7932881135591 -216.003892824208 1.39357829020584 0.163986006547724 0.999974290357699 -4.59478730886579 5 "RP11-485M7.2"
"ENSG00000189283" -92.5919407973906 270.947163829367 -1.39333246055164 0.164060261268061 0.999974290357699 -4.59478755039819 3 "FHIT"
"ENSG00000182108" -108.616973107032 -99.8715074169465 -1.39303726907082 0.164149459662513 0.999974290357699 -4.59478784037406 16 "DEXI"
"ENSG00000163872" -90.0695119673161 386.875349184479 -1.39298225930126 0.164166086084797 0.999974290357699 -4.59478789440513 3 "YEATS2"
"ENSG00000027001" -61.1950977547966 231.009413595244 -1.39289368764091 0.16419285909025 0.999974290357699 -4.59478798139663 13 "MIPEP"
"ENSG00000180346" 97.9307341332113 -300.952160655266 1.39285027962689 0.164205981455175 0.999974290357699 -4.59478802402824 4 "TIGD2"
"ENSG00000107404" -111.057245125784 -39.6179338474935 -1.39280345998104 0.16422013605396 0.999974290357699 -4.59478807000895 1 "DVL1"
"ENSG00000248578" 118.361754780858 16.1763979625665 1.39277504677668 0.164228726433864 0.999974290357699 -4.59478809791234 8 "NPM1P21"
"ENSG00000199691" -108.239623283026 58.170843797275 -1.39249663122162 0.164312919881378 0.999974290357699 -4.59478837130232 20 "RN7SKP173"
"ENSG00000255641" -67.4715805264532 219.542849108577 -1.39243757690949 0.164330782218907 0.999974290357699 -4.59478842928376 12 "RP11-277P12.6"
"ENSG00000276505" -172.221750380134 -170.831088993254 -1.39208763917463 0.164436659044212 0.999974290357699 -4.59478877281404 11 "CMB9-94B1.2"
"ENSG00000254483" 153.006530797015 -158.438329082434 1.39172661843364 0.164545943111591 0.999974290357699 -4.59478912713521 9 "RP11-23J9.6"
"ENSG00000169398" -55.6815596830452 1529.75660210947 -1.39165585298953 0.164567370844052 0.999974290357699 -4.59478919657677 8 "PTK2"
"ENSG00000183508" -119.268487086308 -143.899543683254 -1.39164527374763 0.164570574412946 0.999974290357699 -4.59478920695782 1 "FAM46C"
"ENSG00000218069" 199.326030354425 -167.600092856671 1.39120173800851 0.164704926723439 0.999974290357699 -4.59478964211346 6 "RSL24D1P1"
"ENSG00000228302" -93.7140798712384 -138.391545295148 -1.3908035321129 0.164825618610772 0.999974290357699 -4.59479003267908 10 "RP11-186N15.3"
"ENSG00000209042" 77.2805662908049 -195.911797661308 1.39057030569229 0.164896338005006 0.999974290357699 -4.59479026137945 20 "SNORD12C"
"ENSG00000134516" -74.8492815151449 794.73445292442 -1.39040089302026 0.164947722022956 0.999974290357699 -4.59479042748075 5 "DOCK2"
"ENSG00000154928" -73.3247179350887 484.497587730849 -1.39011576799481 0.165034229673109 0.999974290357699 -4.59479070698755 3 "EPHB1"
"ENSG00000180376" -65.9349800165992 718.952030385384 -1.38970864628301 0.165157810774395 0.999974290357699 -4.59479110598917 3 "CCDC66"
"ENSG00000242262" 133.872580849125 44.2906457155968 1.38957749714985 0.165197635738989 0.999974290357699 -4.59479123449797 4 "RP11-100N21.1"
"ENSG00000232829" -233.02610166161 -218.68271515745 -1.38956362391065 0.165201848933767 0.999974290357699 -4.59479124809119 3 "GSTO3P"
"ENSG00000225792" -74.8025170709867 374.314156309389 -1.38949222069109 0.165223534818596 0.999974290357699 -4.59479131805121 7 "AC004540.4"
"ENSG00000283769" -130.186262443648 -167.005540921353 -1.38947328007943 0.165229287635705 0.999974290357699 -4.59479133660837 9 "WI2-1959D15.3"
"ENSG00000041357" -87.4652395352352 167.450506917333 -1.38933466995993 0.16527139217928 0.999974290357699 -4.59479147240482 15 "PSMA4"
"ENSG00000107672" -72.3926411089329 344.660331934923 -1.38899123010235 0.165375751179961 0.999974290357699 -4.59479180881572 10 "NSMCE4A"
"ENSG00000177853" -80.8758552145879 193.973332943272 -1.38891692002179 0.165398337878148 0.999974290357699 -4.59479188159417 10 "ZNF518A"
"ENSG00000130695" -98.740116042954 150.234952696269 -1.38853462298984 0.165514574619765 0.999974290357699 -4.5947922559507 1 "CEP85"
"ENSG00000126264" -108.143500108027 -376.17938333472 -1.38813509338142 0.165636116744052 0.999974290357699 -4.59479264707323 19 "HCST"
"ENSG00000272934" -149.651460740496 -223.121136061644 -1.38788987923604 0.165710747425475 0.999974290357699 -4.59479288707245 9 "RP11-392E22.10"
"ENSG00000261723" 113.855851208185 -111.02929967939 1.38755024770076 0.165814155837367 0.999974290357699 -4.59479321941207 16 "CTD-2196E14.3"
"ENSG00000115165" -57.8561626159719 483.982271604233 -1.38741768625997 0.165854530334219 0.999974290357699 -4.59479334910563 2 "CYTIP"
"ENSG00000228830" 165.237514080529 -26.9480271480178 1.3873188316435 0.165884643503847 0.999974290357699 -4.59479344581368 1 "RP4-781K5.2"
"ENSG00000134326" 116.382050201558 -23.1890979975617 1.38712876461134 0.16594255345594 0.999974290357699 -4.59479363173429 2 "CMPK2"
"ENSG00000162194" -94.0374222252349 -82.5753739978668 -1.38697365065536 0.165989825141901 0.999974290357699 -4.59479378344574 11 "LBHD1"
"ENSG00000224237" -243.424291743964 -206.603716390626 -1.38679837738279 0.166043252691747 0.999974290357699 -4.59479395485419 3 "MINOS1P3"
"ENSG00000256453" -131.488504848474 -75.4881707325797 -1.38662020271702 0.166097577947716 0.999974290357699 -4.59479412907815 5 "DND1"
"ENSG00000059769" -147.292487104622 -87.8620471788898 -1.38636877157737 0.16617426182049 0.999974290357699 -4.59479437489661 9 "DNAJC25"
"ENSG00000176428" 111.823547346752 -204.644545914212 1.38596906078552 0.16629622438662 0.999974290357699 -4.59479476559423 7 "VPS37D"
"ENSG00000279228" 94.3394637271868 -182.913969962307 1.38592928246404 0.16630836551901 0.999974290357699 -4.5947948044695 16 "RP11-345J4.4"
"ENSG00000205221" -141.067622017085 129.586478998176 -1.38558825105106 0.166412482494297 0.999974290357699 -4.59479513771362 2 "VIT"
"ENSG00000053770" -71.0568873751178 376.996472108426 -1.38548370250372 0.166444411030996 0.999974290357699 -4.59479523985863 14 "AP5M1"
"ENSG00000101966" -76.3432132629321 396.566839360087 -1.38540897877913 0.166467234064713 0.999974290357699 -4.59479531285982 23 "XIAP"
"ENSG00000264349" 157.545399764279 -296.376454012555 1.38533933872949 0.166488506504024 0.999974290357699 -4.59479538089095 1 "MIR4258"
"ENSG00000169752" -73.5075867415416 566.297529929127 -1.38504856558208 0.166577349002318 0.999974290357699 -4.59479566491018 15 "NRG4"
"ENSG00000214753" -76.6952681034505 82.6039767498892 -1.38498309578481 0.166597357497931 0.999974290357699 -4.59479572885113 11 "HNRNPUL2"
"ENSG00000107614" -80.0784887309869 424.788220922704 -1.38477043146774 0.166662363218736 0.999974290357699 -4.59479593652891 10 "TRDMT1"
"ENSG00000255587" -164.061379555768 12.4400160464048 -1.3847669888338 0.166663415695894 0.999974290357699 -4.59479593989056 6 "RAB44"
"ENSG00000180818" 292.213885863329 -45.0618684908093 1.3846257232588 0.166706607527199 0.999974290357699 -4.59479607782596 12 "HOXC10"
"ENSG00000181381" -80.6009171874125 786.252907475399 -1.38435248738047 0.166790173106517 0.999974290357699 -4.5947963445813 4 "DDX60L"
"ENSG00000228218" 141.098856044597 -82.8223479522141 1.38407631911638 0.166874667591785 0.999974290357699 -4.5947966141466 17 "ATF4P3"
"ENSG00000153187" -51.3114006621301 895.924423259125 -1.38394912479104 0.166913593913661 0.999974290357699 -4.59479673828202 1 "HNRNPU"
"ENSG00000236533" 116.253614485637 -353.707080481426 1.38379711996057 0.166960122171745 0.999974290357699 -4.59479688661637 2 "AC009413.2"
"ENSG00000211861" 220.385248459767 -175.267773200394 1.38359382966313 0.167022364043842 0.999974290357699 -4.59479708497287 14 "TRAJ28"
"ENSG00000159184" -327.143326535221 -6.39148267988251 -1.38343750291827 0.167070238863772 0.999974290357699 -4.59479723748592 17 "HOXB13"
"ENSG00000134330" -50.6346429047085 580.674102483298 -1.38342287531522 0.167074719073148 0.999974290357699 -4.59479725175587 2 "IAH1"
"ENSG00000170486" -117.024683969754 18.7365712560246 -1.38312996697266 0.167164451439556 0.999974290357699 -4.59479753746986 12 "KRT72"
"ENSG00000188185" -107.931107697818 96.8608338512146 -1.38304143513795 0.16719158027978 0.999974290357699 -4.5947976238155 7 "LINC00265"
"ENSG00000103260" -96.1965258821617 -256.306781098646 -1.38303434212978 0.167193753936189 0.999974290357699 -4.59479763073309 16 "METRN"
"ENSG00000136929" -188.938490400747 153.057779632602 -1.38285947812992 0.167247347841207 0.999974290357699 -4.59479780126199 9 "HEMGN"
"ENSG00000232043" 116.995337534596 -37.6121126681462 1.38278872770822 0.167269035749321 0.999974290357699 -4.59479787025241 20 "RP4-530I15.9"
"ENSG00000166685" -82.6158811576379 196.074054985771 -1.38254897561378 0.167342545360526 0.999974290357699 -4.59479810401441 17 "COG1"
"ENSG00000099364" -114.571236040402 -56.2861476169712 -1.38202941837547 0.167501928619631 0.999974290357699 -4.59479861045358 16 "FBXL19"
"ENSG00000118965" -62.2285055370346 482.878150930216 -1.38171276148103 0.167599124713395 0.999974290357699 -4.59479891902327 2 "WDR35"
"ENSG00000256690" -83.7198210814352 -348.252762850696 -1.38168789719939 0.167606758466142 0.999974290357699 -4.59479894324956 11 "RP11-727F15.9"
"ENSG00000152463" -135.711828930683 162.889527466377 -1.38155304785706 0.167648164043802 0.999974290357699 -4.59479907463146 10 "OLAH"
"ENSG00000246627" 83.7379818817662 16.9556299829243 1.38144636987735 0.167680925043175 0.999974290357699 -4.59479917855734 12 "CACNA1C-AS1"
"ENSG00000122035" 197.661376569815 -105.056355692536 1.3813431240272 0.16771263661994 0.999974290357699 -4.59479927913208 13 "RASL11A"
"ENSG00000227036" -102.683886718603 1451.73506691474 -1.3811400289781 0.167775029683503 0.999974290357699 -4.59479947695128 17 "LINC00511"
"ENSG00000274211" -111.867905121369 -33.279917227665 -1.38102162826123 0.167811411767681 0.999974290357699 -4.59479959226295 17 "SOCS7"
"ENSG00000158186" -94.278408485033 288.504679605237 -1.38092253112846 0.167841866827221 0.999974290357699 -4.59479968876723 3 "MRAS"
"ENSG00000136732" 161.836475476247 -185.878755358979 1.38080421041465 0.167878235230774 0.999974290357699 -4.59479980398306 2 "GYPC"
"ENSG00000272967" 104.319292056878 -315.622469839488 1.38074915148764 0.167895160793012 0.999974290357699 -4.59479985759393 3 "RP11-190C22.9"
"ENSG00000253341" 110.591957616617 36.8333418263818 1.38048219233281 0.167977244426701 0.999974290357699 -4.59480011750193 8 "RP11-730G20.2"
"ENSG00000211725" 225.58189186145 -179.714779684043 1.38045908306699 0.167984351400621 0.999974290357699 -4.59480013999846 7 "TRBV5-5"
"ENSG00000213269" 216.822718683973 -335.0985561617 1.38028885930409 0.168036708625793 0.999974290357699 -4.59480030569744 23 "AC004386.4"
"ENSG00000092531" -79.564471069232 658.385486007304 -1.37995317389056 0.168139994349609 0.999974290357699 -4.59480063240085 15 "SNAP23"
"ENSG00000143476" 126.611724172864 273.536213089851 1.37973138275595 0.168208262604045 0.999974290357699 -4.59480084821445 1 "DTL"
"ENSG00000138382" -74.8720946511014 149.238335887531 -1.37967069474284 0.168226946267489 0.999974290357699 -4.59480090726095 2 "METTL5"
"ENSG00000134830" -84.8145595897627 -216.974245023034 -1.37943757203757 0.168298730915214 0.999974290357699 -4.59480113405388 19 "C5AR2"
"ENSG00000115464" -59.2852264721179 1353.41605433476 -1.3792797844723 0.168347330961709 0.999974290357699 -4.59480128753583 2 "USP34"
"ENSG00000103160" -84.4007319570415 117.785330320792 -1.37920728774509 0.168369664173021 0.999974290357699 -4.59480135804849 16 "HSDL1"
"ENSG00000230433" -73.242280268271 170.909530687458 -1.37896825679501 0.168443315412975 0.999974290357699 -4.59480159051176 6 "RP1-20B11.2"
"ENSG00000242660" 133.952556798376 -475.008109273295 1.37891313063908 0.168460304560211 0.999974290357699 -4.59480164411766 17 "RP11-1094M14.1"
"ENSG00000059691" -69.625847161901 253.381472421868 -1.37887855404711 0.168470961263479 0.999974290357699 -4.59480167773956 4 "GATB"
"ENSG00000121905" 75.0248921984891 -209.637769368758 1.37876909381463 0.168504700877802 0.999974290357699 -4.59480178417217 1 "HPCA"
"ENSG00000283791" 118.920158834118 -325.688564028249 1.3784959254276 0.168588923461716 0.999974290357699 -4.59480204974841 11 "MIR612"
"ENSG00000250509" -67.9687672793544 -248.926969302902 -1.37832206296704 0.168642544787673 0.999974290357699 -4.59480221875164 5 "CTC-573N18.1"
"ENSG00000258695" 181.505502306681 -30.8826784345813 1.37823474451764 0.168669479713992 0.999974290357699 -4.59480230362176 14 "RP3-414A15.2"
"ENSG00000228703" -94.3467824083984 -75.8151351189544 -1.37796541615527 0.168752579218627 0.999974290357699 -4.59480256536492 1 "RP5-1160K1.6"
"ENSG00000199687" 69.874581185355 -407.663926015766 1.37795194196335 0.168756737401298 0.999974290357699 -4.59480257845826 2 "RNU1-38P"
"ENSG00000274092" 108.459356933902 -128.823713421538 1.37751322319185 0.168892169665046 0.999974290357699 -4.59480300470902 16 "CTD-3203P2.3"
"ENSG00000272666" -154.270207277682 -199.385860633482 -1.37750546740257 0.16889456460854 0.999974290357699 -4.5948030122432 22 "CTA-384D8.35"
"ENSG00000253920" 176.383471844719 -463.416162325275 1.37746335719178 0.168907568447365 0.999974290357699 -4.59480305314944 22 "IGLV3-31"
"ENSG00000250764" -317.61426781687 -262.712716161219 -1.37739438155223 0.168928870088985 0.999974290357699 -4.5948031201502 5 "CTD-2152M20.2"
"ENSG00000081307" -81.5672074733857 662.166404471891 -1.37732811940424 0.168949335630191 0.999974290357699 -4.59480318451212 3 "UBA5"
"ENSG00000284047" -100.963125672967 -353.228865571335 -1.37724333857021 0.168975523520443 0.999974290357699 -4.59480326685718 7 "MIR6836"
"ENSG00000102043" 54.3313753630018 358.104479486903 1.3770002388661 0.16905063134102 0.999974290357699 -4.59480350294486 23 "MTMR8"
"ENSG00000229196" 95.8085008662851 -313.479722016578 1.37678811568885 0.169116189199509 0.999974290357699 -4.59480370891585 7 "RP11-775D22.2"
"ENSG00000264370" -114.030085775819 98.438849383058 -1.37650365361964 0.169204133809815 0.999974290357699 -4.59480398507871 2 "MIR3125"
"ENSG00000272777" -168.801694114147 -33.8175538904758 -1.37613276120011 0.169318850973755 0.999974290357699 -4.59480434506552 4 "RP11-571L19.8"
"ENSG00000155158" -70.7647536535422 359.859959194108 -1.37610430217848 0.169327655775171 0.999974290357699 -4.59480437268381 9 "TTC39B"
"ENSG00000059588" -71.872877203337 408.040020242024 -1.37600037231432 0.169359813066295 0.999974290357699 -4.59480447353863 1 "TARBP1"
"ENSG00000259295" 118.019756048922 -156.944380173128 1.37589076956301 0.169393730599353 0.999974290357699 -4.59480457989017 15 "CSPG4P12"
"ENSG00000139266" -120.225914397915 -29.2222522492407 -1.37527000322489 0.169585928579376 0.999974290357699 -4.59480518208511 12 "MARCH9"
"ENSG00000104341" 150.879705877189 -4.89577209704578 1.37508900174348 0.169642000039828 0.999974290357699 -4.59480535762104 8 "LAPTM4B"
"ENSG00000255310" -96.9198111418171 76.9662882702403 -1.37506893044101 0.169648218677337 0.999974290357699 -4.59480537708493 8 "AF131215.2"
"ENSG00000103569" -160.220787647299 -94.4503218584137 -1.37502207841452 0.169662735381228 0.999974290357699 -4.59480542251784 15 "AQP9"
"ENSG00000177303" -116.151573969111 106.417279748562 -1.37397737532 0.169986670393888 0.999974290357699 -4.59480643518092 17 "CASKIN2"
"ENSG00000214914" 130.4966909932 -2.69764497302564 1.37394622919152 0.169996335121341 0.999974290357699 -4.59480646536015 21 "RPL23AP3"
"ENSG00000159086" -50.4690806786069 693.492301452505 -1.37379334712919 0.170043780824991 0.999974290357699 -4.59480661348647 21 "PAXBP1"
"ENSG00000272345" -148.377543622227 -322.069176197688 -1.37359101157222 0.170106589317658 0.999974290357699 -4.59480680950285 6 "RP1-30M3.5"
"ENSG00000090104" -85.7031583437532 177.132405809517 -1.37318908844571 0.170231404986418 0.999974290357699 -4.59480719878904 1 "RGS1"
"ENSG00000075711" -63.5760835004719 1214.52221836514 -1.37306575806749 0.170269718551192 0.999974290357699 -4.59480731821915 3 "DLG1"
"ENSG00000124614" 94.6292939958128 -436.160806081996 1.37295108755428 0.170305347672085 0.999974290357699 -4.5948074292538 6 "RPS10"
"ENSG00000283633" -121.263099180825 -32.8066853977205 -1.37248084491399 0.170451514715605 0.999974290357699 -4.59480788449084 22 "AC005301.9"
"ENSG00000253900" -64.8965334117764 199.072924632463 -1.37206777161011 0.170579989363319 0.999974290357699 -4.59480828425584 5 "CDH12P4"
"ENSG00000177694" 60.2672728998949 659.189257676781 1.37199617558832 0.170602264654292 0.999974290357699 -4.59480835353308 3 "NAALADL2"
"ENSG00000171649" 104.105600632583 -56.3629073236898 1.37196812323174 0.170610993031111 0.999974290357699 -4.59480838067599 19 "ZIK1"
"ENSG00000198663" -75.4835691559077 113.029669419767 -1.37192454195659 0.170624553833203 0.999974290357699 -4.59480842284323 6 "C6orf89"
"ENSG00000112182" 59.2475370682662 333.248126560887 1.37189726815941 0.170633040792657 0.999974290357699 -4.59480844923144 6 "BACH2"
"ENSG00000043514" -107.514760434547 118.589849756799 -1.37182059081122 0.170656902665394 0.999974290357699 -4.59480852341625 1 "TRIT1"
"ENSG00000102893" -67.5336595582593 787.151318783295 -1.37173806619046 0.17068258700058 0.999974290357699 -4.59480860325363 16 "PHKB"
"ENSG00000139734" 96.7281170242342 397.445250416748 1.37158053282434 0.170731624547879 0.999974290357699 -4.59480875564418 13 "DIAPH3"
"ENSG00000196663" -97.3233183964901 93.4133257118141 -1.37156876104007 0.170735289335654 0.999974290357699 -4.59480876703098 14 "TECPR2"
"ENSG00000230118" -174.202715655086 -119.740967762718 -1.37120773619383 0.170847712157708 0.999974290357699 -4.59480911620178 2 "AC092569.2"
"ENSG00000268628" 141.723254126103 -123.040691640196 1.37100015044281 0.170912379346319 0.999974290357699 -4.59480931693048 20 "RP1-122P22.4"
"ENSG00000196655" -118.000725064328 126.488177256936 -1.37079637369219 0.17097587782967 0.999974290357699 -4.59480951394676 11 "TRAPPC4"
"ENSG00000070778" -59.2372987828174 438.788963516278 -1.37058696712876 0.171041149061785 0.999974290357699 -4.59480971637607 14 "PTPN21"
"ENSG00000081181" 147.096660288412 33.860140537653 1.37046348276872 0.171079647436989 0.999974290357699 -4.59480983573173 14 "ARG2"
"ENSG00000196505" -57.2433501716221 604.88246569129 -1.37033167411907 0.171120748231118 0.999974290357699 -4.59480996312164 1 "GDAP2"
"ENSG00000273162" -95.617605347409 -406.287071457809 -1.37024776012292 0.171146918296005 0.999974290357699 -4.59481004421614 10 "RP11-108L7.15"
"ENSG00000179869" -85.1769810283194 517.655293091229 -1.36993192432845 0.17124544421682 0.999974290357699 -4.59481034939614 7 "ABCA13"
"ENSG00000226081" 81.7276363516489 128.348829728277 1.36989728296609 0.171256253284125 0.999974290357699 -4.59481038286467 23 "USP12PX"
"ENSG00000165650" -63.2205932088276 495.799576403167 -1.36959214739231 0.171351486185386 0.999974290357699 -4.59481067763223 10 "PDZD8"
"ENSG00000205116" 112.589893534912 -434.67694339102 1.36934683921713 0.171428075758718 0.999974290357699 -4.5948109145581 1 "TMEM88B"
"ENSG00000151694" -61.8170792444106 780.723581355026 -1.36929144275452 0.171445375075124 0.999974290357699 -4.59481096805588 2 "ADAM17"
"ENSG00000239246" 171.740050144273 -278.881474342622 1.36928252599175 0.171448159741782 0.999974290357699 -4.59481097666683 17 "RP11-464D20.2"
"ENSG00000121486" -76.0164212827106 369.539974881691 -1.36918777017537 0.17147775367288 0.999974290357699 -4.59481106816943 1 "TRMT1L"
"ENSG00000175877" -153.372221315145 -268.201140743922 -1.36918000838437 0.171480177988496 0.999974290357699 -4.59481107566441 7 "WBSCR28"
"ENSG00000256436" -68.179928412419 105.958794845722 -1.36912262622432 0.171498101514309 0.999974290357699 -4.59481113107314 12 "TAS2R31"
"ENSG00000220154" 259.860488420271 -228.121940253386 1.36907411277249 0.17151325596381 0.999974290357699 -4.59481117791635 6 "RP11-46B11.2"
"ENSG00000273382" 126.369259474859 -337.899489752845 1.36892084273362 0.171561140485299 0.999974290357699 -4.59481132589878 1 "RP5-1065J22.8"
"ENSG00000115904" -61.3123855117923 1037.14448388032 -1.36811716450296 0.171812389340881 0.999974290357699 -4.59481210158363 2 "SOS1"
"ENSG00000151116" -85.4026862467954 241.244481114213 -1.36781709495082 0.171906268944106 0.999974290357699 -4.59481239108598 11 "UEVLD"
"ENSG00000142347" -116.196277827869 492.118013969793 -1.36779797830818 0.171912251070717 0.999974290357699 -4.59481240952726 19 "MYO1F"
"ENSG00000275632" -156.842960503894 -206.661550256827 -1.36765043027936 0.171958428187887 0.999974290357699 -4.59481255185438 20 "RP5-967N21.11"
"ENSG00000186409" -65.376231652783 1032.87580685735 -1.36757041009086 0.171983475461294 0.999974290357699 -4.59481262903669 1 "CCDC30"
"ENSG00000140403" 87.3897818538311 197.345380351129 1.3675684821116 0.171984078975561 0.999974290357699 -4.59481263089628 15 "DNAJA4"
"ENSG00000223496" -137.165974967015 -208.746485890092 -1.36753885604186 0.171993353007395 0.999974290357699 -4.59481265947048 16 "EXOSC6"
"ENSG00000211637" 91.4850374759664 -418.715904473105 1.36751785266008 0.171999928053162 0.999974290357699 -4.59481267972782 22 "IGLV4-69"
"ENSG00000170788" -139.561465800481 -173.48501273835 -1.36746846709183 0.172015388800368 0.999974290357699 -4.59481272735799 10 "DYDC1"
"ENSG00000137411" -79.6944930526231 367.29491844607 -1.36734229078501 0.172054894548225 0.999974290357699 -4.59481284904155 6 "VARS2"
"ENSG00000264961" 190.421357626375 -135.577299074125 1.36702745291487 0.17215349983123 0.999974290357699 -4.59481315262071 17 "MIR4730"
"ENSG00000122432" -96.7093963361192 483.457375030356 -1.36700517276907 0.17216047944147 0.999974290357699 -4.5948131741015 1 "SPATA1"
"ENSG00000101391" -85.800641659142 314.303370525113 -1.36690280874477 0.172192549329016 0.999974290357699 -4.59481327278846 20 "CDK5RAP1"
"ENSG00000281809" 133.505236610241 7.5511480867614 1.36661925078631 0.172281409327158 0.999974290357699 -4.59481354612272 6 "LINC01394"
"ENSG00000227775" -95.8383864845473 98.0336963118773 -1.36647902077862 0.17232536662539 0.999974290357699 -4.59481368127598 1 "RP1-283E3.4"
"ENSG00000240356" -70.779231703584 330.644687576168 -1.36623997773684 0.172400317811352 0.999974290357699 -4.59481391163338 2 "RPL23AP7"
"ENSG00000008869" -72.1751951586561 436.798578780151 -1.36612370104026 0.172436784837186 0.999974290357699 -4.59481402367085 2 "HEATR5B"
"ENSG00000275322" -188.875487488952 87.8179716977007 -1.36606736253492 0.17245445595857 0.999974290357699 -4.59481407795202 15 "RP11-262A16.1"
"ENSG00000213235" 123.604693076833 -462.18836915948 1.36604024043455 0.172462963553982 0.999974290357699 -4.59481410408282 12 "EEF1A1P16"
"ENSG00000204628" 153.320896924425 188.715753358025 1.3660017766429 0.172475029323594 0.999974290357699 -4.59481414113994 5 "RACK1"
"ENSG00000257767" 192.569856497533 -118.403015361461 1.36597911292888 0.172482139037429 0.999974290357699 -4.59481416297437 12 "RP11-162P23.2"
"ENSG00000136866" 83.8912398690475 -76.9853809761289 1.36595187265492 0.172490684730503 0.999974290357699 -4.59481418921742 9 "ZFP37"
"ENSG00000237813" -85.5011289540875 336.311394863901 -1.36570394931003 0.17256847669408 0.999974290357699 -4.59481442804075 7 "AC002066.1"
"ENSG00000232134" 231.186031650128 -147.890481872497 1.36552412474995 0.172624917470588 0.999974290357699 -4.59481460123815 1 "RPS15AP12"
"ENSG00000259519" 155.922301949057 105.878633241648 1.36514433170664 0.172744166996886 0.999974290357699 -4.59481496696035 15 "RP11-519G16.2"
"ENSG00000225022" 90.1097771062362 42.1941323159584 1.36513551249661 0.172746936834918 0.999974290357699 -4.59481497545173 20 "UBE2D3P1"
"ENSG00000054179" -103.77485128556 -102.865378824209 -1.36494639455907 0.172806340877039 0.999974290357699 -4.59481515752438 9 "ENTPD2"
"ENSG00000230897" 83.4603716768649 -504.257153455864 1.36461486454149 0.172910515086471 0.999974290357699 -4.59481547664398 17 "RPS18P12"
"ENSG00000266396" 293.971427261862 -176.154268238152 1.36454005808985 0.172934027469143 0.999974290357699 -4.59481554863955 3 "MIR4273"
"ENSG00000069345" -54.8474504570102 335.316481659518 -1.36451484897532 0.172941951474648 0.999974290357699 -4.59481557290058 16 "DNAJA2"
"ENSG00000103479" -66.4246515536587 739.949073648564 -1.36432637243277 0.173001204114297 0.999974290357699 -4.59481575427448 16 "RBL2"
"ENSG00000279738" 86.7825490821153 19.9868829682708 1.36407230487057 0.173081101124266 0.999974290357699 -4.59481599872849 22 "RP5-1014D13.2"
"ENSG00000163884" 72.278405254964 -237.50776506361 1.36403346061111 0.173093318974204 0.999974290357699 -4.59481603609896 3 "KLF15"
"ENSG00000255690" 145.145465117932 -207.046379262369 1.36395211010346 0.173118908589413 0.999974290357699 -4.59481611435957 7 "TRIL"
"ENSG00000283598" 117.711119538838 97.3935391427788 1.36393983647206 0.173122769628987 0.999974290357699 -4.59481612616664 1 "MIR1295B"
"ENSG00000071537" -83.0825426284847 549.761108750581 -1.36369631218447 0.1731993908561 0.999974290357699 -4.59481636041173 14 "SEL1L"
"ENSG00000254614" 115.764436580255 -194.987174263643 1.3636627632575 0.173209948509074 0.999974290357699 -4.59481639267902 11 "AP003068.23"
"ENSG00000183837" -127.222711814754 -122.86881969204 -1.36343715603744 0.173280958321616 0.999974290357699 -4.59481660964762 23 "PNMA3"
"ENSG00000177868" 108.052407502182 -170.541659470093 1.36338204148872 0.173298308926406 0.999974290357699 -4.59481666264641 1 "SVBP"
"ENSG00000070061" -70.2334275418442 759.616098506447 -1.36313843452273 0.173375014402196 0.999974290357699 -4.59481689687636 9 "IKBKAP"
"ENSG00000113441" -56.754112870163 616.417914826101 -1.36309103512484 0.173389942191682 0.999974290357699 -4.59481694244642 5 "LNPEP"
"ENSG00000226472" -120.014591356095 -111.082084597059 -1.36303656132063 0.173407099157701 0.999974290357699 -4.59481699481595 12 "RP11-551L14.4"
"ENSG00000167992" -152.256915079546 -77.3072757341038 -1.36300055721367 0.173418439641131 0.999974290357699 -4.59481702942813 11 "VWCE"
"ENSG00000171084" -85.3207028020672 -393.278644072872 -1.36286513559093 0.173461099380672 0.999974290357699 -4.59481715960619 3 "FAM86JP"
"ENSG00000237278" -98.1510954889096 91.1242127395299 -1.36285400153827 0.173464607115582 0.999974290357699 -4.59481717030855 1 "RLIMP2"
"ENSG00000213996" 107.91744146904 -41.0763667160613 1.36275241634632 0.173496613543503 0.999974290357699 -4.59481726795121 19 "TM6SF2"
"ENSG00000245261" -108.884264573009 -139.423997447114 -1.36256053842736 0.173557080555983 0.999974290357699 -4.59481745236258 6 "RP3-330M21.5"
"ENSG00000104983" -87.6303135460243 -17.3121153153673 -1.36238741395716 0.173611651291101 0.999974290357699 -4.59481761872838 19 "CCDC61"
"ENSG00000230837" 89.9604227975827 -599.632796981536 1.36221456844158 0.173666146919122 0.999974290357699 -4.59481778480526 20 "RPL31P2"
"ENSG00000181449" -146.489265223167 -227.246516175712 -1.36219189904821 0.173673295193147 0.999974290357699 -4.5948178065854 3 "SOX2"
"ENSG00000100316" 141.680232271563 235.646814227929 1.36199525015748 0.173735313166526 0.999974290357699 -4.594817995505 22 "RPL3"
"ENSG00000166681" 108.168855469538 -130.628992308698 1.36198551322577 0.173738384373908 0.999974290357699 -4.59481800485855 23 "BEX3"
"ENSG00000175730" -193.525125177739 -186.851268587389 -1.36176567452763 0.173807736368661 0.999974290357699 -4.5948182160233 20 "BAK1P1"
"ENSG00000074047" 83.212029101577 261.675852605422 1.36158346349676 0.173865233766455 0.999974290357699 -4.59481839101946 2 "GLI2"
"ENSG00000160593" -103.142231422746 247.404215584744 -1.36145058665728 0.173907172550705 0.999974290357699 -4.59481851862021 11 "JAML"
"ENSG00000230756" 186.367393097043 -78.0585786211353 1.36141771065843 0.173917550091126 0.999974290357699 -4.59481855018894 2 "RHOQP3"
"ENSG00000260633" -135.71765363772 -47.7945115614334 -1.360789929857 0.17411580251714 0.999974290357699 -4.5948191528626 3 "RP11-375I20.6"
"ENSG00000237749" 213.492042377712 -382.669846267939 1.36072665439856 0.17413579421567 0.999974290357699 -4.59481921359215 1 "RP3-423B22.5"
"ENSG00000283580" 100.565886266248 -290.831717397425 1.36068478452733 0.174149023825655 0.999974290357699 -4.5948192537759 1 "RP5-994D16.12"
"ENSG00000114021" -105.912111909999 1.38264769047603 -1.36050262091269 0.174206590765904 0.999974290357699 -4.59481942858948 3 "NIT2"
"ENSG00000276234" -69.7851512014171 459.268078934079 -1.36036355382075 0.174250548029127 0.999974290357699 -4.59481956202984 17 "TADA2A"
"ENSG00000148297" -106.621163262282 -90.5690100300464 -1.36022162436783 0.174295418609221 0.999974290357699 -4.59481969820279 9 "MED22"
"ENSG00000119777" -110.314743604811 225.889772942702 -1.3601312829692 0.174323984282829 0.999974290357699 -4.5948197848728 2 "TMEM214"
"ENSG00000188505" 222.917659400584 -177.960788819094 1.35958791523293 0.174495869443485 0.999974290357699 -4.59482030603863 19 "NCCRP1"
"ENSG00000186648" -100.754622041808 -170.718608945903 -1.35935057706122 0.174570987144229 0.999974290357699 -4.59482053361465 14 "CARMIL3"
"ENSG00000170500" -78.2891818968291 297.018119563461 -1.35927404048003 0.174595216187581 0.999974290357699 -4.59482060699487 2 "LONRF2"
"ENSG00000196159" 57.5519163920425 408.266081324111 1.35908405398724 0.174655370737827 0.999974290357699 -4.59482078912843 4 "FAT4"
"ENSG00000133606" -76.4803712082183 329.117465167722 -1.35906614357391 0.174661042429749 0.999974290357699 -4.59482080629725 7 "MKRN1"
"ENSG00000234575" -213.514543950363 65.6060837478343 -1.35901416202618 0.174677504210996 0.999974290357699 -4.59482085612518 9 "CTSLP8"
"ENSG00000276597" 171.10269613111 -100.155944149741 1.35890597078727 0.174711770487246 0.999974290357699 -4.59482095982802 7 "TRBV11-3"
"ENSG00000231167" 137.227383906392 -272.967686391774 1.35858666086374 0.174812931505528 0.999974290357699 -4.59482126584347 7 "YBX1P2"
"ENSG00000138606" 76.1169481545296 308.38433722473 1.35841436964909 0.174867533527734 0.999974290357699 -4.59482143093179 15 "SHF"
"ENSG00000218426" 217.729414468976 -233.016017102633 1.35832831091999 0.174894811784838 0.999974290357699 -4.59482151338505 6 "RP11-475C16.1"
"ENSG00000116574" 209.983514625983 -44.5537863326869 1.35823027623204 0.174925889972201 0.999974290357699 -4.59482160730618 1 "RHOU"
"ENSG00000175221" -97.5826273368086 -55.7089350569517 -1.35817854995374 0.174942289496365 0.999974290357699 -4.59482165685932 19 "MED16"
"ENSG00000258177" 180.990400736017 12.1873449140218 1.35804714372043 0.174983956273712 0.999974290357699 -4.59482178273654 12 "RP11-394J1.2"
"ENSG00000265355" 133.238254230112 137.049028674727 1.3577885129701 0.175065985564055 0.999974290357699 -4.59482203045 3 "MIR3136"
"ENSG00000187024" -130.11077076251 19.8075544440436 -1.35769592409965 0.175095358745241 0.999974290357699 -4.59482211911923 9 "PTRH1"
"ENSG00000174373" -49.8206984266746 1041.65185741681 -1.35767788329518 0.175101082495366 0.999974290357699 -4.59482213639553 14 "RALGAPA1"
"ENSG00000132622" -97.1064027771019 -157.514794237473 -1.35765381474186 0.175108718868654 0.999974290357699 -4.59482215944387 20 "HSPA12B"
"ENSG00000083817" 115.330621849396 -132.317848886115 1.35752059004714 0.175150992367986 0.999974290357699 -4.5948222870142 19 "ZNF416"
"ENSG00000132475" 190.567030314324 68.9501442946235 1.35714140962618 0.175271351817073 0.999974290357699 -4.59482265003387 17 "H3F3B"
"ENSG00000135905" -64.6404881044487 767.460403459295 -1.35712863583903 0.175275407549613 0.999974290357699 -4.59482266226146 2 "DOCK10"
"ENSG00000257379" 115.517664678555 9.08708358540565 1.35695669844302 0.175330005247315 0.999974290357699 -4.59482282683628 12 "RP11-793H13.8"
"ENSG00000143257" -103.973821143111 362.14792714674 -1.35684523991545 0.175365405035997 0.999974290357699 -4.59482293351105 1 "NR1I3"
"ENSG00000187010" -188.230390865116 -35.7032883140519 -1.35662251017067 0.175436161138991 0.999974290357699 -4.59482314665535 1 "RHD"
"ENSG00000124116" -146.352154660827 -126.028816853357 -1.35644900232155 0.17549129537594 0.999974290357699 -4.59482331267209 20 "WFDC3"
"ENSG00000137871" -62.3401074585581 712.807490629824 -1.35633644924288 0.175527067420033 0.999974290357699 -4.59482342035464 15 "ZNF280D"
"ENSG00000230228" 364.628702248062 -334.587218573401 1.35609307510239 0.175604436152817 0.999974290357699 -4.59482365316692 1 "RP11-4M23.4"
"ENSG00000053501" -94.2408247206272 -253.713899964306 -1.35594270040742 0.175652253072091 0.999974290357699 -4.59482379699502 19 "USE1"
"ENSG00000152332" -55.6741829531816 335.557571840221 -1.35581096323001 0.175694151538839 0.999974290357699 -4.59482392298419 1 "UHMK1"
"ENSG00000102181" -92.1170838032123 218.539019790024 -1.35556546394589 0.175772251515676 0.999974290357699 -4.59482415773929 23 "CD99L2"
"ENSG00000241334" 355.87090910556 -69.4999116069432 1.35545703662978 0.175806753447576 0.999974290357699 -4.59482426140802 16 "RPL35AP33"
"ENSG00000254902" 53.9571692910012 117.571376785662 1.35542341084114 0.175817454313806 0.999974290357699 -4.59482429355643 11 "ANO1-AS1"
"ENSG00000136381" -86.8272461774275 389.418452815093 -1.35538127103742 0.175830865315948 0.999974290357699 -4.59482433384359 15 "IREB2"
"ENSG00000224668" 148.569552754458 -13.4307078316254 1.35523402803353 0.175877731441209 0.999974290357699 -4.59482447460355 1 "IPO8P1"
"ENSG00000204463" -101.766472052544 531.496896231966 -1.35519583052324 0.175889890891184 0.999974290357699 -4.59482451111687 6 "BAG6"
"ENSG00000105229" -118.793004298096 85.1123291654415 -1.35486947643914 0.175993805126118 0.999974290357699 -4.59482482303921 19 "PIAS4"
"ENSG00000085382" -50.3169739229451 712.111236617394 -1.35482500293329 0.176007969464839 0.999974290357699 -4.59482486554042 6 "HACE1"
"ENSG00000252192" -81.8865379435696 120.577932893286 -1.35464484256922 0.176065357344298 0.999974290357699 -4.59482503769658 12 "SNORA9"
"ENSG00000251994" 100.56246386318 121.207501258011 1.35455653641307 0.17609349129778 0.999974290357699 -4.59482512207121 18 "RNU2-27P"
"ENSG00000134698" -73.2624035418561 262.071088074101 -1.35429448097493 0.176177000793884 0.999974290357699 -4.59482537242753 1 "AGO4"
"ENSG00000237886" -98.0058813334504 -299.686202596975 -1.35427877615228 0.17618200640713 0.999974290357699 -4.59482538742971 9 "NALT1"
"ENSG00000232675" 95.1428979170819 471.079278761592 1.35420778732955 0.176204634069296 0.999974290357699 -4.59482545524034 20 "RP4-718D20.3"
"ENSG00000260235" 103.791657793596 -305.662489244863 1.35405566181957 0.17625313133715 0.999974290357699 -4.59482560054327 15 "CTD-2026K11.3"
"ENSG00000214262" -85.542225447061 153.218700730368 -1.35404635458851 0.176256098785164 0.999974290357699 -4.59482560943257 1 "ANKRD36BP1"
"ENSG00000258699" -88.8913195917188 -13.0357053004282 -1.35352221614323 0.1764232714437 0.999974290357699 -4.59482610993761 14 "RP11-356K23.2"
"ENSG00000269155" 101.64971319995 -34.976577185481 1.35351955769739 0.17642411965034 0.999974290357699 -4.59482611247571 6 "RP3-431P23.5"
"ENSG00000277053" -67.702273482475 754.563611023682 -1.35351436633092 0.176425776022199 0.999974290357699 -4.59482611743195 7 "GTF2IP1"
"ENSG00000072786" -75.7908600845819 635.590863916804 -1.35329377022644 0.176496170770147 0.999974290357699 -4.59482632802294 5 "STK10"
"ENSG00000170390" 53.006909106592 254.234151775475 1.35315856785423 0.176539325771748 0.999974290357699 -4.59482645707657 4 "DCLK2"
"ENSG00000100485" -61.853278605295 327.965450427163 -1.35290961406001 0.176618809510696 0.999974290357699 -4.59482669467492 14 "SOS2"
"ENSG00000188735" -151.030883686877 148.578271841147 -1.35277694328801 0.176661178367731 0.999974290357699 -4.59482682127661 12 "TMEM120B"
"ENSG00000283041" 138.419721288124 -95.8827221750775 1.35274446704769 0.176671550921179 0.999974290357699 -4.59482685226533 7 "RP11-371A22.1"
"ENSG00000141527" -113.899973245934 -18.0508893829638 -1.35245817161837 0.176763010215985 0.999974290357699 -4.59482712541587 17 "CARD14"
"ENSG00000030066" -84.4650405054726 588.614069419427 -1.35235247329219 0.176796785304975 0.999974290357699 -4.59482722624664 11 "NUP160"
[truncated: 3,345,240 more chars]
