# Supplementary material for: Gene regulatory networks reveal sex difference in lung adenocarcinoma
Source: Biol Sex Differ. 2024 Aug 6;15:62. doi: 10.1186/s13293-024-00634-y (PMC11302009; doi:10.1186/s13293-024-00634-y)
Supplement: Supplementary file 6 — Supplementary Material 6. [file 13293_2024_634_MOESM6_ESM.txt]

"logFC" "AveExpr" "t" "P.Value" "adj.P.Val" "B" "chr" "gene_name"
"ENSG00000000003" -2490.90565965486 3648.3267749265 -17.3576746844664 3.04840843159483e-53 8.27734341430945e-49 -4.54034325952758 23 "TSPAN6"
"ENSG00000269271" -2420.35361010634 -149.455427670296 -5.50879421247599 5.77204333590005e-08 0.000637880517832249 -4.58705088298304 19 "CTB-83J4.2"
"ENSG00000239998" -2554.42609319123 9.42581004873067 -5.47141422598671 7.04762476889017e-08 0.000637880517832249 -4.58715761632028 19 "LILRA2"
"ENSG00000135643" -1672.36537009603 86.1233703660657 -5.18685880553794 3.10454942097848e-07 0.00210744576069572 -4.5879514201286 12 "KCNMB4"
"ENSG00000211688" -1970.86387001339 -7.80855818236605 -4.79325014521653 2.16322841736184e-06 0.0117476282433252 -4.58899316580195 7 "TRGJP2"
"ENSG00000254054" -1164.05719992999 -236.359304547107 -4.55184663550536 6.67452116365996e-06 0.0302055455261432 -4.58959847937285 8 "RP11-156K13.3"
"ENSG00000146707" -1076.94312448525 268.071379872133 -4.18539460278846 3.35960698573026e-05 0.12845519842703 -4.59046657628971 7 "POMZP3"
"ENSG00000021852" -1803.40250085957 124.341215674422 -4.14970783133413 3.90824735385555e-05 0.12845519842703 -4.59054776626718 1 "C8B"
"ENSG00000249746" -1473.67958737512 -159.908119023797 -4.12938768268057 4.25771290775705e-05 0.12845519842703 -4.59059372649535 5 "RP11-254I22.3"
"ENSG00000057252" -399.110820066997 361.727407727086 -4.0668282690937 5.52993629180005e-05 0.130190506433253 -4.59073399060314 1 "SOAT1"
"ENSG00000235563" -878.022751055595 -328.928122698564 -4.04996498549629 5.93030142011671e-05 0.130190506433253 -4.59077148006535 1 "RP11-334A14.8"
"ENSG00000008197" -1636.24390010614 35.3301932675797 -4.03678892834344 6.26212762374083e-05 0.130190506433253 -4.59080067755614 6 "TFAP2D"
"ENSG00000180875" -1807.45957243563 -105.064504285218 -4.03139297178918 6.40304472300508e-05 0.130190506433253 -4.59081261071165 1 "GREM2"
"ENSG00000258819" -1133.56338303913 -40.2960634037352 -4.01992555799916 6.71258089369699e-05 0.130190506433253 -4.59083792450022 14 "RP11-7F17.3"
"ENSG00000153093" -695.85159146118 356.926707223755 -3.98494460808709 7.74692840509833e-05 0.14023489798909 -4.59091475287579 2 "ACOXL"
"ENSG00000177590" -1228.34109907496 -185.375078162095 -3.95853114508675 8.62625946218642e-05 0.146393014485467 -4.59097237391208 7 "GIMAP3P"
"ENSG00000277149" -449.643366109345 285.752711851869 -3.88779036559708 0.000114706770832573 0.18321370284805 -4.59112503236472 7 "TYW1B"
"ENSG00000177398" -885.404368161291 -15.089473942567 -3.85288309464763 0.000131816757756076 0.189758021825151 -4.59119946615937 21 "UMODL1"
"ENSG00000273571" 1169.95525482231 -4.29487752106562 3.83585784666343 0.000141011473065129 0.189758021825151 -4.59123555393148 7 "ST7-OT4_2"
"ENSG00000091137" -1849.32681833448 214.372523786547 -3.8294645908613 0.000144618177284805 0.189758021825151 -4.59124906888656 7 "SLC26A4"
"ENSG00000250604" -1754.89690555037 296.338419569772 -3.81786820619805 0.000151383573624085 0.189758021825151 -4.59127353190578 4 "RP11-597D13.8"
"ENSG00000249915" 1001.48294062061 0.90291277611117 3.80568012686063 0.000158815645415704 0.189758021825151 -4.59129917214362 5 "PDCD6"
"ENSG00000183055" -436.965954156254 334.321009965581 -3.77495255480208 0.000179110592663755 0.189758021825151 -4.59136349072309 10 "FAM133CP"
"ENSG00000276141" -618.100451506283 207.926384589876 -3.76012675315909 0.000189755266344731 0.189758021825151 -4.59139435795571 15 "WHAMMP3"
"ENSG00000102221" -431.402739771388 311.015015301975 -3.75816320457468 0.00019120897764502 0.189758021825151 -4.59139843793976 23 "JADE3"
"ENSG00000064489" 932.693359884014 -196.39299368212 3.74929344363764 0.000197907488006267 0.189758021825151 -4.59141684441871 19 "BORCS8-MEF2B"
"ENSG00000105404" 566.80359695917 -308.378681644783 3.74302432018626 0.000202774703690844 0.189758021825151 -4.59142983068273 19 "RABAC1"
"ENSG00000240204" -845.846980785916 -239.01189691256 -3.73650690713459 0.000207954122569145 0.189758021825151 -4.59144331072129 7 "SMKR1"
"ENSG00000126950" -1319.28246765577 60.9280697443099 -3.73637241254025 0.000208062307119015 0.189758021825151 -4.59144358867736 23 "TMEM35A"
"ENSG00000187010" -1165.95609182873 -170.502210111853 -3.73440095003176 0.000209654205971882 0.189758021825151 -4.59144766201607 1 "RHD"
"ENSG00000157388" -558.335829580202 999.676905988499 -3.69224155834012 0.000246570218268522 0.211572633155507 -4.59153430999031 3 "CACNA1D"
"ENSG00000165233" 811.861017304438 -212.878446504503 3.68932318879078 0.00024933982473304 0.211572633155507 -4.59154027541154 9 "CARD19"
"ENSG00000122779" -439.763817694909 404.523702094865 -3.64969344466262 0.000289966578280908 0.238589772729136 -4.5916208640563 7 "TRIM24"
"ENSG00000188508" 839.768470706682 -184.710912360623 3.62194409403379 0.000322031856858938 0.257180323802669 -4.59167682867024 19 "KRTDAP"
"ENSG00000118520" -1107.70131785005 151.231462522179 -3.6139980663253 0.000331809499553862 0.257417809753886 -4.59169278347402 6 "ARG1"
"ENSG00000047230" -426.694144102646 444.256137278568 -3.60175044427926 0.000347427552050803 0.262047231134318 -4.59171731372888 23 "CTPS2"
"ENSG00000236762" 631.99894116667 -294.356361399857 3.58347835590417 0.000372014700690625 0.267961603208281 -4.59175377084649 10 "RPL19P16"
"ENSG00000240972" 482.353803099838 -391.318561494815 3.58133307627328 0.000375006110629201 0.267961603208281 -4.59175804023335 22 "MIF"
"ENSG00000170615" -605.979011076522 288.2923863346 -3.56780068081296 0.000394401882388321 0.269426965715206 -4.59178491837276 7 "SLC26A5"
"ENSG00000268047" 1057.27903444682 -107.206073923926 3.5467894258977 0.000426389171771739 0.269426965715206 -4.59182646923568 19 "AC018766.6"
"ENSG00000117318" 873.136489531413 -222.600549392714 3.54675625558928 0.000426441538130315 0.269426965715206 -4.59182653465664 1 "ID3"
"ENSG00000222033" -960.547477618452 -170.457379272313 -3.54156235754597 0.000434715923397739 0.269426965715206 -4.59183677163808 2 "LINC01124"
"ENSG00000065559" -344.826595569701 735.103671048788 -3.54002365410077 0.000437195944648445 0.269426965715206 -4.59183980176521 17 "MAP2K4"
"ENSG00000105669" 558.97036086328 -187.709171882382 3.52974032886811 0.000454113361287535 0.269426965715206 -4.59186002190786 19 "COPE"
"ENSG00000079385" -835.480089965304 410.481619971124 -3.50888127167528 0.000490327912381761 0.269426965715206 -4.5919008738521 19 "CEACAM1"
"ENSG00000260908" -1914.86538773439 -179.427070354015 -3.50525349621847 0.000496895642339403 0.269426965715206 -4.59190795640625 16 "CTB-134H23.3"
"ENSG00000103152" 514.602420271157 -263.582841103811 3.50502483969788 0.000497312346364477 0.269426965715206 -4.59190840259334 16 "MPG"
"ENSG00000280486" 935.655587368985 -258.203210483227 3.49304097387472 0.000519614842964978 0.269426965715206 -4.59193175034488 19 "LLNLR-307A6.1"
"ENSG00000248334" -614.267852454612 249.180873917586 -3.49262222632249 0.000520410802924377 0.269426965715206 -4.59193256486736 15 "WHAMMP2"
"ENSG00000167968" 647.246106148551 -336.991151091546 3.48935423670095 0.000526661903394492 0.269426965715206 -4.59193891852594 16 "DNASE1L2"
"ENSG00000101413" -360.386539483895 578.988593651577 -3.48733011403582 0.000530568824635088 0.269426965715206 -4.59194285114447 20 "RPRD1B"
"ENSG00000261634" -1958.80086777885 -7.93599320483377 -3.47906548097274 0.00054680386043975 0.269426965715206 -4.59195888684696 15 "RP11-352D13.6"
"ENSG00000069329" -358.149060921722 647.262517597011 -3.47870446617535 0.000547523509974099 0.269426965715206 -4.59195958653093 16 "VPS35"
"ENSG00000279198" 925.807344670846 82.2313620103614 3.47824586028187 0.000548438974444491 0.269426965715206 -4.59196047526167 19 "CTD-2231E14.2"
"ENSG00000182782" -1551.47963358458 146.485781547583 -3.47714699686022 0.000550638336596859 0.269426965715206 -4.59196260431321 12 "HCAR2"
"ENSG00000141424" -339.845326260238 312.770960708314 -3.47465197362442 0.00055566272898212 0.269426965715206 -4.59196743616525 18 "SLC39A6"
"ENSG00000171928" -378.153264225971 466.892456017115 -3.46556666108918 0.000574322635039238 0.270766517723339 -4.59198500417449 17 "TVP23B"
"ENSG00000119559" 840.966922416498 -173.506631636567 3.46019410582052 0.000585630760795158 0.270766517723339 -4.59199537330489 19 "C19orf25"
"ENSG00000162630" -867.844584944768 -20.7444406132891 -3.4556982948936 0.000595252942265399 0.270766517723339 -4.59200403908649 1 "B3GALT2"
"ENSG00000251357" 450.526851790089 -423.384682337675 3.45428277676614 0.000598312932766189 0.270766517723339 -4.59200676541504 22 "AP000350.10"
"ENSG00000143028" -1379.06352577805 197.308751172417 -3.44893412650583 0.00061000842933697 0.271533752160438 -4.592017057917 1 "SYPL2"
"ENSG00000261739" -828.44925712875 60.3777753009549 -3.43425737715187 0.000643206329230749 0.28169324931617 -4.59204522625114 15 "GOLGA8S"
"ENSG00000218537" 460.424904548245 -425.829586843417 3.42412121993588 0.000667109461170205 0.287524177764358 -4.59206461634423 22 "MIF-AS1"
"ENSG00000259093" -424.467746603714 204.226132889327 -3.40787256486196 0.00070716202323407 0.291246347285081 -4.5920955906867 14 "RP11-1112J20.2"
"ENSG00000103363" 501.599461582895 -334.601258205379 3.40359560392257 0.000718071182007667 0.291246347285081 -4.59210372145004 16 "ELOB"
"ENSG00000235081" -404.680608650386 166.027178346123 -3.39812066924826 0.000732264888643822 0.291246347285081 -4.59211411607211 19 "AC010492.2"
"ENSG00000235297" 510.534996472956 -302.958586863015 3.39158390444031 0.000749553625909228 0.291246347285081 -4.59212650671318 18 "FAUP1"
"ENSG00000134755" -405.35308080449 222.440325033079 -3.39140686065818 0.000750027125008618 0.291246347285081 -4.59212684200304 18 "DSC2"
"ENSG00000231871" -357.584943043593 286.337063578075 -3.38662158166732 0.000762931253280499 0.291246347285081 -4.59213589844208 1 "IPO9-AS1"
"ENSG00000232073" -692.385159052437 -247.93609852529 -3.38532187570865 0.000766471614988775 0.291246347285081 -4.59213835620514 22 "RP1-302D9.3"
"ENSG00000151748" -316.722636966205 523.422231375412 -3.38055471958102 0.000779588596524812 0.291246347285081 -4.59214736360896 14 "SAV1"
"ENSG00000230498" -626.574174469956 140.856230427429 -3.37736351434872 0.000788485756176067 0.291246347285081 -4.59215338683596 1 "RP4-564M11.2"
"ENSG00000205485" -790.016254039827 114.628192789577 -3.36704966893701 0.000817891623978671 0.291246347285081 -4.59217281819505 7 "AC004980.7"
"ENSG00000264294" 736.861105384378 -361.274375034015 3.36465293050505 0.000824869571191968 0.291246347285081 -4.59217732590751 1 "SNORD55"
"ENSG00000180011" -434.556720201709 281.876959130495 -3.36422790555558 0.000826112771394595 0.291246347285081 -4.59217812497588 18 "ZADH2"
"ENSG00000127445" 779.371215487684 -215.56548381396 3.36406755227677 0.000826582258361764 0.291246347285081 -4.59217842642419 19 "PIN1"
"ENSG00000243449" 487.724551336772 -443.935233234807 3.36025543918126 0.000837816844335149 0.291246347285081 -4.59218558896076 4 "C4orf48"
"ENSG00000143315" -451.524391598244 192.924372604803 -3.35939288962075 0.00084037847410843 0.291246347285081 -4.59218720856769 1 "PIGM"
"ENSG00000078725" 773.302716267424 -77.6308206005302 3.35705326288385 0.000847363511785858 0.291246347285081 -4.59219159976811 9 "BRINP1"
"ENSG00000259511" 769.041456495305 -38.7959307342491 3.34826589565387 0.000874083705349189 0.296674935641832 -4.59220806767207 15 "UBE2Q2L"
"ENSG00000284498" 728.008453608887 -323.649910795511 3.34270357951533 0.000891400072965378 0.298817113348505 -4.59221847132593 3 "MIR564"
"ENSG00000139370" -386.80077864098 452.017201506429 -3.33727723632566 0.000908600005704154 0.300868487254694 -4.59222860543592 12 "SLC15A4"
"ENSG00000142546" 905.403538675723 106.543110134174 3.32358553918378 0.000953379388306704 0.30117875232977 -4.59225410885597 19 "NOSIP"
"ENSG00000115286" 699.040844594004 -27.4822914064453 3.32088140903809 0.000962462358150926 0.30117875232977 -4.59225913448564 19 "NDUFS7"
"ENSG00000186152" -840.541792993425 -257.315636675463 -3.32000385822373 0.00096542721844728 0.30117875232977 -4.59226076461129 19 "LILRP1"
"ENSG00000233452" 646.920866356647 851.927948973187 3.31844220324334 0.000970724359097354 0.30117875232977 -4.59226366454455 6 "STXBP5-AS1"
"ENSG00000164199" -505.728290392846 1290.74069568702 -3.31690486123201 0.000975965388051846 0.30117875232977 -4.59226651811096 5 "ADGRV1"
"ENSG00000256249" -1748.17064994389 40.4845911615308 -3.31655545612389 0.00097716022203132 0.30117875232977 -4.59226716649722 12 "RP11-324E6.6"
"ENSG00000250266" -1294.86674642654 30.3760081041445 -3.31364077981144 0.000987180383653722 0.30117875232977 -4.5922725727876 4 "LINC01612"
"ENSG00000267740" 481.185440301533 -385.5580699673 3.31034397380591 0.000998629206804115 0.301286431692802 -4.59227868263158 19 "AC024592.12"
"ENSG00000275454" 745.42873736514 -267.05097919964 3.30555968665594 0.00101546302685051 0.302998544704088 -4.5922875392705 15 "CTD-2026K11.4"
"ENSG00000184139" 1114.54689564913 0.58773598606103 3.30222696972814 0.00102734466546708 0.303211844580735 -4.59229370184624 4 "RPL7AP28"
"ENSG00000246548" -1292.24613650047 -59.3231749295005 -3.29032328322591 0.00107084478258878 0.310095345482338 -4.59231566666232 14 "RP11-7F17.5"
"ENSG00000106804" -615.226422301823 395.738193124801 -3.28739912865004 0.00108178900788059 0.310095345482338 -4.59232105123163 9 "C5"
"ENSG00000063438" 943.858814325798 122.315055924099 3.28288306069961 0.00109889532510166 0.310095345482338 -4.5923293585505 5 "AHRR"
"ENSG00000260592" -1812.96975826613 75.8209116828807 -3.28084049467995 0.001106714425337 0.310095345482338 -4.59233311241968 16 "CTA-363E6.6"
"ENSG00000174886" 495.205363654847 -323.66987548754 3.28056606562547 0.00110776888416701 0.310095345482338 -4.59233361660779 19 "NDUFA11"
"ENSG00000282499" -803.037450169622 -123.057226466295 -3.26044443705997 0.00118767209403447 0.312669070227128 -4.59237047922768 7 "TRBV25-1"
"ENSG00000163637" -403.575105448421 682.453033168718 -3.25938703334253 0.00119201527610352 0.312669070227128 -4.59237241062826 3 "PRICKLE2"
"ENSG00000125652" 512.700167533507 -302.597652386812 3.25620739828216 0.00120516414031526 0.312669070227128 -4.59237821492754 19 "ALKBH7"
"ENSG00000046604" -343.950666117394 254.678765791143 -3.25498472156715 0.00121025599773133 0.312669070227128 -4.59238044549231 18 "DSG2"
"ENSG00000234985" 598.091129898273 -340.065169491905 3.25168202326145 0.00122410994360206 0.312669070227128 -4.59238646685835 7 "RP11-3L10.3"
"ENSG00000116678" -435.171367906848 533.178661566903 -3.2512180503806 0.00122606791361608 0.312669070227128 -4.59238731230836 1 "LEPR"
"ENSG00000135776" -335.170711905236 320.977137978735 -3.25059234056197 0.00122871300949084 0.312669070227128 -4.59238845229957 1 "ABCB10"
"ENSG00000211452" -1091.18921333117 -265.335431934953 -3.24974565185096 0.00123230067727197 0.312669070227128 -4.59238999457531 1 "DIO1"
"ENSG00000119537" -314.089192361662 533.774833550361 -3.24937783984998 0.00123386222542919 0.312669070227128 -4.59239066444402 18 "KDSR"
"ENSG00000163393" -570.693918487631 128.32508076418 -3.2467058914162 0.00124526113555139 0.312669070227128 -4.592395528576 1 "SLC22A15"
"ENSG00000099624" 568.704351365512 -335.690640264828 3.24527298607965 0.00125141421378134 0.312669070227128 -4.59239813558647 19 "ATP5D"
"ENSG00000228113" -621.447680311296 587.483273181592 -3.24258614029892 0.00126302783457911 0.312669070227128 -4.59240302115272 7 "AC003991.3"
"ENSG00000272821" 529.72372543701 -428.992823419748 3.24144285198777 0.00126799978673041 0.312669070227128 -4.59240509889864 22 "CTA-384D8.36"
"ENSG00000254317" -769.227267467776 28.2090696088069 -3.23911612853923 0.00127817430100583 0.312669070227128 -4.5924093252731 8 "RP11-473O4.5"
"ENSG00000173457" 436.314794454275 -246.96377550531 3.23059873851742 0.00131606823200396 0.314808039549988 -4.592424772897 11 "PPP1R14B"
"ENSG00000144452" -619.00607682516 342.708881754443 -3.22729233466118 0.00133105659734035 0.314808039549988 -4.5924307595103 2 "ABCA12"
"ENSG00000165195" -478.245012242371 520.295317758191 -3.22639548107735 0.00133514930234083 0.314808039549988 -4.59243238239256 23 "PIGA"
"ENSG00000227262" 805.980282215185 -190.201507040341 3.2223478746071 0.00135376544174925 0.314808039549988 -4.59243970149502 6 "HCG4B"
"ENSG00000197582" 524.565567087039 -343.319545795113 3.21489589254275 0.00138866879594033 0.314808039549988 -4.59245315448404 23 "GPX1P1"
"ENSG00000104907" 651.096230523326 -122.703305150072 3.21384439383302 0.00139366024307149 0.314808039549988 -4.59245505043845 19 "TRMT1"
"ENSG00000104331" -330.787873938992 340.950227290218 -3.21350779438098 0.00139526157794646 0.314808039549988 -4.59245565723948 8 "IMPAD1"
"ENSG00000127954" -1644.05003948892 -236.949378301584 -3.20752242181448 0.00142402200750104 0.314808039549988 -4.59246643754341 7 "STEAP4"
"ENSG00000228300" 513.162351164365 -179.101694856899 3.20740930320017 0.00142457079613693 0.314808039549988 -4.5924666411043 19 "C19orf24"
"ENSG00000167550" 1061.69376482404 -211.244733178128 3.20647899866723 0.00142909153950376 0.314808039549988 -4.59246831496912 12 "RHEBL1"
"ENSG00000005175" -286.341077355687 575.986798070502 -3.20591101211682 0.00143185814408762 0.314808039549988 -4.59246933670801 12 "RPAP3"
"ENSG00000282980" 702.114442310174 74.4666196850454 3.20396427673779 0.00144137810956356 0.314808039549988 -4.59247283738536 17 "RP11-807C20.2"
"ENSG00000250462" -349.663181785038 337.137642702048 -3.20151528450295 0.0014534373292364 0.314808039549988 -4.59247723845696 17 "LRRC37BP1"
"ENSG00000234545" -349.986158715689 464.261073897311 -3.19886681102103 0.00146658374924722 0.314808039549988 -4.5924819945297 7 "FAM133B"
"ENSG00000225663" 710.384413555195 -109.245856583068 3.19216279326303 0.00150035373950386 0.314808039549988 -4.59249401727029 17 "MCRIP1"
"ENSG00000196368" 932.598110736501 -160.832006579142 3.19211069068355 0.00150061898586157 0.314808039549988 -4.59249411061824 23 "NUDT11"
"ENSG00000173349" -588.508764390265 74.1950640998795 -3.19153327659635 0.00150356141603352 0.314808039549988 -4.59249514502984 2 "SFT2D3"
"ENSG00000144468" -249.452202321791 664.337316273307 -3.19143440320142 0.00150406579679176 0.314808039549988 -4.59249532213985 2 "RHBDD1"
"ENSG00000204584" -559.694685684294 -307.479228028795 -3.18802566302435 0.00152155063380818 0.314808039549988 -4.592501425061 17 "RP11-304F15.3"
"ENSG00000118298" 1554.90523337163 -50.001707839186 3.18455432447996 0.00153954939544788 0.314808039549988 -4.59250763388382 1 "CA14"
"ENSG00000103740" -510.212919028154 600.206881872003 -3.18254976853041 0.00155003231501763 0.314808039549988 -4.59251121638734 15 "ACSBG1"
"ENSG00000250486" 1229.31097810648 -63.011849869551 3.1784023571506 0.00157193102718798 0.314808039549988 -4.59251862196292 4 "FAM218A"
"ENSG00000143774" 514.921822919317 -153.923607252049 3.17575936480648 0.00158603494668171 0.314808039549988 -4.59252333662128 1 "GUK1"
"ENSG00000255811" 532.337513991773 -135.919431669009 3.17484755676558 0.00159092771582894 0.314808039549988 -4.59252496229659 1 "RP1-34M23.5"
"ENSG00000259133" -867.411394887365 84.752766216831 -3.17458585711878 0.00159233457001789 0.314808039549988 -4.59252542880505 14 "RP11-1085N6.3"
"ENSG00000023909" 1248.83798126223 -27.6722466938968 3.1733028501138 0.00159924843949913 0.314808039549988 -4.59252771539387 1 "GCLM"
"ENSG00000002330" 701.733513196048 -152.487189581374 3.17317249031181 0.0015999524714727 0.314808039549988 -4.59252794767484 11 "BAD"
"ENSG00000271916" -969.279448811929 -37.2632319578214 -3.1692951364981 0.00162102411811178 0.316659481144526 -4.5925348524971 3 "RP11-884K10.6"
"ENSG00000250461" -324.314915806671 238.393159247209 -3.16657612706297 0.00163595318403949 0.31729312004446 -4.59253968988848 5 "RP11-631M6.2"
"ENSG00000196511" -508.884343014475 495.835706740124 -3.16365774558476 0.00165211805760727 0.318155756157518 -4.59254487772353 7 "TPK1"
"ENSG00000186940" 530.359818991209 -325.708903102143 3.1573596805681 0.00168750647512937 0.322682136050618 -4.59255605839135 9 "CHCHD2P9"
"ENSG00000123684" -344.309751496605 380.948789717742 -3.15340925860113 0.00171005918314261 0.3231861294015 -4.59256306090741 1 "LPGAT1"
"ENSG00000139154" -309.446153604917 689.958202477784 -3.14943073634986 0.00173305304039207 0.3231861294015 -4.59257010505921 12 "AEBP2"
"ENSG00000214719" -326.852553050683 538.523785584009 -3.14901593229762 0.00173546674294583 0.3231861294015 -4.59257083901599 17 "AC005562.1"
"ENSG00000259094" -1186.41415177934 -69.0530320114036 -3.14723379662475 0.00174587212473829 0.3231861294015 -4.59257399132253 2 "RP11-77A13.1"
"ENSG00000233558" 563.799368046468 -400.528471614025 3.14122598115203 0.00178137542313059 0.3231861294015 -4.59258460603028 6 "RP3-486I3.4"
"ENSG00000125965" 903.69532541854 11.0417302446275 3.14017696864423 0.00178764242065314 0.3231861294015 -4.59258645752301 20 "GDF5"
"ENSG00000280649" 673.414588717958 -354.532602022774 3.13794200236213 0.00180106236989298 0.3231861294015 -4.59259040030392 1 "CH17-172B3.1"
"ENSG00000251003" 1311.50708255639 204.166657052034 3.13739769231032 0.00180434473523978 0.3231861294015 -4.59259136014754 8 "ZFPM2-AS1"
"ENSG00000259354" -588.990079560417 326.381906106836 -3.13615158828137 0.00181187991736005 0.3231861294015 -4.59259355696511 15 "RP11-519G16.3"
"ENSG00000205808" -432.431214318689 187.109779288458 -3.13532788273401 0.00181687677124125 0.3231861294015 -4.59259500867341 9 "PLPP6"
"ENSG00000215548" 988.98838033233 -78.9053695655299 3.13463847767162 0.00182106867743636 0.3231861294015 -4.59259622341824 9 "FRG1JP"
"ENSG00000175611" 1817.43767933566 -6.20095252770325 3.12802638857749 0.00186172843310627 0.328256572364509 -4.59260786151403 9 "LINC00476"
"ENSG00000283602" 914.849993993258 -156.165357833986 3.12409630146649 0.00188629041930625 0.329948468666112 -4.59261476819712 5 "AC011380.8"
"ENSG00000175426" -1547.61998447413 82.0538326884395 -3.12261473420813 0.00189562704349109 0.329948468666112 -4.59261736980152 5 "PCSK1"
"ENSG00000136929" -813.109237195155 125.347518226077 -3.11885917660628 0.00191948508180512 0.331973110995252 -4.59262395938116 9 "HEMGN"
"ENSG00000255173" 516.807932840998 -355.242722126446 3.11498019430567 0.00194441729239152 0.332666394195611 -4.59263075782956 11 "AP003068.12"
"ENSG00000257202" -1725.6886292839 -209.635788482093 -3.11263112471451 0.00195966059899444 0.332666394195611 -4.59263487109387 12 "RP11-512N21.3"
"ENSG00000163840" -343.937998556782 235.795712398594 -3.1119173212597 0.00196431427978902 0.332666394195611 -4.59263612040863 3 "DTX3L"
"ENSG00000128585" -289.518107844253 661.473001116433 -3.10690105457647 0.0019973061998751 0.332666394195611 -4.59264489251727 7 "MKLN1"
"ENSG00000089876" -498.212110194379 343.820708841979 -3.10480066595552 0.00201127132658485 0.332666394195611 -4.59264856164804 10 "DHX32"
"ENSG00000230562" -287.317366752717 294.336083168727 -3.10453593436081 0.00201303784545847 0.332666394195611 -4.59264902394001 2 "FAM133DP"
"ENSG00000267769" 798.703315939511 -123.683899105917 3.10356571125924 0.00201952423050278 0.332666394195611 -4.5926507178967 19 "CTB-50L17.9"
"ENSG00000264859" -302.511863043976 222.498532861885 -3.10061303994094 0.0020393827234554 0.332666394195611 -4.59265587008648 18 "DSG2-AS1"
"ENSG00000094975" -309.473209299981 738.880077135377 -3.10016024086873 0.00204244391314658 0.332666394195611 -4.59265665978564 1 "SUCO"
"ENSG00000227097" 478.121207528016 -401.140149169847 3.09902806976436 0.00205011657347037 0.332666394195611 -4.59265863386927 11 "RPS28P7"
"ENSG00000223390" 910.305494300975 -153.154353955655 3.09530787256254 0.00207551528849581 0.332666394195611 -4.59266511580595 1 "RP11-91A18.4"
"ENSG00000149761" 593.821591902802 -234.867070655783 3.09507577504779 0.00207710943036638 0.332666394195611 -4.59266551996547 11 "NUDT22"
"ENSG00000233849" 797.45894214214 -183.380845734599 3.09425384380374 0.00208276385715221 0.332666394195611 -4.59266695099768 2 "AC022201.5"
"ENSG00000188015" 581.618438190562 -296.99030182706 3.09146638004523 0.00210204566216089 0.333142973057571 -4.5926718015221 1 "S100A3"
"ENSG00000152413" -341.491361657755 321.168745836 -3.09028231101395 0.00211028583824631 0.333142973057571 -4.59267386072126 5 "HOMER1"
"ENSG00000105948" -323.020893316012 199.720436924687 -3.08645761556564 0.00213710608308299 0.335426829329204 -4.59268050721092 7 "TTC26"
"ENSG00000116299" -967.248523686988 206.066806388354 -3.08252107360764 0.00216503770207516 0.335621127992774 -4.59268734010752 1 "KIAA1324"
"ENSG00000174106" -327.771179693143 518.620290353691 -3.08051707442443 0.00217938559459088 0.335621127992774 -4.59269081546995 12 "LEMD3"
"ENSG00000214612" 489.87058032801 -375.28419529012 3.07854916042092 0.00219356015591625 0.335621127992774 -4.59269422621616 20 "RPS19P1"
"ENSG00000212916" -1027.95423563548 151.788335621168 -3.07543949405766 0.00221613143324116 0.335621127992774 -4.59269961170771 1 "MAP10"
"ENSG00000233554" 813.258188938913 25.9781833432368 3.07503000720141 0.00221911951728786 0.335621127992774 -4.59270032050394 9 "B4GALT1-AS1"
"ENSG00000163882" 633.312359718915 -2.75841066618874 3.07390983281046 0.00222731252115599 0.335621127992774 -4.59270225900937 3 "POLR2H"
"ENSG00000267105" 684.794420989313 -293.276073238407 3.07240223313245 0.00223838306059332 0.335621127992774 -4.59270486693656 19 "CTD-2369P2.4"
"ENSG00000183604" -330.289586031312 249.434170075983 -3.07209468004322 0.00224064767211125 0.335621127992774 -4.59270539881293 16 "SMG1P5"
"ENSG00000216740" 502.702457941807 148.545958360545 3.07088338057187 0.0022495873492684 0.335621127992774 -4.59270749313104 10 "ANXA2P3"
"ENSG00000129194" 638.993236233767 -224.135694582328 3.06843032597491 0.00226779195679686 0.336427469635245 -4.59271173208051 17 "SOX15"
"ENSG00000256100" 538.006686519712 -320.521080778676 3.06629387253272 0.00228375718858511 0.336427469635245 -4.5927154213767 11 "AP000721.4"
"ENSG00000254023" 713.084414846815 -2.93389696597354 3.06462740732846 0.00229628192293656 0.336427469635245 -4.59271829742884 8 "PKMP4"
"ENSG00000274640" -680.669838440564 142.170273489292 -3.0611757577132 0.00232242460302158 0.336427469635245 -4.59272424981455 15 "SNORD109A"
"ENSG00000248015" 459.098408208524 -318.776791204341 3.06005187590123 0.00233099566960721 0.336427469635245 -4.59272618661206 19 "AC005329.7"
"ENSG00000179456" -531.284728150885 280.633587752097 -3.05934577149767 0.00233639548904181 0.336427469635245 -4.59272740311207 1 "ZBTB18"
"ENSG00000025434" 882.087779624952 128.408482963503 3.05783086832463 0.00234801925335978 0.336427469635245 -4.59273001215921 11 "NR1H3"
"ENSG00000182107" -453.034627181786 231.550453536561 -3.05454380966536 0.00237342352654604 0.336427469635245 -4.59273566918681 14 "TMEM30B"
"ENSG00000198513" -435.701506791127 750.654480525044 -3.05428768916344 0.00237541353359752 0.336427469635245 -4.59273610973321 14 "ATL1"
"ENSG00000274020" 1060.49118029969 335.999680097093 3.05384037864182 0.00237889272529617 0.336427469635245 -4.59273687905866 1 "LINC01138"
"ENSG00000185753" -342.364416130134 254.554068796057 -3.04785871863209 0.00242587006122242 0.338255098319349 -4.59274715682091 23 "CXorf38"
"ENSG00000165660" -287.036645543303 197.839383849914 -3.0453225522807 0.00244604386970177 0.338255098319349 -4.59275150885073 10 "FAM175B"
"ENSG00000099795" 482.539603802977 -426.48155092708 3.04409603163735 0.00245585530660634 0.338255098319349 -4.59275361233925 19 "NDUFB7"
"ENSG00000126458" 597.158888827253 -227.139244033834 3.04298691680398 0.00246475865257447 0.338255098319349 -4.59275551379932 19 "RRAS"
"ENSG00000226608" 722.834068826442 -315.38131567098 3.04152144316759 0.00247656807501258 0.338255098319349 -4.59275802521291 20 "FTLP3"
"ENSG00000158006" -422.869801887558 260.684145242804 -3.04031401924055 0.00248633701170772 0.338255098319349 -4.59276009355781 1 "PAFAH2"
"ENSG00000264769" 757.739408838094 -9.75144639698744 3.03849740048773 0.0025011014132893 0.338255098319349 -4.59276320403149 17 "RP11-498C9.12"
"ENSG00000077348" 791.422998722088 -218.449894088358 3.03706802427499 0.00251277504044599 0.338255098319349 -4.5927656502432 19 "EXOSC5"
"ENSG00000243753" 1254.75301507931 -114.65059862861 3.03540831163121 0.00252639252185315 0.338255098319349 -4.59276848930857 6 "HLA-L"
"ENSG00000222335" 1861.83995371565 -321.010666725565 3.03511515057247 0.00252880485065877 0.338255098319349 -4.59276899063327 3 "Y_RNA"
"ENSG00000103534" -660.453743786607 422.8042700419 -3.03373310435942 0.00254020575621952 0.338255098319349 -4.59277135341805 16 "TMC5"
"ENSG00000091527" -244.626415532543 302.757115073284 -3.03140924317954 0.00255948231726791 0.338255098319349 -4.59277532410388 3 "CDV3"
"ENSG00000063660" 704.043765722153 175.036407602069 3.03137365045317 0.00255977860145075 0.338255098319349 -4.59277538489776 2 "GPC1"
"ENSG00000272886" -244.47799924036 273.077981086618 -3.03060086999406 0.0025662192116446 0.338255098319349 -4.59277670467569 3 "DCP1A"
"ENSG00000182704" 712.595370993309 94.4898062671225 3.02812113431672 0.00258698665608645 0.339131868148504 -4.59278093753388 11 "TSKU"
"ENSG00000171159" 485.952156403436 -357.62605235828 3.02683122812688 0.00259785027712919 0.339131868148504 -4.59278313810538 9 "C9orf16"
"ENSG00000274915" -1013.32505866615 -245.966621682004 -3.02328531961805 0.00262792993129625 0.341053213147576 -4.59278918291582 20 "HAR1A"
"ENSG00000115268" 542.893044317546 -412.135733566438 3.02214285223019 0.00263768919681033 0.341053213147576 -4.59279112911062 19 "RPS15"
"ENSG00000180182" -268.49733759443 695.194359199781 -3.02043156606089 0.00265236964034998 0.341326032438024 -4.59279404301091 23 "MED14"
"ENSG00000284407" 584.208152206451 -238.414889099784 3.01765835388659 0.0026763190466794 0.34133517956199 -4.59279876185517 2 "MIR5001"
"ENSG00000284194" 455.296468165496 -370.251851624128 3.01687496741535 0.00268312017206685 0.34133517956199 -4.59280009412115 22 "SCO2"
"ENSG00000283155" 558.189371569251 26.1621734685833 3.01606678714985 0.00269015314794924 0.34133517956199 -4.59280146821581 5 "AC011380.9"
"ENSG00000168209" 554.703997987519 -239.61601635654 3.01332586688396 0.00271413129474746 0.342775846726874 -4.59280612587157 10 "DDIT4"
"ENSG00000226945" 783.908566797811 -226.047398771804 3.00965471743856 0.002746554155246 0.34398245841268 -4.59281235810436 1 "RP11-564A8.4"
"ENSG00000213999" 464.055675341388 -264.729628360033 3.0093769228432 0.00274902196720626 0.34398245841268 -4.5928128294079 19 "MEF2B"
"ENSG00000227077" 805.800445008325 -285.825000002428 3.00770194656901 0.00276394486675607 0.344263279665264 -4.59281567029904 17 "AC107983.4"
"ENSG00000116016" -342.261418974149 692.535638183755 -3.00628371674467 0.00277663831465797 0.344265114876292 -4.59281807457878 2 "EPAS1"
"ENSG00000240254" 353.206698893168 188.929874787445 3.00301840815215 0.00280606677211778 0.344764774864658 -4.5928236061449 3 "B4GALT4-AS1"
"ENSG00000132388" -285.378237480793 522.013432899574 -3.00118900818572 0.00282267875808009 0.344764774864658 -4.5928267027806 17 "UBE2G1"
"ENSG00000244165" 697.433045758792 -224.86185342271 3.0002673377923 0.00283108212192819 0.344764774864658 -4.59282826223266 19 "P2RY11"
"ENSG00000167618" -763.057635449162 -260.165915531678 -3.0002263087834 0.00283145673755455 0.344764774864658 -4.59282833164284 19 "LAIR2"
"ENSG00000151693" 338.853635685699 469.479513403529 2.99371762947723 0.00289146236230803 0.350250644296643 -4.59283933140882 2 "ASAP2"
"ENSG00000237522" -350.607724372841 147.89431418753 -2.99248532096777 0.00290295365735036 0.350250644296643 -4.59284141152735 2 "NONOP2"
"ENSG00000160211" 644.734307488296 -16.1041450440506 2.9911760841068 0.00291520810264212 0.350250644296643 -4.5928436206271 23 "G6PD"
"ENSG00000275215" 622.441815847492 -240.207884257184 2.98657637746034 0.00295863769718272 0.352427150939154 -4.59285137466768 21 "RNA5-8S5"
"ENSG00000115902" -558.986637234405 346.432930561854 -2.98621306098588 0.00296209317252414 0.352427150939154 -4.59285198666204 2 "SLC1A4"
"ENSG00000262732" -271.553591414449 218.707480706463 -2.9850576528151 0.00297310673566976 0.352427150939154 -4.59285393244783 16 "CTD-2135D7.2"
"ENSG00000175106" -377.462767048012 336.457784933828 -2.98292931565973 0.0029934925834138 0.352427150939154 -4.59285751487789 17 "TVP23C"
"ENSG00000105372" 484.338010051644 -437.940797392824 2.98122714669088 0.00300988842787075 0.352427150939154 -4.59286037826776 19 "RPS19"
"ENSG00000167721" -285.646906807023 228.441968134069 -2.9803683553615 0.00301819173194022 0.352427150939154 -4.59286182234992 17 "TSR1"
"ENSG00000276386" -542.523438899417 193.266459953211 -2.97804222569255 0.00304078750090131 0.352427150939154 -4.59286573185838 9 "CNTNAP3P2"
"ENSG00000254913" -389.152511359153 150.248735096952 -2.97733010198849 0.00304773586886966 0.352427150939154 -4.59286692815124 1 "RP4-791M13.5"
"ENSG00000227617" -317.812036351983 492.17111044943 -2.97708432073671 0.00305013738705488 0.352427150939154 -4.59286734097604 2 "CERS6-AS1"
"ENSG00000205090" 675.862326315802 -175.954620313989 2.97382704701122 0.00308212796987769 0.352508768905598 -4.59287280903743 1 "TMEM240"
"ENSG00000281741" 736.128182296006 -303.590651563305 2.97268926925367 0.00309337451750454 0.352508768905598 -4.59287471773826 1 "CH17-118O6.6"
"ENSG00000141429" -356.1265063783 492.187359771185 -2.97253662363174 0.00309488621980273 0.352508768905598 -4.59287497376005 18 "GALNT1"
"ENSG00000107651" -253.007958739852 564.691513278099 -2.97003570130275 0.00311975012195759 0.352508768905598 -4.59287916663918 10 "SEC23IP"
"ENSG00000198900" -297.213295166985 506.450152677388 -2.96983946257263 0.00312170881425751 0.352508768905598 -4.59287949550094 20 "TOP1"
"ENSG00000071243" -311.433996187464 379.778696976929 -2.96913617914281 0.00312873764616246 0.352508768905598 -4.59288067391434 7 "ING3"
"ENSG00000130255" 501.805359014042 -194.341134303524 2.96669706881981 0.00315322713983356 0.352677182811436 -4.59288475884526 19 "RPL36"
"ENSG00000105672" 537.411201124693 -334.163903190989 2.96167847384518 0.00320416765449547 0.352677182811436 -4.59289315396537 19 "ETV2"
"ENSG00000260366" -905.173314885108 5.24784271731309 -2.96164567991791 0.00320450298405137 0.352677182811436 -4.5928932087796 19 "CTD-2639E6.4"
"ENSG00000211448" -610.005290010019 446.855262447541 -2.96102891951482 0.00321081555570959 0.352677182811436 -4.592894239574 14 "DIO2"
"ENSG00000133703" -311.64232159304 436.414387342685 -2.9590545923131 0.0032310993885195 0.352677182811436 -4.59289753793099 12 "KRAS"
"ENSG00000230290" 1041.80232120235 -181.758448121452 2.95898081025052 0.00323185967531043 0.352677182811436 -4.59289766115325 6 "ARMC2-AS1"
"ENSG00000186352" 1764.71807661036 124.317150767192 2.9588462523866 0.00323324664694032 0.352677182811436 -4.59289788586896 4 "ANKRD37"
"ENSG00000276926" 475.659176032684 -462.611207240739 2.95699937360623 0.00325233862762386 0.352677182811436 -4.5929009692498 19 "MIR6797"
"ENSG00000260578" -757.045410219152 191.899789890699 -2.95661805670007 0.00325629327246722 0.352677182811436 -4.59290160563841 18 "CTD-2541J13.1"
"ENSG00000274878" -551.22589483867 161.519147963465 -2.95486734980583 0.00327450634577619 0.352677182811436 -4.59290452645213 13 "DLEU2_3"
"ENSG00000224856" 768.805690803197 -298.987105302716 2.95422766834808 0.00328118430798348 0.352677182811436 -4.59290559327065 22 "RP4-796I17.5"
"ENSG00000120053" -1261.41532665326 35.2388645064512 -2.95375806828155 0.00328609462126813 0.352677182811436 -4.59290637630155 10 "GOT1"
"ENSG00000162769" -406.954649866963 365.427188117246 -2.95116154645289 0.0033133662161537 0.35345396133466 -4.59291070375738 1 "FLVCR1"
"ENSG00000175538" 1060.88920672589 138.661785707183 2.95032210532852 0.00332222710006326 0.35345396133466 -4.59291210204117 11 "KCNE3"
"ENSG00000274253" -1123.77252157976 -147.307211995197 -2.94936242752514 0.00333238368142279 0.35345396133466 -4.59291370015277 15 "RP11-566K19.6"
"ENSG00000146242" 492.126892486812 247.933351277797 2.94721181721685 0.00335524736334591 0.354494286602846 -4.59291727971493 6 "TPBG"
"ENSG00000225864" 531.510401262116 -299.602294877171 2.94411683489462 0.00338840241660853 0.356225679457476 -4.59292242685562 6 "HCG4P11"
"ENSG00000259182" -1687.45528970074 138.8405149201 -2.94244168794839 0.00340647198702528 0.356225679457476 -4.5929252106221 15 "RP11-424I19.2"
"ENSG00000240652" 498.30548291222 -358.021317955056 2.94187940258997 0.00341255697472575 0.356225679457476 -4.59292614469919 11 "RP11-832N8.1"
"ENSG00000184897" 684.800554328356 -323.78881375268 2.93978351024429 0.00343532602747324 0.356225679457476 -4.59292962496118 3 "H1FX"
"ENSG00000090060" -298.087691010812 983.116218968674 -2.93719197593442 0.00346367131021998 0.356225679457476 -4.59293392504625 14 "PAPOLA"
"ENSG00000248322" -755.692583641419 45.9903895295176 -2.93710735244858 0.00346460048118783 0.356225679457476 -4.59293406540084 1 "RP4-559A3.6"
"ENSG00000237214" 472.03725052463 -332.28866663878 2.93599611414604 0.00347682307474752 0.356225679457476 -4.59293590812501 22 "RP11-12M9.3"
"ENSG00000235899" 945.344657405782 -153.803991633665 2.93530607084276 0.00348443270860648 0.356225679457476 -4.59293705207022 6 "LINC01564"
"ENSG00000229677" -567.803168205776 44.1098687157006 -2.93427966420113 0.00349577980391607 0.356225679457476 -4.59293875317045 7 "RP11-383F6.1"
"ENSG00000105364" 789.799416910863 -93.7249458298435 2.93162668291068 0.00352526537157133 0.356225679457476 -4.59294314747958 19 "MRPL4"
"ENSG00000268975" 632.282351227398 -255.347551411232 2.93066177932992 0.00353604559339595 0.356225679457476 -4.5929447447939 19 "MIA-RAB4B"
"ENSG00000223537" 506.935838661114 49.5080071178212 2.93032430260363 0.00353982308993116 0.356225679457476 -4.5929453033416 6 "RP5-919F19.5"
"ENSG00000006015" 461.474085770358 -396.559497702293 2.93011351160626 0.0035421844162162 0.356225679457476 -4.59294565218505 19 "C19orf60"
"ENSG00000281571" 750.912588119236 -269.897516931598 2.928272312001 0.00356287112325327 0.356983909998879 -4.5929486982384 1 "CH17-195P21.2"
"ENSG00000156671" -250.779136655965 345.40290792664 -2.92294069194985 0.00362339757530558 0.361713655743649 -4.59295750871414 10 "SAMD8"
"ENSG00000130748" 547.644087512352 -348.465784343885 2.9195205530674 0.00366271647823205 0.362542618739089 -4.59296315258714 19 "TMEM160"
"ENSG00000284268" 877.193310709997 -178.186721240641 2.91855727437383 0.00367386062547108 0.362542618739089 -4.59296474106509 19 "MIR1181"
"ENSG00000158417" -352.862654219717 503.953028466836 -2.91737297356986 0.00368760414648339 0.362542618739089 -4.59296669334505 2 "EIF5B"
"ENSG00000118997" -463.851606656506 500.834607638157 -2.91618249420547 0.00370146660358462 0.362542618739089 -4.59296865506472 2 "DNAH7"
"ENSG00000102401" -269.560323913387 346.415638206748 -2.9157252115195 0.00370680402069953 0.362542618739089 -4.59296940839469 23 "ARMCX3"
"ENSG00000251634" -332.768251091555 148.435850479028 -2.9143022046153 0.00372345832857916 0.362542618739089 -4.59297175195855 5 "RP11-1280N14.3"
"ENSG00000172292" -281.626052603447 307.112186137129 -2.91315436497392 0.00373694186624976 0.362542618739089 -4.59297364156836 2 "CERS6"
"ENSG00000104388" -362.607251189969 604.908163702976 -2.91261607848686 0.0037432803743527 0.362542618739089 -4.59297452747313 8 "RAB2A"
"ENSG00000146540" 582.774107255414 -160.238013654141 2.91051795882065 0.00376808011996478 0.362542618739089 -4.59297797907172 7 "C7orf50"
"ENSG00000241111" -348.87902845143 257.441967573024 -2.90997826923662 0.003774483414498 0.362542618739089 -4.59297886653476 3 "PRICKLE2-AS1"
"ENSG00000118113" -868.604335893002 88.0311721924922 -2.90835562116132 0.00379379555478435 0.362542618739089 -4.59298153388411 11 "MMP8"
"ENSG00000166411" -380.396469988677 570.232421113639 -2.90709898808522 0.00380881335659419 0.362542618739089 -4.59298359861418 15 "IDH3A"
"ENSG00000122133" -606.789903543476 -253.55408315317 -2.9070657703579 0.0038092110698489 0.362542618739089 -4.59298365318179 9 "PAEP"
"ENSG00000238406" -1200.69626769509 -242.150867549823 -2.90266129258377 0.00386228199892947 0.362542618739089 -4.59299088336826 9 "RNU7-171P"
"ENSG00000235605" 605.081282487255 -331.772761276337 2.90210558859739 0.00386902549875571 0.362542618739089 -4.59299179485861 1 "RP5-827C21.1"
"ENSG00000198855" -379.663704053391 400.672773626057 -2.90136347909457 0.00387804776950399 0.362542618739089 -4.59299301184535 12 "FICD"
"ENSG00000225420" -227.474635069077 244.075205308521 -2.90081799218697 0.00388469180029519 0.362542618739089 -4.59299390620492 2 "AC104134.2"
"ENSG00000101220" 673.627747743075 -174.318433791355 2.90049513815664 0.0038886290463151 0.362542618739089 -4.59299443546999 20 "C20orf27"
"ENSG00000273489" -391.35088896534 136.023096950024 -2.89805494560374 0.00391850528799078 0.362542618739089 -4.59299843397713 7 "RP11-180C16.1"
"ENSG00000012174" -247.822507059679 368.210525634635 -2.89671293349157 0.00393502504811523 0.362542618739089 -4.59300063166211 23 "MBTPS2"
"ENSG00000153294" -1023.76345381367 24.2965669609374 -2.89662208446353 0.00393614566128722 0.362542618739089 -4.59300078040251 6 "ADGRF4"
"ENSG00000085719" -334.371546875738 546.566487400607 -2.89559466147773 0.00394883906314796 0.362542618739089 -4.59300246222273 8 "CPNE3"
"ENSG00000139977" -291.487558383246 271.453054774298 -2.89495301591484 0.00395678523988428 0.362542618739089 -4.59300351226927 14 "NAA30"
"ENSG00000198682" -362.884670530055 297.618476622315 -2.8941845431021 0.00396632121723442 0.362542618739089 -4.59300476958108 10 "PAPSS2"
"ENSG00000108578" -353.316275012569 657.320893989611 -2.89398959177388 0.00396874369395453 0.362542618739089 -4.5930050884947 17 "BLMH"
"ENSG00000213149" 378.408090549938 144.909482427421 2.89087839484731 0.00400758639232794 0.362542618739089 -4.59301017526961 6 "CNN2P9"
"ENSG00000142694" 504.277158858161 -355.556478690508 2.88878676713844 0.00403389421939807 0.362542618739089 -4.59301359218439 1 "EVA1B"
"ENSG00000235290" 733.654419217477 -165.452130124525 2.88769995743016 0.00404762575330447 0.362542618739089 -4.59301536670051 6 "HLA-W"
"ENSG00000255398" -1323.29262809102 32.7636966889988 -2.88434423310654 0.00409029336970544 0.362542618739089 -4.59302084190492 12 "HCAR3"
"ENSG00000228149" 647.085927609578 33.3962754475981 2.88339880864125 0.00410238802645368 0.362542618739089 -4.59302238338599 21 "RPL3P1"
"ENSG00000249274" -548.189447887792 45.717068894837 -2.88170239535979 0.00412417159396969 0.362542618739089 -4.59302514814314 3 "PDLIM1P4"
"ENSG00000122696" -474.539594698405 232.090168813748 -2.88126767436425 0.00412977074634439 0.362542618739089 -4.5930258563918 9 "SLC25A51"
"ENSG00000223804" 920.027700886516 -239.717021702783 2.87959284620682 0.00415140705445589 0.362542618739089 -4.59302858409253 1 "CH17-472G23.2"
"ENSG00000166793" 821.284245415027 -56.3205041734068 2.87861463872957 0.00416409172050825 0.362542618739089 -4.59303017655929 11 "YPEL4"
"ENSG00000181359" -334.659750020464 224.787664499497 -2.8784989321734 0.00416559444722827 0.362542618739089 -4.59303036488959 4 "HSP90AA6P"
"ENSG00000269420" 777.992472253565 -232.98718516318 2.87815824469584 0.00417002195601625 0.362542618739089 -4.59303091936998 19 "PLA2G4C-AS1"
"ENSG00000276850" 1031.39675409723 57.6513488883076 2.87655501446865 0.00419091477158848 0.362542618739089 -4.59303352785722 10 "CH17-360D5.2"
"ENSG00000095564" -236.462961289036 332.419560382896 -2.87603013556186 0.00419777550309871 0.362542618739089 -4.59303438155015 10 "BTAF1"
"ENSG00000167644" 457.242398342062 -377.773021230445 2.87526593691513 0.0042077826715809 0.362542618739089 -4.59303562422586 19 "C19orf33"
"ENSG00000233276" 427.994800408041 -379.357362567275 2.87504042034453 0.00421073995212812 0.362542618739089 -4.59303599088294 3 "GPX1"
"ENSG00000184990" 507.188502976918 -352.486175976331 2.87405201993443 0.00422372352303793 0.362542618739089 -4.59303759756069 14 "SIVA1"
"ENSG00000089199" -1182.49620335159 4.30352559128004 -2.87404766049678 0.00422378086894401 0.362542618739089 -4.59303760464594 20 "CHGB"
"ENSG00000230979" 438.26339188788 -416.769436125083 2.87381355006925 0.00422686149813599 0.362542618739089 -4.59303798512397 2 "AC079250.1"
"ENSG00000198920" -319.432702353688 692.050009768202 -2.8732077867234 0.00423484214998917 0.362542618739089 -4.59303896948056 17 "KIAA0753"
"ENSG00000283513" 1190.71849228209 -346.167853558294 2.87156778099177 0.00425651730495116 0.362542618739089 -4.59304163349173 20 "MIR941-3"
"ENSG00000175550" 475.752571343647 -216.433630244854 2.86857244101644 0.00429636589024145 0.362542618739089 -4.59304649542292 11 "DRAP1"
"ENSG00000171564" -850.912878395158 -17.7231988695398 -2.86853201374474 0.00429690602834739 0.362542618739089 -4.59304656101057 4 "FGB"
"ENSG00000134369" -314.323427353783 559.165314392127 -2.86819468623197 0.00430141538031299 0.362542618739089 -4.59304710824414 1 "NAV1"
"ENSG00000254333" -748.656980716436 31.0720732361369 -2.86796303138002 0.00430451460552754 0.362542618739089 -4.59304748401412 5 "NDST1-AS1"
"ENSG00000268983" 734.353219390478 -121.204086237542 2.86706224135399 0.00431658525556499 0.362542618739089 -4.59304894492588 19 "AC005253.4"
"ENSG00000125409" -575.211296278987 260.391125675095 -2.86690330720077 0.00431871817628334 0.362542618739089 -4.59304920264256 17 "TEKT3"
"ENSG00000260108" -426.366229612869 142.566423356678 -2.86285501343591 0.00437337104405987 0.362542618739089 -4.59305576256965 16 "RP11-140H17.1"
"ENSG00000271303" 591.975298466671 -227.810958751693 2.86202229138626 0.00438469065474428 0.362542618739089 -4.59305711085139 20 "SRXN1"
"ENSG00000268193" 657.576159198932 -295.70958970339 2.86171782942802 0.00438883600492487 0.362542618739089 -4.59305760372194 19 "AC002985.3"
"ENSG00000196917" -707.832918035413 -139.034170354097 -2.85983701434063 0.00441452300754927 0.362542618739089 -4.59306064734393 12 "HCAR1"
"ENSG00000204520" 924.021917479296 52.2280330567332 2.85967397420405 0.00441675613257719 0.362542618739089 -4.59306091109475 6 "MICA"
"ENSG00000106853" 633.703897734462 235.630128347233 2.85895475429216 0.00442661939120003 0.362542618739089 -4.59306207441251 9 "PTGR1"
"ENSG00000231369" 860.927582247456 -366.014051187311 2.85761954282029 0.00444498335420112 0.362542618739089 -4.59306423335274 22 "RP1-40G4P.1"
"ENSG00000152457" -327.04522262536 539.332094525377 -2.85433596412478 0.00449043926763422 0.362542618739089 -4.59306953864537 10 "DCLRE1C"
"ENSG00000242268" -536.584643106533 175.974800577349 -2.85259450624456 0.00451471802360606 0.362542618739089 -4.59307235000883 3 "LINC02082"
"ENSG00000178184" -392.549148456041 314.560131595904 -2.85198833845877 0.00452319693357376 0.362542618739089 -4.59307332821311 18 "PARD6G"
"ENSG00000106536" -670.594188226884 520.974457884915 -2.85065139730206 0.00454194887176186 0.362542618739089 -4.59307548501589 7 "POU6F2"
"ENSG00000133433" 807.892313206426 -261.153553312401 2.85060403702057 0.00454261444059533 0.362542618739089 -4.59307556140193 22 "GSTT2B"
"ENSG00000153214" -278.134247181432 524.075263337666 -2.84971629752478 0.00455510652957799 0.362542618739089 -4.59307699299055 2 "TMEM87B"
"ENSG00000150477" -361.249112653321 463.619165098632 -2.84965224715321 0.00455600903932589 0.362542618739089 -4.59307709626343 18 "KIAA1328"
"ENSG00000082196" -563.952842408883 356.789127294766 -2.84953621510927 0.00455764441703717 0.362542618739089 -4.59307728334449 5 "C1QTNF3"
"ENSG00000235386" 691.539369682663 -151.08091310904 2.84869113843899 0.00456957118376968 0.362542618739089 -4.5930786456655 1 "RP11-397A15.4"
"ENSG00000237039" 654.180265745967 -364.671791814682 2.84705325955242 0.00459276771816025 0.362542618739089 -4.59308128495984 2 "AC018738.2"
"ENSG00000119979" -335.70461490869 492.46762695711 -2.84704058404135 0.00459294765200227 0.362542618739089 -4.59308130537975 10 "FAM45A"
"ENSG00000228952" 991.501131534884 -75.6183826404282 2.84677235072064 0.00459675683081141 0.362542618739089 -4.59308173747634 3 "LINC02041"
"ENSG00000171105" -335.987832268048 439.383208594076 -2.84623257778298 0.00460443083983857 0.362542618739089 -4.59308260687999 19 "INSR"
"ENSG00000161813" -276.81084132653 546.58321531207 -2.84518381238307 0.00461937452752226 0.362542618739089 -4.59308429566815 12 "LARP4"
"ENSG00000120662" 490.203439798854 116.063608484107 2.84504780293793 0.00462131572738979 0.362542618739089 -4.59308451463637 13 "MTRF1"
"ENSG00000130988" -869.93855367765 86.6810543240297 -2.84503810571077 0.00462145415971715 0.362542618739089 -4.59308453024807 23 "RGN"
"ENSG00000185404" -373.165696995147 594.557666821034 -2.84350260844197 0.00464342165520468 0.362542618739089 -4.59308700163233 2 "SP140L"
"ENSG00000238317" -588.667334633316 58.6032258748253 -2.84329202800903 0.00464644169414809 0.362542618739089 -4.59308734046422 2 "SNORD11"
"ENSG00000135766" -321.677448879682 375.280989689524 -2.841015629783 0.00467920271118205 0.363157611362312 -4.59309100177494 1 "EGLN1"
"ENSG00000173110" 740.356869044893 -227.386172368789 2.8374343878119 0.0047311672527997 0.363157611362312 -4.59309675620725 1 "HSPA6"
"ENSG00000220583" 435.796770830505 -319.834377771109 2.83730976620904 0.00473298493394597 0.363157611362312 -4.59309695633002 6 "RPL35P2"
"ENSG00000110717" 466.31399398972 -79.1445387227109 2.83673256332244 0.00474141205693784 0.363157611362312 -4.59309788311998 11 "NDUFS8"
"ENSG00000101695" -352.050897488028 389.739483435484 -2.83523345898609 0.00476336254605995 0.363157611362312 -4.59310028934216 18 "RNF125"
"ENSG00000167720" -330.807951142445 333.017799035052 -2.83482828871533 0.00476931102632035 0.363157611362312 -4.59310093947895 17 "SRR"
"ENSG00000235084" 463.105148965882 -321.251616069303 2.83420175852104 0.00477852266362764 0.363157611362312 -4.59310194463881 1 "CHCHD2P6"
"ENSG00000269403" 496.818878391885 -303.79512598062 2.83381604865298 0.00478420163873776 0.363157611362312 -4.59310256334035 19 "CTD-2616J11.11"
"ENSG00000100300" 447.189325743985 -347.350921828873 2.83249093575293 0.00480375856101091 0.363157611362312 -4.59310468829886 22 "TSPO"
"ENSG00000104960" 637.799817670308 100.093695099663 2.8324556656163 0.00480428009171831 0.363157611362312 -4.59310474484551 19 "PTOV1"
"ENSG00000267984" 638.10188886644 -268.194015479799 2.83219682283344 0.00480810910807371 0.363157611362312 -4.59310515981363 19 "CTD-2616J11.9"
"ENSG00000261548" 1555.80518861302 -128.185742714274 2.82806025229313 0.00486967765670196 0.363157611362312 -4.59311178660247 6 "HLA-P"
"ENSG00000181450" -299.393759077854 347.437529988805 -2.8277773021661 0.00487391510172454 0.363157611362312 -4.59311223955698 1 "ZNF678"
"ENSG00000226067" 809.336406298671 -230.073090564725 2.82769789226079 0.00487510494104861 0.363157611362312 -4.59311236667094 1 "LINC00623"
"ENSG00000274002" -560.885664134022 -312.1958559389 -2.82720255787102 0.00488253274137279 0.363157611362312 -4.59311315949298 14 "RP11-66N24.6"
"ENSG00000170348" -292.01935584707 341.605510478625 -2.82474159874023 0.00491958858213696 0.363157611362312 -4.59311709652288 14 "TMED10"
"ENSG00000099203" 661.081948628619 -192.899487854023 2.82217723360067 0.0049584727288729 0.363157611362312 -4.59312119556098 19 "TMED1"
"ENSG00000161016" 442.04690177654 -363.790240895678 2.82193801312177 0.00496211427087664 0.363157611362312 -4.59312157776758 8 "RPL8"
"ENSG00000278867" -414.800381497953 75.2962770509528 -2.82106062934227 0.00497549104932764 0.363157611362312 -4.59312297931847 17 "RP11-640N20.4"
"ENSG00000272844" 640.258293455021 40.287924594088 2.81995149149703 0.00499244800365946 0.363157611362312 -4.59312475049319 3 "RP11-484K9.4"
"ENSG00000157778" 547.460891749511 -292.805003468397 2.81977133536931 0.00499520724724918 0.363157611362312 -4.59312503812161 7 "PSMG3"
"ENSG00000156096" -1177.56851950328 -133.367759714397 -2.8197611520232 0.00499536325510512 0.363157611362312 -4.59312505437931 4 "UGT2B4"
"ENSG00000183576" -310.930284081774 469.788672980277 -2.81951614171506 0.0049991181212261 0.363157611362312 -4.5931254455218 14 "SETD3"
"ENSG00000164659" -363.577893980631 739.756959790898 -2.8193965709971 0.00500095151231557 0.363157611362312 -4.5931256363968 7 "KIAA1324L"
"ENSG00000265474" 726.47010461534 -175.202640881214 2.81836705656933 0.00501676241739129 0.363157611362312 -4.59312727953349 17 "AC010761.9"
"ENSG00000277147" 840.979132129131 210.764131469249 2.81791843992192 0.00502366627708803 0.363157611362312 -4.5931279953634 1 "LINC00869"
"ENSG00000080200" -278.839556100782 387.361481741201 -2.81650614873541 0.00504545662635826 0.363157611362312 -4.59313024817145 3 "CRYBG3"
"ENSG00000104915" 568.769679902986 -227.418304889537 2.81573084551174 0.00505745524431904 0.363157611362312 -4.59313148444144 19 "STX10"
"ENSG00000104886" 723.631527449162 -39.9899840110924 2.81547961260365 0.00506134887965671 0.363157611362312 -4.59313188497972 19 "PLEKHJ1"
"ENSG00000108582" -324.059035746698 729.348881476045 -2.81476911795844 0.00507237492062544 0.363157611362312 -4.59313301753315 17 "CPD"
"ENSG00000211846" -900.910184996162 -146.145905446878 -2.81438778327593 0.00507830176315471 0.363157611362312 -4.59313362528352 14 "TRAJ43"
"ENSG00000174917" 396.224337899711 -331.725520034282 2.81413028915789 0.00508230738105103 0.363157611362312 -4.59313403561986 19 "C19orf70"
"ENSG00000259504" -751.023173159195 -13.7505329915741 -2.81031057116474 0.00514206486796461 0.366349624292294 -4.59314011849243 15 "RP11-352D13.5"
"ENSG00000129315" -250.318598186073 486.751142383802 -2.8089320005496 0.00516378780941814 0.366349624292294 -4.59314231195223 12 "CCNT1"
"ENSG00000120699" 499.967466810485 235.45068666421 2.80808319146846 0.00517720432816119 0.366349624292294 -4.59314366199996 13 "EXOSC8"
"ENSG00000279133" -418.853899175142 27.9047102032331 -2.80724357601862 0.00519050660345011 0.366349624292294 -4.59314499704834 17 "RP11-342K2.1"
"ENSG00000171443" 556.364974767871 -164.786747110024 2.80660035719996 0.00520071825495146 0.366349624292294 -4.59314601955866 19 "ZNF524"
"ENSG00000088836" 672.940791036606 -2.06287811354043 2.80601888061141 0.0052099653606238 0.366349624292294 -4.59314694372949 20 "SLC4A11"
"ENSG00000211816" -828.69205508561 -140.227549212372 -2.80529968357901 0.00522142321662865 0.366349624292294 -4.59314808653798 14 "TRAV38-1"
"ENSG00000099984" 827.778383917843 -241.398064880525 2.80402959178302 0.00524171340992396 0.366387613567696 -4.59315010405015 22 "GSTT2"
"ENSG00000101745" -274.85203596327 549.918049107355 -2.80357758802328 0.00524895155886399 0.366387613567696 -4.59315082184111 18 "ANKRD12"
"ENSG00000172725" 754.698374774278 -112.988753218981 2.79976108270261 0.00531042904456009 0.369131695763262 -4.59315687819678 11 "CORO1B"
"ENSG00000241434" -719.428142634886 113.123850855272 -2.79739335346676 0.00534889629414515 0.369131695763262 -4.59316063161854 19 "CTD-2224J9.4"
"ENSG00000171889" 577.977131865083 -145.036401215194 2.79606279145429 0.00537062383047365 0.369131695763262 -4.59316273957171 9 "MIR31HG"
"ENSG00000152082" 460.384960137466 -322.943664413592 2.79595900224973 0.00537232202209409 0.369131695763262 -4.59316290396098 2 "MZT2B"
"ENSG00000127220" 717.631580119715 -154.100700608674 2.79566689381013 0.0053771040904408 0.369131695763262 -4.59316336659387 19 "ABHD8"
"ENSG00000249459" -283.262280183865 197.749254079672 -2.7943360342381 0.0053989402444083 0.369131695763262 -4.59316547379636 17 "ZNF286B"
"ENSG00000058668" -352.731675770304 389.961202511618 -2.79411114119088 0.0054026381111945 0.369131695763262 -4.59316582978532 1 "ATP2B4"
"ENSG00000120837" -312.461035689021 303.020608816376 -2.7932775188457 0.00541636519585049 0.369131695763262 -4.59316714911288 12 "NFYB"
"ENSG00000228002" -223.429826727614 253.426799195726 -2.79149583247897 0.00544580979259739 0.369131695763262 -4.59316996764907 13 "DHX9P1"
"ENSG00000273820" -630.968352027922 70.2844962555457 -2.79025043464282 0.00546647752792497 0.369131695763262 -4.59317193680161 23 "USP27X"
"ENSG00000153832" 605.747140772366 58.6929781117547 2.78765972492864 0.00550969877808921 0.369131695763262 -4.5931760304411 2 "FBXO36"
"ENSG00000077147" -233.406880195604 671.855055557183 -2.78720546727173 0.00551730903288117 0.369131695763262 -4.59317674785602 10 "TM9SF3"
"ENSG00000242640" -951.650804084921 -35.5701428681147 -2.78714623204226 0.00551830211159201 0.369131695763262 -4.59317684139889 4 "RPS29P11"
"ENSG00000107443" -277.768617315022 248.81361428853 -2.7862745512204 0.0055329345630293 0.369131695763262 -4.59317821772042 10 "CCNJ"
"ENSG00000249379" 945.070430557479 -47.5571332182699 2.7860606039143 0.0055365313484265 0.369131695763262 -4.59317855546607 6 "RP1-27K12.4"
"ENSG00000149806" 511.0291876689 -378.985718487735 2.78591869066736 0.00553891829710928 0.369131695763262 -4.59317877948247 11 "FAU"
"ENSG00000261556" -385.802335193071 265.022009313324 -2.78455819061447 0.00556184891225628 0.369131695763262 -4.59318092654876 16 "SMG1P7"
"ENSG00000283378" -424.47267395233 147.810712755683 -2.78400346850974 0.00557122313505106 0.369131695763262 -4.59318180169789 9 "CH17-296N19.1"
"ENSG00000039650" 574.530249938844 107.848138079686 2.78275491050714 0.00559237479061 0.369131695763262 -4.59318377086783 19 "PNKP"
"ENSG00000160678" -610.757852310091 -267.315152524246 -2.7824385352902 0.00559774598867331 0.369131695763262 -4.59318426970889 1 "S100A1"
"ENSG00000257949" 720.041383806112 -121.29511790439 2.78243449519077 0.00559781460884488 0.369131695763262 -4.59318427607874 17 "TEN1"
"ENSG00000134184" 815.595210592964 -253.226525353409 2.78051116760988 0.00563056846301811 0.369131695763262 -4.59318730751323 1 "GSTM1"
"ENSG00000121897" 451.756163362614 267.129083232871 2.77894365060952 0.00565739108834749 0.369131695763262 -4.59318977668364 4 "LIAS"
"ENSG00000267062" 418.965486617583 -338.226522025142 2.77842124448373 0.00566635591094586 0.369131695763262 -4.59319059929296 19 "CTD-2659N19.10"
"ENSG00000050438" -487.343317784641 759.81250138888 -2.77839944175993 0.00566673033883921 0.369131695763262 -4.59319063362151 12 "SLC4A8"
"ENSG00000139726" -298.752764805687 114.009421494228 -2.77824322740819 0.00566941373234195 0.369131695763262 -4.59319087957521 12 "DENR"
"ENSG00000198453" -396.979303930276 379.772657101063 -2.7775411830169 0.0056814873942818 0.369131695763262 -4.59319198475738 19 "ZNF568"
"ENSG00000196951" 955.054845888715 -95.4087432617537 2.77737916952858 0.00568427698107956 0.369131695763262 -4.59319223976723 4 "SCOC-AS1"
"ENSG00000259088" 569.406531118362 129.535021564678 2.77582680900689 0.00571106877640713 0.369131695763262 -4.59319468248034 14 "CTD-2017C7.2"
"ENSG00000233033" -346.636416929246 340.37048339633 -2.7754427479212 0.00571771479080739 0.369131695763262 -4.59319528662064 23 "CASK-AS1"
"ENSG00000136986" -332.318097734327 371.251069698247 -2.77353733278098 0.00575079075753917 0.369131695763262 -4.5931982827377 8 "DERL1"
"ENSG00000125846" 476.339380716875 98.6369798536 2.77282600650532 0.00576318291500342 0.369131695763262 -4.59319940074721 20 "ZNF133"
"ENSG00000231466" -263.334048678478 226.153296084889 -2.77182253567458 0.00578070564823357 0.369131695763262 -4.5932009774694 22 "CTA-246H3.11"
"ENSG00000272419" 735.475901157838 112.524226358585 2.77170571903029 0.00578274864291863 0.369131695763262 -4.59320116098482 1 "RP11-403I13.8"
"ENSG00000187066" 540.419478456974 -224.360896969726 2.77038190422518 0.00580594637863397 0.369131695763262 -4.59320324015044 11 "TMEM262"
"ENSG00000115486" -413.457280783114 281.660385694391 -2.76643969383303 0.00587552657431929 0.369131695763262 -4.59320942620227 2 "GGCX"
"ENSG00000269970" 1110.7358748965 -84.0300457180853 2.7663015985398 0.00587797757224463 0.369131695763262 -4.59320964274898 9 "RP11-498E2.9"
"ENSG00000198455" -228.329399285764 337.407466039996 -2.76519376312135 0.00589767357412793 0.369131695763262 -4.59321137957401 23 "ZXDB"
"ENSG00000142684" 389.209296883987 -375.862218385188 2.76487990319986 0.00590326446716612 0.369131695763262 -4.59321187151356 1 "ZNF593"
"ENSG00000064393" -233.213571827504 355.166311794765 -2.76435312173972 0.00591265897352516 0.369131695763262 -4.5932126970652 7 "HIPK2"
"ENSG00000163666" 511.326522021515 287.74742061535 2.76373399641561 0.00592371759459712 0.369131695763262 -4.59321366714556 3 "HESX1"
"ENSG00000029725" -229.074650741372 688.296827827513 -2.763135492576 0.00593442564985317 0.369131695763262 -4.59321460472083 17 "RABEP1"
"ENSG00000264633" -429.154228792949 182.600051540849 -2.76279924905992 0.00594044918073108 0.369131695763262 -4.59321513137322 3 "MIR4271"
"ENSG00000241370" 455.486737924034 -340.011479972856 2.76214316323719 0.00595221834173843 0.369131695763262 -4.59321615881551 6 "RPP21"
"ENSG00000176043" 637.080279876134 -416.962344332135 2.76139986372493 0.00596557744053613 0.369131695763262 -4.59321732255882 14 "RP1-146I3.1"
"ENSG00000156502" -318.569986888727 287.258472157907 -2.76104895090196 0.0059718937026418 0.369131695763262 -4.59321787186146 10 "SUPV3L1"
"ENSG00000133678" -405.241987242312 200.354985022841 -2.76081215802602 0.00597615927515367 0.369131695763262 -4.59321824248888 10 "TMEM254"
"ENSG00000151364" -1073.56649662947 173.736542848264 -2.76057280173771 0.00598047382304003 0.369131695763262 -4.59321861709819 11 "KCTD14"
"ENSG00000260708" 464.738310319147 -488.28773324331 2.75862782760309 0.00601563771716702 0.369131695763262 -4.59322165998627 22 "CTA-29F11.1"
"ENSG00000180071" -437.472863301239 159.517541978203 -2.75666506524924 0.00605131250780153 0.369131695763262 -4.59322472865896 9 "ANKRD18A"
"ENSG00000188243" 649.629085795377 221.516322955526 2.75644907895775 0.00605524988499367 0.369131695763262 -4.59322506621634 13 "COMMD6"
"ENSG00000174851" 458.404297108619 -264.471874765122 2.75635937114651 0.00605688591665736 0.369131695763262 -4.59322520641026 11 "YIF1A"
"ENSG00000233762" 598.093410718563 -389.072208510007 2.7553530380798 0.00607526614087607 0.369131695763262 -4.59322677879684 2 "AC007969.5"
"ENSG00000259414" -846.715934151564 -36.9014936151823 -2.75509769582688 0.00607993786118057 0.369131695763262 -4.593227177681 15 "HERC2P7"
"ENSG00000093167" -275.708649861195 893.820692590657 -2.75474961582159 0.00608631153124513 0.369131695763262 -4.59322772137986 3 "LRRFIP2"
"ENSG00000153165" -233.757329957172 229.797243826208 -2.75378878771093 0.00610393653151924 0.369131695763262 -4.5932292218521 2 "RGPD3"
"ENSG00000255108" 689.407397234301 -160.245785133561 2.75310896148834 0.00611643479723089 0.369131695763262 -4.5932302832018 11 "AP006621.8"
"ENSG00000259457" -518.411014347002 -284.598734310844 -2.75253534058713 0.00612699850801799 0.369131695763262 -4.59323117855116 15 "RP11-279F6.2"
"ENSG00000223485" 462.964929198385 -182.632776331019 2.75213545838456 0.0061343724205469 0.369131695763262 -4.59323180261269 6 "LINC01615"
"ENSG00000230521" 649.511976605814 -202.735144954625 2.75184399882617 0.00613975204610883 0.369131695763262 -4.59323225741467 6 "HCG4P7"
"ENSG00000275476" 804.577140133669 -194.063462283963 2.75156431243697 0.00614491837417143 0.369131695763262 -4.59323269380286 12 "RP11-996F15.4"
"ENSG00000279427" -858.94489585848 -87.927830384329 -2.75034839553868 0.00616742429356449 0.369131695763262 -4.59323459048459 16 "RP11-132F7.2"
"ENSG00000264019" -429.229678536828 73.6900594163954 -2.74993740226777 0.0061750483596872 0.369131695763262 -4.59323523140547 17 "RP11-6N17.6"
"ENSG00000144224" -265.406203565446 461.253165759437 -2.74932254256624 0.00618647011102284 0.369131695763262 -4.59323619007639 2 "UBXN4"
"ENSG00000284388" -997.17668382286 -121.67111557127 -2.74924815856817 0.00618785317531364 0.369131695763262 -4.59323630604001 12 "MIR4496"
"ENSG00000166523" 671.642038848001 -225.386082397349 2.74855109880015 0.00620082758284504 0.369131695763262 -4.59323739260327 12 "CLEC4E"
"ENSG00000116691" 574.288560685483 -152.707815030136 2.74843840002227 0.00620292755624161 0.369131695763262 -4.59323756825156 1 "MIIP"
"ENSG00000243961" -960.305899928365 -30.5512912009586 -2.74660720309397 0.00623713929305211 0.369131695763262 -4.5932404213405 20 "RP5-839B4.8"
"ENSG00000136052" -382.938924833144 665.846263212335 -2.7458508991529 0.00625131875435464 0.369131695763262 -4.59324159917462 12 "SLC41A2"
"ENSG00000227253" -295.774927765832 269.843980891953 -2.74538049124212 0.00626015280806813 0.369131695763262 -4.59324233161301 10 "RP11-166N17.1"
"ENSG00000126945" -346.815810176922 292.727825608083 -2.74529002145558 0.00626185308265123 0.369131695763262 -4.59324247246347 23 "HNRNPH2"
"ENSG00000158050" 622.179678128207 -254.63899606223 2.74425255343288 0.00628138091712345 0.369131695763262 -4.59324408736301 2 "DUSP2"
"ENSG00000197893" -841.710727990696 -162.897841946064 -2.74389201183925 0.00628818010618898 0.369131695763262 -4.59324464843948 10 "NRAP"
"ENSG00000090612" -277.469754028828 354.782888430049 -2.74357004033482 0.00629425754569993 0.369131695763262 -4.59324514943435 12 "ZNF268"
"ENSG00000215158" -328.137030440861 268.452035420267 -2.74225576408333 0.00631912047706132 0.369410787146822 -4.59324719390378 5 "RP11-1023L17.1"
"ENSG00000011295" -336.540186772488 316.182829810542 -2.74176226653719 0.0063284791295816 0.369410787146822 -4.59324796134348 17 "TTC19"
"ENSG00000154217" -607.172927338823 447.870457883525 -2.74116455504812 0.00633983084043821 0.369410787146822 -4.59324889067252 17 "PITPNC1"
"ENSG00000233325" 960.594445402997 -25.1007882905781 2.73918053846423 0.00637764307927794 0.369864370334706 -4.59325197407833 13 "MIPEPP3"
"ENSG00000176845" 612.412529747622 14.9686835317003 2.7389629241908 0.00638180282808414 0.369864370334706 -4.59325231214976 17 "METRNL"
"ENSG00000223284" -634.776680301592 8.56263986570471 -2.73805860724294 0.00639911530612104 0.369864370334706 -4.59325371676721 19 "RNU6-195P"
"ENSG00000234350" -580.990961483613 340.717038099471 -2.73711824564395 0.00641716277443856 0.369864370334706 -4.59325517690744 2 "AC007405.4"
"ENSG00000187889" -582.553111239385 270.491996355297 -2.73648849809782 0.00642927458885918 0.369864370334706 -4.59325615447981 1 "C1orf168"
"ENSG00000176101" 418.533532257691 -373.42056173593 2.73648488230392 0.00642934419025453 0.369864370334706 -4.59325616009207 9 "SSNA1"
"ENSG00000124098" -432.293583071302 146.664083803359 -2.73571805259064 0.00644412047494936 0.369930662275476 -4.593257350173 20 "FAM210B"
"ENSG00000155918" 729.91029520337 62.3197052885213 2.73347282817327 0.00648756079053855 0.370990433731634 -4.59326083284191 6 "RAET1L"
"ENSG00000143322" -252.261139417296 596.847104533374 -2.7333136722328 0.00649065012436493 0.370990433731634 -4.59326107961371 1 "ABL2"
"ENSG00000163508" -910.830607934421 -147.3272704676 -2.73141665356591 0.0065275749765031 0.370990433731634 -4.59326401990538 3 "EOMES"
"ENSG00000160710" -257.692741778004 696.887010823623 -2.73135835645878 0.00652871270599303 0.370990433731634 -4.59326411023277 1 "ADAR"
"ENSG00000261408" 463.814090005349 -275.651731123846 2.73117948201861 0.00653220474583351 0.370990433731634 -4.59326438737516 17 "TEN1-CDK3"
"ENSG00000253715" 585.939685704001 -282.557462908992 2.72888852777045 0.0065770786550046 0.370990433731634 -4.59326793539616 8 "RP11-706C16.8"
"ENSG00000177600" 593.84661944121 -187.13812218239 2.72699608064709 0.00661435633063734 0.370990433731634 -4.59327086413092 11 "RPLP2"
"ENSG00000171223" 701.853505061102 -192.118540086223 2.726942376153 0.00661541698381251 0.370990433731634 -4.59327094721558 19 "JUNB"
"ENSG00000105697" 524.711999808212 -334.818549276337 2.72616821761197 0.00663072351413417 0.370990433731634 -4.59327214472294 19 "HAMP"
"ENSG00000048405" -248.101478005826 481.571964268868 -2.72616203113944 0.0066308459605374 0.370990433731634 -4.59327215429116 7 "ZNF800"
"ENSG00000272824" 840.118503033308 -124.731447478313 2.72549254749407 0.00664410884209306 0.370990433731634 -4.59327318962174 1 "RP6-74O6.6"
"ENSG00000255737" 607.472021785837 -200.306553388621 2.72526462387874 0.00664862960419579 0.370990433731634 -4.59327354204208 12 "AGAP2-AS1"
"ENSG00000127928" -978.308712057789 55.5255544830447 -2.72407924888736 0.00667218573840553 0.370990433731634 -4.59327537444673 7 "GNGT1"
"ENSG00000163635" -243.155997747554 762.449640472236 -2.7240731563983 0.00667230700435172 0.370990433731634 -4.59327538386286 3 "ATXN7"
"ENSG00000237481" -311.107692788102 184.916662815544 -2.72384983161839 0.006676753470809 0.370990433731634 -4.59327572900334 1 "RP4-803J11.2"
"ENSG00000211863" -688.011880379963 -190.994476462034 -2.72202702063502 0.006713146229776 0.370990433731634 -4.59327854509582 14 "TRAJ26"
"ENSG00000104863" 534.391695285579 -306.064330543711 2.72088611295473 0.00673601556534492 0.370990433731634 -4.59328030680033 19 "LIN7B"
"ENSG00000145194" 385.476887689537 -232.496696463309 2.72035761231241 0.00674663307052076 0.370990433731634 -4.5932811226358 3 "ECE2"
"ENSG00000179593" -870.660326978141 -36.5328300121852 -2.71968768619184 0.00676011347578346 0.370990433731634 -4.59328215657229 17 "ALOX15B"
"ENSG00000186010" 400.872175383835 -352.375371267689 2.71953829446689 0.00676312287887236 0.370990433731634 -4.59328238710467 19 "NDUFA13"
"ENSG00000125877" 699.925599092667 47.9319515200968 2.71885269461959 0.00677694935423131 0.370990433731634 -4.59328344492818 20 "ITPA"
"ENSG00000102445" -392.949062916647 596.490494300283 -2.718608217284 0.00678188588207304 0.370990433731634 -4.59328382207556 13 "RUBCNL"
"ENSG00000227766" 717.001047649625 -237.67555852486 2.71855110389431 0.00678303959227666 0.370990433731634 -4.59328391017796 6 "HCG4P5"
"ENSG00000154380" -290.454292208686 696.014987899227 -2.7180278158333 0.00679361843062404 0.370990433731634 -4.59328471731447 1 "ENAH"
"ENSG00000156976" 461.674800702566 406.973411676492 2.71625652006511 0.00682953755780366 0.370990433731634 -4.59328744833199 3 "EIF4A2"
"ENSG00000124201" -260.722539270714 383.951367030018 -2.71569653777431 0.00684092868492866 0.370990433731634 -4.59328831137434 20 "ZNFX1"
"ENSG00000077463" 568.377340338906 -152.819879340484 2.71559596996098 0.00684297624223198 0.370990433731634 -4.59328846635127 19 "SIRT6"
"ENSG00000123810" 544.489525719568 -186.638345945154 2.71539567919247 0.00684705580097001 0.370990433731634 -4.59328877498705 19 "B9D2"
"ENSG00000197019" 690.751480452259 -272.339425611682 2.71481932029321 0.00685880741477112 0.370990433731634 -4.59328966300118 19 "SERTAD1"
"ENSG00000129625" -659.863372716817 81.5257153342102 -2.71321257253656 0.00689166406431543 0.371617542845031 -4.59329213762957 5 "REEP5"
"ENSG00000227201" -704.221942942521 250.355225562556 -2.71161933786238 0.00692438435618583 0.371617542845031 -4.59329459008255 22 "CNN2P1"
"ENSG00000255432" 494.23061573658 -326.39373942059 2.71155392154042 0.00692573079893779 0.371617542845031 -4.59329469074836 11 "RP11-831H9.11"
"ENSG00000237911" 534.67078465245 228.487890241708 2.7106486676352 0.00694438757752726 0.371617542845031 -4.59329608356174 17 "SRP68P3"
"ENSG00000251034" -353.560744938884 209.81387429741 -2.7103571834814 0.00695040453326013 0.371617542845031 -4.59329653194261 8 "RP11-582J16.4"
"ENSG00000253719" -297.081749316994 205.998450822794 -2.70872855902707 0.00698410989631433 0.371617542845031 -4.59329903636803 12 "ATXN7L3B"
"ENSG00000121350" -356.761593850808 533.0064561738 -2.70818536847357 0.00699538425184128 0.371617542845031 -4.59329987134651 12 "PYROXD1"
"ENSG00000226068" -297.143153178017 261.312970489612 -2.70786521880132 0.00700203689120704 0.371617542845031 -4.59330036339837 6 "HNRNPA3P4"
"ENSG00000198018" -247.048022580856 269.616580975596 -2.70766153877501 0.00700627228265624 0.371617542845031 -4.59330067641448 10 "ENTPD7"
"ENSG00000120659" -835.231179954205 -28.2460163870053 -2.70761396481806 0.00700726188401488 0.371617542845031 -4.59330074952306 13 "TNFSF11"
"ENSG00000102271" 944.906432816817 97.7634044412457 2.70639851785737 0.00703258752814208 0.372233624077275 -4.59330261693334 23 "KLHL4"
"ENSG00000130159" 746.402806527158 72.4139693805088 2.70560298074589 0.00704920833413664 0.372387458943214 -4.59330383876706 19 "ECSIT"
"ENSG00000250186" 746.637610441953 -208.193067935232 2.70453131927466 0.00707165401163058 0.372440560534279 -4.59330548415371 17 "RP11-1079K10.4"
"ENSG00000283805" 760.284823127605 -176.031542916817 2.70424573884753 0.00707764627244458 0.372440560534279 -4.59330592251896 17 "MIR636"
"ENSG00000223776" -395.15833321009 146.959448410797 -2.70316999477757 0.00710025940935102 0.372907821551466 -4.59330757339145 1 "LGALS8-AS1"
"ENSG00000198252" -270.692344865931 315.86375987797 -2.70244863987291 0.0071154593765626 0.372984688130896 -4.59330868005974 14 "STYX"
"ENSG00000168393" 719.187405960603 -214.399258687014 2.70120432755474 0.00714174767052808 0.373579770288387 -4.59331058836983 2 "DTYMK"
"ENSG00000134779" -404.771943420171 424.010524655888 -2.70061029561274 0.00715432845541786 0.373579770288387 -4.59331149910067 18 "TPGS2"
"ENSG00000260910" 668.674761972444 -190.896654975844 2.69886642072326 0.00719137669284724 0.374132950252513 -4.59331417160408 13 "LINC00565"
"ENSG00000121989" -296.744827121827 402.761848627257 -2.69849876152577 0.00719920954151008 0.374132950252513 -4.59331473483725 2 "ACVR2A"
"ENSG00000196233" -229.120892370644 500.803300454036 -2.69708510352957 0.00722939861124434 0.374132950252513 -4.59331689980744 10 "LCOR"
"ENSG00000240694" -830.984973412007 77.9637120239815 -2.69693799922452 0.00723254660236625 0.374132950252513 -4.59331712503138 8 "PNMA2"
"ENSG00000091583" -609.258267850751 247.537556350946 -2.69675856999795 0.00723638800811741 0.374132950252513 -4.5933173997306 17 "APOH"
"ENSG00000259933" 624.208801969364 -266.231484100847 2.69614172710472 0.00724960802925755 0.374132950252513 -4.59331834396196 16 "RP11-304L19.1"
"ENSG00000189127" -1906.90933291605 -68.9901154527047 -2.69485000150311 0.00727736241399065 0.374132950252513 -4.5933203206089 5 "ANKRD34B"
"ENSG00000270299" 929.269048619694 -133.787089774762 2.69317347389498 0.00731352735661665 0.374132950252513 -4.59332288476209 20 "RP5-850E9.3"
"ENSG00000100012" -482.293953210793 -116.37662643903 -2.69313456080482 0.00731436868116582 0.374132950252513 -4.59332294425956 22 "SEC14L3"
"ENSG00000197561" -525.842001276112 -188.559026219052 -2.6931294737909 0.0073144786719211 0.374132950252513 -4.59332295203749 19 "ELANE"
"ENSG00000179528" 620.568982500452 -160.107786314166 2.69247498267539 0.00732864241504383 0.374132950252513 -4.59332395262035 2 "LBX2"
"ENSG00000196862" -215.76372169696 244.899064250868 -2.69238206846439 0.00733065515672133 0.374132950252513 -4.59332409464853 2 "RGPD4"
"ENSG00000199550" -1011.17109936636 -194.745109742061 -2.69126941231198 0.00735479659542371 0.374132950252513 -4.59332579509007 11 "Y_RNA"
"ENSG00000105722" 762.027264771148 50.3196355207347 2.69097302328397 0.00736123943940137 0.374132950252513 -4.59332624794138 19 "ERF"
"ENSG00000225094" -282.069827710017 150.749099024323 -2.69049677286222 0.00737160271001711 0.374132950252513 -4.59332697550345 4 "SETP20"
"ENSG00000162191" 816.865610905326 -123.346409273484 2.68900785801923 0.00740408641330472 0.374266462912271 -4.59332924931726 11 "UBXN1"
"ENSG00000213252" -372.706524764137 234.027199105939 -2.68872262793229 0.0074103239654754 0.374266462912271 -4.59332968477425 11 "RP11-819M15.1"
"ENSG00000150471" -393.256852184057 651.483164755651 -2.6878993422857 0.00742835450607373 0.374266462912271 -4.59333094142902 4 "ADGRL3"
"ENSG00000207460" -840.299048917352 -94.8716350972915 -2.68785312864133 0.00742936778660606 0.374266462912271 -4.59333101195824 15 "SNORD116-19"
"ENSG00000245750" -654.061373128231 1007.66366158138 -2.68653674001851 0.00745828319338939 0.374816429380936 -4.59333302049336 15 "DRAIC"
"ENSG00000175595" -242.69268371351 559.209773555311 -2.68503271190358 0.00749144410808441 0.374816429380936 -4.59333531419101 16 "ERCC4"
"ENSG00000076604" 598.421780761981 -56.4478494963132 2.68393891169286 0.00751564351552015 0.374816429380936 -4.59333698151495 17 "TRAF4"
"ENSG00000283764" 469.209465161599 -404.270610646837 2.68314856377677 0.00753317302533451 0.374816429380936 -4.59333818587529 8 "MIR6850"
"ENSG00000258674" 398.985928736915 -357.229029054211 2.68286995507357 0.0075393611828885 0.374816429380936 -4.59333861034944 19 "CTC-260F20.3"
"ENSG00000172232" -570.561863275719 -232.984486454695 -2.68223163301366 0.00755355614566153 0.374816429380936 -4.59333958270772 19 "AZU1"
"ENSG00000164961" -254.242449139948 441.74610493107 -2.68189518171386 0.00756104779530197 0.374816429380936 -4.5933400951373 8 "WASHC5"
"ENSG00000079387" -244.966501898099 670.04141184012 -2.68103991016475 0.00758012193301094 0.374816429380936 -4.5933413974791 12 "SENP1"
"ENSG00000277081" -772.507570107204 -196.678864894496 -2.68100378324499 0.00758092858173006 0.374816429380936 -4.59334145248176 12 "RMST_10"
"ENSG00000166912" -249.792104706029 569.049051359354 -2.68011319076627 0.00760083832028137 0.374816429380936 -4.59334280817369 15 "MTMR10"
"ENSG00000080371" -267.020664144404 602.571788773536 -2.67978509945822 0.00760818484395342 0.374816429380936 -4.5933433074989 12 "RAB21"
"ENSG00000149658" -394.972891832151 78.896927791643 -2.6796053824688 0.00761221171951544 0.374816429380936 -4.59334358098747 20 "YTHDF1"
"ENSG00000279172" 789.323853799191 -99.9459432281597 2.67926984448332 0.00761973516805791 0.374816429380936 -4.59334409155383 19 "CTB-52I2.7"
"ENSG00000284184" -187.321068165765 255.357799293964 -2.67863051670451 0.00763408871275696 0.3748434191998 -4.59334506421054 16 "MIR6506"
"ENSG00000269371" 583.244343507092 -308.816737901049 2.67761591571707 0.00765691741879701 0.375285701575082 -4.59334660734832 19 "CTD-2207O23.11"
"ENSG00000182600" -348.728979386274 404.567210241964 -2.67656074281334 0.00768072408352583 0.375774236108067 -4.59334821160789 2 "C2orf82"
"ENSG00000283236" -579.913546650432 34.9895354417855 -2.67520389426191 0.00771143489618712 0.376286027688217 -4.59335027365057 19 "AC074141.3"
"ENSG00000181778" -1145.75420412271 -2.98055771216522 -2.67487476725083 0.00771890094731104 0.376286027688217 -4.59335077368588 9 "TMEM252"
"ENSG00000126653" -265.727073811861 402.167981931696 -2.67333728194945 0.00775386402654018 0.377093009531172 -4.59335310878341 17 "NSRP1"
"ENSG00000172020" 1250.08717334236 14.5109794696914 2.67257685964903 0.00777120890830034 0.377093009531172 -4.59335426322696 3 "GAP43"
"ENSG00000135862" -242.897625776193 672.869912150325 -2.67210988118971 0.007781877745109 0.377093009531172 -4.59335497202183 1 "LAMC1"
"ENSG00000147889" 1015.37512229991 -23.3450659559078 2.67140196032957 0.00779807638231642 0.377093009531172 -4.59335604630379 9 "CDKN2A"
"ENSG00000224781" 426.505595428211 158.995486028151 2.6703830483178 0.00782144430783523 0.377093009531172 -4.59335759204834 23 "EIF4A2P4"
"ENSG00000268842" -945.668376918851 -85.5966465661981 -2.67032870163428 0.00782269247094075 0.377093009531172 -4.59335767447958 19 "CTD-2245F17.2"
"ENSG00000113494" -502.309025747675 521.178824689305 -2.66930198758081 0.00784630634231696 0.377093009531172 -4.59335923146715 5 "PRLR"
"ENSG00000075618" 721.665161438015 196.050223051703 2.66907027833122 0.00785164438048059 0.377093009531172 -4.59335958277061 7 "FSCN1"
"ENSG00000219039" 746.20596090021 -166.720900396477 2.66868860843267 0.00786044427483678 0.377093009531172 -4.59336016137235 7 "AC005102.1"
"ENSG00000189343" 485.422112497074 -280.956745329743 2.66746198390073 0.00788878572727868 0.37753198336027 -4.59336202037472 17 "RPS2P46"
"ENSG00000130021" -448.528764148017 278.603740872521 -2.66708983843766 0.00789740236985356 0.37753198336027 -4.59336258421764 23 "PUDP"
"ENSG00000099849" 480.620414706945 -146.166041199358 2.66589344007309 0.00792516104805619 0.377651018056341 -4.59336439639463 11 "RASSF7"
"ENSG00000213442" 609.845697357204 -266.704348158872 2.66578381557425 0.00792770891953428 0.377651018056341 -4.59336456240375 12 "RPL18AP3"
"ENSG00000237669" 687.284268648663 -196.752293738836 2.66481286568449 0.0079503076891678 0.377832998256833 -4.59336603247383 6 "HCG4P3"
"ENSG00000139865" -411.357950727994 515.259200302539 -2.66441922542525 0.00795948610307606 0.377832998256833 -4.5933666283222 14 "TTC6"
"ENSG00000134758" -350.876487395496 405.633424452232 -2.6626589798583 0.00800064586423571 0.377832998256833 -4.59336929176679 18 "RNF138"
"ENSG00000165527" -300.790609914369 180.638108488005 -2.66253720102857 0.00800350047172083 0.377832998256833 -4.59336947597001 14 "ARF6"
"ENSG00000163602" -241.388083801883 582.258351845699 -2.66146504891256 0.0080286722054742 0.377832998256833 -4.59337109736906 3 "RYBP"
"ENSG00000177981" -346.339920110417 461.590532242046 -2.66103274441162 0.00803884184451525 0.377832998256833 -4.59337175096194 12 "ASB8"
"ENSG00000197016" -302.002852719337 464.18899824983 -2.66088094546849 0.00804241554389398 0.377832998256833 -4.59337198044008 19 "ZNF470"
"ENSG00000139350" -237.453330164041 498.792378792029 -2.65985418225738 0.00806662541592946 0.377832998256833 -4.59337353229812 12 "NEDD1"
"ENSG00000211692" -924.18012825698 -84.1578423167064 -2.65949982076439 0.00807499602164863 0.377832998256833 -4.59337406775156 7 "TRGJP1"
"ENSG00000154710" -351.813672746475 366.076017532926 -2.65784599302189 0.0081141654039993 0.377832998256833 -4.59337656585579 7 "RABGEF1"
"ENSG00000237840" -313.564095257253 376.828389245777 -2.65736155088185 0.00812567122623599 0.377832998256833 -4.59337729732686 10 "FAM21FP"
"ENSG00000168411" -267.998454331707 421.334175508273 -2.6569724614017 0.00813492296387004 0.377832998256833 -4.59337788473144 16 "RFWD3"
"ENSG00000157653" 430.833192260957 38.4514434566798 2.65693247549349 0.00813587428117091 0.377832998256833 -4.59337794509323 9 "C9orf43"
"ENSG00000196381" 801.210866999681 -37.1120708691389 2.65502129407104 0.00818146043020223 0.377832998256833 -4.59338082916422 19 "ZNF781"
"ENSG00000253629" -941.263860637172 -61.2341952889043 -2.65456218760038 0.00819244529129171 0.377832998256833 -4.59338152168734 8 "KB-1107E3.1"
"ENSG00000105640" 403.538444838689 -410.524884413485 2.65448972861702 0.00819418019814619 0.377832998256833 -4.59338163097526 19 "RPL18A"
"ENSG00000126970" 429.429530049779 415.741446075464 2.65372756943053 0.00821244878846803 0.377832998256833 -4.59338278034827 23 "ZC4H2"
"ENSG00000177700" 563.837181976793 -281.039812017777 2.65297113637945 0.00823061626370559 0.377832998256833 -4.59338392077766 11 "POLR2L"
"ENSG00000185615" 639.749743607189 -223.694235484386 2.6524482063526 0.00824319670717952 0.377832998256833 -4.59338470898873 16 "PDIA2"
"ENSG00000284421" 460.028147796899 -391.274767994434 2.65238205759118 0.00824478931687462 0.377832998256833 -4.59338480868411 3 "MIR7110"
"ENSG00000164983" -420.176699563824 112.463949564294 -2.65167472292316 0.00826183650829633 0.377832998256833 -4.5933858745891 8 "TMEM65"
"ENSG00000162825" -389.041444328295 53.7095011288616 -2.65154953112815 0.00826485699857905 0.377832998256833 -4.59338606321662 1 "NBPF20"
"ENSG00000162746" 790.799540253112 60.6133657055989 2.65082304234133 0.00828240449271288 0.377832998256833 -4.5933871576571 1 "FCRLB"
"ENSG00000105245" 616.121312012338 183.457579509223 2.65069957414605 0.00828539004539525 0.377832998256833 -4.5933873436312 19 "NUMBL"
"ENSG00000107872" 468.675416449129 -212.254052126297 2.6500167255469 0.00830191927903073 0.377832998256833 -4.59338837202493 10 "FBXL15"
"ENSG00000273893" -1010.401206214 -120.201377020103 -2.64998751864314 0.00830262692934622 0.377832998256833 -4.59338841600598 20 "RP1-101A2.1"
"ENSG00000087086" 506.85240080258 -323.538905422096 2.64968522172914 0.00830995442236567 0.377832998256833 -4.59338887119096 19 "FTL"
"ENSG00000230435" -437.5744181303 316.081639146153 -2.64922388833142 0.0083211480483772 0.377832998256833 -4.59338956575126 7 "AC004160.4"
"ENSG00000163510" -263.15588057724 255.305889105704 -2.64782655406979 0.00835513505644948 0.37843977276102 -4.59339166880989 2 "CWC22"
"ENSG00000275519" 607.276649723531 -122.421749413878 2.64722757242478 0.00836974203392645 0.37843977276102 -4.59339256998641 19 "MIR6804"
"ENSG00000169895" -349.372312695018 247.6747962648 -2.64657411492602 0.00838570360637881 0.37843977276102 -4.59339355290285 23 "SYAP1"
"ENSG00000143756" -253.202037868912 299.321270096226 -2.6463877633445 0.00839026049431496 0.37843977276102 -4.59339383316679 1 "FBXO28"
"ENSG00000196504" -224.288572897017 627.293714121536 -2.64386435170145 0.00845218500484246 0.38038061287463 -4.59339762642177 2 "PRPF40A"
"ENSG00000188917" -308.100873870005 329.156909475005 -2.64308902297299 0.00847129372754579 0.38038061287463 -4.5933987912282 23 "TRMT2B"
"ENSG00000114626" 583.023193985661 4.12892177425048 2.64197951000125 0.00849870614278507 0.38038061287463 -4.59340045753084 3 "ABTB1"
"ENSG00000166974" -266.307541158914 597.509260264797 -2.64194341495041 0.00849959926737112 0.38038061287463 -4.59340051172848 18 "MAPRE2"
"ENSG00000124486" -206.810339572407 805.053059286345 -2.64179250917522 0.00850333414410565 0.38038061287463 -4.59340073830965 23 "USP9X"
"ENSG00000099290" -251.537376541859 565.777378574014 -2.64114561742491 0.00851936122206799 0.38047074878752 -4.59340170946248 10 "WASHC2A"
"ENSG00000280013" 598.678355327281 -320.801129620689 2.64009790007352 0.00854537643723604 0.380666446691509 -4.59340328188188 21 "CH507-42P11.2"
"ENSG00000183617" 339.402313232048 -380.236184281912 2.63973202848255 0.00855447793450048 0.380666446691509 -4.59340383084484 19 "MRPL54"
"ENSG00000225721" 535.33033825304 -282.923344279764 2.63874512625801 0.00857907168067027 0.380666446691509 -4.59340531125905 1 "RP11-269F19.2"
"ENSG00000101144" 966.274739262281 323.350546395491 2.63807557431822 0.00859579308926131 0.380666446691509 -4.59340631533028 20 "BMP7"
"ENSG00000176624" -248.76207440174 338.783294149179 -2.63750594862711 0.00861004193635601 0.380666446691509 -4.5934071693608 18 "MEX3C"
"ENSG00000081014" -214.359573572407 462.365721192567 -2.63461306785703 0.0086827330052335 0.380666446691509 -4.59341150391799 15 "AP4E1"
"ENSG00000227191" -997.454795315993 -230.854066294231 -2.63369399556217 0.00870594194113494 0.380666446691509 -4.59341288007146 7 "TRGC2"
"ENSG00000169976" 447.979053913283 -333.344566131341 2.63314023872935 0.00871995255420581 0.380666446691509 -4.59341370900828 6 "SF3B5"
"ENSG00000111596" -362.530314649436 1046.68278457675 -2.63236052575617 0.00873971434994565 0.380666446691509 -4.5934148759068 12 "CNOT2"
"ENSG00000185633" 524.677109453869 -231.294917223311 2.63229623091413 0.00874134569032931 0.380666446691509 -4.59341497211421 12 "NDUFA4L2"
"ENSG00000144481" 782.44834415768 658.59113496908 2.63138678814154 0.00876445005300704 0.380666446691509 -4.59341633271873 2 "TRPM8"
"ENSG00000174276" 404.741790592533 -303.601538661304 2.63073852817163 0.0087809524693667 0.380666446691509 -4.59341730229991 11 "ZNHIT2"
"ENSG00000224220" 522.636654126141 -392.860116924473 2.63008774304742 0.0087975471705052 0.380666446691509 -4.59341827543054 2 "AC104699.1"
"ENSG00000225431" -493.548544589552 -248.142515147711 -2.62966114324302 0.00880844049992629 0.380666446691509 -4.59341891320937 21 "LINC01671"
"ENSG00000213406" 428.62743867603 96.2547828147576 2.62943131382963 0.00881431425834177 0.380666446691509 -4.59341925677028 4 "ANXA2P1"
"ENSG00000280054" 1039.90684529501 34.1128795717355 2.62905218317946 0.00882401138446691 0.380666446691509 -4.59341982345234 12 "RP1-197B17.7"
"ENSG00000276131" 1212.8883780506 -50.3525090771228 2.62875408589061 0.00883164261051338 0.380666446691509 -4.59342026896053 16 "RP11-481J2.3"
"ENSG00000229404" -806.180703675828 252.389352848049 -2.62781671003229 0.00885567777914178 0.380666446691509 -4.59342166956307 10 "LINC00858"
"ENSG00000250067" 426.639879305598 -315.42337411491 2.62759121587978 0.00886146839205092 0.380666446691509 -4.59342200642003 19 "YJEFN3"
"ENSG00000279458" 508.474775769735 -74.146878929177 2.62720792410475 0.00887131897868331 0.380666446691509 -4.59342257894196 10 "CH17-335B8.4"
"ENSG00000143751" -231.255148745148 197.662252062013 -2.62642641065701 0.00889143425034832 0.380666446691509 -4.5934237460419 1 "SDE2"
"ENSG00000135469" -483.397162697243 115.265125889629 -2.62628465731462 0.00889508719589537 0.380666446691509 -4.59342395769895 12 "COQ10A"
"ENSG00000272518" -823.16333579893 -25.4134970795704 -2.62616597921187 0.00889814653269577 0.380666446691509 -4.59342413489313 8 "RP11-26J3.3"
"ENSG00000259955" -201.901271984309 291.922933811507 -2.62578145527173 0.00890806543768478 0.380666446691509 -4.59342470896079 16 "CTD-2547G23.2"
"ENSG00000137101" 597.546169352023 -85.7160528731727 2.62536372207782 0.00891885220930989 0.380666446691509 -4.59342533251735 9 "CD72"
"ENSG00000131669" 679.984654081628 -145.14544575254 2.62524261910841 0.00892198153611798 0.380666446691509 -4.59342551327201 9 "NINJ1"
"ENSG00000142541" 560.323870205899 -342.17676302047 2.6247583706262 0.00893450445346802 0.380666446691509 -4.59342623596799 19 "RPL13A"
"ENSG00000204388" 744.075880776217 -94.4478947195583 2.62376206837834 0.00896031888188226 0.380666446691509 -4.59342772246 6 "HSPA1B"
"ENSG00000006695" -342.668210610177 211.519272039145 -2.62352054661667 0.00896658682048838 0.380666446691509 -4.59342808273227 17 "COX10"
"ENSG00000178691" -236.088357115639 533.418393016791 -2.62312267430004 0.00897692091079967 0.380666446691509 -4.59342867616051 17 "SUZ12"
"ENSG00000253167" -249.65776492989 234.951378302259 -2.62305856978509 0.00897858691945205 0.380666446691509 -4.59342877176473 8 "WASHC5-AS1"
"ENSG00000178607" -259.148814415552 687.850617560625 -2.62300650199821 0.00897994031006809 0.380666446691509 -4.59342884941594 17 "ERN1"
"ENSG00000102901" 560.362537633246 155.2784275588 2.62275882689162 0.00898638059622352 0.380666446691509 -4.59342921876594 16 "CENPT"
"ENSG00000183137" 333.562905537162 360.625725788828 2.62116618790122 0.00902789284991161 0.381453638283907 -4.59343159302936 6 "CEP57L1"
"ENSG00000126262" -1130.4135219678 -117.724440931214 -2.62088010556539 0.00903536777619711 0.381453638283907 -4.59343201936869 19 "FFAR2"
"ENSG00000116748" -451.795131552492 98.6588066679736 -2.62007352571162 0.00905647241740759 0.381453638283907 -4.59343322115158 1 "AMPD1"
"ENSG00000284082" 656.281042651568 -176.478500916595 2.6198947170976 0.00906115702475306 0.381453638283907 -4.59343348752434 22 "MIR7109"
"ENSG00000264370" 687.470029720359 -156.472367797061 2.61766293760177 0.00911981025471156 0.38332849511793 -4.59343681077859 2 "MIR3125"
"ENSG00000162819" -300.745763078273 302.350649184506 -2.61702195165367 0.00913671867884314 0.383445629500198 -4.59343776474993 1 "BROX"
"ENSG00000080815" -268.829528533751 846.578447528474 -2.61603697473463 0.00916275586928405 0.383944923022639 -4.59343923024777 14 "PSEN1"
"ENSG00000060339" -271.622566730961 707.206778703443 -2.61455966420051 0.00920193209998663 0.384992391850442 -4.59344142728532 10 "CCAR1"
"ENSG00000267348" 849.715403557942 -170.889201924593 2.61226441460837 0.00926309643954379 0.386955165573742 -4.59344483842142 19 "CTB-179K24.3"
"ENSG00000042088" -352.010681109338 566.900900072827 -2.60946536498522 0.0093381784419682 0.388867875965528 -4.59344899445327 14 "TDP1"
"ENSG00000211513" -746.055868789484 -22.2848422522268 -2.60941695329808 0.00933948181935934 0.388867875965528 -4.5934490662979 19 "MIR320E"
"ENSG00000277689" -479.979697484312 28.8120877359201 -2.60880769036387 0.00935589879511626 0.388867875965528 -4.59344997035733 1 "DLEU2_2"
"ENSG00000167807" 425.725478034641 -284.062986717529 2.60842702568858 0.00936616914821401 0.388867875965528 -4.59345053510805 19 "CTD-2369P2.10"
"ENSG00000130520" 644.890533872765 -201.754766954345 2.60766558585955 0.00938674311127831 0.389127077405404 -4.59345166453927 19 "LSM4"
"ENSG00000183011" 385.003117111127 -338.683949808338 2.60618014390314 0.00942699589937356 0.389635628971461 -4.59345386697245 17 "NAA38"
"ENSG00000167476" 623.299087216591 -219.628533127538 2.60614935721332 0.0094278317939327 0.389635628971461 -4.59345391260662 19 "JSRP1"
"ENSG00000110851" -246.100782178305 432.476307441972 -2.6054577784379 0.00944662644827604 0.389635628971461 -4.59345493757896 12 "PRDM4"
"ENSG00000283792" 655.794072578031 -165.863312320301 2.60449497597072 0.0094728478125399 0.389635628971461 -4.59345636409648 4 "MIR4453"
"ENSG00000120705" -219.238111064992 414.592904203134 -2.60430355931465 0.00947806868580567 0.389635628971461 -4.59345664764575 5 "ETF1"
"ENSG00000130203" 586.201343150448 -207.608473886465 2.60379097955804 0.00949206193277834 0.389635628971461 -4.59345740684308 19 "APOE"
"ENSG00000145002" 727.919916625057 0.530992012223996 2.60352032638154 0.00949945812172163 0.389635628971461 -4.59345780765862 8 "FAM86B2"
"ENSG00000176358" -531.602349333138 -326.551291437032 -2.60291505981436 0.00951601700942953 0.389726108381659 -4.59345870386676 17 "TAC4"
"ENSG00000213361" 402.639145886655 -463.472920268425 2.60193199560978 0.00954296671215036 0.39024122761298 -4.59346015905312 7 "RP4-778K6.1"
"ENSG00000173465" 539.668218983368 -277.249148039267 2.60136822026255 0.00955845281828399 0.390286720864459 -4.59346099334988 11 "SSSCA1"
"ENSG00000230863" -290.066996700878 383.743649977283 -2.59743479511426 0.00966712527034995 0.394131310008727 -4.59346680942154 1 "RP4-595K12.2"
"ENSG00000124357" 454.850106240326 444.122236653959 2.59621603493806 0.00970102056201429 0.394187346752599 -4.5934686098227 2 "NAGK"
"ENSG00000127824" 678.386701170451 -23.7537074720752 2.59616676036172 0.00970239318343856 0.394187346752599 -4.59346868259623 2 "TUBA4A"
"ENSG00000172179" -475.36969343722 334.683884698781 -2.59466137219982 0.00974441192740281 0.394187346752599 -4.59347090527087 6 "PRL"
"ENSG00000166783" -223.084454541706 786.58632952152 -2.59461252344154 0.00974577812602582 0.394187346752599 -4.59347097737464 16 "KIAA0430"
"ENSG00000126457" 684.031215905841 158.769846024583 2.59336709319467 0.00978066811423607 0.394187346752599 -4.59347281527086 19 "PRMT1"
"ENSG00000178715" 507.867231072359 -381.434272060109 2.59303987642832 0.0097898533980219 0.394187346752599 -4.59347329800989 1 "RP11-169K16.8"
"ENSG00000162383" -548.481459651702 -193.661425265493 -2.59267600376496 0.00980007670093406 0.394187346752599 -4.59347383475919 1 "SLC1A7"
"ENSG00000224892" 1593.31781650538 -448.717183379344 2.59172728047174 0.00982677675225003 0.394187346752599 -4.59347523388717 13 "RPS4XP16"
"ENSG00000167565" 642.403827573996 -57.0644175489497 2.59095894877832 0.00984844764356868 0.394187346752599 -4.59347636662744 19 "SERTAD3"
"ENSG00000145247" 863.512314496074 41.8154866757129 2.59051518393581 0.00986098353473593 0.394187346752599 -4.59347702071854 4 "OCIAD2"
"ENSG00000126453" 675.370588567097 -35.5585369241604 2.59018895852437 0.00987020815280886 0.394187346752599 -4.59347750149368 19 "BCL2L12"
"ENSG00000173156" 443.177199651508 -304.431872459851 2.58958293352514 0.00988736508516727 0.394187346752599 -4.59347839447153 11 "RHOD"
"ENSG00000253203" -386.25269033236 239.417302150236 -2.58934074020636 0.00989422917375624 0.394187346752599 -4.5934787512881 5 "GUSBP3"
"ENSG00000129968" 504.644439453603 -170.183783332042 2.58925242514467 0.00989673320216944 0.394187346752599 -4.59347888139223 19 "ABHD17A"
"ENSG00000152332" -254.876390636413 287.85772542914 -2.5876590422611 0.00994200833261946 0.394187346752599 -4.5934812280136 1 "UHMK1"
"ENSG00000135250" -234.3167392932 751.157636942818 -2.58742056887445 0.00994880032509846 0.394187346752599 -4.59348157910251 7 "SRPK2"
"ENSG00000164967" 390.013611849152 -330.467577918955 2.58692203467461 0.00996301253818105 0.394187346752599 -4.59348231296319 9 "RPP25L"
"ENSG00000180730" -723.740762459903 -129.723972058189 -2.58646686277488 0.0099760044168424 0.394187346752599 -4.59348298287586 13 "SHISA2"
"ENSG00000095906" 574.200496205799 -222.662159586569 2.58579496539326 0.00999520990837959 0.394187346752599 -4.59348397155656 16 "NUBP2"
"ENSG00000132635" 567.007287401236 -115.519598686832 2.58545280735929 0.0100050028293273 0.394187346752599 -4.59348447494025 20 "PCED1A"
"ENSG00000197696" 552.692819825452 -285.809041100433 2.5851833803408 0.0100127201435429 0.394187346752599 -4.59348487127748 15 "NMB"
"ENSG00000258052" -627.215134622774 118.179363399395 -2.58460930680873 0.0100291813178093 0.394187346752599 -4.59348571563064 12 "AC025263.3"
"ENSG00000101162" -2025.33467075651 -199.971351789031 -2.58440607381168 0.0100350146793767 0.394187346752599 -4.59348601450513 20 "TUBB1"
"ENSG00000102580" -230.559644887551 287.237157625021 -2.58392952653163 0.0100487048204293 0.394187346752599 -4.5934867152285 13 "DNAJC3"
"ENSG00000104760" -642.440331736695 241.542180822019 -2.58323312748485 0.0100687408156024 0.394187346752599 -4.59348773900543 8 "FGL1"
"ENSG00000267673" 412.2680947026 -283.005358335611 2.58312737946182 0.0100717863950955 0.394187346752599 -4.59348789444278 19 "FDX2"
"ENSG00000156510" -1600.72487034208 379.224022453923 -2.58304678079589 0.0100741082169736 0.394187346752599 -4.59348801290954 10 "HKDC1"
"ENSG00000063177" 466.059218839161 -252.187660428719 2.58301641157278 0.0100749831932495 0.394187346752599 -4.59348805754631 19 "RPL18"
"ENSG00000158435" -317.922787098422 340.920691727561 -2.58171556021056 0.0101125261720347 0.394660219650182 -4.59348996907657 2 "CNOT11"
"ENSG00000250431" -942.653877723683 -132.137177084444 -2.58141479767679 0.010121224036275 0.394660219650182 -4.5934904109009 4 "RP13-577H12.2"
"ENSG00000267059" 464.277599494178 -341.841801773314 2.57975082180403 0.010169466018812 0.394660219650182 -4.5934928544226 19 "AC005943.2"
"ENSG00000120616" -239.550772561104 469.895470152705 -2.57973897376601 0.0101698102520453 0.394660219650182 -4.59349287181587 10 "EPC1"
"ENSG00000141034" -270.717157563204 416.574732732827 -2.57870441737661 0.0101999084335476 0.394660219650182 -4.59349439028578 17 "GID4"
"ENSG00000238271" 619.535817872055 -131.965310537298 2.5785068997773 0.0102056638149539 0.394660219650182 -4.59349468012651 9 "IFNWP19"
"ENSG00000232344" -361.14897316477 68.8747242238613 -2.57789089429682 0.0102236319649646 0.394660219650182 -4.59349558392853 17 "AC087163.2"
"ENSG00000267128" -527.326499769335 169.550368833655 -2.57767363406561 0.0102299759229202 0.394660219650182 -4.59349590264352 17 "RNF157-AS1"
"ENSG00000170638" 605.242615758246 -78.6757740909652 2.57759065648912 0.010232399779938 0.394660219650182 -4.59349602436265 22 "TRABD"
"ENSG00000172551" -1301.80177151705 -3.67688288861189 -2.5775900975117 0.0102324161099594 0.394660219650182 -4.59349602518259 12 "MUCL1"
"ENSG00000203943" 604.428915545109 385.052380557239 2.57662438983189 0.0102606631582837 0.394692830631937 -4.59349744149832 1 "SAMD13"
"ENSG00000214646" 600.050743210962 -72.4139042070199 2.57501413055504 0.0103079182508943 0.394692830631937 -4.59349980200028 15 "RP11-114H24.4"
"ENSG00000013016" -282.043823329824 229.619402954061 -2.57484364591765 0.0103129326934858 0.394692830631937 -4.59350005183429 2 "EHD3"
"ENSG00000234118" 725.453001458438 -352.409331639753 2.57464451126933 0.0103187925721906 0.394692830631937 -4.59350034363304 10 "RPL13AP6"
"ENSG00000254866" 835.099793386574 -143.445991871926 2.57442091065766 0.0103253759460235 0.394692830631937 -4.59350067125721 8 "DEFB109P3"
"ENSG00000087077" 640.491985824808 -42.5858205119112 2.57367933775058 0.0103472365932605 0.394692830631937 -4.59350175763165 7 "TRIP6"
"ENSG00000143799" -298.468035991509 811.567558045494 -2.57366488246411 0.0103476631273045 0.394692830631937 -4.5935017788051 1 "PARP1"
"ENSG00000188368" 546.102507053015 -109.551040543067 2.57331329996802 0.0103580421523252 0.394692830631937 -4.59350229375288 19 "PRR19"
"ENSG00000246560" 676.180997977084 139.90134819337 2.57310876203237 0.0103640845667356 0.394692830631937 -4.5935025933001 4 "RP11-10L12.4"
"ENSG00000259368" 683.12539494714 -49.8056136854221 2.57160000694968 0.0104087531558996 0.395838759722889 -4.59350480218504 15 "RP11-64K12.4"
"ENSG00000260246" 706.981552243236 -293.316862811843 2.57025681078977 0.0104486646477471 0.39673333047938 -4.5935067676506 1 "AC000032.2"
"ENSG00000157693" -335.259648638647 336.513504754614 -2.56982587345908 0.0104614983472631 0.39673333047938 -4.59350739802418 9 "TMEM268"
"ENSG00000206417" 668.682055845095 -191.245531718125 2.56808647823816 0.0105134421767439 0.398147134484137 -4.59350994138663 3 "H1FX-AS1"
"ENSG00000187607" -257.166869961135 360.2490133346 -2.56738853938366 0.0105343494419625 0.398383273534272 -4.59351096146123 17 "ZNF286A"
"ENSG00000070423" 606.394241319645 -193.240418814079 2.56626202069711 0.0105681733884458 0.399106553569498 -4.59351260737323 19 "RNF126"
"ENSG00000257103" -281.404298824771 464.646887096019 -2.56515490177495 0.010601509215243 0.399589931334351 -4.59351422427357 19 "LSM14A"
"ENSG00000167635" -248.834471708022 343.93021030894 -2.56485997156471 0.0106104054981795 0.399589931334351 -4.59351465489498 19 "ZNF146"
"ENSG00000179476" -407.331256500073 407.316379827162 -2.56396558972641 0.0106374243866136 0.399777941669791 -4.59351596047615 14 "C14orf28"
"ENSG00000197497" -385.066301867423 178.419249090804 -2.56369159375243 0.0106457139575119 0.399777941669791 -4.59351636035762 19 "ZNF665"
"ENSG00000165934" -231.943858584641 481.104620188475 -2.5631606180748 0.0106617946866872 0.399777941669791 -4.59351713517083 14 "CPSF2"
"ENSG00000018869" -585.676010911172 150.137215140673 -2.5627485097498 0.0106742904176554 0.399777941669791 -4.59351773642489 19 "ZNF582"
"ENSG00000184281" 554.367833096465 -125.937987340255 2.56219950421903 0.0106909573633639 0.399812126377824 -4.59351853726545 11 "TSSC4"
"ENSG00000240950" 394.752120249043 -350.645275084625 2.56121801206188 0.0107208117674254 0.399812126377824 -4.59351996857363 3 "RP11-372E1.1"
"ENSG00000161677" 445.206901712134 -254.556481695972 2.56031816005437 0.0107482481962904 0.399812126377824 -4.59352128036907 19 "JOSD2"
"ENSG00000162300" 610.675794163203 -59.8747564775045 2.55964852532379 0.0107687059301943 0.399812126377824 -4.59352225627223 11 "ZFPL1"
"ENSG00000159685" 788.104220586435 227.362046101535 2.55955290227393 0.0107716301017142 0.399812126377824 -4.59352239561029 3 "CHCHD6"
"ENSG00000254207" 536.804232677034 -292.682819009844 2.55953037873384 0.0107723189789815 0.399812126377824 -4.59352242842992 8 "RP11-43A14.1"
"ENSG00000135414" -390.245668876237 137.191294749447 -2.55933572369595 0.010778274095259 0.399812126377824 -4.59352271205584 12 "GDF11"
"ENSG00000154529" -447.782613428813 549.922490048478 -2.55854196691194 0.0108025880391947 0.400167357473744 -4.59352386840255 9 "CNTNAP3B"
"ENSG00000177706" 561.936128320868 -8.69280420510405 2.55651758200944 0.0108648194850928 0.401230111357355 -4.59352681599048 7 "FAM20C"
"ENSG00000236782" 420.715806917922 -319.260963953814 2.55604286766056 0.0108794588177159 0.401230111357355 -4.59352750687378 1 "RP11-96L14.7"
"ENSG00000168813" -250.706651681704 256.526649212512 -2.5556723437932 0.0108908973197545 0.401230111357355 -4.59352804603714 19 "ZNF507"
"ENSG00000163162" -300.011314361717 567.94208166346 -2.55390658379502 0.0109455557892025 0.401230111357355 -4.59353061444284 2 "RNF149"
"ENSG00000133250" 539.091737720145 -154.475063697259 2.55098255909749 0.0110366057472633 0.401230111357355 -4.59353486391093 19 "ZNF414"
"ENSG00000187186" 640.098525805348 -251.722768026551 2.54836801969515 0.0111185896756067 0.401230111357355 -4.59353865969357 9 "RP11-195F19.5"
"ENSG00000129317" -233.753225268656 240.746493811873 -2.54770937517825 0.0111393281162731 0.401230111357355 -4.59353961532977 12 "PUS7L"
"ENSG00000150054" -375.56354373213 507.562363443755 -2.54691158190706 0.0111644940161439 0.401230111357355 -4.59354077254473 10 "MPP7"
"ENSG00000144566" -244.014344377264 600.824338936492 -2.54657014705685 0.011175279836865 0.401230111357355 -4.59354126769763 3 "RAB5A"
"ENSG00000199744" 444.658474797007 -390.336691003576 2.5461391654625 0.0111889076639526 0.401230111357355 -4.59354189262233 9 "SNORD36A"
"ENSG00000276855" -414.875551292578 179.530952976367 -2.54553266174613 0.0112081106520118 0.401230111357355 -4.59354277188464 17 "CTD-3157E16.2"
"ENSG00000236138" 470.110414574527 -203.752899353245 2.54534234541351 0.011214142454409 0.401230111357355 -4.59354304774961 3 "DUX4L26"
"ENSG00000213399" 628.445871877335 -288.272175358759 2.5453366626337 0.011214322606389 0.401230111357355 -4.59354305598651 2 "AC022210.2"
"ENSG00000187531" 595.515897622229 213.34959397266 2.54478152366485 0.0112319337104574 0.401230111357355 -4.59354386055108 17 "SIRT7"
"ENSG00000110711" 576.937356969859 -171.906248501972 2.54474916596666 0.0112329609781642 0.401230111357355 -4.5935439074421 11 "AIP"
"ENSG00000168903" 711.497907660469 -279.255478724852 2.54448702915504 0.0112412861847297 0.401230111357355 -4.59354428729522 5 "BTNL3"
"ENSG00000277892" 495.236517732657 -294.083172627701 2.54419402791493 0.0112505981190013 0.401230111357355 -4.59354471182899 11 "MIR6746"
"ENSG00000198954" -271.489217610682 490.441964213219 -2.54348004759048 0.0112733180526385 0.401230111357355 -4.59354574613118 10 "KIF1BP"
"ENSG00000167656" 554.158276004798 -219.008265159614 2.54319109507032 0.0112825245677803 0.401230111357355 -4.59354616464168 8 "LY6D"
"ENSG00000244306" 651.333436351451 237.683360265434 2.5425834010587 0.0113019085773952 0.401230111357355 -4.59354704466097 14 "DUXAP10"
"ENSG00000012660" -303.876539254884 279.695794330866 -2.54212529862477 0.0113165405671809 0.401230111357355 -4.5935477079204 6 "ELOVL5"
"ENSG00000185158" -301.664983557901 753.2446955163 -2.54198945877033 0.0113208825924145 0.401230111357355 -4.59354790457307 17 "LRRC37B"
"ENSG00000257769" -223.459451595162 276.632192063634 -2.54127131352314 0.0113438622624416 0.401230111357355 -4.59354894405199 16 "CTB-193M12.1"
"ENSG00000166869" 472.846239593325 -213.180272089687 2.54119674267821 0.0113462508067502 0.401230111357355 -4.59354905197353 16 "CHP2"
"ENSG00000277752" -513.664105421903 138.737576614637 -2.53951906995836 0.0114001060722762 0.401230111357355 -4.59355147916569 13 "DLEU2_5"
"ENSG00000249602" 535.613661109067 -215.143920403972 2.53948105082068 0.0114013291641339 0.401230111357355 -4.59355153415266 1 "RP11-98D18.3"
"ENSG00000261730" 597.184399363062 -274.130585613931 2.53906095037751 0.0114148517543395 0.401230111357355 -4.5935521416909 6 "RP4-668J24.2"
"ENSG00000123411" -317.126225199115 703.643639304819 -2.53807974080944 0.0114464914952131 0.401230111357355 -4.59355356031865 12 "IKZF4"
"ENSG00000177666" 675.801530909288 149.606151474397 2.53737724486867 0.011469191868194 0.401230111357355 -4.59355457566384 11 "PNPLA2"
"ENSG00000203865" -341.743560242137 452.133284630221 -2.53730000835094 0.0114716901238349 0.401230111357355 -4.59355468728053 1 "ATP1A1-AS1"
"ENSG00000174827" 607.535142166868 240.160301463842 2.53713966177871 0.0114768781645752 0.401230111357355 -4.59355491899167 1 "PDZK1"
"ENSG00000055955" -535.98012706336 29.5659246344998 -2.53701535106318 0.0114809016961926 0.401230111357355 -4.59355509861911 3 "ITIH4"
"ENSG00000064490" 596.406899011421 24.1237580353869 2.53677483349378 0.0114886900290488 0.401230111357355 -4.59355544614032 19 "RFXANK"
"ENSG00000236358" 546.13083863396 -300.413112395093 2.53656268196 0.011495563728993 0.401230111357355 -4.59355575264975 1 "RP5-827C21.2"
"ENSG00000279821" 706.034211009859 -89.6118772162622 2.53644997298142 0.0114992169835594 0.401230111357355 -4.59355591547798 5 "RP11-1334A24.5"
"ENSG00000245148" 349.728924013263 178.644372930964 2.53600627708517 0.0115136086152241 0.401230111357355 -4.59355655640927 11 "ARAP1-AS2"
"ENSG00000184436" 576.846095673568 -241.618075497608 2.53575509810567 0.0115217629116012 0.401230111357355 -4.59355691919712 22 "THAP7"
"ENSG00000169629" -254.813792093779 569.945419932627 -2.53536185507809 0.0115345395115677 0.401230111357355 -4.59355748710534 2 "RGPD8"
"ENSG00000200550" -530.556967888317 37.8913992730498 -2.53530844236626 0.0115362758811746 0.401230111357355 -4.59355756423573 2 "RNU6-137P"
"ENSG00000204745" -226.497789335372 280.587805184458 -2.53515366686105 0.0115413087217505 0.401230111357355 -4.59355778772987 2 "AC083899.3"
"ENSG00000282416" 426.50252713355 -313.533854515348 2.53462355781866 0.0115585611084872 0.401230111357355 -4.59355855310326 19 "LLNLF-173C4.2"
"ENSG00000170889" 474.61740645752 -369.646954780622 2.53386884201197 0.0115831629184928 0.401230111357355 -4.5935596425025 19 "RPS9"
"ENSG00000196754" 613.643788136065 -143.509080203493 2.5334724254841 0.0115961037444583 0.401230111357355 -4.59356021458898 1 "S100A2"
"ENSG00000221968" 604.681989509159 125.188559012223 2.53337869344637 0.0115991654616953 0.401230111357355 -4.59356034984545 11 "FADS3"
"ENSG00000268362" -430.399317004447 185.857474300713 -2.53327761790079 0.011602467857646 0.401230111357355 -4.59356049569338 19 "CTD-2017D11.1"
"ENSG00000170619" 687.15655298841 -71.4926737875697 2.53306451884869 0.0116094330891887 0.401230111357355 -4.59356080316863 8 "COMMD5"
"ENSG00000197323" -223.602224650308 666.037215674598 -2.53268279086685 0.0116219193312306 0.401230111357355 -4.59356135389287 1 "TRIM33"
"ENSG00000011132" 714.671118676 165.762353013617 2.53268155073787 0.0116219599150564 0.401230111357355 -4.59356135568187 19 "APBA3"
"ENSG00000100600" -466.658704569519 376.042510489716 -2.5325065993786 0.0116276865476716 0.401230111357355 -4.59356160806019 14 "LGMN"
"ENSG00000147649" -259.769210504126 530.489719759317 -2.53160046763055 0.0116573868991367 0.401230111357355 -4.59356291494695 8 "MTDH"
"ENSG00000228305" 507.959988013259 -267.677319695436 2.5315531938263 0.0116589382474403 0.401230111357355 -4.59356298311635 2 "AC016734.2"
"ENSG00000125835" 713.995042401336 -126.288244866953 2.53115351457239 0.0116720615598787 0.401230111357355 -4.59356355941043 20 "SNRPB"
"ENSG00000268603" 462.733657175779 -451.517689972245 2.5307467118083 0.0116854322655143 0.401230111357355 -4.59356414588705 2 "RP11-316O14.1"
"ENSG00000087301" -291.084244843336 337.634307506082 -2.53070517519351 0.011686798248518 0.401230111357355 -4.59356420576427 14 "TXNDC16"
"ENSG00000229851" -328.520129365594 186.435487335181 -2.53029595413145 0.0117002635866775 0.401230111357355 -4.59356479562781 23 "ARSD-AS1"
"ENSG00000006756" -343.837138839109 429.071515778728 -2.52987631435796 0.0117140860842109 0.401230111357355 -4.59356540041507 23 "ARSD"
"ENSG00000145335" 419.966567698456 430.065634061384 2.52975063022756 0.0117182288150688 0.401230111357355 -4.59356558153322 4 "SNCA"
"ENSG00000112796" -498.943648760134 173.477410616364 -2.52907991376716 0.0117403586467932 0.401230111357355 -4.59356654793016 6 "ENPP5"
"ENSG00000176973" 580.71376254617 -240.092969587672 2.52860115558726 0.0117561776799478 0.401230111357355 -4.59356723759662 11 "FAM89B"
"ENSG00000274322" 1279.51782860454 -67.7029801425878 2.52809969238647 0.011772767257404 0.401230111357355 -4.59356795983736 20 "RP11-314N13.10"
"ENSG00000080802" -232.170894811982 567.456186955639 -2.52802060267117 0.0117753856308889 0.401230111357355 -4.59356807373517 7 "CNOT4"
"ENSG00000197170" -272.597241468312 210.469684266847 -2.52792285370121 0.0117786224603762 0.401230111357355 -4.59356821449972 17 "PSMD12"
"ENSG00000078674" -291.788386734126 961.780495819757 -2.52787286124556 0.0117802782011532 0.401230111357355 -4.59356828648997 8 "PCM1"
"ENSG00000203801" 939.134049872066 75.2457458627561 2.5276974032883 0.0117860909745244 0.401230111357355 -4.59356853914256 6 "LINC00222"
"ENSG00000259546" -800.796332509838 142.196390093745 -2.52735070789603 0.0117975842010842 0.401230111357355 -4.59356903832139 15 "RP11-351M8.2"
"ENSG00000232788" 346.781964832153 200.755706689366 2.52708089769471 0.0118065355199988 0.401230111357355 -4.59356942675433 2 "AC078883.3"
"ENSG00000184232" 784.567587573152 -34.4390298949198 2.52470940462232 0.0118854732925672 0.403082606189344 -4.59357283918586 11 "OAF"
"ENSG00000106025" -392.599713554045 389.345093009372 -2.52413245879178 0.0119047484181453 0.403082606189344 -4.59357366891486 7 "TSPAN12"
"ENSG00000261799" -231.928525665082 243.206834860466 -2.52391927849774 0.0119118775678531 0.403082606189344 -4.59357397545243 12 "RP11-283I3.6"
"ENSG00000135829" -234.560055558608 764.677701146543 -2.52327834937707 0.0119333343144977 0.403082606189344 -4.59357489691314 1 "DHX9"
"ENSG00000128185" 469.428846580611 -336.123072255831 2.52193676492685 0.0119783585944924 0.403082606189344 -4.5935768249829 22 "DGCR6L"
"ENSG00000165948" 730.919305650854 -285.984456988055 2.52096918713847 0.012010924704934 0.403082606189344 -4.593578214941 14 "IFI27L1"
"ENSG00000053501" 405.561259988253 -320.910673996379 2.52083122577515 0.012015574526414 0.403082606189344 -4.59357841308586 19 "USE1"
"ENSG00000089505" 415.042198309157 163.402034063553 2.52019305081784 0.0120371042753711 0.403082606189344 -4.59357932952067 16 "CMTM1"
"ENSG00000080824" -322.834189131048 459.974002115744 -2.52013244831285 0.0120391505699868 0.403082606189344 -4.59357941653592 14 "HSP90AA1"
"ENSG00000127947" -240.671492206371 1013.39806241239 -2.52012848382226 0.0120392844451273 0.403082606189344 -4.59357942222818 7 "PTPN12"
"ENSG00000189419" 768.612067211174 40.8812371115573 2.51929523740006 0.0120674513665346 0.403082606189344 -4.59358061842942 15 "SPATA41"
"ENSG00000179083" 798.977620344216 -109.020325882546 2.51846871188619 0.0120954489571425 0.403082606189344 -4.59358180461081 23 "FAM133A"
"ENSG00000226121" -202.304332860028 242.098513851447 -2.51808237741467 0.0121085553798285 0.403082606189344 -4.59358235892873 2 "AC009487.6"
"ENSG00000232747" -400.823580073478 -283.596600220655 -2.51806075392565 0.0121092893310641 0.403082606189344 -4.59358238995203 2 "IGKV1D-35"
"ENSG00000106299" -278.095061946393 209.381284323788 -2.51756735659982 0.0121260471269444 0.403082606189344 -4.5935830977619 7 "WASL"
"ENSG00000250714" -510.078613036051 186.496138991098 -2.51741322367694 0.0121312863368368 0.403082606189344 -4.59358331884833 8 "RP11-1149O23.4"
"ENSG00000130312" 794.248906099044 4.77565993534028 2.51727325194486 0.0121360459297497 0.403082606189344 -4.59358351961104 19 "MRPL34"
"ENSG00000207547" 400.184638329616 -425.056210102118 2.5170800604414 0.0121426179319891 0.403082606189344 -4.59358379668987 7 "MIR25"
"ENSG00000133302" -328.266006436316 508.994629539883 -2.51706591744519 0.0121430991736782 0.403082606189344 -4.59358381697326 5 "SLF1"
"ENSG00000247765" -721.674623592485 60.6806779321517 -2.5165741269458 0.0121598438053408 0.403145590777067 -4.59358452221328 15 "RP11-32B5.7"
"ENSG00000257027" -465.60393001768 278.263334859184 -2.51599719633747 0.0121795134702356 0.403287104565233 -4.59358534937958 12 "RP11-705C15.3"
"ENSG00000158470" -268.587434176695 200.323557840475 -2.51557817972691 0.0121938169943673 0.403287104565233 -4.59358595002583 20 "B4GALT5"
"ENSG00000064961" 603.10125562367 -58.4596919629134 2.51405076301456 0.012246083272287 0.404522991596605 -4.59358813872144 19 "HMG20B"
"ENSG00000205940" -246.058770822706 323.736200451822 -2.51191299351577 0.0123195693423639 0.404822240124603 -4.59359119989403 4 "HSP90AB2P"
"ENSG00000268797" 909.644479944431 -128.009018014463 2.51189177623195 0.0123203006483136 0.404822240124603 -4.59359123026359 19 "CTC-490E21.12"
"ENSG00000181915" -251.811139394811 206.255502921912 -2.51129863502425 0.0123407603381284 0.404822240124603 -4.59359207916485 10 "ADO"
"ENSG00000204147" -329.735678989773 197.507575444677 -2.51080512327432 0.0123578064309384 0.404822240124603 -4.59359278533161 10 "ASAH2B"
"ENSG00000176563" -373.474409286143 298.126482920216 -2.51072394585996 0.0123606123337556 0.404822240124603 -4.59359290147589 17 "CNTD1"
"ENSG00000152380" -396.762689785686 314.761889603171 -2.51057244773333 0.012365850390617 0.404822240124603 -4.59359311822169 5 "FAM151B"
"ENSG00000105737" 635.095276266355 112.84776752725 2.51029942002902 0.0123752953195549 0.404822240124603 -4.59359350880634 19 "GRIK5"
"ENSG00000179772" 602.524931221651 -201.933837026207 2.50923470399364 0.0124121886145493 0.404822240124603 -4.59359503156926 20 "FOXS1"
"ENSG00000203485" 623.254800163703 467.149169170833 2.50922831758558 0.0124124102033563 0.404822240124603 -4.59359504070128 14 "INF2"
"ENSG00000233296" 850.491800490251 -39.9085769928905 2.50885423669588 0.0124253957978226 0.404822240124603 -4.59359557556682 2 "AC092159.2"
"ENSG00000176994" -198.94086622574 276.982772058918 -2.5081530870101 0.0124497675506566 0.404822240124603 -4.59359657787518 17 "SMCR8"
"ENSG00000243696" -435.999635996909 -173.299681285026 -2.50788489503203 0.0124591010445936 0.404822240124603 -4.59359696119088 3 "RP5-966M1.6"
"ENSG00000278318" -432.362404664716 174.944434353933 -2.50781940027616 0.0124613813069886 0.404822240124603 -4.5935970547939 19 "ZNF229"
"ENSG00000131094" 449.410939128686 -191.453719766226 2.50711476895938 0.0124859371751481 0.404822240124603 -4.59359806168362 17 "C1QL1"
"ENSG00000225434" -1304.69368611122 -235.019535286348 -2.50691114456059 0.0124930413311262 0.404822240124603 -4.59359835260462 9 "LINC01504"
"ENSG00000283848" 729.37998032465 -204.037521589395 2.50658731505157 0.0125043466613015 0.404822240124603 -4.59359881521797 3 "MIR6872"
"ENSG00000140044" 626.19969361917 106.394064221756 2.50646571467443 0.0125085942424241 0.404822240124603 -4.59359898891802 14 "JDP2"
"ENSG00000229806" 410.708917502808 -396.408248102921 2.50545892214942 0.0125438114221559 0.405101125582967 -4.59360042676311 3 "RPS15P5"
"ENSG00000066455" -260.713128355956 474.707260585116 -2.50536646555729 0.0125470499250645 0.405101125582967 -4.59360055877692 14 "GOLGA5"
"ENSG00000070501" 532.648118107652 626.59318927064 2.50437134343058 0.0125819533776479 0.405745582022891 -4.59360197936543 8 "POLB"
"ENSG00000135913" -241.39426775151 784.954280267304 -2.50354589768981 0.0126109709010163 0.406198923932736 -4.59360315732487 2 "USP37"
"ENSG00000154608" -217.894338140074 308.571034585 -2.50183847298316 0.0126711819513254 0.407225666426101 -4.59360559274829 4 "CEP170P1"
"ENSG00000282033" -808.851552037849 -167.957249080715 -2.50146825593652 0.0126842709978323 0.407225666426101 -4.59360612060719 2 "RP11-506F3.1"
"ENSG00000225294" 884.211555833446 -30.6686755970292 2.50136737332616 0.0126878397892123 0.407225666426101 -4.59360626443366 1 "OSTCP2"
"ENSG00000136478" -229.61383734894 740.060934847558 -2.50085656623222 0.0127059236270087 0.407324609497244 -4.59360699259728 17 "TEX2"
"ENSG00000128626" 366.832560884203 -375.242687182091 2.50037479716482 0.0127230004100697 0.40739107327196 -4.59360767923723 19 "MRPS12"
"ENSG00000161542" -320.253270092338 534.823725020183 -2.49984866776123 0.0127416728609381 0.407508413654948 -4.59360842895782 17 "PRPSAP1"
"ENSG00000258428" -354.653620644607 338.948611839763 -2.49908364093954 0.0127688672367253 0.407897708328003 -4.59360951883332 14 "RP11-1085N6.2"
"ENSG00000099804" 413.348159623968 -82.1972958456696 2.49847570884334 0.0127905140959851 0.407928478712317 -4.59361038468162 19 "CDC34"
"ENSG00000214243" -230.273418917423 224.689655255403 -2.49812415030212 0.0128030470276224 0.407928478712317 -4.59361088529808 7 "AC004980.10"
"ENSG00000198658" 483.671429646194 -313.946237883329 2.49779193303192 0.0128149004655694 0.407928478712317 -4.59361135831117 1 "ABHD17AP1"
"ENSG00000284461" -363.036172470035 70.4424077297541 -2.49710841891363 0.012839318735423 0.408227191595951 -4.59361233131471 7 "RABGEF1"
"ENSG00000072501" -222.906379093251 450.611016068047 -2.49646134608328 0.0128624731950734 0.408485069784593 -4.59361325220961 23 "SMC1A"
"ENSG00000243207" 589.244676889201 -239.206793233302 2.49593697075526 0.0128812642972325 0.408603936288265 -4.59361399831854 19 "PPAN-P2RY11"
"ENSG00000107854" -189.497134642426 286.391125361589 -2.49488485569872 0.0129190405559061 0.408770462552654 -4.59361549487386 10 "TNKS2"
"ENSG00000155761" -392.16076619308 853.472634995251 -2.49475570916138 0.0129236843379611 0.408770462552654 -4.59361567853378 1 "SPAG17"
"ENSG00000273598" -508.961173122572 87.0231170650956 -2.49439736752534 0.0129365771520357 0.408770462552654 -4.59361618808597 7 "PMS2P6"
"ENSG00000274177" 465.670503038566 -317.800466230273 2.49411536423769 0.0129467314033544 0.408770462552654 -4.59361658903811 19 "LLNLR-284B4.1"
"ENSG00000273189" 482.826489323957 -265.730922370103 2.49303129812617 0.0129858318593747 0.40887751095238 -4.59361812996129 19 "CTD-3148I10.15"
"ENSG00000223254" -599.561677224421 162.402712988516 -2.49189292404256 0.0130270038513548 0.40887751095238 -4.59361974739342 1 "Y_RNA"
"ENSG00000160799" 510.672808664838 -67.6471240511873 2.49122056296342 0.0130513757408923 0.40887751095238 -4.59362070237182 3 "CCDC12"
"ENSG00000227230" -250.115188855992 306.948446901236 -2.49105081356157 0.0130575352452707 0.40887751095238 -4.59362094343419 1 "RP11-261C10.5"
"ENSG00000108846" 609.525171743475 386.640447081907 2.49099100325254 0.0130597061285199 0.40887751095238 -4.59362102836752 17 "ABCC3"
"ENSG00000069011" 564.577620687015 -103.899769760795 2.4898551060742 0.0131009956321567 0.40887751095238 -4.59362264102438 5 "PITX1"
"ENSG00000179195" -252.781178313579 455.390645461124 -2.48920184629365 0.0131247938259058 0.40887751095238 -4.59362356815389 12 "ZNF664"
"ENSG00000196715" -329.141037713458 148.988721376481 -2.48892309919368 0.0131349602226846 0.40887751095238 -4.59362396369123 7 "VKORC1L1"
"ENSG00000186577" 492.07951109085 -329.363713096573 2.48874269031206 0.0131415437741992 0.40887751095238 -4.59362421966588 6 "C6orf1"
"ENSG00000241770" -395.619830717804 225.360430167908 -2.48834693573438 0.0131559960578154 0.40887751095238 -4.59362478112379 3 "RP11-555M1.3"
"ENSG00000124783" -263.047465059604 552.20565795165 -2.48812786312678 0.0131640022762114 0.40887751095238 -4.593625091886 6 "SSR1"
"ENSG00000267475" -579.688244313684 -286.375024023141 -2.48723533171775 0.0131966653736312 0.40887751095238 -4.59362635770428 19 "CTD-2538C1.2"
"ENSG00000010318" -420.182838536634 292.200645549677 -2.48701081220017 0.0132048931997585 0.40887751095238 -4.59362667605744 3 "PHF7"
"ENSG00000198087" -238.082473941522 633.198685888027 -2.48663218545502 0.0132187788017016 0.40887751095238 -4.59362721286208 6 "CD2AP"
"ENSG00000126777" -267.613702730252 1114.20783797437 -2.48634591158046 0.0132292860866314 0.40887751095238 -4.59362761868022 14 "KTN1"
"ENSG00000198183" -534.075558145349 -220.529320729406 -2.48611401110345 0.0132378031004957 0.40887751095238 -4.59362794738671 20 "BPIFA1"
"ENSG00000204389" 674.44966483011 -137.062851522953 2.48585507675327 0.0132473187331054 0.40887751095238 -4.59362831437779 6 "HSPA1A"
"ENSG00000228343" -365.924377315544 170.016970274589 -2.48583525700746 0.0132480473429208 0.40887751095238 -4.59362834246712 23 "RP11-1148L6.5"
"ENSG00000243517" 2074.95348859813 -422.148486322333 2.48530745290687 0.0132674634566808 0.40887751095238 -4.59362909041255 12 "RP11-627K11.1"
"ENSG00000163820" -197.844477345946 360.336294295727 -2.48513475894139 0.0132738217550551 0.40887751095238 -4.59362933510246 3 "FYCO1"
"ENSG00000253309" -231.97440093249 408.24076063931 -2.48498887302485 0.0132791951316923 0.40887751095238 -4.59362954179555 13 "SERPINE3"
"ENSG00000131771" -621.58915293141 56.1717430541462 -2.48492891610076 0.0132814040680588 0.40887751095238 -4.59362962673986 17 "PPP1R1B"
"ENSG00000169435" 571.840882168833 207.94048092739 2.48424267364645 0.0133067098650373 0.40906340317281 -4.59363059883973 4 "RASSF6"
"ENSG00000075391" -234.976686361347 498.448726388005 -2.48394845335147 0.0133175725851569 0.40906340317281 -4.59363101554058 1 "RASAL2"
"ENSG00000078747" -211.000720521142 474.911668914158 -2.48245075645188 0.0133729900564726 0.409284143966463 -4.59363313598341 20 "ITCH"
"ENSG00000162702" -279.621124759729 210.321479777481 -2.48218962681214 0.0133826732221856 0.409284143966463 -4.5936335055668 1 "ZNF281"
"ENSG00000182612" 709.327597808052 -181.798826469025 2.48216387309227 0.0133836285539632 0.409284143966463 -4.59363354201471 17 "TSPAN10"
"ENSG00000143171" -1396.00208068703 129.039187592184 -2.48131511792431 0.0134151468913389 0.409284143966463 -4.59363474301189 1 "RXRG"
"ENSG00000163218" -780.03996431798 -73.1726012113622 -2.48128392208108 0.0134163065946564 0.409284143966463 -4.59363478714687 1 "PGLYRP4"
"ENSG00000071205" 278.151799376974 528.040146281961 2.48112555362917 0.0134221953016752 0.409284143966463 -4.59363501119387 4 "ARHGAP10"
"ENSG00000247828" 396.887196300235 401.723292983284 2.48088667884912 0.0134310818567156 0.409284143966463 -4.59363534910902 5 "TMEM161B-AS1"
"ENSG00000134046" -302.72791116054 482.76687251942 -2.48022730122103 0.0134556389165549 0.409284143966463 -4.59363628171198 18 "MBD2"
"ENSG00000104290" -425.621012694849 226.157298051434 -2.47957576751442 0.0134799429266362 0.409284143966463 -4.59363720298895 8 "FZD3"
"ENSG00000269439" 651.353718282412 -167.691644126575 2.47956938793043 0.0134801810949902 0.409284143966463 -4.5936372120086 19 "CTD-3131K8.2"
"ENSG00000284543" 406.952521153602 398.060058047955 2.47929134400276 0.0134905649044299 0.409284143966463 -4.59363760509521 1 "LINC01226"
"ENSG00000051128" 507.624832258791 -12.2286351789333 2.47739506716008 0.0135615723590967 0.40959217663514 -4.59364028485121 19 "HOMER3"
"ENSG00000256269" 646.973906041921 -68.2086731827514 2.47684479038553 0.0135822397731056 0.40959217663514 -4.59364106211886 11 "HMBS"
"ENSG00000095787" -226.495713054543 787.943362593535 -2.47672912210537 0.0135865876154413 0.40959217663514 -4.59364122547978 10 "WAC"
"ENSG00000125686" -198.953394193509 361.221454128473 -2.4762590693603 0.013604269068263 0.40959217663514 -4.59364188927106 17 "MED1"
"ENSG00000161654" -235.407746109784 288.400156821591 -2.47598202402587 0.0136146999222973 0.40959217663514 -4.59364228044819 17 "LSM12"
"ENSG00000271601" -391.285387947063 172.412369492923 -2.47566754341007 0.0136265488143679 0.40959217663514 -4.59364272443201 1 "LIX1L"
"ENSG00000122420" 608.93202341944 77.2478398578132 2.47558724826626 0.0136295756109078 0.40959217663514 -4.59364283778407 1 "PTGFR"
"ENSG00000167969" 457.091711708452 -213.815571217451 2.47545686712087 0.0136344917125554 0.40959217663514 -4.59364302183473 16 "ECI1"
"ENSG00000156463" 382.876937001904 351.039863151645 2.47533926690072 0.0136389272490322 0.40959217663514 -4.59364318783552 5 "SH3RF2"
"ENSG00000124787" 629.935497531181 -108.787267833614 2.47500440950825 0.0136515640943837 0.40959217663514 -4.59364366046858 6 "RPP40"
"ENSG00000099800" 446.545781396023 -234.24116223397 2.4741473390993 0.013683955474518 0.409684880507848 -4.59364486989967 19 "TIMM13"
"ENSG00000255366" -532.269043967355 258.965908081556 -2.47412422653788 0.0136848299127396 0.409684880507848 -4.59364490250874 8 "RP11-1134I14.8"
"ENSG00000055130" -302.334742105219 414.732563575022 -2.47367170522254 0.0137019605322534 0.409745962921009 -4.59364554090508 7 "CUL1"
"ENSG00000244349" -629.778336205535 87.9847142760138 -2.47231221447939 0.0137535396482944 0.410109909890625 -4.59364745814371 6 "HCG16"
"ENSG00000230481" -402.632712422065 -304.503765409576 -2.47206025879269 0.0137631177219678 0.410109909890625 -4.5936478133571 22 "IGKV1OR22-5"
"ENSG00000206899" -842.471474049195 -222.611179397795 -2.47098579476276 0.013804029731766 0.410109909890625 -4.59364932777634 12 "RNU6-36P"
"ENSG00000113812" -224.039930656572 618.140332421865 -2.47076745081524 0.0138123566975275 0.410109909890625 -4.59364963544777 3 "ACTR8"
"ENSG00000072849" -380.069191302404 266.348845922197 -2.47044247413442 0.0138247585455506 0.410109909890625 -4.59365009332899 17 "DERL2"
"ENSG00000221394" 479.139228420951 -225.355295526869 2.47022848397139 0.0138329302800415 0.410109909890625 -4.59365039480259 5 "MIR1229"
"ENSG00000186496" -465.373583655317 181.621089834713 -2.46998468168735 0.0138422456758256 0.410109909890625 -4.59365073824589 18 "ZNF396"
"ENSG00000059915" 623.26346001174 41.921288508675 2.46997926615853 0.0138424526598091 0.410109909890625 -4.59365074587432 10 "PSD"
"ENSG00000263006" -215.41828292215 420.777384003213 -2.4696753874428 0.0138540714359695 0.410109909890625 -4.5936511739009 18 "ROCK1P1"
"ENSG00000105825" -1217.31900663967 -119.992593600275 -2.46938538641601 0.0138651676529147 0.410109909890625 -4.59365158233335 7 "TFPI2"
"ENSG00000163399" -348.946752174749 899.969555820148 -2.46801311930867 0.0139177810752466 0.410414557294506 -4.59365351439142 1 "ATP1A1"
"ENSG00000166926" -783.917457740491 66.2380190045985 -2.46768629684039 0.0139303376509808 0.410414557294506 -4.59365397438433 11 "MS4A6E"
"ENSG00000143479" -668.523024897319 198.164061430776 -2.46751520284786 0.0139369151110084 0.410414557294506 -4.59365421517089 1 "DYRK3"
"ENSG00000280198" -394.035290951771 98.3429274329258 -2.46739787280817 0.0139414272832798 0.410414557294506 -4.59365438028436 17 "RP11-384M20.1"
"ENSG00000258048" 716.127210504204 0.784721879226736 2.46714798013071 0.0139510417406117 0.410414557294506 -4.59365473192255 12 "RP11-530C5.1"
"ENSG00000138071" -197.929346106383 273.906129638325 -2.46656051802209 0.0139736670871117 0.410635262355351 -4.59365555844039 2 "ACTR2"
"ENSG00000219693" 522.191903162211 230.611974140916 2.4655778815114 0.0140115846893304 0.411304388183122 -4.59365694052172 9 "FGF7P8"
"ENSG00000211840" -628.356833324 -190.861698560529 -2.46516745938404 0.0140274488503072 0.411325398091134 -4.59365751762644 14 "TRAJ49"
"ENSG00000145494" 389.373938485248 -271.664809754863 2.46227170076032 0.0141398319978643 0.412525831030524 -4.59366158682444 5 "NDUFS6"
"ENSG00000224725" 387.142219821448 63.3485457642371 2.46193701462687 0.0141528722599907 0.412525831030524 -4.59366205684074 10 "CEP57L1P1"
"ENSG00000110318" -314.198622075807 361.538133536536 -2.46167475804605 0.014163097910686 0.412525831030524 -4.59366242509811 11 "CEP126"
"ENSG00000130803" -224.526046056762 462.279491236103 -2.46161778798412 0.014165320095599 0.412525831030524 -4.59366250508979 19 "ZNF317"
"ENSG00000273669" -470.974471643649 -218.535142985236 -2.46160181485745 0.0141659432017554 0.412525831030524 -4.59366252751739 18 "RP11-405M12.4"
"ENSG00000165548" -538.171629731947 294.246828789483 -2.46131309098367 0.0141772104031825 0.412525831030524 -4.59366293288515 14 "TMEM63C"
"ENSG00000264720" -809.712190755391 -56.4315046649316 -2.46000998222234 0.0142281618389077 0.412525831030524 -4.59366476188384 1 "MIR3117"
"ENSG00000181004" 405.563183515338 134.054236222124 2.45962118111579 0.014243395280397 0.412525831030524 -4.59366530741299 4 "BBS12"
"ENSG00000159915" -476.17583245847 264.004704911284 -2.45909762923407 0.0142639311323722 0.412525831030524 -4.59366604188205 19 "ZNF233"
"ENSG00000087088" 682.483498667012 -69.1475991967405 2.45906324368006 0.0142652807911898 0.412525831030524 -4.59366609011484 19 "BAX"
"ENSG00000275557" 447.06306507152 -398.600569571523 2.45828303473937 0.0142959349627941 0.412525831030524 -4.59366718434642 1 "RP11-353N4.6"
"ENSG00000118162" 623.609728553562 -108.727361015641 2.45723108867085 0.0143373578625563 0.412525831030524 -4.59366865916168 19 "KPTN"
"ENSG00000081803" -309.093011848108 547.263779245804 -2.45702596349305 0.0143454475188905 0.412525831030524 -4.59366894667454 7 "CADPS2"
"ENSG00000090013" 500.729510451596 -242.430203363546 2.45686443512378 0.0143518206609515 0.412525831030524 -4.59366917306404 19 "BLVRB"
"ENSG00000166224" -247.498243455789 654.551299957097 -2.45652309396398 0.0143652966014291 0.412525831030524 -4.59366965142285 10 "SGPL1"
"ENSG00000161551" -405.596850916871 390.830955859579 -2.45642013636518 0.0143693635013499 0.412525831030524 -4.59366979569617 19 "ZNF577"
"ENSG00000185614" 460.757384103314 -318.8776430951 2.45621767781493 0.0143773637319432 0.412525831030524 -4.5936700793823 3 "FAM212A"
"ENSG00000163975" 511.123311718394 83.8948900131309 2.45604545743972 0.0143841721901891 0.412525831030524 -4.593670320681 3 "MELTF"
"ENSG00000166855" -234.292838866389 529.071823151139 -2.45522573770235 0.0144166176149702 0.412525831030524 -4.59367146897277 15 "CLPX"
"ENSG00000148123" -505.930154184482 284.206471282027 -2.45362544065958 0.0144801457688775 0.412525831030524 -4.5936737096719 9 "PLPPR1"
"ENSG00000081177" -280.158917794657 494.032590649935 -2.45348945557683 0.0144855554639083 0.412525831030524 -4.59367390001094 14 "EXD2"
"ENSG00000112249" -194.526232794988 363.62564806107 -2.4533010488015 0.0144930535280844 0.412525831030524 -4.59367416370823 6 "ASCC3"
"ENSG00000107554" -243.903208809465 429.467661252017 -2.45323397766342 0.0144957236006897 0.412525831030524 -4.59367425757748 10 "DNMBP"
"ENSG00000242169" 477.436479884757 -352.437234128834 2.45288779792797 0.0145095117830118 0.412525831030524 -4.59367474203363 4 "RP11-219G10.1"
"ENSG00000102854" 477.619503059789 -144.048680597884 2.4527830691401 0.0145136853679401 0.412525831030524 -4.59367488858197 16 "MSLN"
"ENSG00000226276" -900.236174432895 -104.736182765178 -2.45266521063967 0.0145183834594945 0.412525831030524 -4.59367505349575 2 "AC093382.1"
"ENSG00000269352" 595.926304743257 -101.128518949214 2.45215395058451 0.0145387789521669 0.412525831030524 -4.59367576879011 19 "PTOV1-AS2"
"ENSG00000156232" -246.920569170624 280.089173689165 -2.45071919473905 0.0145961504811829 0.412525831030524 -4.59367777537124 15 "WHAMM"
"ENSG00000152422" 442.050378357209 249.30438714282 2.45046107042721 0.014606493309229 0.412525831030524 -4.5936781362528 5 "XRCC4"
"ENSG00000249237" 779.588581350725 23.7330116683691 2.45042152390476 0.0146080784780758 0.412525831030524 -4.59367819153927 1 "RP11-376N17.4"
"ENSG00000154914" -368.314968448449 379.661205217231 -2.44998057945917 0.0146257634458127 0.412525831030524 -4.59367880792699 17 "USP43"
"ENSG00000143815" -253.682588121627 697.837694715389 -2.44990645687373 0.0146287381396726 0.412525831030524 -4.59367891153112 1 "LBR"
"ENSG00000248126" 585.655026946327 -3.60463631389832 2.44970717047467 0.0146367385710046 0.412525831030524 -4.59367919006704 5 "CTD-2012J19.2"
"ENSG00000005100" -253.997864892945 300.644879681257 -2.44964672673596 0.0146391658733026 0.412525831030524 -4.59367927454295 17 "DHX33"
"ENSG00000181029" 345.291955985062 -384.450001788302 2.44956149342447 0.0146425892811338 0.412525831030524 -4.59367939366129 19 "TRAPPC5"
"ENSG00000169253" 422.233605312038 -373.415232802721 2.44924805023176 0.0146551848592228 0.412525831030524 -4.59367983168178 9 "RP11-220D10.1"
"ENSG00000208028" -1297.28331910633 -200.931302931247 -2.44893882224462 0.0146676204371456 0.412525831030524 -4.59368026375945 12 "MIR616"
"ENSG00000107745" -377.498452502018 468.579828729381 -2.44888789713178 0.0146696692808067 0.412525831030524 -4.59368033491103 10 "MICU1"
"ENSG00000108439" -307.363837675738 268.979088551962 -2.44887819462963 0.0146700596652399 0.412525831030524 -4.59368034846699 17 "PNPO"
"ENSG00000086102" -240.787898354736 497.596759302458 -2.44872827329994 0.0146760929832978 0.412525831030524 -4.59368055792519 9 "NFX1"
"ENSG00000198835" 524.933458208788 -179.648481535137 2.44805595090026 0.0147031763917952 0.412859719303428 -4.59368149709043 1 "GJC2"
"ENSG00000186063" -248.239763839763 467.264111829715 -2.44726850166566 0.0147349536706463 0.412923229792398 -4.59368259676365 1 "AIDA"
"ENSG00000228986" -260.032963907071 206.734671808082 -2.44724624413889 0.014735852748088 0.412923229792398 -4.59368262784135 23 "RP13-228J13.8"
"ENSG00000125775" 604.789221155191 54.732625064097 2.44644013845256 0.0147684475313711 0.413409954452907 -4.59368375320924 20 "SDCBP2"
"ENSG00000228463" -437.990172422514 459.987710175807 -2.44605151220504 0.0147841843413825 0.413424260990278 -4.59368429562666 1 "AP006222.2"
"ENSG00000176105" -229.065499160669 332.177580985497 -2.44511713547099 0.014822081134409 0.414057581319555 -4.59368559942839 18 "YES1"
"ENSG00000185666" -909.421025398501 503.402455939637 -2.44425168438689 0.0148572589807896 0.414613723643761 -4.5936868066298 22 "SYN3"
"ENSG00000119285" -233.097842301468 509.654701756571 -2.44223584537398 0.0149394826850165 0.416480260109089 -4.59368961690622 1 "HEATR1"
"ENSG00000105650" 573.613685973843 74.3712804357124 2.43959663366962 0.0150477407248831 0.418831964636491 -4.59369329288392 19 "PDE4C"
"ENSG00000260459" -784.951055065663 -128.013621826044 -2.43925224972897 0.0150619180331333 0.418831964636491 -4.59369377227335 16 "FTLP14"
"ENSG00000198074" 630.03680703264 -200.380183193368 2.43882181332098 0.0150796544672182 0.418831964636491 -4.59369437135885 7 "AKR1B10"
"ENSG00000080345" -216.80838407974 786.221336175039 -2.43850841424348 0.0150925799007603 0.418831964636491 -4.59369480748724 2 "RIF1"
"ENSG00000225383" -534.734378519052 210.80331158365 -2.43780908726914 0.0151214573445636 0.418831964636491 -4.59369578048298 10 "SFTA1P"
"ENSG00000064012" -329.713311488277 556.13338727427 -2.43742384805592 0.0151373859407511 0.418831964636491 -4.59369631636486 2 "CASP8"
"ENSG00000114933" -229.282689269178 349.812066907277 -2.43685093490872 0.0151611017540604 0.418831964636491 -4.59369711315876 2 "INO80D"
"ENSG00000143970" -185.690706657514 600.443984593492 -2.43682740309146 0.015162076557927 0.418831964636491 -4.5936971458824 2 "ASXL2"
"ENSG00000250076" -290.269323455621 292.415300943524 -2.43681321783489 0.0151626642079207 0.418831964636491 -4.59369716560846 4 "RP11-141P6.1"
"ENSG00000248121" -252.189089167154 158.71242603375 -2.43505904593338 0.0152354892009671 0.420415892554735 -4.59369960412221 17 "SMURF2P1"
"ENSG00000139324" -230.798285478925 179.172571628414 -2.43425336356244 0.0152690407476799 0.420903325555791 -4.59370072355827 12 "TMTC3"
"ENSG00000151725" 333.778821827689 334.726791191955 2.43389091543998 0.0152841556733329 0.420903325555791 -4.5937012270379 4 "CENPU"
"ENSG00000274993" -512.596810425112 -126.644623657126 -2.43247361122376 0.0153433874605972 0.422106382692599 -4.59370319514054 7 "RP11-395B7.2"
"ENSG00000197822" -326.274821113416 503.232416471165 -2.43148468963227 0.0153848362924679 0.422142571581087 -4.59370456773328 5 "OCLN"
"ENSG00000261145" 687.034624687353 -45.2708694732096 2.43147270536565 0.0153853391966395 0.422142571581087 -4.59370458436382 16 "RP11-296I10.5"
"ENSG00000105701" 657.010148591729 71.8070251455433 2.43132965248111 0.015391343345681 0.422142571581087 -4.59370478287177 19 "FKBP8"
"ENSG00000131724" -243.390584668733 407.797617745461 -2.43043091964693 0.0154291118856222 0.422576730561157 -4.59370602974781 23 "IL13RA1"
"ENSG00000277108" 485.325698758931 -325.566206776535 2.43001673308917 0.0154465452737827 0.422576730561157 -4.5937066042303 17 "SNORD49B"
"ENSG00000169894" -583.127672695107 -22.1399503805644 -2.42970880337017 0.0154595175078003 0.422576730561157 -4.59370703127257 7 "MUC3A"
"ENSG00000276753" 495.512698095271 -265.487601317335 2.42947380030268 0.0154694240112617 0.422576730561157 -4.59370735714418 22 "MIR6821"
"ENSG00000281371" -374.299848896756 77.1211995172694 -2.42907540690962 0.0154862310008406 0.422610683784748 -4.59370790951557 23 "INE2"
"ENSG00000268043" -300.264397170968 211.512393545526 -2.42803634656363 0.015530141616145 0.423383469179906 -4.5937093497633 1 "NBPF12"
"ENSG00000162755" -424.776274921955 -318.643146272538 -2.42594407459949 0.0156188944247662 0.425375968220339 -4.59371224809087 1 "KLHDC9"
"ENSG00000213970" 440.452826016858 -399.77547464551 2.42485331875069 0.0156653408302316 0.425440739655895 -4.59371375811943 12 "RP11-264F23.1"
"ENSG00000180257" -307.640743400333 219.618865588956 -2.4247668189209 0.015669029363607 0.425440739655895 -4.59371387784094 19 "ZNF816"
"ENSG00000111300" -230.485485509871 376.715409097717 -2.42464236022782 0.0156743378867309 0.425440739655895 -4.59371405009299 12 "NAA25"
"ENSG00000261377" -366.542785823898 308.683149507955 -2.42389045682124 0.015706442507059 0.425440739655895 -4.59371509055499 15 "PDCD6IPP2"
"ENSG00000227214" -504.795470469464 39.8809303904341 -2.42338830651141 0.0157279155184048 0.425440739655895 -4.59371578524447 6 "HCG15"
"ENSG00000239486" -670.779368188895 -119.562458980052 -2.42337090546055 0.0157286600883052 0.425440739655895 -4.59371580931516 7 "RP11-163E9.1"
"ENSG00000175756" 391.209821633964 -322.961666998546 2.42294956907714 0.0157466980573138 0.425440739655895 -4.59371639209435 1 "AURKAIP1"
"ENSG00000179271" 528.036320442249 -292.00271638644 2.42290916891148 0.0157484286004419 0.425440739655895 -4.59371644796953 19 "GADD45GIP1"
"ENSG00000135587" 691.736867829701 -70.1553228824103 2.4225857762179 0.015762287190875 0.425440739655895 -4.59371689520345 6 "SMPD2"
"ENSG00000239809" 424.458135669069 -395.483938333903 2.42189507409325 0.0157919224026465 0.425817347566097 -4.59371785021499 17 "RP11-51L5.2"
"ENSG00000162032" 463.103513657729 -188.869956431536 2.4210771479689 0.0158270798350991 0.426092447635601 -4.59371898079903 16 "SPSB3"
"ENSG00000283273" -821.965838303415 -65.5703007340446 -2.4209277405509 0.0158335093604508 0.426092447635601 -4.5937191872791 15 "RP11-1180F24.3"
"ENSG00000269987" -228.081365961905 238.231403141459 -2.42043159605145 0.0158548767303412 0.426245017682133 -4.59371987286038 22 "RP3-430N8.11"
"ENSG00000115966" -228.277760419952 456.611262371114 -2.41954778743687 0.0158930025780021 0.426847377844204 -4.59372109379069 2 "ATF2"
"ENSG00000116141" -363.829436014025 491.67700631459 -2.41891786516132 0.0159202255768107 0.427156012931957 -4.59372196373214 1 "MARK1"
"ENSG00000266680" -1053.63523381951 -50.5996441557188 -2.41703855021276 0.016001687400049 0.428917885462518 -4.5937245578379 6 "RP5-1148A21.3"
"ENSG00000259807" 575.336027675003 28.4531858569523 2.41573247962585 0.0160585173290785 0.429321568156123 -4.59372635953476 16 "RP11-426C22.4"
"ENSG00000015568" -239.834656666623 834.595922135674 -2.41539313468597 0.0160733120483914 0.429321568156123 -4.59372682750191 2 "RGPD5"
"ENSG00000259488" 776.412298962205 -154.720627533982 2.41514385187863 0.0160841879051914 0.429321568156123 -4.59372717123057 15 "RP11-154J22.1"
"ENSG00000198586" -216.448561980373 632.174722922693 -2.41484298758811 0.0160973228297315 0.429321568156123 -4.59372758603837 2 "TLK1"
"ENSG00000223773" -430.976479674096 260.958030295836 -2.41433406224399 0.0161195626682411 0.429321568156123 -4.593728287592 23 "CD99P1"
"ENSG00000143515" -379.327682596971 395.283517805529 -2.41432752970208 0.016119848313764 0.429321568156123 -4.59372829659619 1 "ATP8B2"
"ENSG00000244242" 492.070534065924 -217.698769502077 2.41378518401619 0.0161435787895791 0.429321568156123 -4.5937290440625 11 "IFITM10"
"ENSG00000230583" -417.654361831249 210.609724333179 -2.41350702687942 0.0161557615708118 0.429321568156123 -4.59372942735936 7 "GTF2IRD1P1"
"ENSG00000139318" -444.309095045077 246.223637647162 -2.41315945980498 0.0161709957723076 0.429321568156123 -4.5937299062429 12 "DUSP6"
"ENSG00000162585" 466.038395091899 -27.7863543201637 2.41307135151347 0.0161748596554235 0.429321568156123 -4.59373002762946 1 "FAAP20"
"ENSG00000149218" -357.23743375026 163.228923677846 -2.4111477637383 0.0162594193612499 0.431144544839861 -4.59373267669732 11 "ENDOD1"
"ENSG00000130649" 518.928920488006 -125.299524843277 2.41044245182286 0.0162905219104747 0.431216996364314 -4.59373364751208 10 "CYP2E1"
"ENSG00000143952" -240.705520138582 520.132983232828 -2.41002219843129 0.0163090789871695 0.431216996364314 -4.59373422583392 2 "VPS54"
"ENSG00000253239" -432.643288175506 -433.407561463948 -2.41000599864677 0.0163097946917891 0.431216996364314 -4.59373424812496 22 "IGLVI-70"
"ENSG00000169436" 693.34651579261 262.368916259944 2.40924365624381 0.0163435062063294 0.431687961109398 -4.59373529695223 8 "COL22A1"
"ENSG00000126838" -308.523904547607 294.475471663792 -2.40863469204825 0.0163704792891747 0.431748174385493 -4.59373613453493 12 "PZP"
"ENSG00000269054" 579.376507132164 -227.241828498596 2.40847437048745 0.0163775869928574 0.431748174385493 -4.59373635501112 19 "CTD-2619J13.3"
"ENSG00000271736" -533.215770742018 259.689893206592 -2.40791132489132 0.0164025706325531 0.431987391256755 -4.59373712920735 1 "RP11-85G21.3"
"ENSG00000264755" 521.120398849948 -298.74198500815 2.40745071369038 0.0164230339872656 0.432011985919398 -4.5937377624263 2 "MIR3131"
"ENSG00000110925" -306.34746139252 230.943136241178 -2.40712194192962 0.0164376539283724 0.432011985919398 -4.59373821433001 12 "CSRNP2"
"ENSG00000134440" -270.759987294578 352.634570294741 -2.40573322099402 0.0164995346602608 0.432011985919398 -4.59374012250628 18 "NARS"
"ENSG00000185418" -244.760726874339 495.354408737163 -2.40543894642199 0.0165126737132975 0.432011985919398 -4.59374052672023 15 "TARSL2"
"ENSG00000264311" 622.787490676207 -71.5989974753979 2.40531824011482 0.0165180657893881 0.432011985919398 -4.5937406925081 18 "CCDC58P1"
"ENSG00000085721" -253.158075026276 356.775804173492 -2.40525940708485 0.0165206944841379 0.432011985919398 -4.59374077331129 16 "RRN3"
"ENSG00000117262" -289.8709652171 506.260810222825 -2.40480304998007 0.0165410973097946 0.432011985919398 -4.59374140002286 1 "GPR89A"
"ENSG00000089234" -257.982973846656 292.594959167477 -2.40433848004722 0.0165618901104551 0.432011985919398 -4.59374203789645 12 "BRAP"
"ENSG00000277728" -309.084989247667 257.771775081957 -2.40394160714466 0.0165796712205441 0.432011985919398 -4.59374258272604 17 "RP11-143K11.7"
"ENSG00000212907" -679.262876289359 17.5863031488472 -2.40366995109808 0.016591851927663 0.432011985919398 -4.59374295560762 25 "MT-ND4L"
"ENSG00000198237" -324.399575820798 172.422347417758 -2.40365816206136 0.0165923807112899 0.432011985919398 -4.59374297178862 5 "RP11-98J23.2"
"ENSG00000281383" 507.511964581246 -384.90682337237 2.40348701319442 0.016600059068221 0.432011985919398 -4.59374320668991 21 "CH507-513H4.5"
"ENSG00000272800" -485.556453643668 7.8261761804334 -2.4032580026298 0.0166103382057176 0.432011985919398 -4.59374352098126 2 "RP11-438L19.1"
"ENSG00000135362" 389.220874464401 617.722412533898 2.40210996908205 0.0166619522233265 0.432322806952186 -4.59374509609761 11 "PRR5L"
"ENSG00000207332" -213.515251171681 274.653028293253 -2.40069850567895 0.0167256032319863 0.432322806952186 -4.59374703165823 23 "RNU6-146P"
"ENSG00000147124" -208.103300608432 357.986972176744 -2.40055926972544 0.0167318937704893 0.432322806952186 -4.59374722253571 23 "ZNF41"
"ENSG00000216854" 937.931901620642 -270.381143316449 2.39998788823208 0.016757730026215 0.432322806952186 -4.59374800572737 6 "RPL17P26"
"ENSG00000244485" 389.301882742693 -417.360872561501 2.39930960008941 0.016788445895733 0.432322806952186 -4.59374893522474 16 "RPL18P13"
"ENSG00000240563" -615.649725531439 84.8416969023544 -2.39891892111502 0.0168061600471341 0.432322806952186 -4.59374947048084 1 "L1TD1"
"ENSG00000100796" -230.674387550467 480.888605035188 -2.39889277662905 0.0168073460767123 0.432322806952186 -4.59374950629755 14 "PPP4R3A"
"ENSG00000159708" -435.333831892647 121.772286828498 -2.39851278774174 0.0168245923751967 0.432322806952186 -4.59375002682218 16 "LRRC36"
"ENSG00000162552" -503.14415150124 -116.404366614758 -2.39850326953297 0.0168250245716495 0.432322806952186 -4.59375003985965 1 "WNT4"
"ENSG00000169035" 571.032056412801 -196.720153813626 2.39849522836165 0.0168253897073916 0.432322806952186 -4.59375005087389 19 "KLK7"
"ENSG00000275197" -237.556079461816 294.255433627214 -2.39782817270711 0.0168557038607509 0.432322806952186 -4.59375096443787 12 "RP11-295I5.4"
"ENSG00000241057" 491.708978503734 -196.907298676336 2.39754832618373 0.0168684357166499 0.432322806952186 -4.59375134762855 7 "AC004985.12"
"ENSG00000244510" -306.385977328063 88.294910687975 -2.39740795404883 0.0168748252543504 0.432322806952186 -4.59375153982242 7 "GS1-124K5.7"
"ENSG00000183114" 456.590814497455 -131.125895795795 2.39655342438912 0.0169137682005193 0.432322806952186 -4.59375270959048 1 "FAM43B"
"ENSG00000224821" 250.374075569837 256.292459872368 2.39651553382027 0.0169154967939564 0.432322806952186 -4.59375276144976 13 "COL4A2-AS2"
"ENSG00000118217" -204.824332891937 402.555359684497 -2.3958960576703 0.0169437797789297 0.432322806952186 -4.59375360919063 1 "ATF6"
"ENSG00000141664" -261.948313601437 736.712556225224 -2.39561368688186 0.0169566855880923 0.432322806952186 -4.59375399554003 18 "ZCCHC2"
"ENSG00000233746" -604.830186623717 -93.733098511822 -2.39561301136043 0.0169567164732964 0.432322806952186 -4.59375399646428 20 "LINC00656"
"ENSG00000279605" 376.766136468541 -382.827459622472 2.39519897068155 0.0169756559548556 0.432322806952186 -4.59375456289014 8 "RP11-661A12.8"
"ENSG00000130332" 416.828099445002 -250.328174858559 2.39508689274444 0.0169807859421952 0.432322806952186 -4.59375471620163 19 "LSM7"
"ENSG00000225217" 450.663186997325 -316.023244277224 2.39492895926914 0.016988017127325 0.432322806952186 -4.59375493222728 1 "HSPA7"
"ENSG00000101752" -204.418207266039 457.507180308186 -2.39481497742662 0.0169932376147775 0.432322806952186 -4.59375508812628 18 "MIB1"
"ENSG00000152939" -272.172919998583 329.076561158962 -2.39464950522906 0.0170008189271445 0.432322806952186 -4.59375531443871 5 "MARVELD2"
"ENSG00000257660" -480.571100857838 -295.472205260867 -2.39397206208257 0.0170318878686874 0.432322806952186 -4.59375624080613 12 "RP11-579D7.4"
"ENSG00000113013" -283.504091003203 387.612956649422 -2.39372572442372 0.0170431978050899 0.432322806952186 -4.59375657759766 5 "HSPA9"
"ENSG00000134371" -207.887640552781 513.195008031327 -2.39367569104902 0.0170454957614041 0.432322806952186 -4.59375664599898 1 "CDC73"
"ENSG00000253665" -481.088374359251 -257.272068490643 -2.3935302829587 0.0170521756802486 0.432322806952186 -4.59375684478068 8 "RP11-359E19.2"
"ENSG00000271976" -339.127042166438 89.7116846822958 -2.39275892351509 0.017087649789457 0.432394199838729 -4.59375789908295 3 "RP11-884K10.7"
"ENSG00000104064" -251.483783740567 422.034501261298 -2.39248581267726 0.0171002254633736 0.432394199838729 -4.59375827229597 15 "GABPB1"
"ENSG00000173846" 575.833894803507 56.0913397956342 2.39240742917238 0.0171038362175725 0.432394199838729 -4.59375837940152 1 "PLK3"
"ENSG00000253215" -449.331494323927 -281.356874845399 -2.39163848790181 0.0171392932628615 0.432394199838729 -4.59375942992821 8 "RP11-156K13.2"
"ENSG00000130150" -226.796523533627 488.748040615467 -2.39133958374171 0.0171530936334099 0.432394199838729 -4.59375983820364 23 "MOSPD2"
"ENSG00000273007" 350.852892150263 84.7607988018042 2.39084275841488 0.0171760536338694 0.432394199838729 -4.59376051671326 4 "RP11-170N16.3"
"ENSG00000213965" -710.38993995818 27.9573508922163 -2.39074241129371 0.0171806942990509 0.432394199838729 -4.59376065374002 19 "NUDT19"
"ENSG00000003436" -590.459593821681 431.930868572172 -2.39018330153802 0.0172065711592957 0.432394199838729 -4.59376141711932 2 "TFPI"
"ENSG00000275769" -824.672926711358 51.0953729169093 -2.38897532646643 0.0172625960716801 0.432394199838729 -4.59376306584307 12 "RP11-771K4.3"
"ENSG00000132824" -212.056752885057 351.463989755912 -2.38836104838421 0.0172911472984452 0.432394199838729 -4.59376390394482 20 "SERINC3"
"ENSG00000240463" 554.308405872868 -438.856734895392 2.38810120586608 0.0173032370983879 0.432394199838729 -4.59376425840386 14 "RPS19P3"
"ENSG00000107779" -236.556904391103 339.37034256765 -2.38802789369347 0.0173066494686977 0.432394199838729 -4.59376435840453 10 "BMPR1A"
"ENSG00000005189" -323.93113416219 460.414829227097 -2.38797967321671 0.0173088942498321 0.432394199838729 -4.59376442417758 16 "AC004381.6"
"ENSG00000143674" -287.700324375399 313.081630987034 -2.38786321971862 0.0173143165011729 0.432394199838729 -4.59376458301564 1 "MAP3K21"
"ENSG00000272721" 732.12039583224 -155.571228711156 2.38770962160035 0.0173214705472918 0.432394199838729 -4.59376479250618 3 "RP11-778D9.12"
"ENSG00000214425" -280.091842586 382.510214834338 -2.38762080169502 0.0173256086443766 0.432394199838729 -4.59376491364067 17 "LRRC37A4P"
"ENSG00000269792" 675.843623784475 -162.209120718178 2.3870842988199 0.0173506226732955 0.432394199838729 -4.59376564524327 19 "CTB-60E11.9"
"ENSG00000280320" -235.420883098018 315.436000321874 -2.38650433615274 0.0173776987049745 0.432394199838729 -4.59376643593317 12 "RP11-629N8.5"
"ENSG00000166123" -728.824333564256 30.0899484321642 -2.38636895090792 0.0173840246234626 0.432394199838729 -4.59376662048372 16 "GPT2"
"ENSG00000266469" -240.675035757637 245.48440119932 -2.38629814363931 0.0173873339221035 0.432394199838729 -4.59376671700072 17 "CTB-131K11.1"
"ENSG00000146909" -240.059437356125 524.651035257279 -2.38625387355121 0.0173894032417741 0.432394199838729 -4.59376677734367 7 "NOM1"
"ENSG00000272677" 464.635089837912 -295.612654798488 2.38523895963831 0.0174369028704566 0.433178612663777 -4.5937681604424 4 "RP11-127B20.3"
"ENSG00000118007" -201.168449967035 566.163333254846 -2.38408427377352 0.0174910827780114 0.434127395494829 -4.59376973333514 3 "STAG1"
"ENSG00000283782" -201.841014284837 374.498995173893 -2.38343768537783 0.0175214864631387 0.434484860213339 -4.59377061378874 5 "AC116366.7"
"ENSG00000214026" 392.655372205126 -146.048600909683 2.38277766266207 0.0175525697712463 0.434587611795094 -4.59377151230029 11 "MRPL23"
"ENSG00000111405" 1230.52404861167 29.4073924445754 2.38248075449954 0.0175665682569556 0.434587611795094 -4.59377191641408 12 "ENDOU"
"ENSG00000232085" -212.824461757991 317.014553638738 -2.38228904940201 0.0175756118923097 0.434587611795094 -4.59377217731324 1 "RP11-261C10.4"
"ENSG00000094880" -244.163455236152 422.676682181351 -2.38164460404812 0.0176060434418166 0.434587611795094 -4.59377305421757 5 "CDC23"
"ENSG00000188186" 471.8665465527 -258.807847719356 2.38162882374403 0.0176067891890297 0.434587611795094 -4.59377307568716 7 "LAMTOR4"
"ENSG00000140511" 581.031140665935 -194.428093596382 2.38106345494732 0.0176335257723954 0.434587611795094 -4.59377384479955 15 "HAPLN3"
"ENSG00000105879" -244.156334554123 203.711066645634 -2.38043889652821 0.0176631029508896 0.434587611795094 -4.59377469422912 7 "CBLL1"
"ENSG00000173272" 338.730406738063 -292.285562185632 2.38019761654176 0.0176745409068601 0.434587611795094 -4.59377502232447 2 "MZT2A"
"ENSG00000282639" -459.507961437137 -184.460680625273 -2.38016768415558 0.017675960315196 0.434587611795094 -4.59377506302471 14 "IGHV3-64D"
"ENSG00000206620" 467.181657546105 10.8711319842447 2.37996274026178 0.0176856815465539 0.434587611795094 -4.59377534168156 1 "SNORD45C"
"ENSG00000130810" 534.625889611435 -112.348592724978 2.37899493175055 0.0177316517356503 0.435180934236466 -4.5937766572756 19 "PPAN"
"ENSG00000105472" 447.512302306914 -200.205217176595 2.37845578939741 0.0177573061224798 0.435180934236466 -4.59377738993895 19 "CLEC11A"
"ENSG00000172071" -241.968270134772 1095.88505305277 -2.37844314941198 0.0177579079709058 0.435180934236466 -4.59377740711405 2 "EIF2AK3"
"ENSG00000183019" -741.706950560558 14.8974265672311 -2.37702159834097 0.0178257091162122 0.436129559265727 -4.59377933814941 19 "MCEMP1"
"ENSG00000117523" -193.304154729127 728.493848463568 -2.37695813654435 0.0178287412361417 0.436129559265727 -4.59377942433021 1 "PRRC2C"
"ENSG00000205220" 358.265035104314 -347.788624063744 2.37631117400616 0.0178596781149175 0.436493105179438 -4.59378030277653 16 "PSMB10"
"ENSG00000162888" -521.205669739178 38.6338202678698 -2.37571554102645 0.0178882021811227 0.436797080777001 -4.59378111132551 1 "C1orf147"
"ENSG00000260037" -301.005887924739 126.358301918235 -2.37527974293164 0.0179090973200927 0.43691439311094 -4.593781702782 15 "CTD-2524L6.3"
"ENSG00000280594" 846.202499044603 -0.236104487094756 2.37424414974379 0.017958836789946 0.437734555976126 -4.59378310785256 21 "AP000432.1"
"ENSG00000278264" 503.255094582796 -312.630289921174 2.37361489753745 0.0179891189747911 0.437780777722076 -4.59378396132238 19 "MIR6803"
"ENSG00000267533" 608.851019587387 -193.460715250011 2.37306876617457 0.0180154373989143 0.437780777722076 -4.5937847018782 18 "RP11-815J4.7"
"ENSG00000257000" -244.009530899723 197.531490452108 -2.37287552515525 0.0180247579075393 0.437780777722076 -4.59378496387455 12 "RP13-820C6.2"
"ENSG00000172661" -236.214543486881 498.889649959836 -2.3727486466346 0.0180308798866678 0.437780777722076 -4.59378513588549 10 "WASHC2C"
"ENSG00000248690" 391.47161940544 593.145843094146 2.37253180616661 0.0180413468224875 0.437780777722076 -4.59378542983871 8 "HAS2-AS1"
"ENSG00000157837" -360.497253208357 550.295790000762 -2.37184406054187 0.0180745797706624 0.43787560460661 -4.59378636199048 12 "SPPL3"
"ENSG00000121073" -410.104082730976 309.944436500296 -2.37163453467586 0.0180847150704203 0.43787560460661 -4.59378664592485 17 "SLC35B1"
"ENSG00000003096" -434.291116560017 491.298419818449 -2.37145025188599 0.0180936334242484 0.43787560460661 -4.59378689563176 23 "KLHL13"
"ENSG00000251155" -382.672121637666 130.217330958614 -2.37003288538519 0.0181623560000653 0.439046871777458 -4.59378881557222 4 "SEPT14P4"
"ENSG00000081665" -311.231360390153 291.612010650634 -2.36978557531947 0.0181743705622901 0.439046871777458 -4.59378915046185 19 "ZNF506"
"ENSG00000076650" -323.222434362879 307.777997901442 -2.36864017616873 0.0182301062331306 0.440001844042841 -4.59379070104368 19 "GPATCH1"
"ENSG00000175602" 393.8094544669 -393.821403705324 2.3679676815236 0.0182629000326184 0.440229612354358 -4.59379161109808 11 "CCDC85B"
"ENSG00000104951" 555.090787024067 -76.4651282759089 2.36778189439898 0.01827196895825 0.440229612354358 -4.59379186247121 19 "IL4I1"
"ENSG00000154645" 908.601910571302 182.662237614629 2.36737360632889 0.0182919128361293 0.440319423084591 -4.59379241482575 21 "CHODL"
"ENSG00000099899" 477.327950307043 -121.593909253183 2.3670085564936 0.0183097608142759 0.44035866730738 -4.59379290860804 22 "TRMT2A"
"ENSG00000182625" 505.546443299375 26.6411126944333 2.36622201623035 0.0183482682320435 0.440894271951042 -4.59379397226936 15 "RP11-123C21.1"
"ENSG00000148835" -233.631497204058 420.015528606073 -2.36533005442494 0.018392022896346 0.441554905132169 -4.59379517808629 10 "TAF5"
"ENSG00000173681" -262.505870063243 506.223489105672 -2.36456316912283 0.0184297152140296 0.441777501436918 -4.59379621446847 23 "CXorf23"
"ENSG00000283977" 665.176374073005 15.8140725780053 2.36447944118368 0.0184338345349696 0.441777501436918 -4.59379632760045 11 "CTD-2010I16.2"
"ENSG00000158042" 702.958215385483 -234.334136095167 2.36392642383833 0.0184610626748199 0.442039889602631 -4.59379707473304 11 "MRPL17"
"ENSG00000223442" -271.95552552269 362.823872488348 -2.36328456053794 0.0184927094598202 0.442132727698322 -4.59379794168801 5 "TH2LCRR"
"ENSG00000269050" 551.227855637533 -191.303660822735 2.36318736208657 0.0184975059354508 0.442132727698322 -4.59379807295285 19 "CTC-360G5.6"
"ENSG00000239857" 489.810715086226 41.6370140008236 2.3623898068171 0.0185369043477612 0.442503361789073 -4.59379914984262 7 "GET4"
"ENSG00000180104" 411.133429280319 452.674774522757 2.36221386738975 0.0185456054843282 0.442503361789073 -4.59379938735599 5 "EXOC3"
"ENSG00000136937" -209.672031836087 400.584802018664 -2.3615856176577 0.0185767050218208 0.442713018561448 -4.59380023533779 9 "NCBP1"
"ENSG00000204922" 451.426994404704 -245.557811103195 2.3613778271044 0.0185870011107447 0.442713018561448 -4.59380051575618 11 "UQCC3"
"ENSG00000128228" 324.170989101716 -350.612304838545 2.36103519820667 0.0186039894207153 0.442729294251256 -4.59380097809065 22 "SDF2L1"
"ENSG00000180747" -349.214117199474 452.217939029617 -2.35973331975753 0.018668663792957 0.442991361021977 -4.59380273422653 16 "SMG1P3"
"ENSG00000117597" -245.712193851303 371.998099718395 -2.35921474245744 0.0186944804315022 0.442991361021977 -4.59380343349021 1 "DIEXF"
"ENSG00000135596" 515.589166284387 102.747562790707 2.35916462278799 0.0186969772277983 0.442991361021977 -4.59380350106516 6 "MICAL1"
"ENSG00000240395" 647.611296404301 -135.855930292848 2.35868602529656 0.0187208341142431 0.442991361021977 -4.59380414627548 8 "RPL5P23"
"ENSG00000129514" -493.996976441788 238.36454247188 -2.35828536576746 0.0187408265230222 0.442991361021977 -4.59380468631926 14 "FOXA1"
"ENSG00000127022" -231.582680053758 511.912959338513 -2.35820131041718 0.0187450231561152 0.442991361021977 -4.59380479960524 5 "CANX"
"ENSG00000184949" -394.103485493541 396.972643651997 -2.35801752528215 0.0187542018724301 0.442991361021977 -4.59380504728905 22 "FAM227A"
"ENSG00000210107" -793.000805485678 -112.726561377682 -2.35757117607599 0.0187765101530673 0.442991361021977 -4.59380564874865 25 "MT-TQ"
"ENSG00000104918" -456.584190584205 -178.008647669303 -2.35672863613405 0.0188186832770099 0.442991361021977 -4.59380678378219 19 "RETN"
"ENSG00000161040" 456.261509048047 445.348239552673 2.35645971495148 0.0188321615416141 0.442991361021977 -4.59380714597952 7 "FBXL13"
"ENSG00000116977" -280.043992726631 713.376934480772 -2.35626751429349 0.0188417997803696 0.442991361021977 -4.59380740482138 1 "LGALS8"
"ENSG00000074695" -240.168306083816 492.224480668253 -2.3557232734191 0.0188691151706314 0.442991361021977 -4.59380813765579 18 "LMAN1"
"ENSG00000080618" -784.833715728986 -64.9227442451795 -2.35520542916107 0.0188951379608836 0.442991361021977 -4.59380883479616 13 "CPB2"
"ENSG00000141971" 686.850894033059 41.7737697920858 2.3546448085475 0.0189233458371065 0.442991361021977 -4.59380958935836 19 "MVB12A"
"ENSG00000157741" -223.920098446869 515.129684665166 -2.35426437964447 0.0189425083162499 0.442991361021977 -4.59381010129526 7 "UBN2"
"ENSG00000177156" 573.398172117579 -56.1414764701565 2.35315290462196 0.0189985916495066 0.442991361021977 -4.59381159653576 11 "TALDO1"
"ENSG00000131069" -432.851787713765 645.105178196506 -2.35287220757158 0.0190127782049407 0.442991361021977 -4.59381197404385 20 "ACSS2"
"ENSG00000069248" -210.3330413888 323.524663929237 -2.35253673080159 0.0190297455376026 0.442991361021977 -4.59381242516847 1 "NUP133"
"ENSG00000198700" -239.23885564114 373.886722076183 -2.35204315651069 0.0190547330718147 0.442991361021977 -4.59381308877922 1 "IPO9"
"ENSG00000166441" 409.213605456394 -209.027179377237 2.35189330630645 0.0190623250316438 0.442991361021977 -4.59381329022644 11 "RPL27A"
"ENSG00000268564" 422.320764038766 -285.937721859192 2.35181765084302 0.0190661590218568 0.442991361021977 -4.59381339192729 19 "AC003956.1"
"ENSG00000128285" -561.498265689673 -147.301339372542 -2.35144467278896 0.0190850703077621 0.442991361021977 -4.59381389326203 22 "MCHR1"
"ENSG00000168282" -878.378716749925 169.429195757309 -2.35130808285577 0.0190920000063717 0.442991361021977 -4.59381407683901 14 "MGAT2"
"ENSG00000265519" -235.683447799596 241.493758400223 -2.3512892473124 0.0190929557743099 0.442991361021977 -4.59381410215315 17 "CTD-3157E16.1"
"ENSG00000271868" -1229.4001250209 16.8180545846447 -2.35110637168732 0.0191022375742165 0.442991361021977 -4.59381434792025 2 "RP11-1293J14.1"
"ENSG00000279332" -853.199710856535 -255.302795719232 -2.35093334548191 0.019111023111912 0.442991361021977 -4.59381458043387 18 "RP11-799B12.1"
"ENSG00000151062" 561.568057286581 287.565569768556 2.35072628330494 0.0191215415086646 0.442991361021977 -4.59381485866374 12 "CACNA2D4"
"ENSG00000232842" -189.22171176727 278.575100552118 -2.35032331492914 0.0191420261500281 0.442991361021977 -4.59381540006588 23 "RP5-961K14.1"
"ENSG00000104529" 464.654897774406 187.070297776288 2.34943460028121 0.0191872714142923 0.442991361021977 -4.59381659377133 8 "EEF1D"
"ENSG00000141452" -374.623581445363 403.163564360332 -2.34926795263378 0.0191957660272152 0.442991361021977 -4.59381681756142 18 "C18orf8"
"ENSG00000135744" -871.824769188373 -88.4462384529009 -2.34921036940408 0.0191987020119894 0.442991361021977 -4.59381689488599 1 "AGT"
"ENSG00000277785" -725.355387333512 -31.5590662665041 -2.34892220341017 0.0192134005899477 0.442991361021977 -4.59381728181729 15 "SNORD116-21"
"ENSG00000167578" 572.301508298087 -65.7357592617559 2.34888188431846 0.0192154579456747 0.442991361021977 -4.59381733595167 19 "RAB4B"
"ENSG00000248124" -330.36362171651 177.319206846112 -2.34883697802629 0.0192177495990624 0.442991361021977 -4.59381739624393 16 "RRN3P1"
"ENSG00000175182" 492.321038025971 282.735070783354 2.34873183361072 0.0192231162555633 0.442991361021977 -4.59381753740908 3 "FAM131A"
"ENSG00000108021" -206.507543898624 790.15194779559 -2.34868616531792 0.0192254476115812 0.442991361021977 -4.59381759872066 10 "FAM208B"
"ENSG00000166598" -342.223430594761 519.078472128272 -2.34861976661128 0.0192288376927023 0.442991361021977 -4.59381768786172 12 "HSP90B1"
"ENSG00000232259" -699.030771323807 -45.0664713426 -2.34814314581579 0.0192531876354959 0.442991361021977 -4.59381832765991 10 "RP11-4C20.3"
"ENSG00000148362" 373.571157543379 -298.639524504324 2.34791383210314 0.0192649126054475 0.442991361021977 -4.59381863543786 9 "C9orf142"
"ENSG00000253900" -378.129436354837 21.7234404102243 -2.34786153873062 0.0192675872782733 0.442991361021977 -4.59381870562047 5 "CDH12P4"
"ENSG00000123575" -216.212772774805 359.629848428797 -2.34652117690377 0.0193362545576316 0.443629175513779 -4.5938205040003 23 "FAM199X"
"ENSG00000183735" -262.43988896351 1214.85769071187 -2.34646913799389 0.019338924851971 0.443629175513779 -4.59382057380176 12 "TBK1"
"ENSG00000215630" -268.583145033426 87.7407330055858 -2.34618003368893 0.0193537656682797 0.443629175513779 -4.59382096155951 5 "GUSBP9"
"ENSG00000254928" 888.10774624549 22.6138277128194 2.34604538567467 0.0193606810659532 0.443629175513779 -4.59382114213895 11 "RP11-702H23.6"
"ENSG00000104133" -207.709360874947 1070.0492470122 -2.34555106197304 0.0193860876474541 0.443662585358924 -4.59382180500248 15 "SPG11"
"ENSG00000136048" -423.020118234315 307.751140136264 -2.34538133384588 0.0193948178404244 0.443662585358924 -4.59382203256867 12 "DRAM1"
"ENSG00000083845" 450.154072293011 -255.445973880052 2.34495699702676 0.019416659248004 0.443720205351665 -4.59382260143725 19 "RPS5"
"ENSG00000251537" 512.708144389851 41.0747706312723 2.34453459883761 0.0194384222750777 0.443720205351665 -4.59382316760911 17 "RP11-385D13.1"
"ENSG00000230395" -251.740848953865 218.852168579272 -2.34407452119251 0.0194621509613916 0.443720205351665 -4.59382378417454 2 "AC092651.1"
"ENSG00000263826" 300.06903741049 103.055905041581 2.34403827149229 0.0194640216322541 0.443720205351665 -4.59382383274902 3 "RP11-573D15.9"
"ENSG00000204623" 725.317309915056 210.030787955026 2.34374727780196 0.0194790441122228 0.443720205351665 -4.59382422265385 6 "ZNRD1ASP"
"ENSG00000079462" 461.439604045217 -207.86060016176 2.34302198428544 0.0195165314440964 0.443923283372659 -4.59382519427892 19 "PAFAH1B3"
"ENSG00000170681" -344.109144130522 135.684909085843 -2.34250723266773 0.019543175098724 0.443923283372659 -4.59382588368112 9 "MURC"
"ENSG00000244313" 396.065091424644 -397.303262849888 2.34164733062249 0.0195877549022381 0.443923283372659 -4.59382703501691 11 "RP11-425L10.1"
"ENSG00000119335" -243.003625644005 613.10792892228 -2.34160593736092 0.0195899030940272 0.443923283372659 -4.59382709042873 9 "SET"
"ENSG00000234009" 683.780966568548 -163.835255583176 2.34136457981497 0.0196024329705844 0.443923283372659 -4.59382741350781 22 "RPL5P34"
"ENSG00000269901" -353.450292037072 60.3500371809203 -2.34126897955438 0.019607397919607 0.443923283372659 -4.59382754146869 16 "RP11-178L8.9"
"ENSG00000088538" 955.887020985916 -97.9923640994634 2.34002511351299 0.0196720979315037 0.443923283372659 -4.59382920592639 3 "DOCK3"
"ENSG00000173581" 578.700043681141 -74.7774809229444 2.33971795110634 0.0196881038265917 0.443923283372659 -4.59382961682007 19 "CCDC106"
"ENSG00000277368" 678.690451639048 -103.76232562225 2.33967036662857 0.0196905844215625 0.443923283372659 -4.59382968046958 13 "RP11-380N8.7"
"ENSG00000223864" 453.470939998378 -4.31332962673889 2.33927631433482 0.019711137023849 0.443923283372659 -4.59383020751079 20 "NPM1P19"
"ENSG00000165379" 363.76843140653 301.455270487358 2.33883974652507 0.0197339290476846 0.443923283372659 -4.59383079131684 14 "LRFN5"
"ENSG00000240527" -276.706987492432 336.547731957182 -2.33878284531866 0.0197369014053583 0.443923283372659 -4.59383086740106 10 "RP11-429G19.3"
"ENSG00000225193" 918.579153690013 -74.9736631341263 2.33842452784275 0.0197556279050989 0.443923283372659 -4.59383134647676 15 "RPS12P26"
"ENSG00000119938" -829.720479872956 93.4238827458282 -2.33800838767346 0.0197773958817807 0.443923283372659 -4.59383190277409 10 "PPP1R3C"
"ENSG00000211591" 382.422169420366 -375.382190240137 2.33723761614736 0.0198177698462531 0.443923283372659 -4.59383293289327 16 "MIR762"
"ENSG00000087470" -254.013211338533 708.219929878475 -2.33709332635701 0.0198253359390869 0.443923283372659 -4.5938331256973 12 "DNM1L"
"ENSG00000147118" -331.94103601285 208.47813592621 -2.33665505689745 0.0198483328937779 0.443923283372659 -4.59383371125522 23 "ZNF182"
"ENSG00000261123" 492.465489455611 -323.112405696227 2.33645085294791 0.0198590558958147 0.443923283372659 -4.59383398404975 16 "RP11-304L19.3"
"ENSG00000225393" 302.133568573879 148.31404631232 2.33604593407439 0.0198803336902008 0.443923283372659 -4.59383452491034 23 "RP11-218L14.4"
"ENSG00000172137" 584.665920727619 -41.1566636115893 2.33593955402874 0.0198859270898344 0.443923283372659 -4.59383466699007 16 "CALB2"
"ENSG00000103342" -210.32467320315 663.051124403845 -2.33587259237596 0.0198894486004199 0.443923283372659 -4.59383475641991 16 "GSPT1"
"ENSG00000269151" 485.393711683897 -162.458851484818 2.33582159363604 0.0198921309883627 0.443923283372659 -4.59383482452905 19 "AC007193.8"
"ENSG00000207110" -820.109170631436 -60.4435142786198 -2.33569117743534 0.0198989919485367 0.443923283372659 -4.59383499869421 8 "RNU1-106P"
"ENSG00000104901" 710.348810814436 -62.0678330738583 2.3352147903375 0.0199240714223708 0.443923283372659 -4.5938356348094 19 "DKKL1"
"ENSG00000271270" 611.719622431087 14.194810868377 2.33517977449512 0.0199259159283139 0.443923283372659 -4.59383568156087 3 "TMCC1-AS1"
"ENSG00000224599" -504.087818367062 227.384864384719 -2.33506362794436 0.0199320351724173 0.443923283372659 -4.59383583662916 9 "BMS1P12"
"ENSG00000184574" 612.230946446902 99.2861035515392 2.33502007232852 0.0199343303478598 0.443923283372659 -4.59383589477877 12 "LPAR5"
"ENSG00000177853" -223.213128046127 378.110494269265 -2.33480380649612 0.0199457299640792 0.443923283372659 -4.59383618349247 10 "ZNF518A"
"ENSG00000276124" 428.711646633887 -301.386947607197 2.33435626255688 0.0199693386388624 0.444084727322711 -4.59383678087983 9 "MIR6855"
"ENSG00000011478" 697.273478075388 -155.508869397953 2.33398152594311 0.019989125423457 0.444160984143312 -4.59383728099879 19 "QPCTL"
"ENSG00000138398" -224.293756050907 668.419069974678 -2.3323159925627 0.0200772764794238 0.445045956624443 -4.59383950286939 2 "PPIG"
"ENSG00000263366" 458.120742091402 -307.214379251424 2.33229319241038 0.0200784855717396 0.445045956624443 -4.59383953327494 22 "ABHD17AP5"
"ENSG00000103472" -208.822888884401 218.202792118138 -2.3320831325817 0.0200896280456137 0.445045956624443 -4.59383981339048 16 "RRN3P2"
"ENSG00000107159" 530.302977096608 -185.539696697632 2.33189409940754 0.020099659802175 0.445045956624443 -4.59384006544629 9 "CA9"
"ENSG00000135090" -244.194144627474 905.671433309968 -2.33156929562706 0.0201169069765969 0.445045956624443 -4.59384049849223 12 "TAOK3"
"ENSG00000224646" 771.578016498965 -120.722665958778 2.33114391222906 0.0201395145486141 0.445045956624443 -4.59384106554894 2 "AC007387.2"
"ENSG00000104889" 487.278570660059 -235.501052059582 2.33106548549899 0.0201436850694745 0.445045956624443 -4.59384117008479 19 "RNASEH2A"
"ENSG00000146757" -250.991380281414 231.986406245543 -2.32981237020482 0.0202104249456323 0.445496755790477 -4.59384283991879 7 "ZNF92"
"ENSG00000008311" -294.425115302316 797.087023343375 -2.32894559078276 0.0202567020404976 0.445496755790477 -4.59384399443953 7 "AASS"
"ENSG00000127914" -217.465781407115 888.929530136166 -2.32887873822765 0.0202602751271007 0.445496755790477 -4.59384408346778 7 "AKAP9"
"ENSG00000244462" -204.970389149648 201.022159548502 -2.32824771868009 0.0202940285801382 0.445496755790477 -4.59384492368254 20 "RBM12"
"ENSG00000122728" -185.867125791424 280.2141232501 -2.32817843768158 0.0202977374406607 0.445496755790477 -4.59384501591824 9 "TAF1L"
"ENSG00000267748" 393.764815683387 -292.526403508289 2.3276023574487 0.0203286000597503 0.445496755790477 -4.59384578276803 19 "CTB-102L5.4"
"ENSG00000233380" 577.050971918114 -268.607621236256 2.32727839333621 0.0203459739736915 0.445496755790477 -4.59384621393338 17 "RPS2P48"
"ENSG00000130311" 566.060593245669 -46.7365385244144 2.32722876505683 0.0203486366424311 0.445496755790477 -4.59384627997886 19 "DDA1"
"ENSG00000256660" -659.263191992732 29.2985153623563 -2.32697557027347 0.0203622258577719 0.445496755790477 -4.59384661691006 12 "CLEC12B"
"ENSG00000204498" 617.154876089259 -94.6532158292431 2.3267912818869 0.0203721217905255 0.445496755790477 -4.59384686212417 6 "NFKBIL1"
"ENSG00000267414" -423.144978275588 86.8301640465187 -2.32660390228786 0.0203821880293984 0.445496755790477 -4.59384711143234 18 "RP11-456K23.1"
"ENSG00000127554" 459.266859235431 -247.385150960634 2.32653098346415 0.0203861064851489 0.445496755790477 -4.59384720844552 16 "GFER"
"ENSG00000109674" 488.6689968927 -251.288184031241 2.32598037143517 0.0204157161350194 0.445496755790477 -4.59384794090052 4 "NEIL3"
"ENSG00000135899" -299.229900831553 635.614596968459 -2.32594997979911 0.0204173515672779 0.445496755790477 -4.59384798132431 2 "SP110"
"ENSG00000198604" -263.897573488596 730.804826046727 -2.32589325841953 0.0204204041601261 0.445496755790477 -4.59384805676791 14 "BAZ1A"
"ENSG00000183207" 597.916791193832 -43.5374269421134 2.3257781600326 0.0204265996744059 0.445496755790477 -4.59384820985175 19 "RUVBL2"
"ENSG00000233927" 508.254301793114 -295.563994807691 2.32441452417426 0.0205001266886817 0.44569525287287 -4.59385002297093 19 "RPS28"
"ENSG00000154001" -211.862055644468 446.942024859188 -2.32394349213523 0.0205255783973675 0.44569525287287 -4.59385064902853 14 "PPP2R5E"
"ENSG00000095261" -247.897075159512 491.966064690091 -2.32383359800244 0.0205315203832948 0.44569525287287 -4.59385079507343 9 "PSMD5"
"ENSG00000117602" -253.343483562105 554.194382073245 -2.32353873623461 0.0205474710213149 0.44569525287287 -4.59385118690018 1 "RCAN3"
"ENSG00000183979" 507.885324965394 -118.850026533276 2.32313717851288 0.0205692108400931 0.44569525287287 -4.5938517204332 17 "NPB"
"ENSG00000101190" -423.85790072342 75.6637280937938 -2.323089817583 0.0205717762257421 0.44569525287287 -4.59385178335391 20 "TCFL5"
"ENSG00000100360" 751.979239663864 118.628691271412 2.32256739120307 0.0206000929162012 0.44569525287287 -4.59385247733435 22 "IFT27"
"ENSG00000167747" 605.590642558739 -59.9648762173356 2.32251823010199 0.0206027593129698 0.44569525287287 -4.59385254263126 19 "C19orf48"
"ENSG00000138050" -320.942022991224 392.916653565191 -2.32205969674603 0.0206276437572404 0.44569525287287 -4.59385315160199 2 "THUMPD2"
"ENSG00000220131" 356.472323898388 -458.633216751583 2.32198121408263 0.0206319056172724 0.44569525287287 -4.59385325582201 6 "RP4-570O12.2"
"ENSG00000170791" -415.346741044181 191.500356453335 -2.32178632429679 0.0206424920874172 0.44569525287287 -4.5938535146088 8 "CHCHD7"
"ENSG00000253352" -201.818697395507 641.861886710509 -2.32075251190869 0.0206987285490357 0.44569525287287 -4.59385488702108 22 "TUG1"
"ENSG00000211836" -636.283165416743 -194.276835287923 -2.32061459334544 0.0207062410467373 0.44569525287287 -4.59385507006726 14 "TRAJ54"
"ENSG00000279399" -341.94313839821 93.4981810729406 -2.31993372142282 0.0207433634522395 0.44569525287287 -4.59385597357098 10 "RP11-369J21.12"
"ENSG00000104765" -310.387229163552 351.458219900001 -2.31993160382246 0.0207434789984699 0.44569525287287 -4.59385597638059 8 "BNIP3L"
"ENSG00000198791" -253.978219308581 438.666818025789 -2.31963396323756 0.0207597252674037 0.44569525287287 -4.59385637126367 8 "CNOT7"
"ENSG00000065923" -248.466013949559 521.281595762191 -2.31960495169643 0.0207613094141344 0.44569525287287 -4.59385640975102 23 "SLC9A7"
"ENSG00000244968" -531.483438795571 122.23146386401 -2.31924786461265 0.0207808164621485 0.44569525287287 -4.59385688343281 5 "LIFR-AS1"
"ENSG00000272418" -549.993527178705 78.564844481754 -2.31920521698795 0.0207831472987945 0.44569525287287 -4.59385694000086 15 "RP11-762H8.4"
"ENSG00000162924" -256.663175465014 367.40073100253 -2.31877608918299 0.0208066133057933 0.44569525287287 -4.59385750914339 2 "REL"
"ENSG00000251012" 540.768844532313 -129.195425596328 2.31873662665522 0.0208087723987975 0.44569525287287 -4.59385756147661 3 "RP11-484M3.5"
"ENSG00000174946" -489.021078514319 235.078209233908 -2.31859379904648 0.0208165884898594 0.44569525287287 -4.59385775088011 3 "GPR171"
"ENSG00000153179" -259.250668276538 411.896497022673 -2.318490966125 0.0208222175027105 0.44569525287287 -4.59385788723991 12 "RASSF3"
"ENSG00000189280" 487.929001956514 -188.437033626783 2.3181642458637 0.0208401108065727 0.44569525287287 -4.5938583204429 1 "GJB5"
"ENSG00000232527" 483.823713847884 -251.156336142262 2.31783610167839 0.0208580956224923 0.44569525287287 -4.59385875547512 1 "RP11-14N7.2"
"ENSG00000178093" 526.652821334969 -139.818107495836 2.31775631341158 0.0208624706810083 0.44569525287287 -4.59385886124428 19 "TSSK6"
"ENSG00000132294" -247.723074460067 688.211169708426 -2.31618850960194 0.020948601526933 0.446445720895322 -4.59386093885369 8 "EFR3A"
"ENSG00000224616" 1273.61188255941 -66.6947926253946 2.31600097330663 0.0209589250409607 0.446445720895322 -4.59386118728132 1 "RTCA-AS1"
"ENSG00000004799" -387.494445631672 446.194867695662 -2.31594862596486 0.0209618074556215 0.446445720895322 -4.59386125662198 7 "PDK4"
"ENSG00000196912" -301.309193649456 246.764932996374 -2.31592031249939 0.020963366631368 0.446445720895322 -4.59386129412604 2 "ANKRD36B"
"ENSG00000221411" 643.233176770859 -220.591420050209 2.31490577844579 0.0210193022755207 0.446528939895659 -4.59386263769129 19 "MIR1227"
"ENSG00000269858" 585.595272357294 222.010956236058 2.31448798282533 0.0210423750439278 0.446528939895659 -4.59386319082146 19 "EGLN2"
"ENSG00000135677" -258.044347272399 764.436022731935 -2.31332813953136 0.0211065434538971 0.446528939895659 -4.59386472586588 12 "GNS"
"ENSG00000197575" 664.777051425649 -333.447806096928 2.31327483410286 0.0211094966858676 0.446528939895659 -4.59386479639755 5 "RPS17P2"
"ENSG00000250853" -269.747180271548 219.755587702141 -2.3130430612565 0.0211223415837088 0.446528939895659 -4.59386510305217 5 "RNF138P1"
"ENSG00000182154" 344.0097221186 -429.193425506139 2.31300522554799 0.0211244390946216 0.446528939895659 -4.59386515310913 9 "MRPL41"
"ENSG00000116670" 433.738639477903 -218.156943352243 2.31278605635083 0.0211365928322463 0.446528939895659 -4.59386544305645 1 "MAD2L2"
"ENSG00000141994" 597.404161770918 -47.60788603371 2.31277954745229 0.0211369538679986 0.446528939895659 -4.59386545166688 19 "DUS3L"
"ENSG00000198832" 366.885476925196 -266.940843021675 2.31266115751814 0.0211435216643527 0.446528939895659 -4.59386560827811 22 "SELENOM"
"ENSG00000176340" 353.245903121312 -342.323024311054 2.3121263164462 0.0211732147204248 0.446528939895659 -4.59386631569272 11 "COX8A"
"ENSG00000174837" -633.937919529607 191.29666450514 -2.31166389777507 0.021198916425021 0.446528939895659 -4.59386692719054 19 "ADGRE1"
"ENSG00000106701" -347.757786781093 225.179062415285 -2.31107674479938 0.0212315902662175 0.446528939895659 -4.59386770346691 9 "FSD1L"
"ENSG00000140057" -369.927317350945 262.57098102901 -2.3107891462927 0.0212476105716584 0.446528939895659 -4.59386808363266 14 "AK7"
"ENSG00000198000" -219.875678777241 674.067539320006 -2.31056063879924 0.0212603468157889 0.446528939895659 -4.59386838565589 9 "NOL8"
"ENSG00000204130" -222.9753551283 675.383513083337 -2.31037559487353 0.0212706654325912 0.446528939895659 -4.59386863021147 10 "RUFY2"
"ENSG00000224155" -195.981406157912 235.72557298752 -2.31032817127406 0.0212733106221348 0.446528939895659 -4.59386869288386 7 "RP11-700P18.2"
"ENSG00000091483" -316.417744533639 348.108131310426 -2.31017551371156 0.0212818274943042 0.446528939895659 -4.59386889461917 1 "FH"
"ENSG00000144331" -390.50736393006 667.155969166791 -2.30997161770967 0.0212932076408821 0.446528939895659 -4.59386916404568 2 "ZNF385B"
"ENSG00000260265" -576.407082990046 305.760198529352 -2.30992291740939 0.0212959265607468 0.446528939895659 -4.59386922839448 4 "RP11-44F21.5"
"ENSG00000238003" 436.36463355684 -354.44651797331 2.3099185090254 0.021296172694173 0.446528939895659 -4.59386923421934 1 "RPL10P4"
"ENSG00000196843" 600.706004655547 -98.5229291359061 2.30903127300704 0.0213457603748584 0.446752170531819 -4.59387040631466 2 "ARID5A"
"ENSG00000284535" 770.194174948757 -256.509998173676 2.30855420625406 0.0213724653395437 0.446752170531819 -4.59387103637187 11 "MIR6748"
"ENSG00000100852" -195.286400538432 500.492930790892 -2.30855367686927 0.0213724949893385 0.446752170531819 -4.59387103707093 14 "ARHGAP5"
"ENSG00000237938" 501.581209844322 139.484453972494 2.30809572484996 0.0213981574380503 0.446752170531819 -4.59387164176604 1 "RP11-288I21.1"
"ENSG00000204673" 621.35256194844 239.873662401622 2.30808739599093 0.0213986244148816 0.446752170531819 -4.59387165276269 19 "AKT1S1"
"ENSG00000283296" 712.521937199076 -100.936180766432 2.30777978163218 0.0214158777648063 0.446752170531819 -4.59387205888098 1 "MIR4256"
"ENSG00000214807" 445.514767563486 114.249966383075 2.30756321255178 0.0214280318906422 0.446752170531819 -4.59387234476848 10 "NPM1P31"
"ENSG00000172613" 453.239349180643 23.3444014290387 2.30737776358476 0.0214384443046057 0.446752170531819 -4.59387258955469 11 "RAD9A"
"ENSG00000251192" -253.932353584988 336.362094008551 -2.30572151343762 0.0215316340078839 0.446904281397113 -4.59387477491117 23 "ZNF674"
"ENSG00000269483" -376.568104253852 88.2126624931892 -2.30565558735281 0.0215353506792732 0.446904281397113 -4.59387486186691 19 "LLNLF-191C12.1"
"ENSG00000234231" -215.756229315022 276.975649079936 -2.30529101091724 0.021555914281176 0.446904281397113 -4.59387534269592 2 "AC093616.4"
"ENSG00000274859" -330.720583178625 123.297839648717 -2.30515055001059 0.0215638414248535 0.446904281397113 -4.59387552792622 12 "RP11-136L23.2"
"ENSG00000182809" 530.180241341066 -122.008904173999 2.30502274328823 0.0215710566203802 0.446904281397113 -4.5938756964597 14 "CRIP2"
"ENSG00000178381" 562.401989574788 -111.963243702859 2.30476094502463 0.0215858427505825 0.446904281397113 -4.59387604165417 7 "ZFAND2A"
"ENSG00000116679" -229.430521676537 555.947818053338 -2.30439964382114 0.021606263250782 0.446904281397113 -4.59387651798679 1 "IVNS1ABP"
"ENSG00000270170" 408.951244358484 -334.94327479704 2.3041721352593 0.0216191305337647 0.446904281397113 -4.59387681789298 3 "NCBP2-AS2"
"ENSG00000274425" 336.62249695174 -340.824076226595 2.30382986724869 0.0216385009114992 0.446904281397113 -4.59387726902389 19 "AC114271.2"
"ENSG00000004864" -276.02004977129 571.164653389455 -2.30362804451456 0.0216499300040899 0.446904281397113 -4.59387753500897 7 "SLC25A13"
"ENSG00000146013" -471.852724502842 -277.237437888806 -2.3036178166087 0.0216505093441529 0.446904281397113 -4.59387754848786 5 "GFRA3"
"ENSG00000179967" 385.375180798454 -241.703900015341 2.30335712423178 0.0216652803322399 0.446904281397113 -4.59387789202351 4 "PPP1R14BP3"
"ENSG00000173818" 507.616838020642 -50.2804222005051 2.30224533996541 0.0217283735138648 0.446904281397113 -4.59387935669432 17 "ENDOV"
"ENSG00000162409" -728.553291012134 128.308310275526 -2.30185666766994 0.0217504682715131 0.446904281397113 -4.5938798685735 1 "PRKAA2"
"ENSG00000147050" -208.109296235092 819.337233539072 -2.30165279473021 0.0217620656255867 0.446904281397113 -4.59388013703981 23 "KDM6A"
"ENSG00000172663" 433.399220545923 -209.17596732186 2.30150052833567 0.021770730851496 0.446904281397113 -4.5938803375342 11 "TMEM134"
"ENSG00000227329" -287.280285113471 117.516484116398 -2.30130959543939 0.0217816007792235 0.446904281397113 -4.59388058892411 23 "RP11-258C19.4"
"ENSG00000075643" -800.130353037783 120.017441859313 -2.30123614367553 0.0217857836950796 0.446904281397113 -4.59388068562831 18 "MOCOS"
"ENSG00000248626" 424.854845037806 -225.1303993336 2.30097986999109 0.02180038340707 0.446904281397113 -4.5938810230068 5 "GAPDHP40"
"ENSG00000215572" 499.941914885936 -126.282949516132 2.30091423468943 0.0218041239724043 0.446904281397113 -4.59388110940835 13 "ESRRAP1"
"ENSG00000146700" 567.685795456442 -230.702075219671 2.30054540279801 0.0218251541757557 0.446904281397113 -4.59388159489071 7 "SSC4D"
"ENSG00000084734" 532.249281932676 -69.5326955202407 2.30051801450195 0.0218267165183819 0.446904281397113 -4.59388163093806 2 "GCKR"
"ENSG00000155561" -225.117090714612 794.96037612049 -2.30050795135768 0.0218272905866188 0.446904281397113 -4.59388164418269 7 "NUP205"
"ENSG00000198736" 379.431622706127 -253.478604550962 2.30024680106463 0.0218421929339001 0.446904281397113 -4.59388198787648 16 "MSRB1"
"ENSG00000141744" -548.39192434932 -191.43325746697 -2.29998375734388 0.0218572123041788 0.446904281397113 -4.59388233402434 17 "PNMT"
"ENSG00000209702" 639.39066371438 -163.86922523359 2.29927875138132 0.021897511463607 0.447159216465329 -4.59388326157774 19 "SNORD41"
"ENSG00000185842" -259.623651040514 665.497895733364 -2.29918951534442 0.0219026169446797 0.447159216465329 -4.5938833789633 1 "DNAH14"
"ENSG00000141552" 540.48206620865 -62.418389318776 2.2985071328132 0.0219416926029419 0.447620420171059 -4.59388427645886 17 "ANAPC11"
"ENSG00000108107" 425.131155698341 -347.556220373898 2.29719312589385 0.0220171087123375 0.448821736385962 -4.59388600397154 19 "RPL28"
"ENSG00000180329" -249.542270138547 129.372142048869 -2.29595384159433 0.0220884433345145 0.449665223832638 -4.59388763237947 17 "CCDC43"
"ENSG00000132254" 553.262462980835 -137.338045756734 2.29589895829816 0.0220916071370655 0.449665223832638 -4.59388770447614 11 "ARFIP2"
"ENSG00000260428" 451.472756161086 -380.679186897559 2.29545399253604 0.0221172722330492 0.449735484611309 -4.59388828893807 8 "SCX"
"ENSG00000100906" -640.839421101279 71.2960740320137 -2.29485607051456 0.0221518006221828 0.449735484611309 -4.59388907413681 14 "NFKBIA"
"ENSG00000086712" -239.453064483107 269.187315320614 -2.29481753723838 0.022154027427224 0.449735484611309 -4.59388912473251 23 "TXLNG"
"ENSG00000082516" -222.104650768947 476.716590353823 -2.29469152326365 0.0221613110304545 0.449735484611309 -4.59388929018795 5 "GEMIN5"
"ENSG00000188266" -940.931804829517 -27.6824537951565 -2.29381069823911 0.022212281040587 0.450126623157403 -4.59389044646178 15 "HYKK"
"ENSG00000243023" 752.525639156939 -173.758116005864 2.29371746472098 0.0222176820911103 0.450126623157403 -4.5938905688261 14 "UBA52P3"
"ENSG00000267481" -309.538775403337 49.3139802308691 -2.29313329203063 0.0222515495021332 0.450126623157403 -4.59389133541487 19 "CTC-559E9.5"
"ENSG00000137440" 635.235426473168 -151.689761667536 2.2931104381913 0.0222528753681757 0.450126623157403 -4.5938913654013 4 "FGFBP1"
"ENSG00000240720" -318.864194946361 233.796141959683 -2.2928076038567 0.0222704508164097 0.450126623157403 -4.59389176272242 7 "LRRD1"
"ENSG00000160948" 496.286984473446 -225.980612203624 2.29264230303682 0.0222800494060896 0.450126623157403 -4.5938919795772 8 "VPS28"
"ENSG00000261559" 670.904879867734 154.968334044531 2.2919221150639 0.0223219109691336 0.450241910746068 -4.59389292420229 15 "FSCN1P1"
"ENSG00000164091" -241.390253032863 572.804612909464 -2.29183317000713 0.0223270857350348 0.450241910746068 -4.59389304084617 3 "WDR82"
"ENSG00000065518" 561.411264945467 80.6148053231136 2.29153053357788 0.0223447007633257 0.450241910746068 -4.59389343769555 3 "NDUFB4"
"ENSG00000239799" -423.980954619798 -306.045261833381 -2.2914037731838 0.0223520824839134 0.450241910746068 -4.59389360390249 3 "ITIH4-AS1"
"ENSG00000163596" -321.843732995784 483.003574252739 -2.29022311210012 0.0224209388983484 0.450334332740849 -4.59389515154975 2 "ICA1L"
"ENSG00000076928" 572.838962978482 325.016918509385 2.29015632566546 0.0224248394190053 0.450334332740849 -4.59389523907263 19 "ARHGEF1"
"ENSG00000112651" 498.97355851948 -194.527949158284 2.29005739473527 0.0224306183583898 0.450334332740849 -4.593895368716 6 "MRPL2"
"ENSG00000182087" 548.34141377788 62.4782552898046 2.28965678443349 0.0224540328376102 0.450334332740849 -4.59389589363828 19 "TMEM259"
"ENSG00000093183" -224.607428810235 498.498174182954 -2.28964909490458 0.022454482476049 0.450334332740849 -4.59389590371304 3 "SEC22C"
"ENSG00000112893" -243.619038075554 631.990078094657 -2.28962004625115 0.0224561811413512 0.450334332740849 -4.59389594177213 5 "MAN2A1"
"ENSG00000179981" -233.357844861863 551.280609325998 -2.28912255433712 0.0224852901521893 0.450585301477784 -4.59389659350639 18 "TSHZ1"
"ENSG00000214259" 881.244695861969 -305.224018024466 2.28870747434234 0.0225096022850489 0.450739845756587 -4.59389713717381 16 "RP11-568J23.1"
"ENSG00000226580" 432.948471193238 -334.406937016861 2.28756747370989 0.0225764925309298 0.451363685132528 -4.59389862984839 21 "RPL39P40"
"ENSG00000105426" 406.090955590845 405.923392081528 2.28725724234374 0.0225947255157948 0.451363685132528 -4.59389903593036 19 "PTPRS"
"ENSG00000110680" -380.695280632622 -245.161196469418 -2.28716945204302 0.0225998874758883 0.451363685132528 -4.59389915083521 11 "CALCA"
"ENSG00000263465" -303.408410644871 248.083916596226 -2.28704429635051 0.0226072482517673 0.451363685132528 -4.59389931463867 11 "SRSF8"
"ENSG00000265091" 493.770215476067 154.270554168618 2.28663032520128 0.0226316100074436 0.45151807974439 -4.59389985638181 18 "RP11-835E18.5"
"ENSG00000229167" 761.227973251397 -39.6313866687173 2.28570583855116 0.0226860976773579 0.451886592879646 -4.59390106587126 1 "RP11-73M7.1"
"ENSG00000231683" 767.441378520602 -4.72289638453651 2.28551168451778 0.0226975553022783 0.451886592879646 -4.59390131981995 6 "RP1-27K12.2"
"ENSG00000105379" 613.953455070111 -56.9196064351653 2.28509490809023 0.0227221675919632 0.451886592879646 -4.59390186488336 19 "ETFB"
"ENSG00000234241" -189.365857122877 278.947088318668 -2.28505733871584 0.0227243873539315 0.451886592879646 -4.59390191401222 20 "RP4-775C13.1"
"ENSG00000183828" 362.302793399249 -274.723557230092 2.28483254742039 0.0227376729497513 0.451886592879646 -4.59390220795179 14 "NUDT14"
"ENSG00000153107" -216.728306008291 823.88737364797 -2.2846251838355 0.0227499345363855 0.451886592879646 -4.59390247907811 2 "ANAPC1"
"ENSG00000165156" -210.662028364357 524.086223248534 -2.28393901203996 0.0227905495551166 0.452067474916347 -4.59390337607427 8 "ZHX1"
"ENSG00000199226" -620.499132207873 -2.66281718892894 -2.28390880951083 0.0227923387161816 0.452067474916347 -4.59390341555058 23 "RNU6-50P"
"ENSG00000116985" -461.119987805322 42.0414854531152 -2.2836215665347 0.0228093607589404 0.452074870574825 -4.59390379096662 1 "BMP8B"
"ENSG00000136485" -244.610530882584 505.273547274008 -2.28324766801409 0.0228315346106944 0.45218428831815 -4.59390427957055 17 "DCAF7"
"ENSG00000084676" -188.323735623976 602.187769436348 -2.28289572229682 0.0228524237223578 0.452268120505234 -4.59390473941681 2 "NCOA1"
"ENSG00000226981" 591.318847696381 -222.712975221071 2.28256889297427 0.0228718370060061 0.4523226440088 -4.59390516638558 17 "ABHD17AP6"
"ENSG00000234685" 639.522472018291 56.0647213623784 2.28159852207466 0.0229295606062639 0.453134176959159 -4.59390643372947 13 "NUS1P2"
"ENSG00000069275" -213.43130141938 333.162804149997 -2.28097577572684 0.0229666721993145 0.453468113210796 -4.59390724678924 1 "NUCKS1"
"ENSG00000163069" 259.372744920294 353.308185085705 2.2798117793678 0.0230361790686656 0.453468113210796 -4.59390876593615 4 "SGCB"
"ENSG00000167920" 425.268982026472 164.010772121841 2.27979705260904 0.0230370596347753 0.453468113210796 -4.59390878515146 17 "TMEM99"
"ENSG00000166527" 635.515880927385 -1.06112277339309 2.27967799095624 0.0230441798379662 0.453468113210796 -4.59390894049748 12 "CLEC4D"
"ENSG00000165915" 665.403863942783 142.157885427799 2.27963191589046 0.0230469357637406 0.453468113210796 -4.59390900061196 11 "SLC39A13"
"ENSG00000213750" 365.444421654298 -350.308071350958 2.27956025918815 0.0230512223954152 0.453468113210796 -4.59390909410064 8 "KB-1683C8.1"
"ENSG00000117595" -377.851511890044 353.513380159949 -2.27906001708507 0.0230811671220665 0.453468113210796 -4.5939097466756 1 "IRF6"
"ENSG00000213339" 480.092324297451 -51.7062012755093 2.27874292284476 0.0231001660729569 0.453468113210796 -4.59391016025971 19 "QTRT1"
"ENSG00000141458" -222.665475328847 771.132983595772 -2.27845070823347 0.0231176864000203 0.453468113210796 -4.59391054134456 18 "NPC1"
"ENSG00000267064" 434.582037154789 -259.489760398538 2.27840156159191 0.0231206342245303 0.453468113210796 -4.59391060543338 23 "UXT-AS1"
"ENSG00000206337" 747.520524311645 5.18472448639846 2.27790056474768 0.0231507027904982 0.453468113210796 -4.59391125867418 6 "HCP5"
"ENSG00000176956" 523.25961847371 -206.994416665264 2.2777579092604 0.0231592708398068 0.453468113210796 -4.59391144465482 8 "LY6H"
"ENSG00000174437" -234.504078326446 739.1675067205 -2.27768643460279 0.0231635647266738 0.453468113210796 -4.59391153783249 12 "ATP2A2"
"ENSG00000153207" -218.435593527068 541.569650308198 -2.27737486314618 0.0231822906858957 0.453507737027468 -4.5939119439788 1 "AHCTF1"
"ENSG00000048162" 392.245811787738 -274.435780717361 2.27660193359123 0.0232288019597374 0.453933868098643 -4.59391295129428 5 "NOP16"
"ENSG00000148634" -246.03243111614 835.979933247929 -2.27510649426061 0.0233190212321763 0.453933868098643 -4.59391489928479 10 "HERC4"
"ENSG00000197566" -206.318505608022 410.236689553405 -2.27500826689295 0.023324957914912 0.453933868098643 -4.59391502719479 17 "ZNF624"
"ENSG00000136770" 636.924502608511 376.092763651228 2.27497938542544 0.0233267037083985 0.453933868098643 -4.59391506480277 10 "DNAJC1"
"ENSG00000205981" 455.348493277404 -47.6302429706323 2.27483217049457 0.0233356041540085 0.453933868098643 -4.59391525649136 3 "DNAJC19"
"ENSG00000105700" 474.505106326625 38.6473982415469 2.2747856643562 0.0233384164762273 0.453933868098643 -4.59391531704453 19 "KXD1"
"ENSG00000104957" 472.61713921483 56.7395926277656 2.27473806022466 0.0233412955019875 0.453933868098643 -4.59391537902616 19 "CCDC130"
"ENSG00000087074" 615.303460876548 187.299725668298 2.27452136741141 0.0233544046628327 0.453933868098643 -4.59391566114904 19 "PPP1R15A"
"ENSG00000232775" 783.621242503789 -15.2607213515846 2.27412276186775 0.0233785356521645 0.453933868098643 -4.59391618004556 22 "BMS1P22"
"ENSG00000125246" 446.357557436278 303.588454663467 2.27394321125635 0.0233894124696853 0.453933868098643 -4.59391641375242 13 "CLYBL"
"ENSG00000213885" 434.183500353747 -367.298388163525 2.27379235666566 0.0233985543450251 0.453933868098643 -4.59391661009419 21 "RPL13AP7"
"ENSG00000166352" 436.436224841574 355.149019166878 2.27369121830082 0.0234046851301183 0.453933868098643 -4.5939167417218 11 "C11orf74"
"ENSG00000130733" 371.601183251804 -226.07688269847 2.27318458623723 0.0234354171039402 0.454205482243603 -4.59391740099917 19 "YIPF2"
"ENSG00000255817" -261.188395528792 235.226717310429 -2.27290128714156 0.0234526171533907 0.454214631644806 -4.59391776959319 12 "RP11-196H14.4"
"ENSG00000258034" -185.956026120527 258.257946289509 -2.27228961154641 0.0234897915363146 0.454610341828618 -4.59391856527997 12 "RP11-493P1.2"
"ENSG00000211888" -631.412511942332 -188.740511790666 -2.27130957461832 0.0235494598859259 0.455158208429663 -4.59391983971453 14 "TRAJ1"
"ENSG00000225936" -863.041453010587 -21.3225175821408 -2.27125777352113 0.0235526173998495 0.455158208429663 -4.59391990706173 10 "RP11-501J20.5"
"ENSG00000261039" 504.664699331423 -234.645598898346 2.27092897383042 0.0235726678392848 0.455158208429663 -4.59392033450349 6 "RP11-417E7.2"
"ENSG00000123838" -706.339015106313 -179.598881609204 -2.27046167762134 0.0236011894549077 0.455158208429663 -4.5939209418894 1 "C4BPA"
"ENSG00000229509" 663.686437946075 -147.154898510806 2.27006989262336 0.0236251253545049 0.455158208429663 -4.5939214510344 1 "RP11-421E17.4"
"ENSG00000175634" 452.672071935836 -129.487186511216 2.27006618577205 0.0236253519234995 0.455158208429663 -4.59392145585121 11 "RPS6KB2"
"ENSG00000167965" 582.674858907502 -21.5105900388015 2.26964789393458 0.0236509307741226 0.455158208429663 -4.59392199934934 16 "MLST8"
"ENSG00000171307" -409.307574661252 254.303923313511 -2.26962712110852 0.023652201675478 0.455158208429663 -4.59392202633755 10 "ZDHHC16"
"ENSG00000104218" -246.488095464787 1222.09402154421 -2.26845168668191 0.0237242127723525 0.455665970134771 -4.59392355308397 8 "CSPP1"
"ENSG00000277806" -356.105916101692 198.468870041402 -2.2683780778767 0.023728728637957 0.455665970134771 -4.59392364866759 19 "RP11-15A1.8"
"ENSG00000179978" -257.127033515312 197.748962313852 -2.26799706451783 0.0237521155862382 0.455665970134771 -4.59392414337937 5 "RP11-1319K7.1"
"ENSG00000178971" -306.084640007752 466.828025458283 -2.2677383725739 0.0237680057633084 0.455665970134771 -4.59392447922228 17 "CTC1"
"ENSG00000109084" -567.103334051966 61.1816408729896 -2.26766886445154 0.0237722768824741 0.455665970134771 -4.59392456945383 17 "TMEM97"
"ENSG00000164188" -363.787242726817 193.576691386237 -2.2674047595082 0.0237885116323706 0.455665970134771 -4.59392491227604 5 "RANBP3L"
"ENSG00000230795" 803.151742038052 -174.340257056813 2.26728205981265 0.0237960573657093 0.455665970134771 -4.59392507153378 6 "HLA-K"
"ENSG00000231663" 435.267027228009 -384.5387159925 2.26688521761556 0.0238204764583775 0.45581211929128 -4.59392558655715 1 "RP5-827C21.4"
"ENSG00000233597" 545.981401406531 -3.1526820562329 2.26613339215431 0.0238667986975458 0.455921527836311 -4.59392656204218 3 "RP11-343B5.1"
"ENSG00000240571" -208.413317454063 240.150171454713 -2.26609056919786 0.023869439506634 0.455921527836311 -4.59392661759513 7 "RP11-775D22.3"
"ENSG00000183943" -241.953292321879 341.673094056721 -2.26597501809292 0.0238765665887097 0.455921527836311 -4.59392676749112 23 "PRKX"
"ENSG00000231536" -556.651620362315 -221.476715341682 -2.26441895666254 0.0239727234498772 0.456740370447607 -4.59392878534131 2 "AC123886.2"
"ENSG00000276089" 793.050479498051 -94.6728043964686 2.26406127070808 0.0239948742162468 0.456740370447607 -4.59392924898881 13 "DLEU1_1"
"ENSG00000224763" 636.945245813435 13.6246345674812 2.263957340297 0.0240013137528824 0.456740370447607 -4.59392938369465 1 "FDPSP8"
"ENSG00000165283" 412.118020430004 -187.308808264706 2.26384577603101 0.0240082279565205 0.456740370447607 -4.59392952828814 9 "STOML2"
"ENSG00000272316" -285.180628717214 -12.0688145956493 -2.26375898512188 0.0240136080275538 0.456740370447607 -4.59392964076931 6 "XXbac-BPGBPG55C20.2"
"ENSG00000236813" 764.574903009748 60.9107839406212 2.26327730230041 0.0240434860681599 0.456740370447607 -4.5939302649557 23 "BTF3P8"
"ENSG00000171560" -608.673327640123 -255.220316680696 -2.26313555937742 0.0240522843170555 0.456740370447607 -4.59393044860833 4 "FGA"
"ENSG00000214253" 524.502928577889 -182.447487804102 2.26310764691131 0.0240540172260921 0.456740370447607 -4.59393048477249 7 "FIS1"
"ENSG00000250746" -312.109047651186 231.019336934733 -2.26282608477077 0.0240715037171286 0.456752998204887 -4.5939308495482 4 "RP11-39C10.1"
"ENSG00000137815" -278.926907564484 474.895379277298 -2.26172300242316 0.0241401174783183 0.456849439454725 -4.59393227821856 15 "RTF1"
"ENSG00000254901" 512.294179744134 53.3257351102413 2.2614731254392 0.0241556838939538 0.456849439454725 -4.59393260175685 19 "BORCS8"
"ENSG00000254779" -321.172973891684 116.87718532705 -2.26135137232582 0.0241632718265213 0.456849439454725 -4.59393275938916 15 "EGLN1P1"
"ENSG00000168610" -244.071777333942 695.539932641883 -2.26091681440434 0.0241903713732706 0.456849439454725 -4.59393332193973 17 "STAT3"
"ENSG00000226453" -564.591678748383 543.270474725917 -2.26055682853261 0.0242128405283173 0.456849439454725 -4.59393378787559 6 "RP11-379B8.1"
"ENSG00000272913" 581.633631951199 -121.458592882935 2.26019749248151 0.0242352872188273 0.456849439454725 -4.59393425289936 2 "RP11-440D17.3"
"ENSG00000196459" -335.061461113847 308.956378692779 -2.26007856673738 0.0242427201521323 0.456849439454725 -4.59393440678784 23 "TRAPPC2"
"ENSG00000264558" -285.618371426065 237.531590586278 -2.25982949960679 0.0242582934258961 0.456849439454725 -4.59393472905255 17 "RP11-138C9.1"
"ENSG00000122741" -218.061030280794 570.685848535175 -2.25981684049114 0.024259085187183 0.456849439454725 -4.59393474543108 9 "DCAF10"
"ENSG00000203914" -303.715149626636 184.59631137629 -2.25945485117262 0.0242817352293413 0.456849439454725 -4.59393521374101 1 "HSP90B3P"
"ENSG00000182916" 1072.99150479603 -130.522635967498 2.25911561778813 0.0243029780954318 0.456849439454725 -4.59393565254593 23 "TCEAL7"
"ENSG00000138944" 505.254281013017 -124.61374805615 2.25898036563989 0.0243114521173351 0.456849439454725 -4.59393582747957 22 "KIAA1644"
"ENSG00000238165" 381.232097563695 93.0111177817539 2.2587875365016 0.0243235379814575 0.456849439454725 -4.5939360768653 2 "AC007560.1"
"ENSG00000176978" 408.471485626972 -179.52836433968 2.25806683548443 0.0243687552844605 0.456849439454725 -4.59393700876617 9 "DPP7"
"ENSG00000227666" -405.053160383953 86.0881539155634 -2.25799530296767 0.0243732472699323 0.456849439454725 -4.59393710124552 9 "CYCSP24"
"ENSG00000169220" 474.381029258948 -133.716873651715 2.25798694139419 0.0243737723937373 0.456849439454725 -4.59393711205547 5 "RGS14"
"ENSG00000139116" -228.20289058546 791.25466245378 -2.25778182213841 0.024386657379945 0.456849439454725 -4.59393737722325 12 "KIF21A"
"ENSG00000276470" -715.811381410269 -188.30547043077 -2.25773234348412 0.0243897663691988 0.456849439454725 -4.59393744118329 1 "NPPA-AS1_1"
"ENSG00000211695" -798.332749818209 -142.952914686623 -2.25762899382799 0.0243962614521177 0.456849439454725 -4.59393757477689 7 "TRGV9"
"ENSG00000130313" 457.864975026787 -273.726257768697 2.25690297442565 0.0244419310528615 0.457389217007822 -4.59393851309138 19 "PGLS"
"ENSG00000239198" 650.524850557761 -145.613244541904 2.25621304057764 0.0244853995659606 0.457496481245033 -4.59393940449999 8 "RPL5P22"
"ENSG00000142534" 416.952840943997 -391.144685643251 2.25551789245789 0.0245292645345046 0.457496481245033 -4.59394030238099 19 "RPS11"
"ENSG00000263424" -327.303344514359 268.75799315523 -2.25518889356065 0.0245500486946494 0.457496481245033 -4.59394072723646 18 "CTD-2541J13.2"
"ENSG00000143768" -499.491823145378 -21.465571528435 -2.25423413347599 0.0246104513353301 0.457496481245033 -4.59394195983694 1 "LEFTY2"
"ENSG00000128573" -432.145387474467 805.665670185148 -2.25351569970167 0.0246559879626628 0.457496481245033 -4.59394288700847 7 "FOXP2"
"ENSG00000224729" 602.013917318009 -14.4758265107257 2.25337050398422 0.0246651998186926 0.457496481245033 -4.59394307435571 7 "PCOLCE-AS1"
"ENSG00000243829" 615.573327843426 -328.96689151874 2.25336475450424 0.0246655646525773 0.457496481245033 -4.59394308177407 19 "CTB-33G10.1"
"ENSG00000116171" -286.525963257097 452.388857902491 -2.25310371129652 0.0246821341180691 0.457496481245033 -4.59394341857028 1 "SCP2"
"ENSG00000273657" -384.683399555464 -371.477527679008 -2.25280925287927 0.0247008361881095 0.457496481245033 -4.59394379843364 19 "MIR6792"
"ENSG00000280165" -407.796643695596 108.858760634332 -2.25234640442005 0.0247302581772265 0.457496481245033 -4.59394439543063 13 "PCDH20"
"ENSG00000271581" 487.947852021507 -226.014086345534 2.25228308895069 0.0247342853319525 0.457496481245033 -4.59394447708783 6 "XXbac-BPG248L24.12"
"ENSG00000280027" -774.05671835914 63.6547795815801 -2.25173132476337 0.0247694041921882 0.457496481245033 -4.59394518859812 16 "RP11-44F14.10"
"ENSG00000143947" 1038.06005045759 -211.260875539386 2.25170264917691 0.0247712305284644 0.457496481245033 -4.5939452255713 2 "RPS27A"
"ENSG00000187950" -529.611394332999 153.240235264161 -2.25170231190232 0.0247712520100398 0.457496481245033 -4.59394522600617 12 "OVCH1"
"ENSG00000111530" -260.165905488227 406.832470841038 -2.25146145529334 0.0247865966981753 0.457496481245033 -4.59394553653899 12 "CAND1"
"ENSG00000087448" -230.113390017583 310.153477998476 -2.25119092091545 0.024803841967358 0.457496481245033 -4.59394588529683 12 "KLHL42"
"ENSG00000274615" -293.494857947523 133.403567818725 -2.25100784632104 0.0248155180071348 0.457496481245033 -4.59394612128361 17 "CH17-258A22.4"
"ENSG00000101849" -292.518069735333 608.19684438528 -2.25092481303709 0.0248208152359489 0.457496481245033 -4.59394622830908 23 "TBL1X"
"ENSG00000070269" -314.842697930534 770.286946068265 -2.25087741788553 0.0248238393187332 0.457496481245033 -4.59394628939723 14 "TMEM260"
"ENSG00000103024" 374.297028273833 -377.418252582293 2.25074557320862 0.0248322534496897 0.457496481245033 -4.59394645932668 16 "NME3"
"ENSG00000095203" -403.885761364711 202.295540174782 -2.25059014971899 0.0248421755268627 0.457496481245033 -4.59394665963375 9 "EPB41L4B"
"ENSG00000259051" -263.107316042704 247.978487902029 -2.25033867295574 0.0248582368409235 0.457496481245033 -4.59394698370446 14 "HNRNPUP1"
"ENSG00000267040" -303.952900591982 198.121651067531 -2.25029930212658 0.0248607521928763 0.457496481245033 -4.59394703443736 18 "RP11-35G9.3"
"ENSG00000143337" -203.850845850683 619.086413024825 -2.25011837675537 0.0248723141261724 0.457496481245033 -4.59394726756512 1 "TOR1AIP1"
"ENSG00000253677" -233.315313916639 303.866371534598 -2.25000531411318 0.0248795417012938 0.457496481245033 -4.59394741324063 8 "UBE2HP1"
"ENSG00000126456" 523.354116418145 24.5708446582274 2.24956762826361 0.0249075381490249 0.457496481245033 -4.59394797711034 19 "IRF3"
"ENSG00000116819" -488.576653058756 -46.9346951472502 -2.24954740531416 0.0249088323651716 0.457496481245033 -4.59394800316098 1 "TFAP2E"
"ENSG00000013503" -230.718845616178 425.079229123673 -2.24938183739986 0.0249194304777153 0.457496481245033 -4.59394821643247 12 "POLR3B"
"ENSG00000125482" -224.299531101816 380.235727353918 -2.24864588843676 0.024966586469747 0.457803649791179 -4.5939491642413 9 "TTF1"
"ENSG00000105889" 620.78314046556 183.988037852668 2.24859450160905 0.0249698819777091 0.457803649791179 -4.59394923040988 7 "STEAP1B"
"ENSG00000165568" -1510.26432787503 -88.7250116045713 -2.24800109454144 0.0250079653681618 0.458192499083467 -4.59394999440921 10 "AKR1E2"
"ENSG00000081923" -301.288389846739 545.032535301351 -2.24719804428035 0.0250595834507733 0.458828637517767 -4.59395102801142 18 "ATP8B1"
"ENSG00000213609" 562.386023507874 -351.99521979029 2.24622450069575 0.025122284465954 0.458945025906332 -4.5939522805792 10 "RPL7AP50"
"ENSG00000239883" -197.871595690644 387.975830133743 -2.24599373960374 0.0251371665749986 0.458945025906332 -4.59395257740161 10 "PARGP1"
"ENSG00000134324" -279.581903853409 683.200487313447 -2.24595094190841 0.0251399275001652 0.458945025906332 -4.59395263244805 2 "LPIN1"
"ENSG00000114302" -199.866408403443 536.976750773877 -2.24591665596973 0.0251421395127408 0.458945025906332 -4.59395267654589 3 "PRKAR2A"
"ENSG00000223873" 579.605085487937 -261.232003210359 2.2457878508315 0.025150451093751 0.458945025906332 -4.59395284220662 2 "SAP18P2"
"ENSG00000118985" -312.83440337296 527.907713426194 -2.24537159864814 0.02517732746768 0.459126912511696 -4.59395337750046 5 "ELL2"
"ENSG00000162650" 457.514637754011 14.5163973374092 2.24346318625073 0.0253008684046217 0.461070120664894 -4.5939558304693 1 "ATXN7L2"
"ENSG00000203896" 313.10660974686 -393.231258945914 2.24314109032716 0.0253217710774774 0.46114154934054 -4.59395624427615 20 "LIME1"
"ENSG00000114767" 438.910051228392 -231.118182792809 2.2426380831841 0.0253544441115388 0.46115085171408 -4.59395689039134 3 "RRP9"
"ENSG00000147324" -234.462108826307 419.127560441025 -2.24238500137774 0.0253708969760066 0.46115085171408 -4.59395721542351 8 "MFHAS1"
"ENSG00000115963" 310.396315991755 454.172143978047 2.24231158293641 0.0253756716472788 0.46115085171408 -4.59395730970801 2 "RND3"
"ENSG00000232675" -353.133817784117 493.455554385559 -2.24205245155657 0.0253925301486329 0.46115085171408 -4.59395764246267 20 "RP4-718D20.3"
"ENSG00000182383" 416.796612025504 -331.612983202082 2.24182709881998 0.0254071989895873 0.46115085171408 -4.59395793181165 5 "RPL27AP5"
"ENSG00000276007" -392.679485381781 -7.85250963714168 -2.24084197868179 0.0254714095972674 0.461984051581672 -4.59395919636065 16 "RP11-358L22.3"
"ENSG00000281849" 554.124630614035 -184.616750916092 2.24060108588392 0.0254871325182979 0.461984051581672 -4.59395950550137 23 "RP13-465B17.4"
"ENSG00000086504" 420.398096391946 -213.314900473486 2.24007963986215 0.0255211958212096 0.462045518440306 -4.5939601745701 16 "MRPL28"
"ENSG00000264785" 428.01396893592 -243.566968760586 2.2396197139336 0.0255512731238267 0.462045518440306 -4.59396076457815 17 "RP11-311F12.2"
"ENSG00000102054" -273.843917097422 458.380886008084 -2.2395946046604 0.0255529160541785 0.462045518440306 -4.59396079678578 23 "RBBP7"
"ENSG00000277435" -1011.50144107298 -21.433478782854 -2.23949839838744 0.0255592117963466 0.462045518440306 -4.59396092018625 15 "RP11-1180F24.1"
"ENSG00000224237" 513.841511448335 -279.4620603182 2.23924798103234 0.0255756054290789 0.462045518440306 -4.59396124136418 3 "MINOS1P3"
"ENSG00000166479" -255.277781010472 790.247652162237 -2.23863964230321 0.0256154684787167 0.462341891725201 -4.59396202145784 18 "TMX3"
"ENSG00000173821" -233.027632663315 981.750384324795 -2.23847806768302 0.0256260651510488 0.462341891725201 -4.59396222861626 17 "RNF213"
"ENSG00000100167" -535.193470575337 171.302300907308 -2.23754976206901 0.0256870206576023 0.463133912294738 -4.59396341853953 22 "SEPT3"
"ENSG00000185710" -332.21170558552 564.435451750664 -2.23721440932495 0.0257090718949879 0.463223907872997 -4.59396384828574 16 "SMG1P4"
"ENSG00000148606" -217.445042544679 487.678283699481 -2.23640738824586 0.0257622051704244 0.463662610784703 -4.59396488220951 10 "POLR3A"
"ENSG00000272865" -439.218639303857 138.854844579912 -2.23632595540768 0.0257675718953381 0.463662610784703 -4.59396498651814 1 "RP11-561I11.4"
"ENSG00000101350" -187.556450895907 280.676016242997 -2.23580731361973 0.025801775067382 0.46397059496995 -4.59396565076924 20 "KIF3B"
"ENSG00000147044" -223.777132957039 1038.9476189087 -2.23526874715334 0.0258373338944014 0.464010124365601 -4.59396634038228 23 "CASK"
"ENSG00000108588" -233.999415546507 403.765016982851 -2.2352563823822 0.0258381507767388 0.464010124365601 -4.593966356213 17 "CCDC47"
"ENSG00000198727" -575.07606248771 -22.5805887351317 -2.2342651419839 0.0259037102924484 0.46488000368199 -4.59396762503312 25 "MT-CYB"
"ENSG00000135763" -222.015229810029 398.683050710708 -2.23396578199145 0.0259235379643782 0.46492855108769 -4.59396800811736 1 "URB2"
"ENSG00000151233" -209.338027547266 249.513174801339 -2.23287832963866 0.0259956745671638 0.465298638363298 -4.59396939929081 12 "GXYLT1"
"ENSG00000144674" -175.337570932828 651.735236287698 -2.23264880009675 0.0260109227316883 0.465298638363298 -4.59396969284389 3 "GOLGA4"
"ENSG00000267188" -345.64333361742 194.101269714026 -2.23255820338679 0.0260169434095457 0.465298638363298 -4.59396980870304 19 "CTC-512J12.4"
"ENSG00000135218" -358.203863898238 832.744027475095 -2.23231341758349 0.026033216892344 0.465298638363298 -4.59397012172367 7 "CD36"
"ENSG00000012061" 532.414437442554 344.545859940423 2.23182473366047 0.026065731243758 0.465298638363298 -4.59397074653118 19 "ERCC1"
"ENSG00000170832" -193.131937432161 815.65433403578 -2.23086475329901 0.0261297056084373 0.465298638363298 -4.5939719735327 17 "USP32"
"ENSG00000015171" -211.646136225426 690.855229416488 -2.23067521970457 0.0261423524569303 0.465298638363298 -4.59397221572563 10 "ZMYND11"
"ENSG00000215006" 629.372558434531 -294.288713260492 2.23053313271282 0.0261518368558485 0.465298638363298 -4.59397239727654 5 "CHCHD2P2"
"ENSG00000228409" -407.585000568747 -26.2897189752458 -2.23014500258507 0.026177759998859 0.465298638363298 -4.5939728931513 7 "CCT6P1"
"ENSG00000163166" -229.458433365108 553.885814538578 -2.22998784771267 0.026188262679269 0.465298638363298 -4.59397309390867 2 "IWS1"
"ENSG00000203952" -1744.28584716485 -281.558767719503 -2.2299316671207 0.0261920181216948 0.465298638363298 -4.59397316567317 23 "CCDC160"
"ENSG00000229953" 454.669200534243 -153.01129256703 2.22981019525898 0.0262001396139903 0.465298638363298 -4.59397332083426 1 "RP11-284F21.7"
"ENSG00000134987" -206.890796323881 373.751015130452 -2.22939637144065 0.0262278238663606 0.465298638363298 -4.5939738493676 5 "WDR36"
"ENSG00000119397" -209.85262657096 1139.82614468053 -2.22929853198049 0.0262343728985789 0.465298638363298 -4.59397397431385 9 "CNTRL"
"ENSG00000279631" 386.499207746799 75.9004329000991 2.22928841072495 0.0262350504610192 0.465298638363298 -4.5939739872389 10 "RP11-573G6.4"
"ENSG00000259030" 336.524982245957 114.035825168006 2.22888941128626 0.0262617733694589 0.465298638363298 -4.59397449672572 1 "FPGT-TNNI3K"
"ENSG00000120784" -277.76191812423 430.286929538637 -2.22876557655585 0.0262700719722003 0.465298638363298 -4.59397465483382 19 "ZFP30"
"ENSG00000140157" -250.727450632993 370.109561070597 -2.22838855614762 0.0262953514373837 0.465298638363298 -4.59397513614915 15 "NIPA2"
"ENSG00000248925" 858.263608029304 -259.176338633976 2.22795157403184 0.0263246777527899 0.465298638363298 -4.59397569391543 5 "CTD-2083E4.6"
"ENSG00000165733" -216.859320352191 187.124695413091 -2.22771148840584 0.0263408022062439 0.465298638363298 -4.59397600031719 10 "BMS1"
"ENSG00000155893" -262.952288607157 609.1132062217 -2.22718513243711 0.0263761828939275 0.465298638363298 -4.59397667195157 3 "PXYLP1"
"ENSG00000153560" -206.560518374791 763.842444285838 -2.22711971212494 0.0263805832041487 0.465298638363298 -4.59397675541778 3 "UBP1"
"ENSG00000111731" -254.022581924756 1054.82292550163 -2.22696930591206 0.0263907022607067 0.465298638363298 -4.59397694730383 12 "C2CD5"
"ENSG00000284173" 319.29274417502 171.718321260628 2.22694336046852 0.026392448163108 0.465298638363298 -4.59397698040345 2 "MIR6513"
"ENSG00000144320" -249.579655653683 723.86100468526 -2.22673072163823 0.0264067606767406 0.465298638363298 -4.5939772516607 2 "LNPK"
"ENSG00000148483" -651.061443160852 34.4120375110385 -2.2264758663303 0.0264239236019305 0.465298638363298 -4.5939775767395 10 "TMEM236"
"ENSG00000267469" 637.638969817251 -172.480935842715 2.22600402170823 0.0264557249290718 0.465298638363298 -4.59397817850313 19 "AC005944.2"
"ENSG00000136021" -221.250012427385 796.068163500688 -2.22558741297289 0.026483831037553 0.465298638363298 -4.59397870972011 12 "SCYL2"
"ENSG00000084463" -252.507198455304 333.903565584539 -2.22522204078949 0.0265085018132072 0.465298638363298 -4.59397917552688 12 "WBP11"
"ENSG00000052126" -264.022556121517 885.829675156848 -2.22499149969609 0.0265240787256565 0.465298638363298 -4.59397946940195 12 "PLEKHA5"
"ENSG00000122218" -250.4801593549 795.746583942404 -2.22498476115485 0.0265245341462567 0.465298638363298 -4.59397947799122 1 "COPA"
"ENSG00000224820" 427.460513630501 52.2146141661465 2.22486285470897 0.0265327742963535 0.465298638363298 -4.59397963337543 9 "BTF3P4"
"ENSG00000021645" -358.102736944307 693.426163329367 -2.22484752284444 0.0265338107961325 0.465298638363298 -4.5939796529171 14 "NRXN3"
"ENSG00000273734" 686.668640172946 -200.439196211988 2.22472164101411 0.0265423222741699 0.465298638363298 -4.59397981335872 19 "LLfos-48D6.2"
"ENSG00000198590" -365.163969977262 358.162246833971 -2.22355845687059 0.0266210827501505 0.465298638363298 -4.59398129547228 3 "C3orf35"
"ENSG00000114573" -207.665175159377 419.969787071032 -2.22347854531016 0.0266265010745936 0.465298638363298 -4.59398139726714 3 "ATP6V1A"
"ENSG00000269980" 739.528449728239 -39.0389486402783 2.22341161492119 0.0266310399586903 0.465298638363298 -4.59398148252337 12 "RP11-282O18.7"
"ENSG00000153162" -602.566453806732 -181.348629891088 -2.22321097381819 0.0266446504510162 0.465298638363298 -4.59398173808603 6 "BMP6"
"ENSG00000222750" -789.631112390263 -234.015407073989 -2.22290120945595 0.0266656751543246 0.465298638363298 -4.59398213259875 16 "RNU4-46P"
"ENSG00000157429" -300.019331336883 446.475605678895 -2.22227376716459 0.0267083057202532 0.465298638363298 -4.59398293154085 16 "ZNF19"
"ENSG00000197991" -418.711369269082 168.682827103701 -2.22205637621171 0.0267230897659335 0.465298638363298 -4.59398320830104 13 "RP11-310K10.1"
"ENSG00000248980" 1480.65528381137 -301.580709246119 2.22175300281261 0.0267437330437849 0.465298638363298 -4.59398359448195 4 "RP11-87F15.2"
"ENSG00000135457" -242.260353422554 400.021650133585 -2.22162325422033 0.0267525661032657 0.465298638363298 -4.5939837596307 12 "TFCP2"
"ENSG00000133424" -359.230407230521 850.936850311267 -2.22152883356878 0.026758995686158 0.465298638363298 -4.59398387980692 22 "LARGE1"
"ENSG00000182220" -290.36039853317 866.839741054421 -2.2213355773156 0.0267721596616057 0.465298638363298 -4.59398412576325 23 "ATP6AP2"
"ENSG00000142634" 448.961857438506 -170.415378100851 2.22122194905083 0.0267799022605688 0.465298638363298 -4.59398427036781 1 "EFHD2"
"ENSG00000240211" 330.528227270513 -463.784302553048 2.22111839151935 0.0267869603316099 0.465298638363298 -4.59398440215007 7 "RP11-758P17.3"
"ENSG00000183977" -178.442871662503 282.21938506434 -2.22096528924071 0.0267973981280375 0.465298638363298 -4.59398459696976 3 "PP2D1"
"ENSG00000204642" 504.351896957302 -105.525366046885 2.22063849239768 0.0268196893910451 0.465298638363298 -4.59398501276919 6 "HLA-F"
"ENSG00000100603" -260.582421810375 259.514950027054 -2.22062741395905 0.0268204453479591 0.465298638363298 -4.59398502686379 14 "SNW1"
"ENSG00000136854" -298.688226990815 638.821086803055 -2.22042934421438 0.0268339641031051 0.465298638363298 -4.59398527884771 9 "STXBP1"
"ENSG00000166170" -231.391734518605 239.219158815855 -2.22004927995738 0.0268599209651704 0.465298638363298 -4.59398576230408 14 "BAG5"
"ENSG00000137845" -194.101898417923 584.587313492744 -2.21998282484494 0.0268644618151034 0.465298638363298 -4.59398584682938 15 "ADAM10"
"ENSG00000267520" -269.487687988131 379.515706143591 -2.21957905647596 0.0268920654309529 0.465298638363298 -4.59398636033639 2 "RP11-373L24.1"
"ENSG00000166454" -216.43811019133 373.996761994868 -2.2193990233851 0.0269043813045222 0.465298638363298 -4.59398658927104 16 "ATMIN"
"ENSG00000280135" -711.134452059268 -107.196003634011 -2.21921189623742 0.0269171876514836 0.465298638363298 -4.59398682720775 6 "RP1-47M23.3"
"ENSG00000230212" 451.410880245245 -196.563456419086 2.21915714743185 0.0269209354719088 0.465298638363298 -4.59398689681851 21 "AP000688.14"
"ENSG00000187257" -248.359350674096 531.783156894801 -2.21844293151565 0.0269698684163703 0.465358716348131 -4.59398780476257 7 "RSBN1L"
"ENSG00000137100" 814.585566326708 -115.519452641766 2.21814969937412 0.0269899808657535 0.465358716348131 -4.59398817745137 9 "DCTN3"
"ENSG00000255104" -202.858226902767 225.749521105283 -2.21809141401481 0.02699398013715 0.465358716348131 -4.59398825152456 17 "AC005324.8"
"ENSG00000267283" 740.690494367519 -13.0922479703877 2.2175236168308 0.0270329666030373 0.465358716348131 -4.59398897302403 19 "AC005306.3"
"ENSG00000182718" 353.47839242302 404.731472019782 2.21744453331993 0.0270384005533382 0.465358716348131 -4.59398907350135 15 "ANXA2"
"ENSG00000149743" 328.332330619816 -332.381170009748 2.21731789855986 0.0270471037930525 0.465358716348131 -4.5939892343863 11 "TRPT1"
"ENSG00000269968" 293.120799037697 -262.660188936147 2.21703661601768 0.0270664442034869 0.465358716348131 -4.59398959171414 12 "RP5-940J5.9"
"ENSG00000173334" -333.800002686789 239.111832184294 -2.21695515960981 0.0270720472141277 0.465358716348131 -4.5939896951843 8 "TRIB1"
"ENSG00000258311" 375.088193775864 -307.123834249787 2.21654228087699 0.0271004626846948 0.465358716348131 -4.59399021958822 12 "RP11-644F5.10"
"ENSG00000114978" -194.506455130594 264.145404518348 -2.21645395924177 0.0271065445782794 0.465358716348131 -4.59399033175475 2 "MOB1A"
"ENSG00000104872" 620.315523453697 191.913022440929 2.21636119422473 0.0271129337186588 0.465358716348131 -4.59399044955966 19 "PIH1D1"
"ENSG00000273476" -568.268183423285 -270.908589829101 -2.21582467800673 0.0271499115629331 0.465699020005257 -4.59399113080371 10 "RP11-108L7.14"
"ENSG00000129422" -304.530724423218 1230.71233738346 -2.21542818017395 0.0271772670862638 0.465873947723057 -4.59399163415687 8 "MTUS1"
"ENSG00000256238" -176.31228738907 293.805352115288 -2.21458109819753 0.027235789646379 0.465994692275507 -4.59399270923544 12 "SUPT16HP1"
"ENSG00000104980" 459.45006236082 62.7681915377201 2.21443511216091 0.0272458864305092 0.465994692275507 -4.59399289447445 19 "TIMM44"
"ENSG00000068001" 561.291712476175 -66.752289061262 2.21431639084001 0.0272540999025369 0.465994692275507 -4.59399304510914 3 "HYAL2"
"ENSG00000033170" -330.051320060239 517.529979243874 -2.21395445922619 0.0272791525670872 0.465994692275507 -4.59399350428328 14 "FUT8"
"ENSG00000196083" -255.752670660065 609.797269289816 -2.21372179449456 0.0272952679867655 0.465994692275507 -4.59399379942143 3 "IL1RAP"
"ENSG00000125611" 378.023660654792 -276.221454598398 2.21351903214037 0.0273093189499036 0.465994692275507 -4.59399405660371 2 "CHCHD5"
"ENSG00000232801" -245.454644886515 215.153628089057 -2.21315150343962 0.0273348037976825 0.465994692275507 -4.59399452271675 23 "SDCBPP3"
"ENSG00000130758" 601.236107625222 223.293776650468 2.21290086169535 0.0273521953757388 0.465994692275507 -4.59399484054689 19 "MAP3K10"
"ENSG00000130511" 419.235039047558 -62.4985613789097 2.21266825945871 0.0273683437908069 0.465994692275507 -4.59399513547076 19 "SSBP4"
"ENSG00000136758" -192.530747454775 482.824881513608 -2.211572589812 0.0274445216876468 0.465994692275507 -4.59399652430475 10 "YME1L1"
"ENSG00000169689" 336.341210878652 -315.443182775558 2.21113225639341 0.0274751881005057 0.465994692275507 -4.59399708227022 17 "CENPX"
"ENSG00000165682" -339.96921251315 209.115056414869 -2.21092705148099 0.0274894894381702 0.465994692275507 -4.59399734225775 12 "CLEC1B"
"ENSG00000223725" 563.573505104967 47.3764632161104 2.21013233896176 0.0275449360940637 0.465994692275507 -4.59399834891205 2 "AC007879.5"
"ENSG00000134780" 558.320686225025 55.8116685621055 2.210124789257 0.0275454632964224 0.465994692275507 -4.59399835847352 11 "DAGLA"
"ENSG00000118873" -211.734635686186 838.886977374815 -2.20960498147221 0.027581782918198 0.465994692275507 -4.5939990167184 1 "RAB3GAP2"
"ENSG00000051523" 335.812821079806 -315.725390180161 2.20904134418811 0.0276212117700012 0.465994692275507 -4.59399973029733 16 "CYBA"
"ENSG00000237512" 426.739832571481 -197.122845710435 2.20859428691562 0.0276525200130525 0.465994692275507 -4.59400029615856 10 "UNC5B-AS1"
"ENSG00000273284" -506.856111546477 14.2464149358518 -2.20841607566916 0.0276650090290834 0.465994692275507 -4.59400052169816 18 "RP11-888D10.4"
"ENSG00000229358" -306.510948578181 129.392744228534 -2.20836953919127 0.0276682711013777 0.465994692275507 -4.59400058059062 7 "DPY19L1P1"
"ENSG00000249055" 424.540606599997 96.6828434199792 2.20828488297849 0.0276742061097992 0.465994692275507 -4.59400068772109 4 "TBCAP3"
"ENSG00000231701" -530.613183380611 180.792645368907 -2.20821190098472 0.0276793235554861 0.465994692275507 -4.59400078007488 9 "BMS1P13"
"ENSG00000257243" 547.212045019361 -65.2499175256602 2.20808766802814 0.0276880365649293 0.465994692275507 -4.59400093727662 12 "RP11-133N21.7"
"ENSG00000073969" -218.617387798462 599.161429867294 -2.20799123629348 0.0276948013864145 0.465994692275507 -4.5940010592934 17 "NSF"
"ENSG00000160570" 629.10568132072 -78.2837893618823 2.20771294476871 0.0277143319438106 0.465994692275507 -4.59400141139182 19 "DEDD2"
"ENSG00000122692" -239.549968133899 200.340586183233 -2.20757122690326 0.0277242823103044 0.465994692275507 -4.59400159067893 9 "SMU1"
"ENSG00000272072" -280.995896502327 135.039296760204 -2.20750213499382 0.0277291345467458 0.465994692275507 -4.59400167808297 7 "CTA-363E19.2"
"ENSG00000258757" -340.161827497504 180.998812815251 -2.20746827341333 0.0277315128704258 0.465994692275507 -4.59400172091828 14 "RP11-841O20.2"
"ENSG00000162639" 410.188469272634 180.451661619846 2.20736776510948 0.0277385732751728 0.465994692275507 -4.59400184805879 1 "HENMT1"
"ENSG00000227220" 479.152458307942 -104.895968757555 2.20716187368712 0.0277530413802678 0.465994692275507 -4.59400210848898 6 "RP11-69I8.3"
"ENSG00000066379" 408.747449779664 -257.431745587756 2.20713417888748 0.0277549880072029 0.465994692275507 -4.5940021435181 6 "ZNRD1"
"ENSG00000123600" -253.172359681013 559.308416371689 -2.20693060450507 0.0277693005772264 0.465994692275507 -4.5940024009914 2 "METTL8"
"ENSG00000268434" 561.971570836348 -19.6746016083118 2.20673148964034 0.0277833057894078 0.465994692275507 -4.5940026528023 19 "AC011530.4"
"ENSG00000173542" -170.913113525378 255.687719143128 -2.20638089616948 0.0278079804531294 0.465994692275507 -4.59400309612786 4 "MOB1B"
"ENSG00000254685" 388.276747673693 134.044653469635 2.20612816749755 0.0278257791739563 0.465994692275507 -4.59400341566131 1 "FPGT"
"ENSG00000178860" 377.561881474842 -195.256377948452 2.20591665736614 0.0278406826013136 0.465994692275507 -4.5940036830537 8 "MSC"
"ENSG00000159374" 1298.80926124833 62.2611436056514 2.20582866403531 0.0278468848205087 0.465994692275507 -4.59400379428815 2 "M1AP"
"ENSG00000156990" 471.900678366331 13.7032242349365 2.20545344438312 0.0278733456295889 0.465994692275507 -4.59400426856424 3 "RPUSD3"
"ENSG00000260326" 714.341950646073 -95.6214738792611 2.20543828281263 0.0278744152933085 0.465994692275507 -4.59400428772678 16 "PHBP21"
"ENSG00000167468" 439.501610308866 -168.305020903584 2.20515734585928 0.0278942420953912 0.465994692275507 -4.59400464277682 19 "GPX4"
"ENSG00000135870" -204.555663718202 480.101533158423 -2.2051423533652 0.027895300516067 0.465994692275507 -4.59400466172319 1 "RC3H1"
"ENSG00000107890" -238.413909046671 811.826243711145 -2.20501234018856 0.0279044804743191 0.465994692275507 -4.5940048260189 10 "ANKRD26"
"ENSG00000033030" -235.216344776804 652.532191018031 -2.20500346861039 0.0279051069730775 0.465994692275507 -4.59400483722949 12 "ZCCHC8"
"ENSG00000256116" 333.86730047443 -389.188792387503 2.20435842637573 0.0279506915797005 0.46620653547628 -4.59400565221886 11 "RP11-783K16.14"
"ENSG00000067596" -199.277179467603 530.947180788855 -2.20418449220703 0.0279629943808283 0.46620653547628 -4.59400587193965 17 "DHX8"
"ENSG00000165209" -216.50329783627 654.933171341424 -2.20409534787687 0.0279693015980135 0.46620653547628 -4.59400598454391 9 "STRBP"
"ENSG00000249456" -156.790666098881 280.88535045279 -2.20349679634603 0.0280116827009021 0.466626515569076 -4.59400674050195 10 "RP11-298J20.4"
"ENSG00000164294" 627.3058154077 70.1745904645325 2.20293603525223 0.0280514383718294 0.467002272293246 -4.59400744855227 5 "GPX8"
"ENSG00000253816" -252.514064976898 182.619485331732 -2.20201315453236 0.0281169730443204 0.467295759672884 -4.59400861345893 5 "RP11-1415C14.3"
"ENSG00000254741" 342.121148120623 -327.670422700849 2.20200738502304 0.028117383158805 0.467295759672884 -4.59400862074005 8 "RP11-661A12.7"
"ENSG00000154269" -524.770828505424 326.266745290857 -2.20162107468186 0.0281448550541575 0.467295759672884 -4.59400910821989 6 "ENPP3"
"ENSG00000166881" -218.069263131689 210.388188152812 -2.20114283048775 0.0281788968287988 0.467295759672884 -4.59400971159581 12 "NEMP1"
"ENSG00000167815" 385.31642120028 -195.202441517511 2.20096993785195 0.0281912122097275 0.467295759672884 -4.59400992969447 19 "PRDX2"
"ENSG00000146842" -231.734213329561 512.218788272761 -2.20072957300918 0.028208341458499 0.467295759672884 -4.59401023287981 7 "TMEM209"
"ENSG00000137842" -318.297685717051 438.853158616052 -2.20069860677035 0.0282105488761641 0.467295759672884 -4.59401027193695 15 "TMEM62"
"ENSG00000284129" 440.489399929297 -229.566278785496 2.2004500669586 0.0282282713596412 0.467295759672884 -4.59401058539609 19 "MIR6789"
"ENSG00000276102" 801.403746449342 -105.941212792895 2.20026512902606 0.028241464864239 0.467295759672884 -4.59401081861824 11 "MIR6747"
"ENSG00000179066" -460.482059908255 -190.162384149159 -2.19978068481948 0.0282760504667904 0.467295759672884 -4.59401142945349 19 "CTD-2527I21.15"
"ENSG00000088205" -209.828433053279 578.463132525861 -2.19960288450605 0.0282887532254976 0.467295759672884 -4.59401165360927 2 "DDX18"
"ENSG00000119314" -197.67978704154 243.178008151885 -2.1992345478012 0.0283150843503845 0.467295759672884 -4.59401211792197 9 "PTBP3"
"ENSG00000213761" 425.811436919325 -304.717614261321 2.19912370990999 0.0283230119146874 0.467295759672884 -4.59401225762577 9 "MT1P1"
"ENSG00000154957" -323.443392511567 373.251023155497 -2.19897249813943 0.0283338302717459 0.467295759672884 -4.59401244820729 17 "ZNF18"
"ENSG00000144837" -584.343166248178 251.421335110729 -2.19872724812751 0.0283513841318512 0.467295759672884 -4.59401275728416 3 "PLA1A"
"ENSG00000213689" 470.440903803095 -270.454853990651 2.19839354192183 0.0283752843693183 0.467295759672884 -4.59401317778487 3 "TREX1"
"ENSG00000214322" -198.89885735286 194.203456787483 -2.19823761896274 0.0283864576311098 0.467295759672884 -4.59401337424128 23 "CBX1P2"
"ENSG00000101544" -189.588861695863 469.095469657688 -2.19801063606975 0.0284027297621388 0.467295759672884 -4.59401366020613 18 "ADNP2"
"ENSG00000177888" -208.706400259015 275.3222784946 -2.19782087390443 0.0284163397689615 0.467295759672884 -4.59401389925663 1 "ZBTB41"
"ENSG00000248235" 653.505417572802 -134.96661058781 2.1976901654559 0.0284257176380867 0.467295759672884 -4.59401406390336 8 "AC037459.4"
"ENSG00000257267" -248.39790334456 341.737562420482 -2.19761493814188 0.0284311161442332 0.467295759672884 -4.59401415865906 18 "ZNF271P"
"ENSG00000261616" 261.816542668605 104.745340668609 2.19725394915734 0.0284570339716248 0.467295759672884 -4.59401461331456 15 "RP11-6O2.3"
"ENSG00000155729" -229.529430193954 312.943910478747 -2.19695169964326 0.0284787501960365 0.467295759672884 -4.59401499393405 2 "KCTD18"
"ENSG00000167384" -229.243246909572 254.071573103395 -2.19659141295968 0.0285046550180494 0.467295759672884 -4.59401544757327 19 "ZNF180"
"ENSG00000143643" -284.50865114882 316.388911595078 -2.19650709365806 0.0285107205636945 0.467295759672884 -4.59401555372992 1 "TTC13"
"ENSG00000099219" -265.609461371932 512.336463186476 -2.19635449633611 0.0285217005535166 0.467295759672884 -4.5940157458375 9 "ERMP1"
"ENSG00000280160" 732.103408128015 -137.265901774647 2.19618737274918 0.0285337299575605 0.467295759672884 -4.59401595621771 16 "RP11-196G11.3"
"ENSG00000166004" -233.187213501438 645.720448034897 -2.19572274953092 0.0285671961487235 0.467547172141147 -4.59401654101857 11 "CEP295"
"ENSG00000100568" -261.241320122746 338.965266274154 -2.19549629673838 0.0285835195283874 0.467547172141147 -4.59401682600164 14 "VTI1B"
"ENSG00000233184" 736.849042067936 32.8686007204635 2.19510264977929 0.0286119139294555 0.467729860882905 -4.59401732132549 1 "RP11-421L21.3"
"ENSG00000271425" -308.48144808937 178.018673611311 -2.19350508953779 0.0287273988003028 0.468933206435599 -4.59401933064977 1 "NBPF10"
"ENSG00000108424" -231.770831181938 826.88638407111 -2.1932948723378 0.0287426249701942 0.468933206435599 -4.59401959494475 17 "KPNB1"
"ENSG00000121578" 269.010409563656 387.52849138704 2.19315663124441 0.0287526416617192 0.468933206435599 -4.59401976873466 3 "B4GALT4"
"ENSG00000114904" -190.516953381346 521.917745449738 -2.19312954037606 0.028754604968706 0.468933206435599 -4.59401980279069 3 "NEK4"
"ENSG00000228205" 382.299950921759 -409.595586405918 2.19274014097102 0.02878283799495 0.468998657700587 -4.59402029226206 3 "RP11-778D9.4"
"ENSG00000185864" -288.529124595639 568.065527337917 -2.19259781361556 0.0287931632742931 0.468998657700587 -4.5940204711454 16 "NPIPB4"
"ENSG00000108468" -271.475729110519 162.903343282422 -2.1923111976691 0.0288139658196725 0.469056123442187 -4.59402083134295 17 "CBX1"
"ENSG00000256512" -216.670808208888 238.355973219372 -2.19184970698977 0.0288474880215758 0.469320456710514 -4.59402141121492 12 "RP11-860B13.3"
"ENSG00000168491" 466.390913813656 168.915736548573 2.19160978976281 0.028864928659821 0.469322998742586 -4.59402171262914 4 "CCDC110"
"ENSG00000268628" 510.129866193597 -103.448152122329 2.19084611771417 0.0289205039682002 0.469381389088558 -4.59402267183874 20 "RP1-122P22.4"
"ENSG00000005108" -385.012481506113 606.329127645784 -2.19058896621719 0.0289392386382105 0.469381389088558 -4.59402299476128 7 "THSD7A"
"ENSG00000242276" 631.965319710631 -139.79913029644 2.19024138866001 0.0289645779156564 0.469381389088558 -4.5940234311799 15 "RPL5P3"
"ENSG00000281181" 435.734946880572 -358.749337048428 2.18981341539619 0.0289958045545092 0.469381389088558 -4.59402396845202 21 "CH507-513H4.3"
"ENSG00000171723" -255.998626789876 798.343554349358 -2.18979583552496 0.0289970878733565 0.469381389088558 -4.59402399051935 14 "GPHN"
"ENSG00000080839" -229.501271826348 391.560863006005 -2.18977783501628 0.0289984019492665 0.469381389088558 -4.59402401311459 20 "RBL1"
"ENSG00000110911" -277.113825337124 781.250388012324 -2.18959558693281 0.0290117093475169 0.469381389088558 -4.59402424187214 12 "SLC11A2"
"ENSG00000258608" 525.259337941982 -108.276645501887 2.18931308204573 0.0290323477213318 0.469381389088558 -4.5940245964358 14 "DNAJC19P9"
"ENSG00000119004" -256.274586479276 156.613324687139 -2.18796213559415 0.0291312163303841 0.469381389088558 -4.5940262913606 2 "CYP20A1"
"ENSG00000241334" 687.040630736529 -264.126070536833 2.18790958114818 0.0291350683773521 0.469381389088558 -4.59402635727611 16 "RPL35AP33"
"ENSG00000107164" -213.199441197287 476.740129659283 -2.18763870425826 0.0291549296276385 0.469381389088558 -4.59402669699474 9 "FUBP3"
"ENSG00000144283" -228.977389774746 771.617371469536 -2.18760880065748 0.0291571229372083 0.469381389088558 -4.59402673449569 2 "PKP4"
"ENSG00000172939" -180.813958372912 487.660096913286 -2.18751358318654 0.0291641077067864 0.469381389088558 -4.59402685390089 3 "OXSR1"
"ENSG00000224281" 712.162890895741 -118.601639575661 2.18704539039198 0.0291984734550582 0.469381389088558 -4.59402744095434 23 "SLC25A5-AS1"
"ENSG00000186908" -206.193194743539 793.450174361177 -2.18658449728049 0.0292323375322453 0.469381389088558 -4.59402801873673 12 "ZDHHC17"
"ENSG00000268849" -993.868336252019 -19.9193980562235 -2.18573307237099 0.0292949850482358 0.469381389088558 -4.59402908578732 19 "SIGLEC22P"
"ENSG00000277264" 761.947724694126 -124.243638664469 2.18573009184554 0.0292952045574912 0.469381389088558 -4.59402908952197 6 "MIR6833"
"ENSG00000276863" -210.539121376729 204.42061726624 -2.18463438800025 0.0293759970105489 0.469381389088558 -4.59403046212549 17 "CTD-2047H16.5"
"ENSG00000176209" 490.87581982741 169.72049779247 2.18449228724919 0.0293864889748899 0.469381389088558 -4.59403064008857 8 "SMIM19"
"ENSG00000184575" -257.378632398092 431.164671450852 -2.18445211412539 0.0293894557310764 0.469381389088558 -4.59403069039827 12 "XPOT"
"ENSG00000236754" -1333.65227217451 -87.3362112930065 -2.18430765529929 0.0294001260466795 0.469381389088558 -4.59403087129991 22 "AC004019.13"
"ENSG00000082512" -366.565728360061 204.507645476123 -2.18428785209681 0.0294015890521351 0.469381389088558 -4.59403089609797 1 "TRAF5"
"ENSG00000269711" 300.991364932355 -422.920139729163 2.18421035787401 0.0294073147134058 0.469381389088558 -4.59403099313615 19 "CTD-3214H19.16"
"ENSG00000200090" -234.481551147081 207.35130197533 -2.18358960946137 0.0294532134429258 0.469381389088558 -4.59403177031717 11 "Y_RNA"
"ENSG00000105443" 409.593454852319 315.730987963127 2.18344810262724 0.0294636852397755 0.469381389088558 -4.59403194745493 19 "CYTH2"
"ENSG00000226328" 862.601889047753 -158.674046841151 2.18327206955693 0.0294767165323921 0.469381389088558 -4.59403216779698 22 "NUP50-AS1"
"ENSG00000096696" -321.185566764392 364.456257157827 -2.18322901039759 0.0294799048522159 0.469381389088558 -4.59403222169198 6 "DSP"
"ENSG00000268521" -249.930703672889 56.5128937115489 -2.18318816904515 0.029482929229232 0.469381389088558 -4.59403227280997 19 "VN1R83P"
"ENSG00000199047" 792.739040860601 -149.124634033428 2.18283634689239 0.0295089933914132 0.469381389088558 -4.59403271312128 5 "MIR378A"
"ENSG00000186204" 421.865906126049 -225.517782818083 2.18283329469356 0.0295092195954605 0.469381389088558 -4.59403271694085 19 "CYP4F12"
"ENSG00000114742" -188.943259204161 576.02733782957 -2.18280881188455 0.0295110341154164 0.469381389088558 -4.5940327475789 3 "WDR48"
"ENSG00000145283" 839.07024884049 70.9339423990767 2.18280553813224 0.0295112767537314 0.469381389088558 -4.59403275167565 4 "SLC10A6"
"ENSG00000092871" -229.874916345238 612.693135251079 -2.18270968126207 0.0295183820705422 0.469381389088558 -4.59403287162872 17 "RFFL"
"ENSG00000135316" -200.38501007523 557.60602392631 -2.18263568508344 0.0295238679896999 0.469381389088558 -4.59403296422228 6 "SYNCRIP"
"ENSG00000169228" 355.506086185234 -305.400024830498 2.18258159432458 0.0295278787198546 0.469381389088558 -4.59403303190568 5 "RAB24"
"ENSG00000177685" 373.257450319173 -109.536405720387 2.18246603155141 0.0295364490614977 0.469381389088558 -4.59403317650327 11 "CRACR2B"
"ENSG00000265303" -249.58426837045 114.140366710381 -2.18154385660127 0.0296049161204463 0.469381389088558 -4.59403433010798 17 "CTD-2510F5.6"
"ENSG00000215302" -251.387490547785 364.618721420711 -2.18121893143097 0.0296290728478877 0.469381389088558 -4.59403473646477 15 "CTD-3092A11.1"
"ENSG00000104783" 526.248853310829 96.0916968711286 2.18120383753904 0.0296301954241041 0.469381389088558 -4.59403475534005 19 "KCNN4"
"ENSG00000212498" 405.743505313769 -338.442316621716 2.18071559389372 0.0296665273017637 0.469381389088558 -4.59403536583207 20 "SNORD86"
"ENSG00000213197" 670.696837719785 -35.4197851066671 2.18070926332965 0.0296669986328859 0.469381389088558 -4.59403537374688 2 "AC012066.1"
"ENSG00000232882" -195.696159579817 222.89452642151 -2.180603965487 0.0296748393475926 0.469381389088558 -4.59403550539198 1 "PHKA1P1"
"ENSG00000113658" -199.681847356523 626.356276395289 -2.18028799552508 0.0296983779123938 0.469381389088558 -4.59403590038614 5 "SMAD5"
"ENSG00000163736" -606.04859567318 -227.148554678781 -2.18018191820201 0.029706283880753 0.469381389088558 -4.59403603298114 4 "PPBP"
"ENSG00000129003" -257.737422684006 769.745343517505 -2.17965109173879 0.029745873779114 0.469381389088558 -4.59403669641243 15 "VPS13C"
"ENSG00000100811" -233.921504818652 445.847714850167 -2.17952537837761 0.0297552563468075 0.469381389088558 -4.5940368535072 14 "YY1"
"ENSG00000111640" 329.77964796311 -133.285020053997 2.17840541639562 0.0298389569845861 0.469381389088558 -4.59403825265706 12 "GAPDH"
"ENSG00000162390" 519.686821830163 158.032055491226 2.17829873763572 0.0298469402284517 0.469381389088558 -4.59403838589292 1 "ACOT11"
"ENSG00000273356" 383.09464338347 135.206871180826 2.17828377263086 0.0298480602733046 0.469381389088558 -4.59403840458284 3 "LINC02019"
"ENSG00000213606" 505.365992848787 -259.5900913777 2.17824390986594 0.029851043949667 0.469381389088558 -4.5940384543673 10 "AKR1B10P1"
"ENSG00000116213" 450.927589282584 176.215694271914 2.17813859183092 0.0298589281056436 0.469381389088558 -4.59403858589437 1 "WRAP73"
"ENSG00000177519" 608.183230856348 -200.081641316305 2.17775200303695 0.0298878837123817 0.469381389088558 -4.59403906863565 2 "RPRM"
"ENSG00000262481" 422.567430240138 -225.392841052997 2.1777314327875 0.0298894251078928 0.469381389088558 -4.59403909431982 17 "TMEM256-PLSCR3"
"ENSG00000268112" 702.311879187849 -141.444597992458 2.17750529255571 0.029906375048185 0.469381389088558 -4.5940393766649 19 "CTD-3149D2.4"
"ENSG00000141446" -203.908890446099 378.489826378011 -2.17735780239238 0.0299174343767951 0.469381389088558 -4.59403956079702 18 "ESCO1"
"ENSG00000234618" 309.075161050772 -437.528921482747 2.17726635757506 0.0299242929999494 0.469381389088558 -4.59403967495408 9 "RPSAP9"
"ENSG00000180957" -223.582902725805 507.378037816426 -2.17720211468608 0.0299291122112987 0.469381389088558 -4.59403975515029 22 "PITPNB"
"ENSG00000173264" 597.179985178727 158.041856463628 2.17647188407213 0.0299839378621441 0.469381389088558 -4.59404066655732 11 "GPR137"
"ENSG00000087299" -241.83324950474 140.131560739776 -2.17624272122192 0.030001161229244 0.469381389088558 -4.59404095251677 14 "L2HGDH"
"ENSG00000272153" 536.456797179535 46.8280278236894 2.17564391617966 0.0300462063431028 0.469381389088558 -4.59404169959502 1 "RP1-286D6.5"
"ENSG00000280120" -472.42841420405 -53.4665248831607 -2.17538765662156 0.0300655012774252 0.469381389088558 -4.59404201924789 12 "RP11-546D6.3"
"ENSG00000269972" -241.873803861103 215.403803696003 -2.17513796070985 0.030084312278636 0.469381389088558 -4.59404233067852 22 "RP3-430N8.10"
"ENSG00000000457" -288.349679790259 308.513442592169 -2.17499617136367 0.0300949985852287 0.469381389088558 -4.59404250750846 1 "SCYL3"
"ENSG00000136731" -192.965893092767 666.69033577771 -2.17492914114882 0.0301000516229679 0.469381389088558 -4.59404259110012 2 "UGGT1"
"ENSG00000180787" -381.385398775596 141.805779095601 -2.17490086536051 0.0301021833978109 0.469381389088558 -4.59404262636133 17 "ZFP3"
"ENSG00000011028" 491.234413289096 198.884469736273 2.17475396279985 0.0301132608045524 0.469381389088558 -4.59404280954871 17 "MRC2"
"ENSG00000111371" -253.286385862768 481.374666208385 -2.17471523761608 0.0301161815199587 0.469381389088558 -4.59404285783703 12 "SLC38A1"
"ENSG00000135525" -260.508208346372 399.841258696181 -2.17420693418469 0.0301545412223461 0.469381389088558 -4.5940434915882 6 "MAP7"
"ENSG00000165632" -201.715326634612 281.383896254845 -2.17386792696819 0.0301801481945669 0.469381389088558 -4.5940439141821 10 "TAF3"
"ENSG00000273226" -444.853114360172 13.0272966350554 -2.17376028565803 0.0301882828199144 0.469381389088558 -4.5940440483505 9 "RP11-513M16.8"
"ENSG00000234585" -381.735515355632 63.161251653717 -2.17309379928235 0.0302386923434811 0.469381389088558 -4.59404487894323 7 "CCT6P3"
"ENSG00000133313" -454.746279750426 784.594060245081 -2.17309008572871 0.030238973420249 0.469381389088558 -4.59404488357047 18 "CNDP2"
"ENSG00000206341" 1094.18781108357 -156.115112836482 2.17259288525274 0.0302766265802078 0.469381389088558 -4.594045503034 6 "HLA-H"
"ENSG00000177556" 713.071576733238 80.6239923950409 2.17250443403228 0.030283329252591 0.469381389088558 -4.59404561322131 5 "ATOX1"
"ENSG00000119682" -198.547972368112 758.61029867976 -2.17250183931665 0.0302835258947205 0.469381389088558 -4.59404561645358 14 "AREL1"
"ENSG00000269194" 442.234186178337 -284.666893118074 2.17192353624347 0.0303273804123815 0.469381389088558 -4.5940463367622 19 "AC006942.4"
"ENSG00000105887" -198.195517034895 219.433237521737 -2.17173742606722 0.0303415053596886 0.469381389088558 -4.59404656853351 7 "MTPN"
"ENSG00000229647" 691.82806733424 16.722680085079 2.17134836655808 0.0303710515854052 0.469381389088558 -4.59404705298495 2 "MYOSLID"
"ENSG00000221803" 391.9000836434 -429.607739525972 2.17088931613659 0.0304059449888039 0.469381389088558 -4.59404762448058 19 "SNORD23"
"ENSG00000242338" -246.866806581404 200.666789359386 -2.1708529444715 0.0304087111530203 0.469381389088558 -4.59404766975651 10 "BMS1P4"
"ENSG00000107404" 529.287697435361 -84.7491971536957 2.17061753423931 0.0304266199862611 0.469381389088558 -4.59404796278108 1 "DVL1"
"ENSG00000123159" 476.939150232605 104.388555458662 2.1706008144566 0.0304278922892789 0.469381389088558 -4.59404798359169 19 "GIPC1"
"ENSG00000179598" -500.238652720068 -10.7810250253037 -2.17050578887394 0.0304351241949861 0.469381389088558 -4.59404810186427 17 "PLD6"
"ENSG00000272173" 339.846772374622 -297.713688899841 2.17027616972576 0.0304526054339693 0.469381389088558 -4.59404838763673 12 "U47924.31"
"ENSG00000078142" -226.42443524414 889.96571500448 -2.17019376074781 0.0304588814582031 0.469381389088558 -4.59404849019174 18 "PIK3C3"
"ENSG00000248098" 707.016890897564 176.732237233303 2.17016728312463 0.0304608981522645 0.469381389088558 -4.59404852314135 19 "BCKDHA"
"ENSG00000127328" -383.783000712897 725.944294267405 -2.16977070833747 0.030491117426571 0.469381389088558 -4.59404901660606 12 "RAB3IP"
"ENSG00000223886" 349.247653835574 -465.192529621496 2.16975689019683 0.0304921708439712 0.469381389088558 -4.59404903379866 7 "RP11-251G23.2"
"ENSG00000168259" -275.961261695789 665.123708203871 -2.16953850785258 0.0305088232506308 0.469381389088558 -4.59404930549669 17 "DNAJC7"
"ENSG00000074755" -176.631968592646 872.95694495184 -2.16945871490343 0.0305149096920925 0.469381389088558 -4.59404940476368 17 "ZZEF1"
"ENSG00000078177" -195.14768902284 305.767779302905 -2.16907918666693 0.030543873644915 0.469381389088558 -4.59404987687032 4 "N4BP2"
"ENSG00000102103" 403.514949020025 -145.551550809025 2.16863414323966 0.0305778675988252 0.469381389088558 -4.59405043037201 23 "PQBP1"
"ENSG00000170949" -258.555138920635 347.475718190781 -2.16858290449972 0.0305817834820416 0.469381389088558 -4.59405049409071 19 "ZNF160"
"ENSG00000204611" -201.33589459852 310.529160126775 -2.16856634385797 0.0305830492093406 0.469381389088558 -4.59405051468469 19 "ZNF616"
"ENSG00000267598" 673.29497692171 -19.0727010444243 2.16839813964116 0.0305959075887328 0.469381389088558 -4.59405072384591 19 "CTC-250I14.6"
"ENSG00000182158" -172.782139999798 495.238697613889 -2.16837982906866 0.0305973076223447 0.469381389088558 -4.59405074661409 7 "CREB3L2"
"ENSG00000283821" 439.48956109558 -230.980603389337 2.16835056912067 0.0305995449640839 0.469381389088558 -4.5940507829968 7 "MIR6875"
"ENSG00000258655" -661.02019078476 -64.6050993963118 -2.16813669975881 0.0306159026171612 0.469381389088558 -4.59405104891427 14 "ARHGAP5-AS1"
"ENSG00000276945" -432.71901214336 17.6374680637228 -2.16736888878403 0.0306746901936704 0.469381389088558 -4.59405200337468 5 "CTC-436P18.5"
"ENSG00000251467" -295.558247586618 211.905331857023 -2.16696674412148 0.0307055192452902 0.469381389088558 -4.59405250314804 5 "CTC-250P20.2"
"ENSG00000124214" -252.353223761335 400.478966312973 -2.16667636013957 0.030727797133056 0.469381389088558 -4.59405286397299 20 "STAU1"
"ENSG00000255050" 457.518067675014 -265.794922886071 2.16611727869934 0.030770728349252 0.469381389088558 -4.59405355854453 8 "RP11-661A12.9"
"ENSG00000213199" 340.250750047326 -225.082978641625 2.16596767846124 0.030782224734694 0.469381389088558 -4.59405374437022 7 "ASIC3"
"ENSG00000153339" -227.044608111334 877.805596021184 -2.16591599164839 0.0307861975901899 0.469381389088558 -4.59405380857005 18 "TRAPPC8"
"ENSG00000280088" -273.179089125493 356.882221756463 -2.16521433216871 0.0308401736479338 0.469381389088558 -4.59405467995031 12 "RP11-135F9.3"
"ENSG00000253520" 628.037657970166 27.7840951938204 2.1648181005798 0.0308706902592602 0.469381389088558 -4.59405517190416 5 "RP11-798K23.5"
"ENSG00000113300" -208.171846696851 393.166861721841 -2.16465424663691 0.0308833174134278 0.469381389088558 -4.59405537531687 5 "CNOT6"
"ENSG00000237296" -346.6579106177 475.088211897419 -2.16424918143701 0.0309145522330434 0.469381389088558 -4.59405587811204 16 "SMG1P1"
"ENSG00000136942" 342.172727421104 -454.987897385768 2.16423635864139 0.0309155414504601 0.469381389088558 -4.59405589402714 9 "RPL35"
"ENSG00000115548" -202.022599287793 860.625827229976 -2.16413728486822 0.0309231854375137 0.469381389088558 -4.59405601698993 2 "KDM3A"
"ENSG00000117122" 424.550178490567 -123.162126804168 2.16380711102414 0.0309486715833667 0.469381389088558 -4.59405642673728 1 "MFAP2"
"ENSG00000205105" 363.737466843177 -296.215419600204 2.16371073361233 0.0309561143726829 0.469381389088558 -4.59405654633078 13 "COX17P1"
"ENSG00000268545" -454.808292365614 82.123588312715 -2.16363888777256 0.0309616637027608 0.469381389088558 -4.59405663548005 19 "VN1R107P"
"ENSG00000153201" -169.083864562426 491.190524124495 -2.16362313712664 0.0309628803877721 0.469381389088558 -4.59405665502369 2 "RANBP2"
"ENSG00000274987" -349.391239628078 -53.4765036502603 -2.16328449880376 0.0309890490300406 0.469381389088558 -4.59405707517862 12 "RP11-295I5.3"
"ENSG00000154429" -223.076087683101 309.466724775514 -2.16319918156556 0.0309956450139049 0.469381389088558 -4.59405718102326 1 "CCSAP"
"ENSG00000163320" -222.087803781452 552.77013147008 -2.16291467677154 0.0310176491765184 0.469381389088558 -4.59405753395128 3 "CGGBP1"
"ENSG00000104904" 475.473746345413 -145.326751517796 2.16278611012371 0.0310275971857645 0.469381389088558 -4.59405769342349 19 "OAZ1"
"ENSG00000234741" 459.895869607937 -192.318071233904 2.16274425151664 0.0310308366418104 0.469381389088558 -4.59405774534233 1 "GAS5"
"ENSG00000250536" 418.908671960685 -306.263770638263 2.1626674537628 0.031036780810961 0.469381389088558 -4.59405784059498 1 "ABHD17AP3"
"ENSG00000256826" 776.701369967299 -311.532678536155 2.16256174234701 0.0310449645094459 0.469381389088558 -4.59405797170411 17 "ATP5J2P4"
"ENSG00000106268" 478.935932951143 -30.7420801107789 2.16245008318254 0.0310536106729124 0.469381389088558 -4.59405811018325 7 "NUDT1"
"ENSG00000120549" -234.798568352864 995.813560382752 -2.1624103883936 0.0310566848800215 0.469381389088558 -4.5940581594109 10 "KIAA1217"
"ENSG00000262136" 477.475154851437 -226.83399508542 2.16217811515921 0.0310746787913356 0.469381389088558 -4.59405844744782 16 "CTD-2033A16.3"
"ENSG00000104964" 542.239580282326 47.2860097811933 2.16189917229011 0.0310962999995001 0.469381389088558 -4.5940587933194 19 "AES"
"ENSG00000125630" -201.848211164514 510.897776497147 -2.16174464069282 0.0311082835086363 0.469381389088558 -4.5940589849103 2 "POLR1B"
"ENSG00000039560" -241.111135775989 819.018634223043 -2.16133338061726 0.031140194988394 0.469381389088558 -4.59405949473334 5 "RAI14"
"ENSG00000158292" 494.164383059162 11.4256225623532 2.16132616606561 0.0311407550486053 0.469381389088558 -4.59405950367609 1 "GPR153"
"ENSG00000258397" 415.320376100552 220.081655385905 2.1612678269793 0.0311452841864628 0.469381389088558 -4.59405957598898 15 "BCAR1P1"
"ENSG00000239494" -364.080980886691 27.8224689311277 -2.16064100416461 0.031193983176001 0.469381389088558 -4.59406035283426 1 "RN7SL333P"
"ENSG00000242299" 329.587864161875 -400.979640930379 2.16055107585367 0.0312009752407679 0.469381389088558 -4.59406046426804 3 "RP11-234A1.1"
"ENSG00000176871" -318.943653715145 363.009510013182 -2.16008021037646 0.0312376077831525 0.469381389088558 -4.59406104766333 12 "WSB2"
"ENSG00000218014" 595.643087369689 16.6807368874702 2.16002142527651 0.0312421837630973 0.469381389088558 -4.59406112048863 6 "KRT19P1"
"ENSG00000158552" 589.669267948307 150.919459274202 2.15993424323658 0.0312489712944563 0.469381389088558 -4.5940612284896 2 "ZFAND2B"
"ENSG00000169964" 540.166171206758 -328.202629103717 2.15979155267062 0.0312600831636753 0.469381389088558 -4.59406140524538 3 "TMEM42"
"ENSG00000177302" -225.32251714561 560.110161242313 -2.15953363095226 0.0312801771593496 0.469381389088558 -4.59406172471347 17 "TOP3A"
"ENSG00000249637" 456.132330159017 -333.078445702054 2.15938943108025 0.0312914162319217 0.469381389088558 -4.59406190330689 5 "CTC-329D1.2"
"ENSG00000116747" -204.500160022951 426.488869213802 -2.15915608135417 0.0313096110892966 0.469381389088558 -4.59406219228929 1 "TROVE2"
"ENSG00000268288" -575.284372274271 -14.2412059030569 -2.15899762974065 0.0313219711442073 0.469381389088558 -4.59406238850004 1 "RP11-98D18.16"
"ENSG00000272162" 1254.07663835601 -190.165477753238 2.1588334876994 0.031334779509736 0.469381389088558 -4.59406259174263 6 "RP11-637O19.3"
"ENSG00000000460" -266.833290844149 218.677676945576 -2.15838072868284 0.0313701326587804 0.469381389088558 -4.59406315227687 1 "C1orf112"
"ENSG00000256566" 425.489008450621 -294.509405439317 2.15830512954461 0.0313760390701349 0.469381389088558 -4.59406324586068 20 "RP4-734P14.4"
"ENSG00000235865" 224.746206033208 199.50798381922 2.15829556582376 0.0313767863329349 0.469381389088558 -4.5940632576993 9 "GSN-AS1"
"ENSG00000091844" -737.40968638868 273.573256468724 -2.15827133321902 0.0313786798197928 0.469381389088558 -4.59406328769595 6 "RGS17"
"ENSG00000072864" -224.881681030962 586.423526134593 -2.15808385367257 0.0313933324165739 0.469381389088558 -4.59406351975885 16 "NDE1"
"ENSG00000150787" 414.381061171355 83.2622200809203 2.15799114937803 0.0314005799614457 0.469381389088558 -4.59406363450143 11 "PTS"
"ENSG00000204316" 491.215355821912 41.013210918576 2.15783551970158 0.0314127501976338 0.469381389088558 -4.59406382711769 17 "MRPL38"
"ENSG00000247095" 409.698331468023 -375.629811379372 2.15734703094365 0.0314509763696835 0.469381389088558 -4.59406443161266 11 "MIR210HG"
"ENSG00000250535" 472.130409735457 -285.112483938608 2.1572817454686 0.031456088246259 0.469381389088558 -4.59406451239214 6 "STK19B"
"ENSG00000265190" 645.761741312794 -157.846131400508 2.15706767461684 0.0314728550874708 0.469381389088558 -4.59406477725122 10 "ANXA8"
"ENSG00000056586" -177.055500049462 807.158359363065 -2.156991959471 0.0314787872253624 0.469381389088558 -4.59406487092371 9 "RC3H2"
"ENSG00000048540" -362.801197504589 640.331860042186 -2.15646845895971 0.0315198288207284 0.469735407227902 -4.59406551849594 12 "LMO3"
"ENSG00000278658" 518.712609473818 73.7978551704691 2.15560639866153 0.0315875132750909 0.470242574217111 -4.59406658453807 3 "MIR6826"
"ENSG00000117280" -279.297984681664 233.092944755852 -2.15558126397988 0.0315894885928558 0.470242574217111 -4.59406661561398 1 "RAB29"
"ENSG00000267796" 538.94582410316 -198.44169331737 2.15521173131748 0.0316185421841713 0.470242574217111 -4.59406707245502 19 "LIN37"
"ENSG00000256564" -385.237959577003 75.8911722591455 -2.15515336268817 0.0316231333745974 0.470242574217111 -4.59406714460737 12 "RP11-424M22.3"
"ENSG00000268282" 466.313959843453 12.1066896753716 2.1544756704633 0.0316764816415298 0.470644978785424 -4.59406798219795 19 "CTD-2620I22.2"
"ENSG00000228889" 397.258361311554 -329.884909236016 2.15435065130276 0.0316863316642829 0.470644978785424 -4.5940681366871 13 "UBAC2-AS1"
"ENSG00000111404" -827.930098635817 118.398125221161 -2.1541493959711 0.0317021937243966 0.470644978785424 -4.59406838536494 12 "RERGL"
"ENSG00000235996" -721.604316799678 23.309999244324 -2.15370048030312 0.0317375998913276 0.470813672611574 -4.59406893997954 20 "RP11-97N19.2"
"ENSG00000136643" -209.298439724956 472.712001185069 -2.15356571713796 0.031748235353434 0.470813672611574 -4.59406910645145 1 "RPS6KC1"
"ENSG00000245322" 795.560534198678 6.42431036975839 2.15293182868038 0.0317983027362806 0.470953224720179 -4.59406988935454 4 "RP11-15B17.1"
"ENSG00000138032" -193.987267911438 691.738458839309 -2.15290810477575 0.0318001778752004 0.470953224720179 -4.59406991865113 2 "PPM1B"
"ENSG00000177283" -550.90823211404 -72.6177607836059 -2.15278791670409 0.0318096790092 0.470953224720179 -4.59407006706646 10 "FZD8"
"ENSG00000143924" -202.027814905665 438.817511558387 -2.15253873554432 0.0318293851106511 0.470988171067852 -4.59407037474456 2 "EML4"
"ENSG00000167971" 462.224537064775 -108.900397999405 2.15206161794679 0.0318671465035983 0.470994490414277 -4.59407096377288 16 "CASKIN1"
"ENSG00000283793" 490.767315410789 16.9440465541756 2.15203113935671 0.0318695600349992 0.470994490414277 -4.59407100139611 12 "MIR6861"
"ENSG00000178974" -262.437293860929 440.826267447163 -2.15187596967772 0.0318818500122065 0.470994490414277 -4.59407119293206 14 "FBXO34"
"ENSG00000175730" 425.743586104515 111.531572727287 2.15090028078515 0.0319592213727051 0.471770621820422 -4.59407239698266 20 "BAK1P1"
"ENSG00000196188" 568.418430663771 5.04725834063379 2.15077540218032 0.0319691357916096 0.471770621820422 -4.59407255105133 1 "CTSE"
"ENSG00000095059" 457.513475086273 23.1962512090192 2.14989133149722 0.0320393999870146 0.472306428214674 -4.59407364152498 19 "DHPS"
"ENSG00000259623" -316.415221014126 115.298678048318 -2.14962486299049 0.0320606044003402 0.472306428214674 -4.59407397012081 17 "RP11-156E6.1"
"ENSG00000172590" 433.313619111708 -284.670219672067 2.14948875773669 0.0320714397227524 0.472306428214674 -4.59407413794399 14 "MRPL52"
"ENSG00000139508" -713.350252282622 229.992055653102 -2.14933015471345 0.0320840700611681 0.472306428214674 -4.59407433349491 13 "SLC46A3"
"ENSG00000223274" -714.840425580365 -316.053098467387 -2.14880479213449 0.0321259378101219 0.472306428214674 -4.59407498114559 23 "RNA5SP498"
"ENSG00000005483" -184.175487588144 947.718573042437 -2.14872419657253 0.0321323648697995 0.472306428214674 -4.59407508048783 7 "KMT2E"
"ENSG00000105327" 536.458077143414 -35.1372662455889 2.14835991955502 0.0321614277782515 0.472306428214674 -4.59407552945145 19 "BBC3"
"ENSG00000248854" -222.095545741473 192.94270841436 -2.14820896845227 0.0321734776448717 0.472306428214674 -4.59407571547395 5 "HNRNPH1P3"
"ENSG00000188050" -435.930047043731 70.3545777574708 -2.14813550671742 0.0321793432263068 0.472306428214674 -4.59407580599898 7 "RNF133"
"ENSG00000104517" -212.881427509204 979.521586683025 -2.14800397661325 0.0321898475958881 0.472306428214674 -4.59407596807265 8 "UBR5"
"ENSG00000230257" 693.616886429035 -123.415343016241 2.1474406862299 0.0322348669181132 0.472306428214674 -4.59407666206076 7 "NFE4"
"ENSG00000240489" -197.164315521689 213.080794892348 -2.14721983736325 0.0322525323736582 0.472306428214674 -4.59407693410435 3 "SETP14"
"ENSG00000223309" -1060.84592004127 -52.2369656054192 -2.14717693993203 0.0322559646563766 0.472306428214674 -4.59407698694262 23 "RNU6-722P"
"ENSG00000159873" -245.258551801362 194.602753896288 -2.14694090692394 0.0322748555993658 0.472306428214674 -4.59407727765478 22 "CCDC117"
"ENSG00000142046" 438.735998871333 119.475401481661 2.14677134954115 0.0322884320218521 0.472306428214674 -4.59407748647257 19 "TMEM91"
"ENSG00000260552" -570.728568800669 -386.136184219699 -2.14672159585385 0.0322924167199385 0.472306428214674 -4.59407754774354 18 "RP11-49I11.1"
"ENSG00000259784" 694.571100820634 -183.675856979582 2.14661260973492 0.0323011467312875 0.472306428214674 -4.59407768195363 16 "RP11-20I23.3"
"ENSG00000113272" 356.660982152704 127.636567526226 2.14574391560315 0.03237080344942 0.472960561080907 -4.59407875146539 5 "THG1L"
"ENSG00000029364" -203.741423749739 422.943423914863 -2.14562037946894 0.0323807197381286 0.472960561080907 -4.59407890352574 14 "SLC39A9"
"ENSG00000241549" -257.757229991963 248.433519870682 -2.14536002797026 0.032401626791558 0.472988529293072 -4.59407922396409 6 "GUSBP2"
"ENSG00000268731" 456.396730134936 5.73299720840893 2.14516279038226 0.032417473318396 0.472988529293072 -4.59407946669748 19 "CTD-2561J22.1"
"ENSG00000134283" -227.376930139478 698.819907266142 -2.14352425272582 0.032549374880091 0.473985379836799 -4.59408148235672 12 "PPHLN1"
"ENSG00000276148" -603.454649737757 -63.8733650364424 -2.14350899764665 0.0325506050703267 0.473985379836799 -4.59408150111594 12 "RP11-278C7.4"
"ENSG00000254827" 495.577893766157 -175.84385797759 2.14339873708749 0.0325594978188154 0.473985379836799 -4.59408163669955 11 "SLC22A18AS"
"ENSG00000177225" 468.133745144388 142.544457212976 2.14319248276034 0.0325761382724902 0.473985379836799 -4.59408189030536 11 "PDDC1"
"ENSG00000131828" -364.976363323251 253.891070833128 -2.14310062309255 0.0325835517968955 0.473985379836799 -4.59408200324639 23 "PDHA1"
"ENSG00000104979" 464.089123651464 -308.802904245856 2.14296437964907 0.0325945499779367 0.473985379836799 -4.59408217074848 19 "C19orf53"
"ENSG00000171570" 693.339600777065 13.1499816847778 2.14272054442161 0.0326142414107332 0.473985379836799 -4.59408247050182 19 "RAB4B-EGLN2"
"ENSG00000263917" -206.679132454569 221.056901735012 -2.14247650290923 0.0326339597336194 0.473985379836799 -4.59408277047587 18 "RP11-53I6.2"
"ENSG00000272936" -312.192605833731 232.313443203994 -2.14219611018873 0.0326566278409855 0.473985379836799 -4.59408311509178 4 "RP11-700J17.2"
"ENSG00000122026" 700.14012876292 -70.2460464783464 2.14155114110482 0.0327088211510269 0.473985379836799 -4.59408390762445 13 "RPL21"
"ENSG00000274584" -254.090822995028 210.393253881797 -2.14138298414868 0.0327224408101073 0.473985379836799 -4.59408411421658 11 "RP11-819M15.2"
"ENSG00000150782" 574.691030340945 77.9883338324108 2.141361050829 0.03272421763052 0.473985379836799 -4.59408414116195 11 "IL18"
"ENSG00000260836" 612.899568096745 -267.881567064172 2.14130017807992 0.0327291493721266 0.473985379836799 -4.59408421594359 15 "RP11-152F13.10"
"ENSG00000170852" -188.253071407073 600.945543458224 -2.14047425879986 0.0327961261791753 0.473985379836799 -4.5940852303758 7 "KBTBD2"
"ENSG00000175470" -306.123001598699 247.526411024509 -2.14039542421746 0.0328025253125666 0.473985379836799 -4.59408532718438 10 "PPP2R2D"
"ENSG00000175356" -428.181290944883 558.395796421777 -2.14006732077669 0.0328291695307764 0.473985379836799 -4.59408573005718 11 "SCUBE2"
"ENSG00000105939" -171.822252480013 373.472773386082 -2.13982201767142 0.0328491019417368 0.473985379836799 -4.59408603122191 7 "ZC3HAV1"
"ENSG00000276314" -508.952038982679 57.4342275369789 -2.13932297064727 0.0328896847120712 0.473985379836799 -4.59408664381167 15 "SNORD107"
"ENSG00000229589" -702.051899341646 -45.6468872516098 -2.13927993913184 0.0328931860732093 0.473985379836799 -4.5940866966272 3 "ACVR2B-AS1"
"ENSG00000263165" -349.42802585376 125.624231069253 -2.13925770179764 0.0328949955919948 0.473985379836799 -4.59408672392028 17 "RP11-810M2.2"
"ENSG00000257595" 534.93447115821 -323.092967889201 2.13921004711811 0.0328988736845061 0.473985379836799 -4.59408678240836 12 "RP3-473L9.4"
"ENSG00000064313" -194.688208136658 698.931803668626 -2.13911866987412 0.0329063109758742 0.473985379836799 -4.59408689455505 8 "TAF2"
"ENSG00000198093" -300.0803528479 279.060818470346 -2.13901588995346 0.0329146780683885 0.473985379836799 -4.59408702069064 19 "ZNF649"
"ENSG00000089847" 413.744779212971 20.0638707598515 2.13892238721672 0.0329222915121404 0.473985379836799 -4.59408713543586 19 "ANKRD24"
"ENSG00000259113" -155.004037276645 277.131823783119 -2.1388265232608 0.0329300987875943 0.473985379836799 -4.59408725307365 14 "RP11-406H23.2"
"ENSG00000243479" -426.443848005693 -342.890037635817 -2.13858116674509 0.03295008815791 0.473985379836799 -4.59408755413559 7 "MNX1-AS1"
"ENSG00000161640" -628.280203291234 36.801251386472 -2.13849501336794 0.0329571096060058 0.473985379836799 -4.59408765984126 19 "SIGLEC11"
"ENSG00000278144" 488.560293093037 -242.806042091482 2.13752186054351 0.0330365102254613 0.474119758808067 -4.59408885356312 11 "NEAT1_1"
"ENSG00000121644" -211.148635141159 247.471475699681 -2.13751579648145 0.0330370055134412 0.474119758808067 -4.59408886099997 1 "DESI2"
"ENSG00000160551" -176.311341412687 621.043962469982 -2.13743172111488 0.0330438731051128 0.474119758808067 -4.5940889641065 17 "TAOK1"
"ENSG00000007376" 433.375403898752 -230.021289439316 2.13703006324473 0.0330766989446477 0.474119758808067 -4.59408945662906 16 "RPUSD1"
"ENSG00000196652" -259.281013814083 277.445751415925 -2.13694415275051 0.0330837236877227 0.474119758808067 -4.59408956196294 7 "ZKSCAN5"
"ENSG00000278367" 656.44906789161 -151.111573035865 2.13693616974664 0.0330843765082936 0.474119758808067 -4.59408957175061 20 "RP11-42O4.2"
"ENSG00000273606" 444.132980891062 -366.404838293573 2.13688354125421 0.0330886805487897 0.474119758808067 -4.59408963627559 17 "MIR6776"
"ENSG00000278449" 434.0028103226 81.3950310370378 2.13616939001081 0.0331471324880353 0.474553492039482 -4.59409051170673 7 "MIR6892"
"ENSG00000248778" -341.258545294736 142.04696692172 -2.13607773570838 0.0331546406345862 0.474553492039482 -4.59409062403929 4 "RP11-311D14.1"
"ENSG00000254481" -269.095804710531 252.695005407488 -2.13587343613528 0.0331713817217596 0.474553492039482 -4.59409087441452 11 "PTP4A2P2"
"ENSG00000258343" -593.688456350136 -96.0513745300819 -2.13564319887105 0.0331902569381846 0.474573484277264 -4.59409115654941 12 "RP11-536G4.2"
"ENSG00000105499" 399.697546060593 482.746897309147 2.13537908720788 0.0332119205842321 0.474633305065081 -4.59409148015826 19 "PLA2G4C"
"ENSG00000204344" 457.817727402381 308.955693117562 2.13497933495275 0.0332447331783333 0.474852309306304 -4.59409196989037 6 "STK19"
"ENSG00000263218" 374.110079590443 -326.847433903645 2.13417857497429 0.0333105451154754 0.475002644757505 -4.59409295062683 17 "CTD-2561B21.7"
"ENSG00000199273" -373.648150217665 32.0474332994391 -2.1339382330523 0.0333303198627681 0.475002644757505 -4.59409324491809 7 "Y_RNA"
"ENSG00000258399" 394.052166748239 -284.475197911887 2.13369448618452 0.0333503850494024 0.475002644757505 -4.59409354334598 14 "MEG8"
"ENSG00000125744" 615.053701487853 217.407301501413 2.13358150350156 0.0333596892736605 0.475002644757505 -4.59409368166348 19 "RTN2"
"ENSG00000136379" -402.363643425105 349.446796509722 -2.1335661593026 0.0333609530538559 0.475002644757505 -4.59409370044785 15 "ABHD17C"
"ENSG00000103316" -517.977369458882 261.223592451035 -2.13331900672052 0.0333813147166548 0.475002644757505 -4.59409400299434 16 "CRYM"
"ENSG00000269743" -234.746131573397 199.650429056692 -2.13310851071286 0.0333986648362833 0.475002644757505 -4.59409426064184 23 "SLC25A53"
"ENSG00000207617" 351.92568567469 -325.881424101197 2.13308735013895 0.0334004094231771 0.475002644757505 -4.59409428654107 9 "MIR3074"
"ENSG00000270822" -368.336478682276 151.871453559567 -2.13293829748079 0.0334127003088732 0.475002644757505 -4.59409446896523 7 "RP11-730B22.1"
"ENSG00000198887" -175.971875393602 580.161517923643 -2.13250923218769 0.033448102711238 0.475257107754184 -4.59409499402562 9 "SMC5"
"ENSG00000212240" -399.845960332522 19.5885285338783 -2.13208956110174 0.0334827611244556 0.47550073891859 -4.59409550749151 6 "RNU6-930P"
"ENSG00000187051" 553.109581915665 -187.36844717668 2.13176546888493 0.0335095472666492 0.475632376859031 -4.59409590395032 22 "RPS19BP1"
"ENSG00000212283" -443.051981132995 -51.8250742544062 -2.13151669620786 0.0335301207382342 0.475675741068586 -4.5940962082321 2 "SNORD89"
"ENSG00000066027" -286.441701143298 218.582305410481 -2.13047910307559 0.0336160464714556 0.476080617117359 -4.59409747697596 1 "PPP2R5A"
"ENSG00000234498" 375.92020886936 -396.450232567571 2.13043558061298 0.0336196548016981 0.476080617117359 -4.59409753018115 12 "RPL13AP20"
"ENSG00000186827" 377.593798002611 -299.572705785056 2.13009549643412 0.0336478617092144 0.476080617117359 -4.59409794589001 1 "TNFRSF4"
"ENSG00000223509" -239.402803810091 398.806450573252 -2.12995630391217 0.0336594123237835 0.476080617117359 -4.59409811601642 15 "RP11-632K20.7"
"ENSG00000228519" 552.897702557647 -36.8055065478222 2.12967706476746 0.0336825946851717 0.476080617117359 -4.59409845728082 23 "RP11-298C3.2"
"ENSG00000023902" 577.517640637185 130.228712239867 2.12964173286492 0.0336855289064216 0.476080617117359 -4.59409850045763 1 "PLEKHO1"
"ENSG00000144228" -179.391916057371 499.295668107027 -2.12895069570412 0.0337429618149508 0.476080617117359 -4.59409934479054 2 "SPOPL"
"ENSG00000157315" -399.101283285335 -250.904252248389 -2.12893744109769 0.0337440642412563 0.476080617117359 -4.59409936098288 16 "TMED6"
"ENSG00000199961" 789.347216112467 -124.389344870109 2.12863264158301 0.03376942387721 0.476080617117359 -4.59409973331119 17 "SNORD1B"
"ENSG00000260423" -666.015919166107 306.217997573766 -2.12837244337656 0.0337910855695938 0.476080617117359 -4.59410005111597 12 "RP13-735L24.1"
"ENSG00000237854" -289.185963602768 217.852843727982 -2.12821299202725 0.0338043659001741 0.476080617117359 -4.5941002458506 17 "LINC00674"
"ENSG00000076924" 649.702612855594 -6.94437762460222 2.12809971393732 0.0338138032872265 0.476080617117359 -4.5941003841862 19 "XAB2"
"ENSG00000119396" -194.39062657261 355.283123885011 -2.12800334959919 0.0338218333399654 0.476080617117359 -4.59410050186103 9 "RAB14"
"ENSG00000275807" 453.469050834767 56.1846172895525 2.1279582323351 0.0338255935294803 0.476080617117359 -4.59410055695405 16 "RP11-1348G14.8"
"ENSG00000249684" -985.791804179921 -49.4457679099278 -2.12759651276425 0.03385575313606 0.476080617117359 -4.59410099861138 5 "RP11-423H2.3"
"ENSG00000155366" 479.537994242302 -87.8370161072204 2.12752860910035 0.033861417406508 0.476080617117359 -4.59410108151325 1 "RHOC"
"ENSG00000164897" 428.336890692351 -257.609602181709 2.12730678222176 0.0338799270419071 0.476080617117359 -4.59410135231835 7 "TMUB1"
"ENSG00000213341" -197.63623780455 519.657933969334 -2.12724628774024 0.0338849763162132 0.476080617117359 -4.59410142616498 10 "CHUK"
"ENSG00000162601" -200.205755859937 538.992040688386 -2.12716464039261 0.0338917921735298 0.476080617117359 -4.59410152583007 1 "MYSM1"
"ENSG00000230039" -209.116923859433 225.649308560013 -2.12657439836957 0.033941100099723 0.476370899741804 -4.59410224621537 23 "RP11-314A15.2"
"ENSG00000234424" -279.720904893547 160.650177939042 -2.12615839689988 0.0339758891774552 0.476370899741804 -4.59410275382572 9 "RP11-213G2.1"
"ENSG00000224531" -203.833873429681 208.97788879528 -2.12573644539398 0.0340112070703608 0.476370899741804 -4.59410326859859 6 "SMIM13"
"ENSG00000106009" 502.619301246614 -52.4105148188839 2.12573138272298 0.0340116310135785 0.476370899741804 -4.59410327477436 7 "BRAT1"
"ENSG00000125944" -189.313455326774 832.910468577961 -2.12563954977376 0.034019321803261 0.476370899741804 -4.59410338679552 1 "HNRNPR"
"ENSG00000209480" 325.296945567159 -436.721677679249 2.12547953557091 0.0340327261723448 0.476370899741804 -4.59410358197545 22 "SNORD83B"
"ENSG00000273014" -299.679476598142 217.878863145036 -2.12497520429381 0.0340750035703572 0.476370899741804 -4.59410419704911 7 "RP11-225B17.2"
"ENSG00000115827" -192.059526636063 651.015316870942 -2.1249400034286 0.0340779560908367 0.476370899741804 -4.59410423997417 2 "DCAF17"
"ENSG00000156531" -198.797169417995 195.533681655938 -2.1249126204693 0.034080253025487 0.476370899741804 -4.59410427336544 23 "PHF6"
"ENSG00000211841" -621.87407818333 -96.3385084818116 -2.12482150801348 0.0340878966669733 0.476370899741804 -4.59410438446638 14 "TRAJ48"
"ENSG00000133858" -196.82202737961 710.951199398185 -2.12460705663774 0.0341058933059618 0.476372839918269 -4.59410464594668 12 "ZFC3H1"
"ENSG00000272031" -734.182330544537 45.9273290002746 -2.12440182870273 0.0341231235458709 0.476372839918269 -4.59410489615695 1 "ANKRD34A"
"ENSG00000157873" 378.938061027391 -95.2654952729741 2.12403441669378 0.0341539888481218 0.476558714898793 -4.59410534404098 1 "TNFRSF14"
"ENSG00000104881" 454.445643466056 234.973156224113 2.12360977250974 0.0341896918852519 0.476811866338082 -4.59410586159938 19 "PPP1R13L"
"ENSG00000100079" 495.64222521734 -304.607366512335 2.12297851864346 0.0342428252823582 0.47723041927014 -4.59410663079015 22 "LGALS2"
"ENSG00000243431" 398.647421603969 39.1922233103544 2.12235909416305 0.0342950317704273 0.47723041927014 -4.59410738535222 11 "RPL5P30"
"ENSG00000171451" -288.548745756738 211.746424828473 -2.12227780062757 0.0343018884338331 0.47723041927014 -4.59410748436554 18 "DSEL"
"ENSG00000214552" 293.883798680484 145.16991280667 2.12206041109047 0.0343202298200038 0.47723041927014 -4.59410774912203 3 "COPS8P2"
"ENSG00000236986" -152.499710233242 299.581114070399 -2.12192270118352 0.0343318528993644 0.47723041927014 -4.59410791682402 9 "RP11-544A12.4"
"ENSG00000274630" -257.654861051442 197.54668286543 -2.12176724784857 0.0343449776243278 0.47723041927014 -4.59410810612116 17 "RP11-229E13.4"
"ENSG00000213169" 434.235787306649 -198.783061506931 2.12153074615614 0.0343649534051471 0.47723041927014 -4.59410839408604 3 "RP11-393N4.2"
"ENSG00000111907" 481.665173879893 439.665484174033 2.12138584154882 0.034377197486385 0.47723041927014 -4.59410857050687 6 "TPD52L1"
"ENSG00000263956" -270.295622214241 231.55269646967 -2.12097193859312 0.0344121918564623 0.47723041927014 -4.59410907436818 1 "NBPF11"
"ENSG00000180626" -243.92825311616 281.086108312156 -2.12067384348244 0.0344374138939429 0.47723041927014 -4.59410943719301 17 "ZNF594"
"ENSG00000089048" -198.89358488849 207.254545675324 -2.12037267408882 0.034462912134219 0.47723041927014 -4.59410980370981 20 "ESF1"
"ENSG00000163539" -202.317596849292 1004.18224021206 -2.12032075683014 0.0344673092973813 0.47723041927014 -4.59410986688687 3 "CLASP2"
"ENSG00000268199" 535.265455959317 -149.791813924792 2.12027834165398 0.0344709020328119 0.47723041927014 -4.59410991850002 19 "CTD-3137H5.1"
"ENSG00000177030" 553.67384369978 383.313759825964 2.1202545304792 0.0344729190753926 0.47723041927014 -4.59410994747434 11 "DEAF1"
"ENSG00000059769" -296.615171572982 160.41534653632 -2.12013155158562 0.0344833382170668 0.47723041927014 -4.59411009711454 9 "DNAJC25"
"ENSG00000265462" -869.899713971507 -235.628862504853 -2.11914027481762 0.0345674207434498 0.477800514607677 -4.59411130299035 16 "MIR3680-1"
"ENSG00000163918" 278.754303565958 448.187366031038 2.11902986335515 0.0345767969777889 0.477800514607677 -4.59411143727076 3 "RFC4"
"ENSG00000139625" -397.80590689682 327.762244864108 -2.11893414427399 0.0345849272859959 0.477800514607677 -4.59411155367723 12 "MAP3K12"
"ENSG00000162971" -240.518134014571 157.894478427417 -2.11881654739703 0.0345949181202332 0.477800514607677 -4.59411169668282 2 "TYW5"
"ENSG00000229503" 1065.56504265124 -252.394852535679 2.11793046118086 0.034670278064996 0.478597895423913 -4.59411277397631 2 "AC092155.1"
"ENSG00000172732" 448.881896801752 17.7268244259307 2.11691056200895 0.0347571925950432 0.479336024319983 -4.59411401341991 11 "MUS81"
"ENSG00000178556" 618.718680383881 -266.333464364389 2.11683175279586 0.0347639163785791 0.479336024319983 -4.5941141091697 23 "CKS1BP6"
"ENSG00000138138" -192.235315702347 443.849695652462 -2.11668185199812 0.0347767085740201 0.479336024319983 -4.59411429128319 10 "ATAD1"
"ENSG00000280927" 575.227813669157 -113.280038655472 2.1162801512387 0.0348110086903309 0.479565357163143 -4.5941147792455 4 "CTBP1-AS"
"ENSG00000163605" -218.755042885465 285.352602348821 -2.1151428873901 0.0349082736843951 0.479572494967985 -4.59411616024158 3 "PPP4R2"
"ENSG00000182899" 919.331892861693 -143.716281238994 2.11512812347927 0.0349095379031754 0.479572494967985 -4.59411617816494 3 "RPL35A"
"ENSG00000275516" 633.255809944755 119.770682632502 2.11498853703146 0.0349214924877062 0.479572494967985 -4.59411634761633 17 "RP11-353N14.7"
"ENSG00000051825" -208.81347333129 889.006519959452 -2.11487128889562 0.0349315366639985 0.479572494967985 -4.59411648994169 12 "MPHOSPH9"
"ENSG00000173163" 1510.63371664858 -50.0340144605022 2.11453079156357 0.0349607197269481 0.479572494967985 -4.59411690322207 2 "COMMD1"
"ENSG00000228462" 420.79756577513 -376.452514157792 2.11429679934342 0.0349807866395419 0.479572494967985 -4.59411718719412 10 "RPS19P7"
"ENSG00000199038" 419.159431365423 -415.411929949682 2.11426486050219 0.0349835264439151 0.479572494967985 -4.59411722595258 11 "MIR210"
"ENSG00000074356" -217.398199255486 545.923292699323 -2.11420293047916 0.0349888395005101 0.479572494967985 -4.59411730110451 17 "NCBP3"
"ENSG00000151229" -281.97847852459 375.188709904605 -2.11419040626995 0.034989914052573 0.479572494967985 -4.59411731630229 12 "SLC2A13"
"ENSG00000187866" -219.242149041332 228.612690970984 -2.11394514620291 0.0350109625708949 0.479572494967985 -4.59411761390192 9 "FAM122A"
"ENSG00000150760" -220.484052823265 460.18902799795 -2.11383781045647 0.0350201776659002 0.479572494967985 -4.59411774413315 10 "DOCK1"
"ENSG00000140983" 451.927293106389 22.0690437609051 2.11371668157934 0.0350305794367036 0.479572494967985 -4.59411789109192 16 "RHOT2"
"ENSG00000136492" -237.427088122668 736.336909419612 -2.11359383983794 0.0350411309990234 0.479572494967985 -4.59411804012062 17 "BRIP1"
"ENSG00000250971" -717.950119657003 42.9734695501133 -2.11297605565165 0.0350942371949232 0.480057341336901 -4.59411878947486 4 "RP11-696F12.1"
"ENSG00000267125" 601.368137910676 -105.235342637514 2.1124199104349 0.0351421036834228 0.480261977285896 -4.59411946388202 19 "CTB-31O20.6"
"ENSG00000080293" -894.763673637457 5.19001436041815 -2.11239125571657 0.0351445714605044 0.480261977285896 -4.59411949862535 2 "SCTR"
"ENSG00000133606" -288.748613528922 362.550962707144 -2.11163785999128 0.0352095080119967 0.480539075448647 -4.59412041194246 7 "MKRN1"
"ENSG00000103194" -213.566933534546 491.559038170808 -2.11148081392282 0.0352230570281822 0.480539075448647 -4.59412060228469 16 "USP10"
"ENSG00000266202" 670.056078448798 -164.600874848729 2.11142204446918 0.0352281284603886 0.480539075448647 -4.59412067351062 17 "RP1-66C13.4"
"ENSG00000244733" -312.40722106258 123.265917628118 -2.11123651757295 0.0352441423597677 0.480539075448647 -4.59412089834841 10 "RP11-506M13.3"
"ENSG00000110917" -275.480246520288 496.793323778429 -2.11113003597298 0.0352533362167608 0.480539075448647 -4.59412102738353 12 "MLEC"
"ENSG00000143324" -252.666281543834 601.384519803826 -2.11078654122152 0.0352830083082748 0.48070222006753 -4.59412144359005 1 "XPR1"
"ENSG00000148803" 379.970232562196 -360.82180528151 2.10933187047246 0.0354089041436446 0.481730725312469 -4.59412320546451 10 "FUOM"
"ENSG00000036257" -201.164716005494 1145.48898662511 -2.10918586522849 0.0354215615080124 0.481730725312469 -4.59412338223905 2 "CUL3"
"ENSG00000178467" 491.940189297505 25.9949191326446 2.10909830748728 0.0354291538475809 0.481730725312469 -4.59412348824315 3 "P4HTM"
"ENSG00000049130" -319.780465462129 317.718528245102 -2.10909472149632 0.0354294648270541 0.481730725312469 -4.59412349258448 12 "KITLG"
"ENSG00000100319" 446.958307046145 -282.03240391066 2.10850744994378 0.0354804249265484 0.482182171186471 -4.59412420346938 22 "ZMAT5"
"ENSG00000123983" -225.943978737366 814.807910822735 -2.10699456984359 0.0356119931093853 0.483221476315126 -4.59412603391171 2 "ACSL3"
"ENSG00000249256" 637.51691103676 -336.790041883322 2.10689537846085 0.0356206338877379 0.483221476315126 -4.59412615387967 4 "ATP5LP3"
"ENSG00000039139" -313.777128954538 612.348653417088 -2.10675088132585 0.0356332245591901 0.483221476315126 -4.59412632863329 5 "DNAH5"
"ENSG00000225093" 953.113136156577 -256.695040838354 2.1066894219886 0.035638580935861 0.483221476315126 -4.59412640295822 6 "RPL3P7"
"ENSG00000254783" -229.397861239713 266.011274441554 -2.10645943699134 0.0356586309723027 0.483221476315126 -4.5941266810685 11 "RP11-320L11.2"
"ENSG00000180992" 411.51334412871 -281.008595912588 2.10640156653193 0.0356636776244066 0.483221476315126 -4.59412675104398 6 "MRPL14"
"ENSG00000007080" 584.955823862446 15.9043777884214 2.10580849379654 0.0357154323637821 0.483514628140987 -4.59412746806533 19 "CCDC124"
"ENSG00000122970" -256.20379884547 544.714445949011 -2.10547673497186 0.0357444114500411 0.483514628140987 -4.59412786907474 12 "IFT81"
"ENSG00000255730" 622.830394839984 53.3851996975103 2.10544226261127 0.0357474237591542 0.483514628140987 -4.59412791073928 19 "CTC-435M10.3"
"ENSG00000173442" 430.833764644035 261.54084001072 2.10533793503042 0.0357565415720953 0.483514628140987 -4.5941280368294 11 "EHBP1L1"
"ENSG00000106089" 467.733035209427 94.9753532160153 2.10440867095515 0.0358378433473742 0.484134070552554 -4.59412915966992 7 "STX1A"
"ENSG00000166046" -255.015512071807 410.999172658229 -2.1044067695637 0.0358380098630219 0.484134070552554 -4.59412916196691 12 "TCP11L2"
"ENSG00000073008" -333.883905610415 211.668262663512 -2.10376686393568 0.035894087635103 0.484573646054884 -4.5941299348934 19 "PVR"
"ENSG00000279713" 520.611165932965 111.178143849331 2.10349688745295 0.0359177693751346 0.484573646054884 -4.59413026092342 17 "CTD-3035K23.3"
"ENSG00000157111" 368.555644650523 -240.791330938567 2.1031372595196 0.0359493358973386 0.484573646054884 -4.59413069515594 5 "TMEM171"
"ENSG00000205534" -408.454453560272 59.0090748027646 -2.10301988180917 0.0359596439191389 0.484573646054884 -4.59413083686807 16 "SMG1P2"
"ENSG00000102908" -187.938810177972 608.071489257829 -2.10301833644534 0.0359597796486794 0.484573646054884 -4.59413083873377 16 "NFAT5"
"ENSG00000198380" -276.103147953703 244.393684679159 -2.10237571894031 0.0360162588277937 0.484680935499405 -4.59413161444108 2 "GFPT1"
"ENSG00000278039" 442.477780432908 -42.0403510703547 2.10223364900293 0.0360287554841633 0.484680935499405 -4.5941317859036 23 "Xist_exon1"
"ENSG00000108602" 531.379300832934 -30.942133884169 2.1020015119223 0.0360491825425864 0.484680935499405 -4.59413206604305 17 "ALDH3A1"
"ENSG00000213402" 284.395885401139 -445.765847046415 2.10193692631841 0.036054867556902 0.484680935499405 -4.59413214397866 11 "PTPRCAP"
"ENSG00000109654" -296.590852420758 448.06595399503 -2.10190487077542 0.0360576894645006 0.484680935499405 -4.59413218265931 4 "TRIM2"
"ENSG00000143190" -193.371731420113 861.320042951733 -2.10171007810604 0.0360748414777114 0.484680935499405 -4.59413241769866 1 "POU2F1"
"ENSG00000083223" -178.077471937047 644.418977747709 -2.10104281944847 0.0361336482700481 0.485230935448377 -4.59413322266212 9 "ZCCHC6"
"ENSG00000240342" 592.012128378535 -231.211491912662 2.10060331848792 0.0361724270953789 0.485491284501687 -4.59413375272992 12 "RPS2P5"
"ENSG00000143753" -311.279370789301 368.858738255082 -2.10041792941622 0.0361887953386887 0.485491284501687 -4.59413397628955 1 "DEGS1"
"ENSG00000196189" -462.055239257662 384.725916273994 -2.09967746932068 0.036254234699522 0.485940381581165 -4.59413486901607 1 "SEMA4A"
"ENSG00000047457" -695.779258321958 535.557495267209 -2.09963417484267 0.0362580640475616 0.485940381581165 -4.59413492120415 3 "CP"
"ENSG00000131504" -212.90264887477 805.561130976293 -2.09935089152948 0.0362831286732589 0.486036404965465 -4.59413526265407 5 "DIAPH1"
"ENSG00000141646" -216.881313340392 990.267911805279 -2.09892154426324 0.036321145128513 0.486108672251971 -4.59413578007445 18 "SMAD4"
"ENSG00000273047" 285.691431695995 -463.649523740943 2.09888560782265 0.0363243286561061 0.486108672251971 -4.59413582337792 20 "RP4-583P15.14"
"ENSG00000230667" -184.411939370568 232.196942507131 -2.09830335864361 0.0363759420368504 0.486559583313596 -4.59413652489056 1 "SETSIP"
"ENSG00000272693" -491.408691579843 -3.38720978561199 -2.09795876609031 0.0364065179042428 0.486728794019647 -4.59413693997835 7 "RP11-479O9.4"
"ENSG00000145824" 380.892096121889 -290.831141264757 2.09748444001061 0.0364486410189079 0.486944086418745 -4.59413751123224 5 "CXCL14"
"ENSG00000270629" -310.727263152253 290.332171712441 -2.0973736246866 0.0364584881114171 0.486944086418745 -4.59413764467458 1 "NBPF14"
"ENSG00000106714" -351.55267793741 591.510967938349 -2.09715330064558 0.0364780729452317 0.486966133078602 -4.59413790996558 9 "CNTNAP3"
"ENSG00000221930" -202.435347010769 214.578322558607 -2.09693353254463 0.0364976173177149 0.486983656105693 -4.59413817456033 23 "FAM45BP"
"ENSG00000268584" -489.821539737491 -316.198469782949 -2.09673528868653 0.0365152551773723 0.486983656105693 -4.59413841321759 10 "RP11-464F9.20"
"ENSG00000145014" 404.409964668897 390.902444630342 2.09604804189692 0.0365764562922054 0.487001775872443 -4.59413924039568 3 "TMEM44"
"ENSG00000237111" 265.06578042864 -357.897702331896 2.0958484058677 0.0365942508214111 0.487001775872443 -4.59413948063081 14 "IGHJ3P"
"ENSG00000240919" 718.509241349121 -178.453613799784 2.09549875976133 0.0366254343020793 0.487001775872443 -4.5941399013297 8 "RP11-400K9.1"
"ENSG00000184163" 499.827198503108 -276.20122499642 2.09538388723859 0.036635684258297 0.487001775872443 -4.59414003953104 1 "C1QTNF12"
"ENSG00000148488" -497.165433723807 251.132152613899 -2.09515824532154 0.0366558251889824 0.487001775872443 -4.59414031097608 10 "ST8SIA6"
"ENSG00000113946" 474.532633842312 3.24643693028869 2.09497349661143 0.0366723230117313 0.487001775872443 -4.594140533206 3 "CLDN16"
"ENSG00000130165" 569.034564707881 -125.754832054686 2.09478640975815 0.0366890360926107 0.487001775872443 -4.59414075822912 19 "ELOF1"
"ENSG00000158482" -1085.4511501588 -154.718862460632 -2.09473838834503 0.0366933270520761 0.487001775872443 -4.59414081598488 16 "SNX29P1"
"ENSG00000125656" 586.472364097088 -158.354778613307 2.0937591472503 0.0367809208314815 0.487001775872443 -4.59414199344749 19 "CLPP"
"ENSG00000111752" -206.869115528773 751.446063926324 -2.0936294102685 0.0367925392832676 0.487001775872443 -4.59414214940644 12 "PHC1"
"ENSG00000166839" -334.01909871549 202.9974111566 -2.09352387088954 0.0368019930581037 0.487001775872443 -4.59414227627013 15 "ANKDD1A"
"ENSG00000241411" 441.91230209928 -245.994165650179 2.09332628002611 0.0368196979983532 0.487001775872443 -4.5941425137678 4 "RP11-192C21.1"
"ENSG00000147813" 447.722865044847 -149.088918157154 2.09329292329644 0.0368226876139597 0.487001775872443 -4.59414255385934 8 "NAPRT"
"ENSG00000224415" 913.877246743257 -219.349467093537 2.09308635265037 0.0368412062428422 0.487001775872443 -4.5941428021235 7 "RP11-401L13.4"
"ENSG00000116062" -216.983880590109 350.92001741697 -2.09302647397288 0.0368465757288783 0.487001775872443 -4.5941428740835 2 "MSH6"
"ENSG00000172336" 317.65473616285 -346.989120188047 2.09291295180344 0.036856757409849 0.487001775872443 -4.59414301050474 7 "POP7"
"ENSG00000281756" -752.989711423937 -193.726693326342 -2.09273363863325 0.0368728447109757 0.487001775872443 -4.59414322597345 6 "C2-AS1"
"ENSG00000138081" -205.221294540787 972.303761708545 -2.09265830193679 0.0368796054243713 0.487001775872443 -4.5941433164952 2 "FBXO11"
"ENSG00000100599" 448.403657430866 439.915429982119 2.09220039184683 0.0369207210469843 0.487001775872443 -4.59414386663526 14 "RIN3"
"ENSG00000145623" -276.470379921065 313.475268356509 -2.09205845352242 0.0369334735971045 0.487001775872443 -4.59414403713848 5 "OSMR"
"ENSG00000173621" 373.403556452145 -237.243818719427 2.09177946683943 0.0369585503203764 0.487001775872443 -4.59414437223832 11 "LRFN4"
"ENSG00000229750" -173.242219571889 222.23712756813 -2.09169442318933 0.0369661973620693 0.487001775872443 -4.59414447437843 2 "AC096649.2"
"ENSG00000115129" 543.219914978782 41.5713016454123 2.09151860337543 0.0369820111926102 0.487001775872443 -4.59414468553074 2 "TP53I3"
"ENSG00000012963" -218.108522611029 432.397068171909 -2.09111375087828 0.0370184469715467 0.487001775872443 -4.59414517167682 14 "UBR7"
"ENSG00000091409" 241.550871390081 527.322767640473 2.09064427027682 0.0370607375153259 0.487001775872443 -4.59414573531428 2 "ITGA6"
"ENSG00000263887" -161.842039337885 314.979494866514 -2.09053372812042 0.037070701088573 0.487001775872443 -4.59414586800855 17 "RP11-51L5.5"
"ENSG00000107104" -246.881595054433 908.770156380483 -2.09040109849216 0.0370826585061011 0.487001775872443 -4.5941460272075 9 "KANK1"
"ENSG00000163946" -195.503467147718 797.954336911004 -2.09010252275908 0.0371095890910046 0.487001775872443 -4.59414638556037 3 "FAM208A"
"ENSG00000001630" -270.200647540097 428.157508718892 -2.08987653712612 0.0371299833817613 0.487001775872443 -4.59414665675725 7 "CYP51A1"
"ENSG00000240963" -234.895485551572 172.482975667419 -2.08978282082888 0.0371384437062445 0.487001775872443 -4.59414676921436 1 "RP11-518L10.5"
"ENSG00000254858" 507.435844255813 -218.547755323772 2.08971659730826 0.0371444230877284 0.487001775872443 -4.59414684867788 19 "MPV17L2"
"ENSG00000213638" 492.740517241403 -99.6343987467925 2.08935463538119 0.037177119485034 0.487001775872443 -4.5941472829637 19 "ADAT3"
"ENSG00000078898" -382.408855847749 -255.176183937586 -2.0892451146278 0.0371870174502983 0.487001775872443 -4.59414741435352 20 "BPIFB2"
"ENSG00000267787" -202.610028099061 585.207706163719 -2.08923390580606 0.0371880305772619 0.487001775872443 -4.59414742780011 18 "RP11-35G9.5"
"ENSG00000253339" -456.247005342697 -231.686146805428 -2.0890227923878 0.0372071167980196 0.487001775872443 -4.59414768104859 8 "RP11-434I12.3"
"ENSG00000028310" 353.733994936819 665.065603253176 2.08897084174665 0.0372118148039295 0.487001775872443 -4.59414774336398 5 "BRD9"
"ENSG00000160785" -261.335540123329 387.450606296264 -2.08883451676599 0.0372241453676184 0.487001775872443 -4.59414790688034 1 "SLC25A44"
"ENSG00000267157" 360.109562762094 -388.135921000842 2.08875316837918 0.0372315049726973 0.487001775872443 -4.59414800444957 19 "CTB-54O9.9"
"ENSG00000154781" -283.930728608415 305.616138213966 -2.08858029352825 0.037247149121136 0.487001775872443 -4.59414821178332 3 "CCDC174"
"ENSG00000230847" -256.160137249166 260.795332929399 -2.08853286387236 0.0372514422046438 0.487001775872443 -4.59414826866418 5 "RP11-195E2.1"
"ENSG00000047597" -752.166760921097 35.1846612829127 -2.08852705468386 0.0372519680509359 0.487001775872443 -4.59414827563088 23 "XK"
"ENSG00000062650" -167.84983317023 510.228030099354 -2.0879997045945 0.0372997300581954 0.487391516010673 -4.59414890797915 10 "WAPL"
"ENSG00000210112" -638.688324389102 -71.6374585798145 -2.08768376893199 0.0373283693329546 0.487531126742528 -4.59414928674536 25 "MT-TM"
"ENSG00000263766" -237.054948520114 221.012913808807 -2.08733707189196 0.0373598186998272 0.487707287094427 -4.59414970232687 17 "RP11-580I16.2"
"ENSG00000140006" -274.968930757505 188.09791142187 -2.08576254584155 0.0375029309127972 0.488891205279768 -4.59415158885316 14 "WDR89"
"ENSG00000063241" 449.60835051037 -72.4736104661029 2.08504119927012 0.0375686518558973 0.488891205279768 -4.59415245267898 19 "ISOC2"
"ENSG00000119630" 415.805936965247 -26.2218562005556 2.08467757534221 0.0376018184030426 0.488891205279768 -4.59415288801595 14 "PGF"
"ENSG00000238151" -363.202764956378 111.96469392719 -2.0844680829743 0.0376209377802984 0.488891205279768 -4.59415313879059 20 "MLLT10P1"
"ENSG00000278053" -199.36953132458 425.438199611319 -2.08421968813169 0.0376436183522878 0.488891205279768 -4.59415343610222 17 "DDX52"
"ENSG00000268723" -184.499319468258 226.541766074216 -2.08420885562361 0.0376446077183276 0.488891205279768 -4.59415344906721 19 "CTC-444N24.9"
"ENSG00000090061" -267.813482545391 360.432942733445 -2.08406184963178 0.0376580364185385 0.488891205279768 -4.59415362500637 14 "CCNK"
"ENSG00000254536" 356.559181491673 -267.930651415219 2.08393835846944 0.037669320245758 0.488891205279768 -4.59415377279328 10 "RP11-108K14.8"
"ENSG00000172965" 475.099889721974 702.83665521904 2.08288878333497 0.0377653401865594 0.488891205279768 -4.59415502852145 2 "MIR4435-2HG"
"ENSG00000165417" -167.039250671454 311.481118108881 -2.08284192808626 0.03776963158451 0.488891205279768 -4.59415508456557 14 "GTF2A1"
"ENSG00000106261" -211.794708161289 363.478093990341 -2.0818965541711 0.0378563058125386 0.488891205279768 -4.59415621507813 7 "ZKSCAN1"
"ENSG00000256540" -356.575065408498 263.157942428455 -2.08177674499298 0.0378673023215625 0.488891205279768 -4.59415635831493 12 "RP11-598F7.6"
"ENSG00000263142" -169.171039683141 374.249779313004 -2.08174490986895 0.0378702247197729 0.488891205279768 -4.59415639637384 17 "LRRC37A17P"
"ENSG00000251179" 624.896811380258 -69.6396776776304 2.08151826738533 0.0378910355901765 0.488891205279768 -4.59415666730845 17 "TMEM92-AS1"
"ENSG00000008952" -213.150636608893 595.164030864631 -2.08143307678499 0.0378988605231273 0.488891205279768 -4.59415676914024 3 "SEC62"
"ENSG00000117000" -219.478360792274 180.836238087981 -2.08142743927334 0.0378993783888683 0.488891205279768 -4.59415677587883 1 "RLF"
"ENSG00000260306" -391.004951939669 -62.7946226206185 -2.08141908452176 0.0379001458732611 0.488891205279768 -4.59415678586537 16 "RP11-645C24.5"
"ENSG00000092201" -203.054337012832 390.868821541875 -2.08119876580032 0.0379203895825111 0.488891205279768 -4.59415704920096 14 "SUPT16H"
"ENSG00000129292" -221.270626913639 873.410580778389 -2.08112383233314 0.0379272768519469 0.488891205279768 -4.59415713875891 8 "PHF20L1"
"ENSG00000154277" 703.573616316295 -8.88071274931671 2.0808278515906 0.0379544914059792 0.488891205279768 -4.59415749247469 4 "UCHL1"
"ENSG00000170606" -232.636559853919 461.781575443245 -2.08072935917074 0.037963551185866 0.488891205279768 -4.59415761016865 5 "HSPA4"
"ENSG00000254272" 346.557750733351 39.0973971574177 2.07977005982778 0.0380518884195381 0.488891205279768 -4.59415875620593 8 "RP11-382J24.2"
"ENSG00000261468" -341.991320953765 195.771616080627 -2.07917032773274 0.0381072038643846 0.488891205279768 -4.594159472423 3 "RP11-1024P17.1"
"ENSG00000204622" 776.832067187645 -150.237140184889 2.07899345813529 0.0381235302719721 0.488891205279768 -4.59415968360759 6 "HLA-J"
"ENSG00000142185" 537.154989995048 -10.9551793327609 2.07895732739757 0.0381268661472557 0.488891205279768 -4.59415972674604 21 "TRPM2"
"ENSG00000163584" 658.275997029181 -53.1549507216651 2.07892399412054 0.0381299439596329 0.488891205279768 -4.59415976654382 3 "RPL22L1"
"ENSG00000154832" 541.333753674213 138.340009724333 2.07864442984447 0.0381557657370662 0.488891205279768 -4.59416010030097 18 "CXXC1"
"ENSG00000114062" -194.832876052954 968.932620324006 -2.07864266172024 0.038155929096188 0.488891205279768 -4.59416010241175 15 "UBE3A"
"ENSG00000268530" 584.243056572984 117.881134153923 2.07852588896199 0.0381667191921852 0.488891205279768 -4.59416024180769 19 "CTC-273B12.5"
"ENSG00000254461" 433.376420067413 -26.9444015493569 2.07846479293532 0.0381723656552623 0.488891205279768 -4.59416031473727 11 "RP11-755F10.3"
"ENSG00000245937" -319.9145084743 582.357142749905 -2.07846121031628 0.0381726967811657 0.488891205279768 -4.59416031901372 5 "LINC01184"
"ENSG00000175782" -413.923155614327 313.802410329948 -2.07846066340346 0.0381727473301551 0.488891205279768 -4.59416031966656 12 "SLC35E3"
"ENSG00000185009" -198.84483637582 352.590984575058 -2.0783411742548 0.0381837926085505 0.488891205279768 -4.59416046229299 10 "AP3M1"
"ENSG00000204188" 474.392363438068 123.304197114992 2.07812005514856 0.0382042394949547 0.488891205279768 -4.59416072620764 6 "GGNBP1"
"ENSG00000155313" -196.228585754878 620.166973219629 -2.07795704318022 0.0382193191919418 0.488891205279768 -4.59416092075169 21 "USP25"
"ENSG00000105983" -201.870790721673 859.785803513191 -2.07792873322465 0.0382219385693406 0.488891205279768 -4.59416095453627 7 "LMBR1"
"ENSG00000121900" 481.958650514133 -97.9200180407621 2.0775703498847 0.0382551112099801 0.488891205279768 -4.5941613821857 1 "TMEM54"
"ENSG00000244184" 408.391014934308 -388.477197478563 2.0775414567828 0.0382577866792953 0.488891205279768 -4.59416141665998 17 "RP11-314A20.2"
"ENSG00000070047" 443.309405189693 160.433904874017 2.07689387373901 0.0383177940315177 0.488891205279768 -4.59416218921276 11 "PHRF1"
"ENSG00000132661" 367.453613109999 -360.871112973968 2.07685326706654 0.0383215594629054 0.488891205279768 -4.59416223764793 20 "NXT1"
"ENSG00000119787" -264.594778704032 535.741353341188 -2.07674320355387 0.0383317671702796 0.488891205279768 -4.59416236892572 2 "ATL2"
"ENSG00000215301" -178.544426740781 996.510189222517 -2.07646027192967 0.0383580179618808 0.488891205279768 -4.59416270636044 23 "DDX3X"
"ENSG00000204356" 424.823742900049 -197.151494858543 2.07624868552208 0.038377659260536 0.488891205279768 -4.59416295867723 6 "NELFE"
"ENSG00000162616" 266.083917626581 358.616240721523 2.07624846286813 0.0383776799337358 0.488891205279768 -4.5941629589427 1 "DNAJB4"
"ENSG00000214128" -1302.23318783385 -214.181067199804 -2.07589085709777 0.0384108955336486 0.488891205279768 -4.59416338533105 7 "TMEM213"
"ENSG00000241061" 528.779093400793 -52.0222292800978 2.07587666754918 0.0384122140109731 0.488891205279768 -4.59416340224832 15 "RPL5P1"
"ENSG00000269906" -294.087710556652 223.093860252461 -2.0758218490843 0.0384173080452052 0.488891205279768 -4.59416346760396 14 "RP11-248J18.2"
"ENSG00000065833" 728.111175621143 -158.674587182062 2.07561801604561 0.0384362543883471 0.488891205279768 -4.59416371060307 6 "ME1"
"ENSG00000160124" 288.748214766142 307.010298018647 2.07529966359757 0.0384658612815825 0.488891205279768 -4.59416409008012 3 "CCDC58"
"ENSG00000243859" 583.682543155742 -221.219057949881 2.07525388454454 0.0384701203485988 0.488891205279768 -4.59416414464423 5 "RPL5P17"
"ENSG00000206195" 440.46852341303 298.709447378947 2.07512560023654 0.0384820574568798 0.488891205279768 -4.59416429754032 22 "DUXAP8"
"ENSG00000240668" 611.373451910816 -108.078324204808 2.07508545253464 0.0384857939285258 0.488891205279768 -4.59416434538864 3 "KRT8P36"
"ENSG00000101811" -341.54201962628 112.291355812668 -2.0750816613199 0.0384861467857834 0.488891205279768 -4.59416434990699 23 "CSTF2"
"ENSG00000230587" 716.55844392101 88.8308501683946 2.07494971381811 0.038498429167987 0.488891205279768 -4.5941645071564 2 "AC093609.1"
"ENSG00000260017" -149.67602518064 240.411991261737 -2.07489069985757 0.0385039235857689 0.488891205279768 -4.59416457748352 16 "RP11-1035H13.2"
"ENSG00000186812" -236.105315974746 322.617658281855 -2.07487545840231 0.0385053427301805 0.488891205279768 -4.59416459564653 18 "ZNF397"
"ENSG00000187513" 408.562635416083 -177.626841323432 2.07456823489004 0.0385339580726702 0.488891205279768 -4.59416496173223 1 "GJA4"
"ENSG00000107669" -194.439542743985 716.411416771119 -2.07454675141377 0.0385359597596725 0.488891205279768 -4.59416498732981 10 "ATE1"
"ENSG00000264452" 444.412983399471 -251.334061949646 2.0741687505671 0.0385711938591422 0.488891205279768 -4.59416543767697 21 "snoZ6"
"ENSG00000090006" 524.144345494451 623.031578092605 2.07413182513103 0.0385746372133781 0.488891205279768 -4.59416548166539 19 "LTBP4"
"ENSG00000111906" 363.059445475188 376.878640982874 2.0741225726162 0.0385755000658006 0.488891205279768 -4.59416549268755 6 "HDDC2"
"ENSG00000141127" -257.731510416013 583.125417114263 -2.07401848418937 0.0385852080686207 0.488891205279768 -4.59416561668108 17 "PRPSAP2"
"ENSG00000260081" 346.861667190033 -351.515740415971 2.07387554335388 0.0385985431078006 0.488891205279768 -4.59416578694701 23 "RP11-66N11.8"
"ENSG00000268573" -442.524382627598 180.841871620038 -2.07381729434947 0.0386039783199547 0.488891205279768 -4.59416585632792 18 "RP11-158H5.7"
"ENSG00000132718" 259.35601530036 128.431548098709 2.07349618200719 0.038633953011184 0.488891205279768 -4.59416623877368 1 "SYT11"
"ENSG00000214491" -514.1857851221 198.771884589022 -2.07344380787607 0.03863884383053 0.488891205279768 -4.594166301146 22 "SEC14L6"
"ENSG00000256364" -165.656664350032 250.918881786177 -2.07296625225675 0.0386834634434512 0.489227798267364 -4.59416686979644 12 "RP11-173P15.3"
"ENSG00000167733" 416.559568138003 -39.8438813225248 2.07253634409216 0.038723668748755 0.489304516828075 -4.59416738160225 19 "HSD11B1L"
"ENSG00000279168" -511.965150710934 186.010093114972 -2.07251602201968 0.0387255701640162 0.489304516828075 -4.5941674057932 7 "RP11-514P8.10"
"ENSG00000206914" 475.280134992618 -42.5246515365692 2.07118253130345 0.0388505109704359 0.490248154909548 -4.59416899264703 12 "Y_RNA"
"ENSG00000158092" 288.017809539443 409.645281485952 2.07116232189072 0.0388524071212468 0.490248154909548 -4.59416901668863 3 "NCK1"
"ENSG00000136436" -255.645786181078 878.896470646761 -2.07110783965653 0.0388575193168913 0.490248154909548 -4.59416908150089 17 "CALCOCO2"
"ENSG00000171421" 380.878927069646 -242.640045833162 2.07094850160947 0.0388724736684807 0.490248154909548 -4.59416927104058 5 "MRPL36"
"ENSG00000225573" 304.418878117351 -442.777216028836 2.06998875759151 0.0389626522727678 0.491046241956522 -4.59417041240047 7 "RPL35P5"
"ENSG00000069696" 445.697286515221 -276.235257843484 2.06972067533208 0.0389878734000832 0.491046241956522 -4.59417073112158 11 "DRD4"
"ENSG00000177181" -1235.16078764653 -21.8290940616135 -2.06969798878458 0.0389900083842766 0.491046241956522 -4.59417075809161 1 "RIMKLA"
"ENSG00000207607" 300.317850107473 -337.250014540138 2.06933550396814 0.0390241345946685 0.491065535086352 -4.59417118897927 1 "MIR200A"
"ENSG00000088826" 703.06605006648 226.750613363848 2.06921443257292 0.0390355385543346 0.491065535086352 -4.59417133288125 20 "SMOX"
"ENSG00000156709" -352.230830919831 546.542417028291 -2.06910556234356 0.0390457956856124 0.491065535086352 -4.59417146227436 23 "AIFM1"
"ENSG00000165119" -223.946550086454 450.141137024173 -2.06856740959199 0.0390965310953874 0.4914759763116 -4.59417210177621 9 "HNRNPK"
"ENSG00000107290" -176.498801167482 751.250862128495 -2.06829272693627 0.0391224489827851 0.491510647956007 -4.59417242812727 9 "SETX"
"ENSG00000267583" 472.30281728044 -208.406634071671 2.0681545506303 0.0391354922432471 0.491510647956007 -4.59417259227901 18 "RP11-322E11.5"
"ENSG00000067955" -207.090637316974 556.479286664004 -2.06792685291429 0.0391569940282412 0.491531213684603 -4.59417286275799 16 "CBFB"
"ENSG00000136051" -208.765712952403 866.179964041522 -2.06735243044576 0.0392112821885991 0.491531213684603 -4.5941735449786 12 "WASHC4"
"ENSG00000124766" -282.973056199005 210.576823566699 -2.06682646341548 0.0392610470764455 0.491531213684603 -4.59417416948983 6 "SOX4"
"ENSG00000203685" -426.776239819178 -217.685187854512 -2.0668036404547 0.0392632077104345 0.491531213684603 -4.59417419658534 1 "STUM"
"ENSG00000273340" 572.459825256504 -247.913090622514 2.06680347484967 0.0392632233885186 0.491531213684603 -4.59417419678197 6 "MICE"
"ENSG00000170581" -254.040102990838 451.586595896617 -2.06676441506836 0.0392669213873443 0.491531213684603 -4.59417424315331 12 "STAT2"
"ENSG00000140832" -656.897072538877 23.6275752459817 -2.06654044926021 0.0392881311577216 0.491531213684603 -4.5941745090266 16 "MARVELD3"
"ENSG00000140961" 538.199308657132 11.7574880722039 2.06648155259019 0.0392937103470693 0.491531213684603 -4.59417457893913 16 "OSGIN1"
"ENSG00000173141" 337.683129197654 -405.013132861897 2.06641463391369 0.039300050267347 0.491531213684603 -4.59417465837174 13 "MRPL57"
"ENSG00000169239" -222.307763073337 516.583708637523 -2.06600479070666 0.0393388980959726 0.491790561694265 -4.59417514480227 23 "CA5B"
"ENSG00000074590" -209.393765328477 322.652641426779 -2.06548466185159 0.0393882466556929 0.491834176366424 -4.59417576199322 12 "NUAK1"
"ENSG00000103018" -310.221341943571 308.044553583604 -2.06452736817698 0.0394792101447895 0.491834176366424 -4.59417689753645 16 "CYB5B"
"ENSG00000246731" 549.829239096771 -201.05515110419 2.06435239961677 0.0394958552396249 0.491834176366424 -4.59417710502949 17 "MGC16275"
"ENSG00000145979" -330.192870204658 114.124324440549 -2.06434564701698 0.039496497747128 0.491834176366424 -4.59417711303695 6 "TBC1D7"
"ENSG00000182923" -208.582682945962 811.651035317485 -2.06424445485645 0.039506127211667 0.491834176366424 -4.59417723303132 3 "CEP63"
"ENSG00000149179" 395.180341049824 347.448973708319 2.06379123996902 0.0395492797505393 0.491834176366424 -4.59417777038684 11 "C11orf49"
"ENSG00000185453" 462.212099149765 50.5276068229678 2.06366878252251 0.0395609463345618 0.491834176366424 -4.59417791555932 19 "C19orf68"
"ENSG00000203616" -207.939765400322 226.723782822101 -2.06364566939562 0.0395631486627213 0.491834176366424 -4.59417794295885 21 "RHOT1P2"
"ENSG00000138496" -268.40262443794 326.198713175132 -2.06349369011379 0.039577632567949 0.491834176366424 -4.59417812311572 3 "PARP9"
"ENSG00000224411" -212.784412862603 322.680177096372 -2.0634703979361 0.0395798527542218 0.491834176366424 -4.59417815072526 11 "HSP90AA2P"
"ENSG00000001084" 339.085809946318 610.397022998095 2.06337126007477 0.0395893036586298 0.491834176366424 -4.59417826823548 6 "GCLC"
"ENSG00000188419" -182.730428900161 350.287718675813 -2.06336294620157 0.0395900963151875 0.491834176366424 -4.59417827808988 23 "CHM"
"ENSG00000280347" -299.847705635991 208.092040341456 -2.06275197083168 0.0396483845710142 0.491834176366424 -4.59417900216888 7 "AC000123.2"
"ENSG00000148773" -228.835813298688 299.368661632619 -2.06259037137272 0.0396638136887122 0.491834176366424 -4.59417919364895 10 "MKI67"
"ENSG00000166167" -182.705221352875 395.965014771992 -2.06231757254589 0.0396898714440548 0.491834176366424 -4.59417951685682 10 "BTRC"
"ENSG00000119185" 294.432981403813 362.264114207024 2.06208361133681 0.0397122310346655 0.491834176366424 -4.59417979401758 2 "ITGB1BP1"
"ENSG00000284005" 550.118622141626 -80.835916556113 2.06179831202297 0.0397395114979339 0.491834176366424 -4.59418013195459 1 "MIR6084"
"ENSG00000151689" 273.321346433342 468.276036295248 2.06167066863203 0.0397517219865535 0.491834176366424 -4.59418028313355 2 "INPP1"
"ENSG00000145041" -191.635113259532 363.475661018075 -2.0615469712951 0.0397635580384728 0.491834176366424 -4.5941804296302 3 "DCAF1"
"ENSG00000272324" 480.918574161538 326.885159936251 2.06137233558123 0.0397802732652248 0.491834176366424 -4.59418063643953 5 "CTD-2154B17.4"
"ENSG00000096717" -192.943508812742 525.163127042233 -2.06131955104365 0.0397853267047935 0.491834176366424 -4.5941806989454 10 "SIRT1"
"ENSG00000183308" -228.960154563833 257.493220980114 -2.06121719362752 0.0397951276659563 0.491834176366424 -4.59418082014949 2 "AC005037.3"
"ENSG00000110002" -351.808050840012 259.753237626684 -2.06119649538579 0.0397971098206012 0.491834176366424 -4.59418084465812 11 "VWA5A"
"ENSG00000231851" 677.758226281448 -129.439839890768 2.06069087206363 0.0398455566371466 0.491834176366424 -4.5941814432889 2 "UTAT33"
"ENSG00000139697" -177.220135411664 381.62491940524 -2.06045273777487 0.0398683910980861 0.491834176366424 -4.59418172517791 12 "SBNO1"
"ENSG00000273596" 855.475068658488 -52.1429102812942 2.06030842652707 0.0398822343790175 0.491834176366424 -4.59418189598954 7 "ST7-OT4_1"
"ENSG00000163156" 714.618069709399 -80.2589687893629 2.06026998846953 0.0398859222992661 0.491834176366424 -4.59418194148419 1 "SCNM1"
"ENSG00000186676" 459.336779800744 61.7345261615184 2.05996378514399 0.0399153111899173 0.491834176366424 -4.59418230387185 7 "EEF1GP1"
"ENSG00000136010" -473.639927885704 321.89040282653 -2.05984709086835 0.0399265161626104 0.491834176366424 -4.59418244196431 12 "ALDH1L2"
"ENSG00000153827" -169.28181439274 876.537487476861 -2.05958283897102 0.0399518994969238 0.491834176366424 -4.59418275464405 2 "TRIP12"
"ENSG00000106686" -356.377751427644 -1.7328710943273 -2.05946694660915 0.0399630361398883 0.491834176366424 -4.59418289176303 9 "SPATA6L"
"ENSG00000132932" -456.677347190717 610.197844385433 -2.05941734860577 0.0399678030527451 0.491834176366424 -4.5941829504431 13 "ATP8A2"
"ENSG00000148444" 596.886370792274 98.7034802675015 2.05921971068213 0.0399868030334145 0.491834176366424 -4.59418318425737 10 "COMMD3"
"ENSG00000259066" -229.013610519592 181.791472750464 -2.05915131981496 0.0399933795994244 0.491834176366424 -4.59418326516176 14 "RP11-371E8.4"
"ENSG00000176454" 560.584719826597 90.9705595596606 2.05908552315859 0.0399997075709322 0.491834176366424 -4.59418334299475 15 "LPCAT4"
"ENSG00000178896" 292.91547955431 -304.084186197896 2.05905185087272 0.0400029463213482 0.491834176366424 -4.59418338282587 8 "EXOSC4"
"ENSG00000126934" 550.72372083516 117.491328742537 2.05864629690874 0.0400419718384453 0.491834176366424 -4.5941838625082 19 "MAP2K2"
"ENSG00000120800" -206.680203313717 406.016495955618 -2.05853919356951 0.0400522835495625 0.491834176366424 -4.59418398917299 12 "UTP20"
"ENSG00000077097" -170.147756997117 674.418079987444 -2.05848365652898 0.0400576314424148 0.491834176366424 -4.59418405485085 3 "TOP2B"
"ENSG00000267395" 418.170611655462 -136.784095892853 2.05838716564658 0.0400669243959242 0.491834176366424 -4.59418416895644 19 "AC074212.6"
"ENSG00000124571" -207.790158243129 585.399172844899 -2.05779214626456 0.0401242707374769 0.492030807359479 -4.59418487248436 6 "XPO5"
"ENSG00000228501" 757.023719629701 -194.92535199628 2.05759597199308 0.0401431927767481 0.492030807359479 -4.59418510439019 13 "RPL15P18"
"ENSG00000030304" -311.289426819539 370.444690831514 -2.05755269949096 0.0401473676587259 0.492030807359479 -4.59418515554154 9 "MUSK"
"ENSG00000260999" -201.016418164265 262.453535793832 -2.05741501759868 0.0401606535090407 0.492030807359479 -4.59418531828492 16 "RP11-521L9.1"
"ENSG00000211714" 705.365240691599 -93.4612672864115 2.0570730571829 0.0401936677477843 0.492030807359479 -4.59418572244514 7 "TRBV7-3"
"ENSG00000266933" 374.883024452848 -383.888746947805 2.05692010444672 0.0402084418930864 0.492030807359479 -4.59418590319771 19 "AC005775.2"
"ENSG00000050820" 577.206990542523 394.738453697929 2.05690617552901 0.0402097875568329 0.492030807359479 -4.5941859196576 16 "BCAR1"
"ENSG00000205038" 369.769587531945 348.419618079406 2.05640527664757 0.0402582045403183 0.49240136391138 -4.59418651150224 8 "PKHD1L1"
"ENSG00000243335" -257.281560801689 118.118223349776 -2.05608499965811 0.0402891885601329 0.492414046074818 -4.59418688985727 7 "KCTD7"
"ENSG00000230189" -282.408440859792 61.8383632187494 -2.05590772116803 0.0403063474347652 0.492414046074818 -4.59418709925842 7 "GS1-124K5.2"
"ENSG00000172379" -312.325223099867 557.756780197136 -2.05520791801909 0.0403741424438351 0.492414046074818 -4.59418792569459 15 "ARNT2"
"ENSG00000135018" -175.968195221885 603.430628681515 -2.0550559019389 0.0403888821592034 0.492414046074818 -4.59418810518283 9 "UBQLN1"
"ENSG00000132953" -152.978470208054 233.629959230063 -2.05501445689261 0.0403929015291434 0.492414046074818 -4.59418815411556 13 "XPO4"
"ENSG00000177239" 532.525998590249 178.683309777831 2.05497406505664 0.0403968190853154 0.492414046074818 -4.59418820180384 9 "MAN1B1"
"ENSG00000162244" 385.333429359554 -373.601097822407 2.05475498926679 0.0404180726153265 0.492414046074818 -4.59418846043821 3 "RPL29"
"ENSG00000186635" 461.699124448192 523.51577068935 2.05471951884546 0.0404215146551231 0.492414046074818 -4.59418850231104 11 "ARAP1"
"ENSG00000267655" -573.264935830746 139.533782821286 -2.05470983350467 0.0404224545612186 0.492414046074818 -4.59418851374443 18 "CTD-2286N8.2"
"ENSG00000091009" -169.825384626935 449.392960147812 -2.05433081085409 0.0404592511073529 0.492623687904898 -4.59418896113486 5 "RBM27"
"ENSG00000165675" -197.763433756068 414.130494886614 -2.05397604186952 0.0404937188466449 0.492623687904898 -4.5941893798244 23 "ENOX2"
"ENSG00000235558" -305.787954139134 165.641145443126 -2.05397220577419 0.0404940916806147 0.492623687904898 -4.59418938435131 5 "RP11-1198D22.1"
"ENSG00000203326" -231.147831473233 339.762306661198 -2.05365761597341 0.0405246769172142 0.492774989849134 -4.59418975556325 19 "ZNF525"
"ENSG00000225951" -203.347559333075 202.895026297946 -2.05266678388247 0.0406211365786462 0.493546965060469 -4.59419092437318 9 "ODF2-AS1"
"ENSG00000178982" 786.331992480947 -65.4805037780697 2.0523637089613 0.040650680541638 0.493546965060469 -4.5941912817789 19 "EIF3K"
"ENSG00000260799" 454.889368127832 -232.9008188062 2.05166358331812 0.0407189991481367 0.493546965060469 -4.59419210721773 15 "KRT8P50"
"ENSG00000124160" -329.380953954859 165.383081660938 -2.05143838652035 0.0407409946999217 0.493546965060469 -4.59419237266385 20 "NCOA5"
"ENSG00000160256" 416.864238781224 -206.28313081728 2.05130702843847 0.0407538294458926 0.493546965060469 -4.59419252748649 21 "FAM207A"
"ENSG00000187796" 365.605273075403 -261.130841247955 2.05050731762606 0.0408320418366107 0.493546965060469 -4.59419346984327 9 "CARD9"
"ENSG00000018236" -406.163464546981 688.3226761517 -2.05048163347477 0.0408345558813815 0.493546965060469 -4.59419350010289 12 "CNTN1"
"ENSG00000165494" -205.225248379636 343.700736129693 -2.05029709113167 0.0408526233301806 0.493546965060469 -4.59419371750932 11 "PCF11"
"ENSG00000110719" 452.893769274108 -41.3541468208398 2.05028096675449 0.040854202295267 0.493546965060469 -4.59419373650432 11 "TCIRG1"
"ENSG00000115364" -197.679770402451 247.810190619708 -2.04987061365029 0.0408944032139304 0.493546965060469 -4.5941942198634 2 "MRPL19"
"ENSG00000269800" -170.619432989251 214.923130564566 -2.04986299945634 0.0408951494686017 0.493546965060469 -4.5941942288313 19 "PLEKHA3P1"
"ENSG00000220744" 539.880683508355 -83.8439426986504 2.04984030130097 0.0408973741462932 0.493546965060469 -4.59419425556488 6 "RPL5P18"
"ENSG00000164620" 395.286584208532 -230.7749189833 2.04977468431117 0.0409038059369619 0.493546965060469 -4.59419433284604 5 "RELL2"
"ENSG00000140563" -300.661349310175 481.796668944768 -2.04972262705859 0.0409089092109851 0.493546965060469 -4.59419439415536 15 "MCTP2"
"ENSG00000228427" 325.629099473716 -342.062657425191 2.04963410229108 0.0409175887091818 0.493546965060469 -4.59419449840997 23 "RP5-1091N2.9"
"ENSG00000196653" -713.009018410588 111.962508065666 -2.04959888193918 0.040921042358533 0.493546965060469 -4.59419453988742 3 "ZNF502"
"ENSG00000172943" -211.168263951135 931.005602842825 -2.0495402296439 0.0409267942552503 0.493546965060469 -4.59419460895805 23 "PHF8"
"ENSG00000171940" -229.994332244734 595.510386266323 -2.04930524850747 0.040949845210376 0.493546965060469 -4.59419488565948 20 "ZNF217"
"ENSG00000232742" -191.458283411499 200.410763788322 -2.04923632022794 0.0409566089635612 0.493546965060469 -4.59419496681998 2 "RHOQP2"
"ENSG00000181817" 598.196062331263 -268.771957201771 2.04901333739143 0.0409784961948286 0.493546965060469 -4.59419522935588 1 "LSM10"
"ENSG00000111913" -290.851503767689 464.736621845114 -2.0486802202162 0.0410112123521365 0.493546965060469 -4.59419562151049 6 "FAM65B"
"ENSG00000240225" -441.04424616489 206.851262270446 -2.04860924477684 0.0410181858711067 0.493546965060469 -4.59419570505677 19 "ZNF542P"
"ENSG00000170759" -164.308855356619 442.165386559845 -2.04855150975229 0.0410238592285701 0.493546965060469 -4.59419577301549 10 "KIF5B"
"ENSG00000106571" -269.267551713185 486.890807570298 -2.04854601932523 0.0410243987825094 0.493546965060469 -4.59419577947808 7 "GLI3"
"ENSG00000213347" 412.684343848902 -180.95059201072 2.04815806215067 0.0410625392882687 0.493578230999546 -4.5941962360852 5 "MXD3"
"ENSG00000089737" -219.525407290677 523.147203852573 -2.0481158883769 0.0410666872545865 0.493578230999546 -4.59419628571666 14 "DDX24"
"ENSG00000158125" -528.487013035233 374.152466829815 -2.0479154178109 0.0410864092389054 0.493578230999546 -4.59419652162351 2 "XDH"
"ENSG00000175105" -184.744262224017 453.952406806614 -2.0477802809989 0.041099708330202 0.493578230999546 -4.59419668063528 3 "ZNF654"
"ENSG00000261069" -665.206773947339 -62.0870797171404 -2.04750195721685 0.0411271102703098 0.493676821130435 -4.59419700809918 15 "RP11-701H24.4"
"ENSG00000135148" -292.780677481639 245.617678881665 -2.04732763887825 0.0411442804190393 0.493676821130435 -4.59419721317285 12 "TRAFD1"
"ENSG00000172466" -201.373955111499 604.882385414972 -2.04688896096405 0.0411875166230397 0.493977313986483 -4.59419772917273 18 "ZNF24"
"ENSG00000175048" 316.035189056711 499.634027545927 2.04640099681496 0.0412356558360535 0.494336319168371 -4.59419830302047 6 "ZDHHC14"
"ENSG00000254829" -1464.97094725787 -26.3285263286247 -2.04621094499328 0.0412544179818001 0.494342988287651 -4.59419852648638 11 "RP11-7I15.3"
"ENSG00000217325" 701.477823871946 -249.551243172817 2.04593453792752 0.0412817181655204 0.494402947194509 -4.59419885145427 6 "PRELID1P1"
"ENSG00000078401" 486.867649948729 119.617752535555 2.04570551592221 0.0413043498447799 0.494402947194509 -4.59419912068008 6 "EDN1"
"ENSG00000158234" -263.334107968166 437.218902256928 -2.04560742942186 0.0413140458580761 0.494402947194509 -4.59419923597635 3 "FAIM"
"ENSG00000108510" -176.05128515267 702.377423681682 -2.04415855178263 0.0414574951899512 0.495489899932031 -4.5942009384436 17 "MED13"
"ENSG00000237176" -385.686555701964 161.955048605945 -2.04406190491513 0.0414670789588336 0.495489899932031 -4.59420105196459 12 "RP11-813P10.2"
"ENSG00000241114" 333.91089973986 251.916532126617 2.04404592855862 0.0414686633994582 0.495489899932031 -4.59420107072986 2 "AC008280.3"
"ENSG00000148110" -188.93879772388 377.390350508934 -2.04395312895352 0.0414778677326817 0.495489899932031 -4.59420117972611 9 "MFSD14B"
"ENSG00000148824" 503.265501815332 -66.9893262556756 2.04320678828783 0.0415519566800752 0.496096824062375 -4.59420205615455 10 "MTG1"
"ENSG00000269886" 416.111488166031 -97.4516348844362 2.04299130605599 0.0415733684147137 0.496096824062375 -4.59420230913789 3 "RP11-266J6.2"
"ENSG00000182196" 352.095336459727 -292.261838282831 2.04288952686214 0.0415834851237788 0.496096824062375 -4.5942024286211 12 "ARL6IP4"
"ENSG00000138080" 507.971053267399 7.46705295873141 2.04240684754485 0.0416314912424829 0.496328446267689 -4.59420299518185 2 "EMILIN1"
"ENSG00000059758" -189.77801356674 839.743239561601 -2.04222606961183 0.0416494830885997 0.496328446267689 -4.5942032073426 12 "CDK17"
"ENSG00000160410" 658.486648529467 293.63127278631 2.04188796538398 0.0416831504888286 0.496328446267689 -4.59420360409248 19 "SHKBP1"
"ENSG00000249437" -225.950154440042 501.385829353269 -2.04120271645325 0.0417514563955675 0.496328446267689 -4.59420440800599 5 "NAIP"
"ENSG00000275307" -148.503617404898 241.9762673845 -2.04098777652657 0.0417729012697135 0.496328446267689 -4.59420466011331 22 "TUG1_4"
"ENSG00000259925" -580.353256249923 -248.317172990861 -2.04096998087412 0.0417746771873687 0.496328446267689 -4.59420468098499 16 "CTA-363E6.2"
"ENSG00000146054" 497.523631110747 26.6281615738007 2.04072004992814 0.0417996258262486 0.496328446267689 -4.59420497409921 5 "TRIM7"
"ENSG00000138709" -221.353272814803 504.401869253617 -2.04059771845271 0.0418118418247977 0.496328446267689 -4.59420511755457 4 "LARP1B"
"ENSG00000071889" 391.349635031343 -161.96989682677 2.04047024611378 0.0418245744136077 0.496328446267689 -4.59420526702963 23 "FAM3A"
"ENSG00000107968" -565.070706611483 220.286423332336 -2.04036680459287 0.0418349091007344 0.496328446267689 -4.59420538831933 10 "MAP3K8"
"ENSG00000104969" 609.30271123366 171.774989626096 2.04020793850346 0.0418507853948279 0.496328446267689 -4.59420557458515 19 "SGTA"
"ENSG00000221994" -369.844035924386 312.931555475989 -2.04019909954281 0.0418516688671847 0.496328446267689 -4.5942055849482 23 "ZNF630"
"ENSG00000082213" -205.561334182786 311.984700250644 -2.04014722193967 0.0418568544598397 0.496328446267689 -4.59420564576987 5 "C5orf22"
"ENSG00000161036" 489.1976496316 -56.0092287795585 2.0401277061907 0.0418588053604761 0.496328446267689 -4.59420566864988 7 "LRWD1"
"ENSG00000273253" 354.204418510531 -345.121690909387 2.03925505172371 0.0419461195894223 0.496663454760837 -4.59420669152273 22 "RP3-402G11.26"
"ENSG00000282804" -328.678231473648 144.877659898927 -2.03912246474387 0.0419593992187528 0.496663454760837 -4.59420684689615 6 "RP3-369A17.6"
"ENSG00000228938" 428.147846067074 -352.728812122612 2.03902760191619 0.0419689026672812 0.496663454760837 -4.59420695805607 10 "SNRPD2P1"
"ENSG00000135052" -308.36066067687 496.728320477186 -2.03898090429773 0.0419735815502452 0.496663454760837 -4.59420701277441 9 "GOLM1"
"ENSG00000269765" -220.105745290897 243.402226154146 -2.03888913816691 0.0419827773773066 0.496663454760837 -4.5942071202985 19 "CTB-187L3.1"
"ENSG00000273219" -439.266468246808 -251.176466346063 -2.03872801986821 0.0419989270791048 0.496663454760837 -4.59420730907261 7 "RP11-644N4.1"
"ENSG00000234213" -440.73482118156 -0.0541119539045989 -2.03856674270715 0.0420150979849608 0.496663454760837 -4.59420749801837 13 "FHP1"
"ENSG00000160446" 349.931393243059 -345.568698408186 2.03825963885185 0.0420459052252938 0.496766400187092 -4.59420785776876 9 "ZDHHC12"
"ENSG00000105193" 462.280038094071 -251.691783535086 2.03811524485086 0.0420603967896779 0.496766400187092 -4.59420802689794 19 "RPS16"
"ENSG00000198908" -217.276010513102 342.736937895119 -2.037826496842 0.0420893886193175 0.496892682252316 -4.5942083650748 23 "BHLHB9"
"ENSG00000272498" -351.050436461594 62.1562928116461 -2.03727444685648 0.0421448645733139 0.497079542496706 -4.59420901149745 3 "RP11-415F23.3"
"ENSG00000196183" 419.439308706546 -320.672217242144 2.03656950002277 0.0422157954572135 0.497079542496706 -4.59420983670829 14 "RPS2P4"
"ENSG00000062485" -266.888890773788 670.364200631487 -2.03647856802853 0.0422249522946787 0.497079542496706 -4.59420994313318 12 "CS"
"ENSG00000162521" -215.365322564322 325.817403006565 -2.03646893425086 0.042225922513298 0.497079542496706 -4.59420995440804 1 "RBBP4"
"ENSG00000258732" -286.763061643613 194.742010257761 -2.03634535037643 0.0422383703343936 0.497079542496706 -4.59421009904002 15 "RP11-603B24.1"
"ENSG00000272755" 795.740576231074 -25.5968914086537 2.03627305980808 0.0422456531488692 0.497079542496706 -4.59421018363872 1 "RP11-326G21.1"
"ENSG00000252916" 717.114341882343 -185.689964540971 2.03620505371894 0.0422525053019799 0.497079542496706 -4.59421026322085 2 "RNU6-762P"
"ENSG00000170381" -485.788333086186 489.248513349025 -2.03600839972762 0.0422723250587149 0.497079542496706 -4.59421049333489 7 "SEMA3E"
"ENSG00000214593" 882.212154572749 -310.010562404584 2.03596015064498 0.0422771890436263 0.497079542496706 -4.59421054979009 9 "RP11-65N13.6"
"ENSG00000144199" 483.875832571021 -183.286661186297 2.03585012185038 0.0422882828110114 0.497079542496706 -4.59421067852769 2 "FAHD2B"
"ENSG00000124614" 360.89601108233 -386.922013187937 2.03518629868194 0.0423552658877957 0.497276927053893 -4.59421145508107 6 "RPS10"
"ENSG00000071539" 395.035108153179 -34.6548750231635 2.03505179098229 0.042368849349343 0.497276927053893 -4.59421161240097 5 "TRIP13"
"ENSG00000004487" -224.231408963522 639.901398199779 -2.03504004363085 0.0423700358486936 0.497276927053893 -4.5942116261402 1 "KDM1A"
"ENSG00000267199" -321.121462234445 258.903928483351 -2.03495792691743 0.0423783305418447 0.497276927053893 -4.59421172217824 18 "RP11-861E21.2"
"ENSG00000196890" -407.371037211103 -293.854524456197 -2.03465447253208 0.0424089947326063 0.497421785734108 -4.59421207704506 1 "HIST3H2BB"
"ENSG00000267138" 395.171816733815 -54.1329910989603 2.03409992859206 0.0424650802577364 0.49747036614607 -4.59421272540971 19 "AC005954.3"
"ENSG00000229512" 404.01792640286 -195.079593857144 2.03409203773047 0.0424658787783711 0.49747036614607 -4.59421273463435 11 "AC068580.5"
"ENSG00000255886" -246.64882867015 218.703343325707 -2.03407009246006 0.0424680996105988 0.49747036614607 -4.59421276028884 12 "RP11-196H14.2"
"ENSG00000223697" -193.862555183025 532.637113980905 -2.0337429465145 0.0425012180295353 0.497628011218303 -4.59421314269748 8 "AF230666.2"
"ENSG00000139722" 446.177635260496 258.811473607668 2.0333418772389 0.0425418499225321 0.497628011218303 -4.59421361143563 12 "VPS37B"
"ENSG00000123136" 435.703766706604 -94.4719426252863 2.03313674669745 0.0425626442076391 0.497628011218303 -4.59421385114145 19 "DDX39A"
"ENSG00000254772" 566.214338087593 -209.236780359034 2.03302324160524 0.0425741540352706 0.497628011218303 -4.59421398376814 11 "EEF1G"
"ENSG00000257341" 365.841405261304 -324.919982896446 2.03285132801747 0.0425915917232695 0.497628011218303 -4.59421418462934 14 "AL928654.7"
"ENSG00000261737" 483.414655022258 -35.6255158678615 2.03283286717282 0.042593464619798 0.497628011218303 -4.59421420619773 1 "RP4-612B15.3"
"ENSG00000185246" -297.009364956259 386.389618281355 -2.03267143595368 0.042609845176686 0.497628011218303 -4.59421439479488 14 "PRPF39"
"ENSG00000224282" 363.218455104041 -410.004554146941 2.03227407387748 0.042650188593395 0.49771701914761 -4.59421485896405 5 "CTD-2290C23.1"
"ENSG00000135441" 323.651928748249 -324.458820188545 2.0322353021553 0.0426541267468231 0.49771701914761 -4.59421490424964 12 "BLOC1S1"
"ENSG00000273837" -707.738262378952 -50.0012868889198 -2.03165473756746 0.0427131332267886 0.49810365417616 -4.59421558225217 19 "LLNLR-470E3.1"
"ENSG00000163933" -306.92672847053 197.398949125415 -2.03113233870582 0.0427662871080656 0.49810365417616 -4.59421619216663 3 "RFT1"
"ENSG00000228109" 429.942471732483 -145.40659576133 2.03096259093019 0.0427835709484387 0.49810365417616 -4.59421639031899 3 "MELTF-AS1"
"ENSG00000083838" 438.906011254526 57.4201513469568 2.030511241411 0.042829556496673 0.49810365417616 -4.5942169171166 19 "ZNF446"
"ENSG00000272604" -278.38338827717 170.461163360851 -2.02992107382586 0.0428897486857093 0.49810365417616 -4.59421760576647 7 "RP11-251G23.5"
"ENSG00000256803" -914.108785767112 -136.127262870129 -2.02935931838023 0.0429471096856807 0.49810365417616 -4.59421826108305 12 "RP11-133L14.5"
"ENSG00000229047" -690.638749661881 45.3656943437243 -2.02928644053297 0.0429545560263846 0.49810365417616 -4.59421834608593 21 "AF127577.10"
"ENSG00000119912" -195.269408694737 793.333054335436 -2.02926327134497 0.0429569235823009 0.49810365417616 -4.5942183731093 10 "IDE"
"ENSG00000275652" 698.12234513856 79.1990533215727 2.02924075682136 0.0429592243469721 0.49810365417616 -4.59421839936874 19 "MIR6796"
"ENSG00000173960" -204.96960102907 300.871841576306 -2.02877119393397 0.0430072329095094 0.49810365417616 -4.59421894697238 2 "UBXN2A"
"ENSG00000116191" -236.307249290888 522.887415842819 -2.02861777485194 0.0430229284791702 0.49810365417616 -4.59421912586292 1 "RALGPS2"
"ENSG00000259834" -530.078896990894 -66.3775015977189 -2.02852966172714 0.04303194510505 0.49810365417616 -4.59421922859916 1 "RP11-284N8.3"
"ENSG00000240755" -920.051458047266 -32.1919999430374 -2.02850976170794 0.0430339816979676 0.49810365417616 -4.59421925180117 21 "ERLEC1P1"
"ENSG00000213221" 338.249090760073 -371.429823447622 2.02849895023879 0.0430350881915314 0.49810365417616 -4.59421926440647 9 "DNLZ"
"ENSG00000187151" -304.751232492971 90.3999061859404 -2.028415835684 0.0430435953080386 0.49810365417616 -4.59421936130921 11 "ANGPTL5"
"ENSG00000122085" -264.001189286068 372.348369864751 -2.0281080969896 0.043075106041047 0.49810365417616 -4.5942197200663 2 "MTERF4"
"ENSG00000282206" 513.475974339368 -118.964895057392 2.02806842074001 0.043079170091352 0.49810365417616 -4.59421976631648 3 "RP11-141C7.5"
"ENSG00000232754" -137.803327077551 299.5197746223 -2.02800756015721 0.0430854046910197 0.49810365417616 -4.59421983725921 22 "RP1-85F18.6"
"ENSG00000228477" 451.866303547703 -264.634378302479 2.02793478741767 0.0430928605842067 0.49810365417616 -4.59421992208485 1 "RP3-342P20.2"
"ENSG00000100034" 333.789618813951 404.827127829249 2.02782467672687 0.043104143997126 0.49810365417616 -4.59422005042679 22 "PPM1F"
"ENSG00000260844" -862.662573658517 -27.7650983460725 -2.02762830768173 0.0431242728094053 0.49810365417616 -4.59422027929241 15 "RP11-578F21.9"
"ENSG00000109689" -203.570717028966 579.219799994319 -2.0275305969428 0.0431342916186277 0.49810365417616 -4.59422039316503 4 "STIM2"
"ENSG00000179295" -168.171205749161 612.154712154416 -2.0275158573094 0.0431358031240058 0.49810365417616 -4.59422041034218 12 "PTPN11"
"ENSG00000021776" -169.335635092071 598.279130289182 -2.02750056043084 0.0431373718206833 0.49810365417616 -4.59422042816864 15 "AQR"
"ENSG00000259287" -552.507030514004 31.2474682874266 -2.02723186662087 0.0431649342875588 0.49810365417616 -4.594220741274 15 "RP11-3D4.2"
"ENSG00000126254" 480.198303143197 -192.888122444925 2.0268362720693 0.0432055413299548 0.49810365417616 -4.594221202182 19 "RBM42"
"ENSG00000211689" -847.636598895387 -218.573248407146 -2.02674771097736 0.0432146363948583 0.49810365417616 -4.59422130535278 7 "TRGC1"
"ENSG00000117222" -177.74969440442 321.818805972503 -2.02672189504134 0.0432172879505035 0.49810365417616 -4.59422133542669 1 "RBBP5"
"ENSG00000232499" -252.635426022605 257.023761082811 -2.0265222286894 0.0432378003458956 0.49810365417616 -4.59422156801256 1 "RP11-512F24.1"
"ENSG00000228294" 733.762587444024 -52.2562248654171 2.0264253951859 0.043247751348015 0.49810365417616 -4.59422168080336 14 "BMS1P17"
"ENSG00000242802" 448.400840312647 180.543020188344 2.02633726571853 0.0432568095752374 0.49810365417616 -4.59422178345114 7 "AP5Z1"
"ENSG00000265139" 385.652439771444 -293.294255330135 2.02616733797189 0.043274279829174 0.49810365417616 -4.59422198136044 17 "RP11-227G15.2"
"ENSG00000124216" 379.725450953544 -170.544105084224 2.02569734762704 0.0433226306312447 0.498323122992432 -4.59422252865913 20 "SNAI1"
"ENSG00000175216" -187.321094339126 728.783412465483 -2.02562525119032 0.0433300516843491 0.498323122992432 -4.59422261260377 11 "CKAP5"
"ENSG00000164338" -203.620492121761 367.224635113517 -2.02525501778567 0.0433681776377922 0.498424719587495 -4.59422304363521 5 "UTP15"
"ENSG00000054179" 464.70410119673 -124.569235263164 2.02510084427581 0.0433840625231753 0.498424719587495 -4.59422322310392 9 "ENTPD2"
"ENSG00000236330" 560.891066171679 -74.5093946471433 2.02465828967908 0.0434296874297174 0.498424719587495 -4.59422373819484 2 "RPL5P9"
"ENSG00000159884" 342.788934216128 -244.331567341937 2.02453725959292 0.0434421720328295 0.498424719587495 -4.59422387904321 9 "CCDC107"
"ENSG00000269951" -348.72745368212 -7.36820723616013 -2.02448671162514 0.0434473871019296 0.498424719587495 -4.59422393786581 15 "RP11-797A18.6"
"ENSG00000188931" -288.251955002062 140.421655672633 -2.02401913104224 0.0434956528699292 0.498424719587495 -4.59422448192164 1 "CFAP126"
"ENSG00000241772" -162.428350084979 241.157675527051 -2.02401111102174 0.0434964811285918 0.498424719587495 -4.59422449125227 2 "AC092620.2"
"ENSG00000105325" 577.595632004167 211.7808589158 2.02393055395079 0.0435048013114001 0.498424719587495 -4.59422458497221 19 "FZR1"
"ENSG00000197956" 301.030564534234 -362.736821947623 2.02378655010613 0.0435196778323927 0.498424719587495 -4.59422475249708 1 "S100A6"
"ENSG00000176853" -205.978719763716 356.569694032882 -2.02364960008827 0.0435338296460187 0.498424719587495 -4.59422491180521 8 "FAM91A1"
"ENSG00000175592" 381.550171059052 -200.6579585052 2.02356868802546 0.0435421925754489 0.498424719587495 -4.59422500592187 11 "FOSL1"
"ENSG00000138029" -245.024083366159 368.401485913272 -2.02340457141488 0.0435591595617842 0.498424719587495 -4.59422519681064 2 "HADHB"
"ENSG00000172888" -196.625528771685 296.301337762708 -2.02321916072007 0.0435783347480136 0.498434087368497 -4.59422541244916 3 "ZNF621"
"ENSG00000213145" 363.1945491745 -312.70423941267 2.02264798850484 0.0436374503684233 0.498488604607827 -4.59422607662028 14 "CRIP1"
"ENSG00000131408" 607.341238196356 85.023235851975 2.02248141029102 0.0436547037979891 0.498488604607827 -4.59422627028673 19 "NR1H2"
"ENSG00000173757" -183.487989815418 564.53702854323 -2.02247901302253 0.0436549521385569 0.498488604607827 -4.59422627307371 17 "STAT5B"
"ENSG00000227471" 432.546785617042 -235.519184227169 2.0223096453654 0.0436725004950441 0.498488604607827 -4.59422646996723 7 "AKR1B15"
"ENSG00000230076" 378.66383947033 -392.65809929332 2.02207328928991 0.0436969995777259 0.498488604607827 -4.59422674470951 2 "RPL10P6"
"ENSG00000244295" -776.530322271753 -109.244430865591 -2.02184104505551 0.0437210837929219 0.498488604607827 -4.59422701464185 8 "RPS20P21"
"ENSG00000256007" 454.587221839963 -255.862019653732 2.0218357532368 0.0437216326966336 0.498488604607827 -4.59422702079208 11 "ARAP1-AS1"
"ENSG00000145912" 486.484158204242 -265.446018669762 2.02137275704553 0.0437696804376849 0.498488604607827 -4.59422755883147 5 "NHP2"
"ENSG00000089094" -230.065173939288 598.792674881789 -2.02129322612873 0.0437779383112868 0.498488604607827 -4.59422765124085 12 "KDM2B"
"ENSG00000073150" 444.318996482785 -161.926211384741 2.02124560804644 0.0437828832351843 0.498488604607827 -4.59422770656811 22 "PANX2"
"ENSG00000260075" -158.230708223995 230.019893456795 -2.02108176035692 0.0437999016961393 0.498488604607827 -4.59422789693233 17 "NSFP1"
"ENSG00000184831" -319.923046197494 600.705356877624 -2.02104805456905 0.0438034033290713 0.498488604607827 -4.59422793609106 23 "APOO"
"ENSG00000218426" 395.422075350582 -336.379309268824 2.02027648016918 0.0438836256472829 0.498752838027856 -4.59422883231919 6 "RP11-475C16.1"
"ENSG00000128617" -440.300941994353 145.972103361403 -2.02006818677731 0.0439053036938643 0.498752838027856 -4.59422907420718 7 "OPN1SW"
"ENSG00000019995" -182.331486800564 523.489594185315 -2.01990883134396 0.0439218946654666 0.498752838027856 -4.59422925924795 10 "ZRANB1"
"ENSG00000128578" -749.692765844114 -147.94146586545 -2.01988910784127 0.0439239485075987 0.498752838027856 -4.59422928214953 7 "STRIP2"
"ENSG00000206859" -385.681526283546 -16.846998993576 -2.01979364228824 0.0439338906487483 0.498752838027856 -4.59422939299469 17 "RNU6-767P"
"ENSG00000133475" -463.840924690283 -194.65431349649 -2.01976540640588 0.0439368316047078 0.498752838027856 -4.59422942577845 22 "GGT2"
"ENSG00000130751" 530.037125729133 -13.2171342188155 2.01902486048107 0.0440140239590048 0.498915050619774 -4.59423028544314 19 "NPAS1"
"ENSG00000205189" -250.366257468086 250.585762001937 -2.01891643622853 0.0440253354194391 0.498915050619774 -4.59423041128206 8 "ZBTB10"
"ENSG00000253366" -228.669489156828 186.973335781612 -2.01884897983844 0.0440323741117261 0.498915050619774 -4.59423048956978 5 "RP11-589F5.4"
"ENSG00000226648" -171.417318622905 236.245095587584 -2.01877419507942 0.04404017859152 0.498915050619774 -4.59423057635955 20 "PLCG1-AS1"
"ENSG00000163794" 310.71937563513 -395.416600267804 2.01874723380841 0.0440429925362059 0.498915050619774 -4.59423060764811 2 "UCN"
"ENSG00000121749" -249.296086723315 599.730419988753 -2.01812860387421 0.0441076007026762 0.499438566255115 -4.59423132545677 12 "TBC1D15"
"ENSG00000241015" -334.513608588071 170.740860051143 -2.01754574697983 0.0441685462196093 0.499831393086983 -4.59423200156249 19 "TPM3P9"
"ENSG00000267551" 464.311731573772 0.832384389278742 2.01722899758107 0.0442016965120164 0.499831393086983 -4.59423236890798 19 "AC005264.2"
"ENSG00000169783" -529.05842560544 436.698175261718 -2.01721962314652 0.0442026779404492 0.499831393086983 -4.594232379779 15 "LINGO1"
"ENSG00000123933" 510.405841011301 -51.4133054100441 2.01688907821116 0.0442372951500526 0.499831393086983 -4.5942327630624 4 "MXD4"
"ENSG00000226091" 719.272545452316 -87.2845230934574 2.01678619866358 0.0442480741699168 0.499831393086983 -4.59423288234401 12 "LINC00937"
"ENSG00000125618" -664.785932977836 371.729529169132 -2.01674166563206 0.0442527407277688 0.499831393086983 -4.59423293397512 2 "PAX8"
"ENSG00000105221" 465.410787424373 895.615383956603 2.0158855709143 0.0443425307836132 0.500453361609406 -4.59423392630696 19 "AKT2"
"ENSG00000215326" 434.960501362247 -281.229398295603 2.01585812751163 0.0443454116877696 0.500453361609406 -4.5942339581109 21 "GPX1P2"
"ENSG00000259627" -1062.6260530842 164.864677217424 -2.01556847538019 0.0443758279292852 0.500453361609406 -4.59423429376096 15 "RP11-244F12.2"
"ENSG00000118200" -182.378237156944 533.662817192763 -2.01551418985165 0.0443815303927908 0.500453361609406 -4.594234356662 1 "CAMSAP2"
"ENSG00000099901" 417.868374522311 -26.8548468543366 2.01499519967927 0.0444360794145626 0.500860466726284 -4.59423495793737 22 "RANBP1"
"ENSG00000277872" 514.512980177996 -369.444816969262 2.01467974326926 0.0444692635189274 0.501026519638771 -4.59423532333577 22 "MIR6817"
"ENSG00000229814" 717.747115549387 -89.3385590904094 2.01393699297647 0.0445474791823469 0.501699586162698 -4.59423618345698 9 "RPL35AP21"
"ENSG00000276170" 403.327990777503 -130.673067345916 2.01360791872184 0.0445821696948986 0.501806888558107 -4.59423656443409 17 "AC124789.1"
"ENSG00000169972" 321.702859460159 -252.865728315171 2.01340474799449 0.044603599058263 0.501806888558107 -4.59423679961957 1 "PUSL1"
"ENSG00000261594" 471.148575384049 -117.859896129393 2.01332086578733 0.0446124490472239 0.501806888558107 -4.59423689671284 11 "TPBGL"
"ENSG00000050393" -229.317449288546 256.469919851504 -2.01259030762423 0.0446895893962145 0.502100555133169 -4.59423774216531 6 "MCUR1"
"ENSG00000240376" 427.411072368333 -394.561384223743 2.01256376087094 0.0446923946173501 0.502100555133169 -4.59423777288148 5 "RP11-36C20.1"
"ENSG00000163597" -371.497384104764 144.002048807131 -2.01207676177679 0.0447438827243464 0.502100555133169 -4.59423833629826 17 "SNHG16"
"ENSG00000269148" 325.269131848383 106.864589851938 2.01195614691112 0.0447566425132987 0.502100555133169 -4.59423847581912 19 "AC092301.3"
"ENSG00000236081" 386.082657218398 -360.768551392862 2.01188144047675 0.0447645472149698 0.502100555133169 -4.59423856223143 7 "ELFN1-AS1"
"ENSG00000170144" -235.14257942696 389.177670881617 -2.01151917347822 0.0448028955051358 0.502100555133169 -4.59423898121874 2 "HNRNPA3"
"ENSG00000133067" 582.525866176255 246.3841055401 2.01144085484891 0.0448111896879013 0.502100555133169 -4.59423907179015 1 "LGR6"
"ENSG00000221926" 385.2195786431 403.500460566601 2.01139516223459 0.0448160292756695 0.502100555133169 -4.59423912462975 17 "TRIM16"
"ENSG00000156968" -773.013640162692 217.118317984843 -2.01102784574997 0.0448549501053865 0.502100555133169 -4.59423954935722 16 "MPV17L"
"ENSG00000163607" 266.466271997783 187.630079199718 2.01073497595631 0.0448860030521774 0.502100555133169 -4.59423988794826 3 "GTPBP8"
"ENSG00000147439" 519.096002665964 40.1124900518164 2.01071929345335 0.0448876663787668 0.502100555133169 -4.59423990607767 8 "BIN3"
"ENSG00000203668" -240.004735280503 302.826422053246 -2.01047632951946 0.0449134424199268 0.502100555133169 -4.59424018693349 1 "CHML"
"ENSG00000140598" -196.354372893833 775.152940929517 -2.01039016908348 0.0449225861862381 0.502100555133169 -4.59424028652334 15 "EFL1"
"ENSG00000242352" -181.975667001234 230.654151542987 -2.01036878633916 0.0449248556713607 0.502100555133169 -4.5942403112383 1 "FAM91A3P"
"ENSG00000168234" -401.100099032281 455.690789522629 -2.01022839429578 0.0449397587705233 0.502100555133169 -4.59424047350209 18 "TTC39C"
"ENSG00000204231" 377.238153357315 216.906922993503 2.01020976598696 0.0449417365438892 0.502100555133169 -4.59424049503166 6 "RXRB"
"ENSG00000207294" 472.960350107269 -279.644388748308 2.00990336155952 0.0449742781633477 0.502100555133169 -4.59424084912966 16 "Y_RNA"
"ENSG00000239264" -352.911017668332 378.524458079495 -2.00966184421061 0.0449999425071344 0.502100555133169 -4.59424112820369 6 "TXNDC5"
"ENSG00000243352" -1050.99192823493 -255.731500890367 -2.00961453670614 0.0450049709921101 0.502100555133169 -4.59424118286383 7 "RN7SL8P"
"ENSG00000105928" 308.650416719393 537.014990686933 2.00942387276361 0.0450252421665901 0.502100555133169 -4.59424140314866 7 "DFNA5"
"ENSG00000035687" -200.873201657489 584.667420057682 -2.0094084782507 0.0450268792306289 0.502100555133169 -4.59424142093394 1 "ADSS"
"ENSG00000249816" -594.973556097986 612.803004621123 -2.00886160444698 0.0450850668658562 0.502543029806483 -4.59424205265112 8 "LINC00964"
"ENSG00000179091" 325.288045079238 -287.40160224049 2.0086865191533 0.0451037094582713 0.502544531358408 -4.59424225486446 8 "CYC1"
"ENSG00000265840" 357.197638074151 -377.365730558324 2.00830344369709 0.0451445209967457 0.502792936269334 -4.59424269723471 17 "AC010761.10"
"ENSG00000282840" -515.153511655476 -161.410293507464 -2.00737274772966 0.0452438042458309 0.503204897702308 -4.59424377164935 23 "GS1-590J6.3"
"ENSG00000009335" -193.331410264148 707.732886108913 -2.00733191987176 0.0452481638363339 0.503204897702308 -4.59424381877085 7 "UBE3C"
"ENSG00000204569" -260.126675234701 379.126141673727 -2.00730845509878 0.0452506695608205 0.503204897702308 -4.59424384585231 6 "PPP1R10"
"ENSG00000273154" 424.422726681196 -193.960788841775 2.00726192412532 0.0452556387945728 0.503204897702308 -4.59424389955431 20 "RP4-583P15.15"
"ENSG00000204177" -227.19080566693 171.508397807474 -2.00707611224808 0.0452754870082329 0.503219524655975 -4.59424411399018 10 "BMS1P1"
"ENSG00000279730" -211.600768633101 202.014546532917 -2.00636079944599 0.0453519646255174 0.503236254463291 -4.59424493931614 13 "SETD8P1"
"ENSG00000272650" -321.580162999505 -1.51165776264076 -2.00617785520931 0.0453715416236296 0.503236254463291 -4.59424515035095 4 "RP11-571I18.4"
"ENSG00000187790" -210.555634477089 580.542570868663 -2.00566229236652 0.0454267508241337 0.503236254463291 -4.59424574497683 14 "FANCM"
"ENSG00000213954" 442.224194966548 -300.343552467245 2.00553468899463 0.0454404240329083 0.503236254463291 -4.59424589212568 9 "ATP5HP3"
"ENSG00000226877" -232.690168354738 477.451175413082 -2.00540962896001 0.0454538280884217 0.503236254463291 -4.59424603633283 9 "RP11-575L7.2"
"ENSG00000105968" -268.800530716905 125.114261198716 -2.00537686225753 0.0454573406078127 0.503236254463291 -4.59424607411474 7 "H2AFV"
"ENSG00000165730" -435.236233947623 46.1225519900957 -2.00525009251732 0.0454709322099049 0.503236254463291 -4.59424622028221 10 "STOX1"
"ENSG00000270000" -426.761575492635 23.4422209307653 -2.00509352750325 0.0454877230494742 0.503236254463291 -4.59424640079165 14 "RP3-449M8.9"
"ENSG00000055950" 418.27576696114 -285.492416791429 2.00490941967394 0.0455074744272147 0.503236254463291 -4.59424661303882 10 "MRPL43"
"ENSG00000234515" 293.283549997566 128.14914737909 2.0047865718815 0.0455206577636492 0.503236254463291 -4.59424675465236 6 "PPP1R2P1"
"ENSG00000259706" -257.584068729015 206.892626939955 -2.00463954287248 0.0455364403362735 0.503236254463291 -4.59424692412984 15 "HSP90B2P"
"ENSG00000278266" 605.448774196862 -35.0563105340488 2.00453794728447 0.0455473486393964 0.503236254463291 -4.5942470412301 12 "RP11-575F12.3"
"ENSG00000124215" -658.3815507856 320.934756582316 -2.00448077471284 0.045553488220976 0.503236254463291 -4.59424710712533 20 "CDH26"
"ENSG00000135932" -168.528984771293 567.064374194595 -2.00432266578834 0.0455704706801631 0.503236254463291 -4.59424728934703 2 "CAB39"
"ENSG00000102030" 404.378217993411 -190.41606632387 2.00403828124016 0.045601029855744 0.503236254463291 -4.59424761706734 23 "NAA10"
"ENSG00000038427" -289.445099846682 424.621507119823 -2.0038694579402 0.045619179331052 0.503236254463291 -4.59424781159533 5 "VCAN"
"ENSG00000218073" -783.869771731951 -242.447976517986 -2.00352447945504 0.0456562854852441 0.503236254463291 -4.59424820905022 6 "RP1-13D10.2"
"ENSG00000279375" 579.64121131026 236.820254236924 2.00334802140273 0.0456752753085735 0.503236254463291 -4.59424841232461 5 "CH17-140K24.6"
"ENSG00000164244" -182.338043721769 428.666832631733 -2.00322182669237 0.0456888600530204 0.503236254463291 -4.59424855768641 5 "PRRC1"
"ENSG00000159202" -248.90004143732 470.981758566744 -2.00299681629342 0.0457130906869741 0.503236254463291 -4.59424881685072 17 "UBE2Z"
"ENSG00000204194" 931.302209820853 -155.114214409226 2.00292690029494 0.0457206219231492 0.503236254463291 -4.59424889737336 6 "RPL12P1"
"ENSG00000177103" -501.771444288037 7.55209187326717 -2.00287966309775 0.0457257108296873 0.503236254463291 -4.59424895177515 11 "DSCAML1"
"ENSG00000168061" 354.537685481287 -246.042141813719 2.00272157759847 0.0457427450067879 0.503236254463291 -4.59424913382891 11 "SAC3D1"
"ENSG00000261266" 584.691372670026 -180.834107678217 2.00249659208357 0.045766997103138 0.503236254463291 -4.59424939290185 16 "CTD-2196E14.5"
"ENSG00000151806" -196.868126488583 430.18777378069 -2.0023874754315 0.0457787631392663 0.503236254463291 -4.59424951854052 4 "GUF1"
"ENSG00000238150" 560.383387657098 -395.791123235406 2.00225906042005 0.0457926133891656 0.503236254463291 -4.59424966639118 19 "AC008753.3"
"ENSG00000284029" 363.258607795566 -450.016488460136 2.0019527569688 0.0458256641600465 0.503236254463291 -4.59425001901664 19 "MIR6805"
"ENSG00000121104" -335.834340188045 623.909883296528 -2.00192107808631 0.045829083526233 0.503236254463291 -4.59425005548328 17 "FAM117A"
"ENSG00000142910" 588.138121484531 173.641701638699 2.00184094368848 0.0458377340629936 0.503236254463291 -4.5942501477263 1 "TINAGL1"
"ENSG00000189079" -183.51194265684 601.765434217078 -2.00149742226848 0.0458748329576532 0.503236254463291 -4.59425054311461 12 "ARID2"
"ENSG00000267169" 325.949075945334 93.4260078898066 2.00105956976939 0.045922155990511 0.503236254463291 -4.59425104698142 19 "CTB-55O6.12"
"ENSG00000047410" -174.79073388517 870.360630590458 -2.00105553051279 0.0459225927446774 0.503236254463291 -4.59425105162917 1 "TPR"
"ENSG00000141027" -179.683778998513 1172.38181672993 -2.00100383197253 0.0459281830814342 0.503236254463291 -4.59425111111504 17 "NCOR1"
"ENSG00000204020" -573.255069917128 27.2457410505525 -2.00055713736642 0.0459765096183141 0.503236254463291 -4.59425162503315 10 "LIPN"
"ENSG00000183036" -449.600677576175 -302.081415905909 -2.00055495036781 0.0459767463287046 0.503236254463291 -4.59425162754905 21 "PCP4"
"ENSG00000252473" -318.270732389129 14.0481298127544 -2.00053494660147 0.045978911489573 0.503236254463291 -4.59425165056054 2 "SNORA67"
"ENSG00000215102" -211.494469068122 176.47607803853 -2.00041071175546 0.0459923603073983 0.503236254463291 -4.59425179347036 23 "TERF1P4"
"ENSG00000182827" -173.254512800383 390.847404842227 -2.00012153778344 0.0460236771811297 0.503236254463291 -4.59425212607953 1 "ACBD3"
"ENSG00000123977" 735.395644142845 39.8166122750704 2.00007220026473 0.0460290221189635 0.503236254463291 -4.59425218282318 2 "DAW1"
"ENSG00000101126" -183.72149145204 632.626891008711 -1.99998116203507 0.0460388860440287 0.503236254463291 -4.59425228752355 20 "ADNP"
"ENSG00000106153" 379.029334281695 -307.519302239485 1.99984686345024 0.0460534404565483 0.503236254463291 -4.59425244196811 7 "CHCHD2"
"ENSG00000275559" -736.842928603908 -227.289277638586 -1.99982884727509 0.0460553932287879 0.503236254463291 -4.59425246268608 13 "DLEU2_6"
"ENSG00000144648" -574.167229962283 407.087302415795 -1.99955966983198 0.0460845776872961 0.503352589679465 -4.59425277220948 3 "ACKR2"
"ENSG00000170836" -185.149452873229 429.110079639023 -1.99893664625929 0.0461521863833207 0.503663294712913 -4.59425348846082 17 "PPM1D"
"ENSG00000083807" 439.779327920123 -186.090594359047 1.9986410314356 0.0461842949325168 0.503663294712913 -4.59425382823517 19 "SLC27A5"
"ENSG00000111911" -219.973676455341 293.836909849436 -1.99797759734628 0.0462564232877531 0.503663294712913 -4.59425459059704 6 "HINT3"
"ENSG00000108055" -187.290053299553 725.102782773337 -1.99783657225143 0.0462717677476896 0.503663294712913 -4.59425475261946 10 "SMC3"
"ENSG00000186377" -1122.69268380371 -0.877854133309882 -1.99754447359235 0.046303563679931 0.503663294712913 -4.59425508817364 1 "CYP4X1"
"ENSG00000107897" -197.133260477026 394.431598202273 -1.99744353338486 0.0463145556534462 0.503663294712913 -4.59425520411975 10 "ACBD5"
"ENSG00000184361" 541.61772898778 -4.41118862791458 1.99724068854449 0.0463366512856851 0.503663294712913 -4.59425543710249 17 "SPATA32"
"ENSG00000173273" -193.570798379367 934.513881683146 -1.99709993985997 0.0463519880925789 0.503663294712913 -4.59425559874958 8 "TNKS"
"ENSG00000143452" -569.517532705963 282.208203078304 -1.99703292710253 0.0463592917040469 0.503663294712913 -4.59425567570849 1 "HORMAD1"
"ENSG00000100314" 382.608781988917 -361.459024160817 1.99671193420587 0.0463942896747532 0.503663294712913 -4.59425604430928 22 "CABP7"
"ENSG00000267871" 726.209061701119 -85.3744277037376 1.99666019312339 0.0463999331108398 0.503663294712913 -4.59425610371896 19 "CTC-444N24.6"
"ENSG00000128609" -288.91924708834 294.29191677464 -1.99661233551004 0.0464051534902252 0.503663294712913 -4.59425615866827 7 "NDUFA5"
"ENSG00000106211" 463.308148799685 -220.721455399695 1.99644261716198 0.0464236706170992 0.503663294712913 -4.59425635352565 7 "HSPB1"
"ENSG00000128274" 495.337029235635 -31.3614958214754 1.99623366785488 0.0464464766074738 0.503663294712913 -4.59425659340304 22 "A4GALT"
"ENSG00000028528" -205.400832693672 532.581348303655 -1.9961827087814 0.0464520400233579 0.503663294712913 -4.59425665190119 15 "SNX1"
"ENSG00000125864" 518.920486484684 168.972418578766 1.99601083771876 0.0464708080575642 0.503663294712913 -4.59425684918899 20 "BFSP1"
"ENSG00000170468" -370.646056536645 130.051017906234 -1.99565201347776 0.0465100117041192 0.503663294712913 -4.59425726102398 14 "RIOX1"
"ENSG00000027847" 469.643659417522 -96.6121404208752 1.99560530550707 0.0465151168763003 0.503663294712913 -4.59425731462705 5 "B4GALT7"
"ENSG00000235631" -523.712347975825 -10.4449290187475 -1.9953549099947 0.0465424931242989 0.503663294712913 -4.59425760196564 7 "RNF148"
"ENSG00000243648" 732.637236853848 -224.130943600644 1.99512369666551 0.0465677842232591 0.503663294712913 -4.59425786726092 5 "RP11-215P8.1"
"ENSG00000105176" -239.889590724676 801.832051591599 -1.99511003174295 0.0465692793137367 0.503663294712913 -4.59425788293918 19 "URI1"
"ENSG00000279970" -736.569699625942 -135.019702442194 -1.99498772372371 0.0465826629398535 0.503663294712913 -4.59425802326301 15 "RP11-299G20.5"
"ENSG00000258900" -263.988704820753 88.5694425623087 -1.9949343690642 0.0465885023215851 0.503663294712913 -4.59425808447414 14 "HNRNPCP1"
"ENSG00000166197" -216.130940871299 291.594471339688 -1.99450325824913 0.0466357077635186 0.503663294712913 -4.59425857900776 10 "NOLC1"
"ENSG00000153113" -216.629010194919 1119.1510634876 -1.9944980757837 0.0466362754746554 0.503663294712913 -4.59425858495201 5 "CAST"
"ENSG00000283914" 641.823360698297 -248.526821082302 1.99410439705393 0.0466794179126913 0.503663294712913 -4.59425903645517 17 "RP11-219G17.9"
"ENSG00000250575" 362.507507598847 -313.048223806621 1.99402634458639 0.0466879755216809 0.503663294712913 -4.5942591259619 1 "RP4-669L17.8"
"ENSG00000185479" 526.936467222921 -38.1323086943543 1.99401332198286 0.0466894034382216 0.503663294712913 -4.59425914089523 12 "KRT6B"
"ENSG00000254996" -193.081293379159 291.395954069602 -1.99392797630591 0.0466987624259191 0.503663294712913 -4.59425923876095 5 "ANKHD1-EIF4EBP3"
"ENSG00000245067" 859.827317089608 -25.6788069636181 1.99372911567624 0.046720575581258 0.503663294712913 -4.59425946677831 4 "IGFBP7-AS1"
"ENSG00000140199" -157.356494998359 788.033786261872 -1.99364667953376 0.0467296205779396 0.503663294712913 -4.59425956129474 15 "SLC12A6"
"ENSG00000229299" 371.648000010069 160.924462372274 1.99361858315803 0.0467327036851249 0.503663294712913 -4.59425959350745 20 "RP4-583P15.10"
"ENSG00000164291" -210.855238471705 263.628000575199 -1.99358861347273 0.0467359925459358 0.503663294712913 -4.59425962786752 5 "ARSK"
"ENSG00000121858" -630.682435784885 82.3826186672565 -1.99351844795477 0.0467436932448179 0.503663294712913 -4.59425970830988 3 "TNFSF10"
"ENSG00000247746" -337.531480286972 213.025951166222 -1.99294053896688 0.0468071597748206 0.504019980259016 -4.59426037075841 23 "USP51"
"ENSG00000135503" -305.418328420544 368.987895373829 -1.99245608674847 0.0468604188120492 0.504019980259016 -4.59426092593547 12 "ACVR1B"
"ENSG00000055332" -185.156503417788 631.319341096439 -1.9923521564419 0.0468718512182943 0.504019980259016 -4.59426104502148 2 "EIF2AK2"
"ENSG00000167680" 566.145005928106 368.776371108742 1.99220159640176 0.0468884171024111 0.504019980259016 -4.59426121752632 19 "SEMA6B"
"ENSG00000248161" 661.683911149845 34.4997669234 1.99219786247032 0.0468888280037855 0.504019980259016 -4.59426122180429 4 "RP11-499E18.1"
"ENSG00000056998" -458.764575557409 324.347531775815 -1.99193498223113 0.0469177643610871 0.504019980259016 -4.59426152296968 23 "GYG2"
"ENSG00000156853" -227.340233193164 306.425896795514 -1.99188512662828 0.0469232538810653 0.504019980259016 -4.59426158008181 16 "ZNF689"
"ENSG00000277702" 495.439332488492 -258.629516867897 1.99183948873387 0.0469282794711205 0.504019980259016 -4.59426163236106 1 "CH17-13I23.3"
"ENSG00000266437" 350.374842280722 -378.934260827088 1.99154029196907 0.0469612379098301 0.504019980259016 -4.59426197506928 19 "MIR4746"
"ENSG00000277991" -405.874139575952 520.465605774295 -1.99152234518653 0.046963215483574 0.504019980259016 -4.5942619956244 21 "CH507-338C24.1"
"ENSG00000169018" -179.190452064017 555.34925889295 -1.99122215157686 0.0469963045341847 0.504019980259016 -4.59426233942129 15 "FEM1B"
"ENSG00000113211" 491.625614394107 197.309157849108 1.99100393938227 0.0470203694708955 0.504019980259016 -4.59426258929745 5 "PCDHB6"
"ENSG00000133275" 582.366166282697 141.629996893989 1.99100317150668 0.0470204541723152 0.504019980259016 -4.59426259017666 19 "CSNK1G2"
"ENSG00000267323" 780.475865871581 -35.5503326565985 1.99085620911193 0.0470366674023624 0.504019980259016 -4.59426275844918 19 "SLC25A1P5"
"ENSG00000010072" -180.893140355318 466.428090597919 -1.99060173032121 0.0470647532444917 0.504121990077982 -4.59426304979994 1 "SPRTN"
"ENSG00000102904" 371.873687981183 -166.266745138441 1.99030707016777 0.0470972914239786 0.504271590707923 -4.59426338710892 16 "TSNAXIP1"
"ENSG00000278287" -433.368531731677 27.8400548380195 -1.98953327573464 0.0471828289177726 0.504795117280384 -4.59426427267135 1 "DLEU2_5"
"ENSG00000075945" -217.574984861213 658.514834896035 -1.98952839736634 0.0471833686022765 0.504795117280384 -4.59426427825332 1 "KIFAP3"
"ENSG00000179918" -587.169961873675 12.1393220221322 -1.9889281055424 0.047249817489667 0.505176611733126 -4.59426496502076 16 "SEPHS2"
"ENSG00000266975" 632.395972988503 -46.6745464864584 1.98873804142622 0.0472708729516522 0.505176611733126 -4.59426518242289 19 "FARSA-AS1"
"ENSG00000253607" -221.605406794248 208.557586436754 -1.98870222628354 0.0472748414692252 0.505176611733126 -4.59426522338727 8 "RP11-557C18.3"
"ENSG00000110628" 425.539061456302 49.5241132960101 1.98837557124849 0.0473110496410158 0.505270082936807 -4.5942655969734 11 "SLC22A18"
"ENSG00000250794" 539.587645459519 -105.15314354887 1.98789503685298 0.0473643571282216 0.505270082936807 -4.59426614643903 8 "ALG1L12P"
"ENSG00000143748" -228.133452979857 522.703483263506 -1.98754597947444 0.047403111132156 0.505270082936807 -4.59426654548695 1 "NVL"
"ENSG00000180340" 615.352176617631 -96.5558881253426 1.98744197981516 0.0474146628366609 0.505270082936807 -4.59426666436788 17 "FZD2"
"ENSG00000281087" 421.756470809847 -275.669796654428 1.98738152618904 0.0474213787807274 0.505270082936807 -4.59426673346901 15 "RP11-983G14.3"
"ENSG00000266129" 538.053192927788 31.6711102061148 1.98728516284055 0.0474320856839975 0.505270082936807 -4.59426684361233 17 "SRP68P1"
"ENSG00000213239" 365.480229912946 116.529620636734 1.98725849410864 0.0474350491991086 0.505270082936807 -4.59426687409378 2 "NPM1P32"
"ENSG00000145833" -169.87383460291 730.692749563365 -1.98705009525016 0.0474582125275293 0.505270082936807 -4.59426711227287 5 "DDX46"
"ENSG00000110011" 479.279206337105 -137.194732520203 1.98702338614907 0.0474611819073748 0.505270082936807 -4.59426714279696 11 "DNAJC4"
"ENSG00000173486" 300.06625886731 -314.305739669554 1.98692018348912 0.0474726569182013 0.505270082936807 -4.59426726073683 11 "FKBP2"
"ENSG00000165732" -177.041083247372 368.00148227747 -1.98663218526845 0.0475046915563317 0.505270082936807 -4.5942675898294 10 "DDX21"
"ENSG00000175110" 264.559951036455 466.205320255014 1.9866124474619 0.0475068877007206 0.505270082936807 -4.59426761238187 3 "MRPS22"
"ENSG00000256028" 321.606021759792 -319.701780913866 1.9853937361988 0.0476426546238593 0.506515662099316 -4.59426900446549 12 "RP11-197N18.2"
"ENSG00000227462" 300.377150948648 -398.754080986989 1.9851409781738 0.0476708533059478 0.506617095818553 -4.59426929307694 10 "PSME2P6"
"ENSG00000264575" 412.422570045672 115.805202905779 1.98459527169199 0.0477317824627967 0.506915128703966 -4.59426991606975 18 "LINC00526"
"ENSG00000068878" -187.339922867192 868.220766899646 -1.98439366575888 0.0477543087467404 0.506915128703966 -4.59427014618642 2 "PSME4"
"ENSG00000196155" 498.56790341059 101.489228855332 1.98435313430302 0.0477588385796541 0.506915128703966 -4.59427019244703 16 "PLEKHG4"
"ENSG00000104375" -218.787041343667 899.636968615227 -1.98422132235179 0.0477735725096103 0.506915128703966 -4.59427034288435 8 "STK3"
"ENSG00000222179" -420.394827942699 -15.7715765734077 -1.98314301157936 0.0478942499641834 0.507877708354158 -4.59427157319949 18 "RN7SKP26"
"ENSG00000182195" 553.132262500573 -111.561092880785 1.98296975615248 0.0479136635114297 0.507877708354158 -4.59427177081748 23 "LDOC1"
"ENSG00000167258" -169.494670171292 761.524239042785 -1.98287039246613 0.0479248003636263 0.507877708354158 -4.59427188414579 17 "CDK12"
"ENSG00000198312" -438.102182075758 210.854535785712 -1.98264211478275 0.0479503943819412 0.507877708354158 -4.59427214448489 9 "BMS1P9"
"ENSG00000249230" -307.877049250757 53.2572285408557 -1.98257598311359 0.0479578110787044 0.507877708354158 -4.59427221989931 5 "CDH12P2"
"ENSG00000146587" -172.657265783997 395.545036556878 -1.98232137402517 0.0479863746315375 0.507975490610099 -4.59427251022439 7 "RBAK"
"ENSG00000136381" -165.560082749575 546.686546034109 -1.98214955604059 0.0480056582905033 0.507975490610099 -4.59427270612417 15 "IREB2"
"ENSG00000114019" 305.10105368156 459.594981319861 1.981993593169 0.0480231681359748 0.507975490610099 -4.59427288393241 3 "AMOTL2"
"ENSG00000198643" 406.378072025736 -212.166470535288 1.98171261515724 0.0480547269295724 0.507990612830056 -4.59427320423214 3 "FAM3D"
"ENSG00000197728" 404.584517684856 -66.97799562795 1.9814689160894 0.0480821127908899 0.507990612830056 -4.5942734820002 12 "RPS26"
"ENSG00000197563" -227.697174315588 1033.17137304654 -1.98136660637018 0.0480936138397462 0.507990612830056 -4.59427359860291 18 "PIGN"
"ENSG00000127311" -223.569906932543 389.679835781368 -1.98131486146665 0.0480994315761085 0.507990612830056 -4.59427365757453 12 "HELB"
"ENSG00000271843" -298.278727475076 9.44427395337502 -1.98061003430753 0.0481787351416848 0.508520967370404 -4.59427446068944 3 "RP11-245J9.5"
"ENSG00000243678" 539.127072253675 -149.673970358777 1.98053570673195 0.04818710452046 0.508520967370404 -4.59427454536575 17 "NME2"
"ENSG00000185527" 414.835556031935 -175.263238775996 1.98021687343214 0.0482230194519332 0.508702271631058 -4.59427490855601 17 "PDE6G"
"ENSG00000104689" -301.008057925932 314.404286802338 -1.97983959098843 0.0482655475117711 0.508740051782772 -4.59427533825379 8 "TNFRSF10A"
"ENSG00000244752" 414.819628952764 -256.701839229125 1.97978729594131 0.0482714448108403 0.508740051782772 -4.59427539780784 22 "CRYBB2"
"ENSG00000198346" -251.627578285227 163.991422211682 -1.97967097748842 0.0482845641899503 0.508740051782772 -4.59427553026684 19 "ZNF813"
"ENSG00000066084" -164.161117134583 583.627925356113 -1.97949177098077 0.0483047824952808 0.508740051782772 -4.59427573432562 12 "DIP2B"
"ENSG00000179104" -192.787320608229 432.64364397236 -1.9789684071889 0.048363869898577 0.508740051782772 -4.59427633016679 12 "TMTC2"
"ENSG00000127540" 422.70024635877 -285.625118358179 1.97883631011913 0.0483787931847211 0.508740051782772 -4.59427648053298 19 "UQCR11"
"ENSG00000279152" 549.529183005997 -218.535786037404 1.97866414784243 0.0483982485445826 0.508740051782772 -4.59427667649086 17 "RP11-599B13.10"
"ENSG00000144749" -283.036513741037 571.432470885387 -1.97855945801838 0.0484100823387302 0.508740051782772 -4.59427679564247 3 "LRIG1"
"ENSG00000197937" -228.659996126034 257.601053527762 -1.97850770959877 0.0484159327104009 0.508740051782772 -4.59427685453712 19 "ZNF347"
"ENSG00000135253" 405.110557587388 -55.482701539819 1.97838853162024 0.0484294085363792 0.508740051782772 -4.59427699016734 7 "KCP"
"ENSG00000204183" 727.913523951866 -241.452912184448 1.97813621769752 0.0484579488848875 0.508740051782772 -4.59427727728653 20 "GDF5OS"
"ENSG00000156026" -268.890505472034 572.946231314401 -1.97808587755496 0.04846364477701 0.508740051782772 -4.59427733456656 10 "MCU"
"ENSG00000143702" -239.593439751983 1201.54604424777 -1.97775741221688 0.0485008238568818 0.508740051782772 -4.59427770827935 1 "CEP170"
"ENSG00000233902" 516.395891161786 36.6355719860448 1.97765313907706 0.0485126315843715 0.508740051782772 -4.594277826904 6 "XXbac-BPG181B23.6"
"ENSG00000151461" -175.304130115019 473.230687365324 -1.97765104536981 0.0485128686973058 0.508740051782772 -4.5942778292858 10 "UPF2"
"ENSG00000107201" -230.878231036276 501.639640974429 -1.977465604379 0.0485338738140248 0.508740051782772 -4.59427804023454 9 "DDX58"
"ENSG00000183186" 394.513402643888 -215.25434949629 1.97736640163495 0.0485451137689817 0.508740051782772 -4.59427815307494 19 "C2CD4C"
"ENSG00000117069" -371.539607612894 170.829953614993 -1.97700515453269 0.0485860626304819 0.508913603547936 -4.59427856393714 1 "ST6GALNAC5"
"ENSG00000122386" 467.926918000772 -96.9521268758411 1.97688967054134 0.0485991593562331 0.508913603547936 -4.59427869526681 16 "ZNF205"
"ENSG00000226361" -207.678066831317 167.61948952927 -1.97640213134877 0.0486544826286987 0.509160981650599 -4.59427924961988 13 "TERF1P5"
"ENSG00000134318" -161.411240964593 776.751337740621 -1.97620347374794 0.0486770404069394 0.509160981650599 -4.59427947546408 2 "ROCK2"
"ENSG00000155330" -235.1161156409 239.829279166906 -1.97603299596168 0.048696405359304 0.509160981650599 -4.59427966925454 16 "C16orf87"
"ENSG00000096746" -224.870495899597 654.461999893595 -1.97587409594822 0.048714461007891 0.509160981650599 -4.59427984986932 10 "HNRNPH3"
"ENSG00000274227" -391.084311813293 -22.7002278400501 -1.97582736236665 0.0487197723704617 0.509160981650599 -4.59427990298672 12 "RP1-267L14.6"
"ENSG00000267092" 400.199518344608 -192.66805674805 1.97569083045995 0.0487352922811441 0.509160981650599 -4.59428005816188 19 "CTB-25B13.9"
"ENSG00000205584" 351.886052121225 -262.181876699184 1.97532968178052 0.0487763649935857 0.50930420591678 -4.59428046857477 7 "AC005488.11"
"ENSG00000254400" 604.549723280245 47.9608174193049 1.97498123682132 0.0488160205611776 0.50930420591678 -4.59428086448214 11 "RP11-732A19.8"
"ENSG00000230698" 517.414891256072 5.09082308216989 1.97491088362009 0.0488240305595501 0.50930420591678 -4.59428094441009 3 "CTD-2330K9.2"
"ENSG00000163492" -367.686074126258 276.486154231513 -1.9745791995316 0.0488618090524967 0.50930420591678 -4.59428132119759 2 "CCDC141"
"ENSG00000283375" -342.786513154788 130.710591186383 -1.97453266251538 0.0488671115414293 0.50930420591678 -4.59428137405797 11 "RP11-613D13.10"
"ENSG00000232729" -152.731321547754 476.000179055025 -1.97451975106588 0.0488685827748472 0.50930420591678 -4.59428138872359 7 "AC083884.8"
"ENSG00000166206" 507.14009013189 1080.17980357718 1.97430099868499 0.0488935148329156 0.50930420591678 -4.59428163718176 15 "GABRB3"
"ENSG00000169627" 262.185663831223 -390.140811953948 1.9742490749942 0.0488994343499708 0.50930420591678 -4.5942816961526 16 "BOLA2B"
"ENSG00000212802" 347.409623391863 -362.234096349694 1.97408790074746 0.0489178127290157 0.50930420591678 -4.59428187919209 6 "RPL15P3"
"ENSG00000150045" -735.964170469068 156.73495646328 -1.97383365897302 0.0489468152349923 0.509337605531075 -4.59428216789527 12 "KLRF1"
"ENSG00000213658" 398.688868586852 -77.337957648898 1.97373094114558 0.04895853682599 0.509337605531075 -4.59428228452583 16 "LAT"
"ENSG00000106266" 435.194430669433 274.922727992137 1.97350969734394 0.0489837919732475 0.50940517175396 -4.59428253571632 7 "SNX8"
"ENSG00000066583" -241.643281400283 133.768701338309 -1.97330961704831 0.0490066407333785 0.50944767068661 -4.59428276285522 5 "ISOC1"
"ENSG00000239470" 817.782961771774 -170.867616483023 1.97314492440282 0.0490254550278538 0.509448212924345 -4.59428294980391 11 "RP11-16F15.2"
"ENSG00000270149" -246.754605187225 199.421225634903 -1.97243866720534 0.0491062059814595 0.510092123570991 -4.594283751331 1 "RP11-544M22.13"
"ENSG00000137699" 685.334937029505 517.658687299666 1.97175658036362 0.0491842996272982 0.510649960854359 -4.59428452516322 11 "TRIM29"
"ENSG00000168038" -327.783936210045 710.731160467465 -1.97164118908959 0.0491975213639378 0.510649960854359 -4.59428465604979 3 "ULK4"
"ENSG00000087266" 343.837131302093 464.252062368579 1.97145520090896 0.0492188385157145 0.510676011546502 -4.59428486699769 4 "SH3BP2"
"ENSG00000140988" 377.564748817435 -246.375191750023 1.97115883161732 0.0492528231306903 0.51078148380511 -4.59428520310006 16 "RPS2"
"ENSG00000261359" 375.7624362029 -348.53875427389 1.97103850690726 0.0492666263796112 0.51078148380511 -4.59428533954227 16 "PYCARD-AS1"
"ENSG00000233859" 346.161160601646 118.131881684123 1.9707938570531 0.0492947018331205 0.51087749575371 -4.59428561693804 6 "ADH5P4"
"ENSG00000100077" -302.679230032559 228.752990119842 -1.97062339050695 0.0493142721393524 0.510885322930116 -4.59428581020148 22 "GRK3"
"ENSG00000162066" 431.251694348818 -102.336855703337 1.97022989598913 0.0493594720006287 0.511158559585459 -4.59428625625705 16 "AMDHD2"
"ENSG00000232172" 805.579471264153 -147.86289706034 1.96995297722648 0.049391301953261 0.51129318411624 -4.59428657011348 9 "RP11-57C19.2"
"ENSG00000076555" -249.628818196746 829.228714149598 -1.9696234523012 0.0494292011343303 0.511375936602924 -4.5942869435374 12 "ACACB"
"ENSG00000136451" -169.697178251566 433.628921528861 -1.96955599812421 0.0494369621619223 0.511375936602924 -4.59428701997031 17 "VEZF1"
"ENSG00000228686" -392.259101846299 91.7709771077536 -1.96802001949303 0.0496139638551425 0.511928329735489 -4.59428875971371 1 "RP11-492I21.1"
"ENSG00000278034" -677.626048100112 -126.456276932655 -1.96793199098519 0.04962412413525 0.511928329735489 -4.59428885938032 1 "MIR6731"
"ENSG00000204590" 450.459582044506 306.054038382839 1.96779581343953 0.0496398452418049 0.511928329735489 -4.59428901355315 6 "GNL1"
"ENSG00000236809" -229.210973060752 192.51779280295 -1.96751859409922 0.0496718619575017 0.511928329735489 -4.5942893273739 1 "SNX25P1"
"ENSG00000100225" -230.158447925639 472.659665183366 -1.96709581162746 0.0497207235485657 0.511928329735489 -4.59428980589405 22 "FBXO7"
"ENSG00000104518" 402.74550063811 -36.2146891916994 1.96703743987127 0.049727472833356 0.511928329735489 -4.59428987195343 8 "GSDMD"
"ENSG00000115053" -283.93449471061 553.51437825662 -1.96675540800132 0.0497600938699584 0.511928329735489 -4.59429019110239 2 "NCL"
"ENSG00000178074" -182.197256816275 200.113785308602 -1.96666847941877 0.0497701520371928 0.511928329735489 -4.59429028946237 2 "C2orf69"
"ENSG00000070540" -370.971249324251 521.492778051797 -1.96643098696604 0.0497976400807259 0.511928329735489 -4.59429055816439 17 "WIPI1"
"ENSG00000161618" 560.204893007876 -27.6409548206173 1.96634451742987 0.0498076514780709 0.511928329735489 -4.59429065598929 19 "ALDH16A1"
"ENSG00000116095" -191.741589219726 500.927774479311 -1.96630577394643 0.0498121377273041 0.511928329735489 -4.59429069981931 2 "PLEKHA3"
"ENSG00000166971" -271.583444852233 552.96924518971 -1.96629259998807 0.0498136632654102 0.511928329735489 -4.59429071472266 16 "AKTIP"
"ENSG00000033327" -187.135279669684 439.200836295487 -1.96622057293171 0.0498220046589849 0.511928329735489 -4.59429079620318 11 "GAB2"
"ENSG00000272140" -254.540387356505 61.8720726213448 -1.96606297753262 0.049840259748506 0.511928329735489 -4.5942909744728 10 "RP11-574K11.29"
"ENSG00000198874" -197.370645998491 469.956686176345 -1.96591205414369 0.0498577472575423 0.511928329735489 -4.5942911451821 7 "TYW1"
"ENSG00000154359" -221.000349915311 811.623207241994 -1.96569251815769 0.0498831941278303 0.511928329735489 -4.59429139347638 8 "LONRF1"
"ENSG00000237846" 633.246383880375 -240.415968371065 1.96562163946162 0.0498914121562446 0.511928329735489 -4.59429147363418 9 "RP11-216M21.1"
"ENSG00000267426" 410.321410575142 -123.968308048639 1.96555387460254 0.0498992702155459 0.511928329735489 -4.59429155026786 17 "RP11-552F3.12"
"ENSG00000137055" -211.507456594965 563.092861490582 -1.96548559694982 0.0499071887914112 0.511928329735489 -4.5942916274788 9 "PLAA"
"ENSG00000180376" -212.840886709501 648.50004596497 -1.96541242289179 0.0499156764063986 0.511928329735489 -4.59429171022394 3 "CCDC66"
"ENSG00000274220" 338.497580035913 45.7068201874267 1.96518812442387 0.0499417008275093 0.511928329735489 -4.59429196384178 16 "RP11-77K12.9"
"ENSG00000272899" 347.208392289083 -306.048962700785 1.96507947812611 0.0499543107082869 0.511928329735489 -4.59429208667976 7 "RP11-309L24.4"
"ENSG00000122126" -191.091447845822 689.611600814957 -1.96498719963483 0.04996502298512 0.511928329735489 -4.59429219100679 23 "OCRL"
"ENSG00000159871" 575.874967081349 204.195065810492 1.96488937574128 0.049976381116929 0.511928329735489 -4.59429230159805 19 "LYPD5"
"ENSG00000149633" 456.310004924212 160.62309695118 1.96466149010826 0.050002848871136 0.511928329735489 -4.5942925592052 20 "KIAA1755"
"ENSG00000284489" 380.37925637196 -274.56539087589 1.96451092098475 0.0500203431729959 0.511928329735489 -4.59429272939615 11 "MIR6751"
"ENSG00000133704" -193.577615824966 714.667701188119 -1.96449875367214 0.0500217570915395 0.511928329735489 -4.5942927431485 12 "IPO8"
"ENSG00000101489" -594.069390272952 334.184836714719 -1.96433530319787 0.0500407543268763 0.511928329735489 -4.59429292788401 18 "CELF4"
"ENSG00000055044" -219.060094494253 500.164481451298 -1.96397887884037 0.0500822012309821 0.511928329735489 -4.59429333067139 2 "NOP58"
"ENSG00000168175" -221.579431944892 370.490014842495 -1.96383206668313 0.0500992817140588 0.511928329735489 -4.59429349655995 14 "MAPK1IP1L"
"ENSG00000108924" -287.275404834899 473.230711604198 -1.96354201255703 0.0501330417131052 0.511928329735489 -4.59429382426771 17 "HLF"
"ENSG00000269813" -373.028708902233 35.4466226621155 -1.96347444349968 0.0501409089615028 0.511928329735489 -4.59429390060152 19 "CTD-3193O13.14"
"ENSG00000173153" 380.273208614362 -127.175569662574 1.96340552780496 0.0501489340717183 0.511928329735489 -4.5942939784541 11 "ESRRA"
"ENSG00000278715" -565.404010633707 -119.182340131488 -1.9633333298514 0.0501573425533521 0.511928329735489 -4.5942940600117 15 "SNORD116-20"
"ENSG00000198408" -185.454692016005 683.095972187541 -1.96304704503858 0.0501906961732128 0.511928329735489 -4.5942943833815 10 "MGEA5"
"ENSG00000214783" 433.07527524131 -54.8803145155078 1.96259979278494 0.0502428406277711 0.511928329735489 -4.59429488847873 7 "POLR2J4"
"ENSG00000175482" 367.427468622602 -211.106861892616 1.9625824895492 0.0502448589001873 0.511928329735489 -4.59429490801757 11 "POLD4"
"ENSG00000244009" 750.219676447378 -22.5039778884253 1.96193606591559 0.0503203074602825 0.511928329735489 -4.5942956378424 3 "B3GAT3P1"
"ENSG00000235927" 246.262781151641 228.543415799156 1.96193198702367 0.0503207838380723 0.511928329735489 -4.59429564244679 1 "NEXN-AS1"
"ENSG00000232412" -326.372989231255 -410.239603736363 -1.9618447783253 0.0503309699345342 0.511928329735489 -4.59429574088907 23 "RP1-315G1.3"
"ENSG00000225356" -369.218399963518 23.2864778603656 -1.96183603203349 0.050331991609122 0.511928329735489 -4.59429575076173 4 "RP11-433O3.1"
"ENSG00000236753" -354.829564516106 229.73818338532 -1.96169007168832 0.0503490441479137 0.511928329735489 -4.5942959155134 7 "MKLN1-AS"
"ENSG00000231177" -1590.95376883825 46.9137224239275 -1.96143453355539 0.0503789103466186 0.511928329735489 -4.59429620392148 3 "LINC00852"
"ENSG00000091436" -198.609699827414 367.200684897006 -1.96142238707382 0.050380330345822 0.511928329735489 -4.59429621762951 2 "MAP3K20"
"ENSG00000210195" -357.934769519389 -325.722968311694 -1.96140383655201 0.0503824990820635 0.511928329735489 -4.59429623856462 25 "MT-TT"
"ENSG00000163870" 546.103088013014 40.1626444795907 1.96132926793808 0.0503912176692586 0.511928329735489 -4.59429632271689 3 "TPRA1"
"ENSG00000119414" -262.685277225242 177.201179911693 -1.96127876151643 0.0503971236172066 0.511928329735489 -4.59429637971268 9 "PPP6C"
"ENSG00000164877" 382.005354187801 38.7027353750974 1.96127401549281 0.0503976786214572 0.511928329735489 -4.59429638506845 7 "MICALL2"
"ENSG00000214063" 523.282748117717 157.997900360828 1.9610300172152 0.0504262189203472 0.511928329735489 -4.59429666039647 11 "TSPAN4"
"ENSG00000135976" -227.490074731804 259.800246270428 -1.96090494236776 0.0504408540987239 0.511928329735489 -4.59429680151826 2 "ANKRD36"
"ENSG00000102981" 366.580769217357 -305.191821255937 1.96065340872223 0.0504702972022489 0.511928329735489 -4.59429708529691 16 "PARD6A"
"ENSG00000122406" 462.091348454794 259.550449927503 1.96044626640193 0.0504945549527271 0.511928329735489 -4.59429731896704 1 "RPL5"
"ENSG00000112414" -221.05677688934 744.579346551649 -1.96015730637274 0.0505284104712903 0.511928329735489 -4.59429764489291 6 "ADGRG6"
"ENSG00000111412" -206.8210809997 313.56794265967 -1.95994275922244 0.0505535598674463 0.511928329735489 -4.59429788685631 12 "C12orf49"
"ENSG00000161714" 479.693091707855 324.080079698075 1.95987433954764 0.0505615822907267 0.511928329735489 -4.59429796401371 17 "PLCD3"
"ENSG00000171827" -238.099146072405 256.375619387207 -1.95984714341081 0.0505647714209162 0.511928329735489 -4.59429799468227 19 "ZNF570"
"ENSG00000130811" 629.473405786717 40.3444905866075 1.95984508888051 0.0505650123504063 0.511928329735489 -4.59429799699914 19 "EIF3G"
"ENSG00000245768" 589.580680244291 134.474704056826 1.9594683775165 0.0506092046317663 0.512061130677884 -4.59429842176654 16 "RP11-410D17.2"
"ENSG00000106366" 582.593581094831 -112.524081192283 1.95941178532453 0.0506158463057283 0.512061130677884 -4.59429848557123 7 "SERPINE1"
"ENSG00000075568" -167.782180595921 677.671216218008 -1.95888542750369 0.0506776548852123 0.512308118112064 -4.59429907892583 2 "TMEM131"
"ENSG00000055917" -193.233480377278 488.098459208105 -1.95852756860751 0.0507197133594592 0.512308118112064 -4.59429948224606 2 "PUM2"
"ENSG00000265487" -332.796691801707 178.839277844999 -1.95834915799397 0.0507406925717413 0.512308118112064 -4.59429968329471 18 "RP11-793A3.1"
"ENSG00000100644" -223.894147093338 739.842403629951 -1.95831374651319 0.0507448574565902 0.512308118112064 -4.59429972319738 14 "HIF1A"
"ENSG00000251050" 568.775031683882 -233.670796908845 1.95805080935262 0.0507757915249454 0.512308118112064 -4.59430001946034 5 "RP11-168A11.4"
"ENSG00000264230" 514.27381232214 -175.280019667602 1.95798221015402 0.0507838646985488 0.512308118112064 -4.59430009674781 10 "ANXA8L1"
"ENSG00000253941" -318.508038093212 -262.469035946897 -1.95754556812373 0.0508352766869177 0.512308118112064 -4.59430058862987 14 "IGHVII-51-2"
"ENSG00000223908" 395.070914903111 7.15822362960782 1.95734902818087 0.050858432356122 0.512308118112064 -4.59430080999954 5 "AC068657.2"
"ENSG00000196850" -186.446301920913 401.150963269094 -1.95696092219601 0.05090418371083 0.512308118112064 -4.59430124707334 12 "PPTC7"
"ENSG00000225978" -499.772552093285 -369.874336675369 -1.95670901513618 0.0509338979362281 0.512308118112064 -4.59430153071884 20 "HAR1A"
"ENSG00000267705" -406.97181580296 151.369066340734 -1.95669599223988 0.0509354344752585 0.512308118112064 -4.5943015453816 18 "RP11-108P20.3"
"ENSG00000175701" 350.165809679725 -324.578735134 1.95659467525706 0.0509473899430404 0.512308118112064 -4.59430165945307 2 "LINC00116"
"ENSG00000111670" -195.605149401399 618.950094100865 -1.95646097548802 0.0509631702074953 0.512308118112064 -4.59430180997512 12 "GNPTAB"
"ENSG00000280022" -498.333057112801 14.3225655115081 -1.95639597558045 0.0509708434743905 0.512308118112064 -4.59430188314976 17 "RP11-707O23.1"
"ENSG00000139629" -424.819210382293 398.224789878531 -1.95634524350251 0.0509768330921546 0.512308118112064 -4.59430194026061 12 "GALNT6"
"ENSG00000259590" 804.037291593039 -264.146891531426 1.95630756880978 0.0509812814889931 0.512308118112064 -4.59430198267135 15 "RP11-20G13.3"
"ENSG00000011052" 281.318810993109 -319.130138930856 1.95599734586009 0.0510179231112305 0.512308118112064 -4.59430233186192 17 "NME1-NME2"
"ENSG00000114739" -239.406108293163 237.890617048241 -1.95594148865408 0.0510245229693805 0.512308118112064 -4.59430239472976 3 "ACVR2B"
"ENSG00000157379" 458.527548055427 68.0261872707635 1.95588535759179 0.0510311559076268 0.512308118112064 -4.59430245790401 14 "DHRS1"
"ENSG00000153310" -290.258872501548 439.079582073012 -1.95585722230632 0.0510344808919993 0.512308118112064 -4.59430248956903 8 "FAM49B"
"ENSG00000196263" -452.347153408108 86.7775489414877 -1.95574534052221 0.0510477047080988 0.512308118112064 -4.59430261548256 19 "ZNF471"
"ENSG00000129757" 519.664223383052 -9.51775583957428 1.95548817193728 0.0510781115411963 0.512308118112064 -4.5943029048777 11 "CDKN1C"
"ENSG00000251184" -228.342240912662 226.376380705865 -1.95548055586345 0.0510790122745203 0.512308118112064 -4.59430291344759 9 "RP11-101E3.5"
"ENSG00000258890" -239.925672948345 648.64609013004 -1.95536162745966 0.0510930793594619 0.512308118112064 -4.59430304726629 17 "CEP95"
"ENSG00000255949" 318.518821564554 -315.186767860347 1.95513898150634 0.051119423106758 0.51238305486076 -4.5943032977671 11 "AP003419.16"
"ENSG00000007255" 322.229133112009 -361.818606448402 1.95472258309639 0.0511687225037032 0.512687941750204 -4.59430376618617 19 "TRAPPC6A"
"ENSG00000171658" 710.832998677036 -114.58609046717 1.95432017976696 0.0512164028859245 0.512919281023554 -4.59430421876978 3 "NMRAL2P"
"ENSG00000259780" 315.619773243389 -350.784120618077 1.95420884142232 0.0512296018464809 0.512919281023554 -4.59430434397618 16 "RP11-304L19.12"
"ENSG00000176092" 516.212803577085 418.654690471686 1.95404231892878 0.0512493481192486 0.512919281023554 -4.59430453122756 1 "AIM1L"
"ENSG00000115365" -188.511608810854 466.581010140508 -1.95381669177812 0.051276113230692 0.512919281023554 -4.59430478491617 2 "LANCL1"
"ENSG00000252061" -555.590557138205 0.577388784290788 -1.95373117202994 0.0512862611121773 0.512919281023554 -4.59430488106471 15 "RNU6-415P"
"ENSG00000273897" -452.410339672528 26.3062610510685 -1.9528684932455 0.0513887220027227 0.513371836415267 -4.59430585073267 7 "CH17-264B6.4"
"ENSG00000105583" 431.41652770155 -287.805619358045 1.95284680404415 0.0513913002556314 0.513371836415267 -4.59430587510642 19 "WDR83OS"
"ENSG00000115159" -186.509793818412 632.421215685052 -1.95280435717386 0.0513963463419635 0.513371836415267 -4.59430592280632 2 "GPD2"
"ENSG00000224138" -297.922654174882 41.6836866562683 -1.95266806793504 0.0514125512264778 0.513371836415267 -4.59430607595525 7 "AC000123.4"
"ENSG00000164309" -279.937328322158 256.050554830879 -1.95227666166132 0.0514591135525291 0.513371836415267 -4.59430651572287 5 "CMYA5"
"ENSG00000196177" -299.009351745941 261.266923127195 -1.95205489476675 0.0514855110102838 0.513371836415267 -4.59430676485285 10 "ACADSB"
"ENSG00000250511" -455.192062786437 239.219068372154 -1.95153065279826 0.0515479580193819 0.513371836415267 -4.5943073536702 4 "RP11-380D23.1"
"ENSG00000267009" -141.43466264495 247.403112931602 -1.95151160892123 0.0515502276970248 0.513371836415267 -4.59430737505698 17 "RP11-120M18.2"
"ENSG00000267589" 856.374404624451 -243.60506074687 1.9513696381823 0.0515671506251051 0.513371836415267 -4.59430753448756 19 "CTC-232P5.4"
"ENSG00000214269" -241.338536136114 274.837794714177 -1.95132962383842 0.0515719211817046 0.513371836415267 -4.59430757942093 13 "LGMNP1"
"ENSG00000272733" 342.101798793279 -342.283228337957 1.9511347082863 0.051595164538026 0.513371836415267 -4.59430779828489 22 "KB-208E9.1"
"ENSG00000187510" -376.85317011204 353.284982831622 -1.95095511375252 0.0516165886711213 0.513371836415267 -4.59430799992661 12 "PLEKHG7"
"ENSG00000279800" -142.027090639049 288.699122126223 -1.95093188083867 0.0516193607097457 0.513371836415267 -4.59430802601033 16 "BCLAF1P2"
"ENSG00000211972" -363.623616464961 -68.5740652607199 -1.95072482614139 0.0516440709917502 0.513371836415267 -4.59430825845825 14 "IGHV3-66"
"ENSG00000093010" 490.627488912907 106.893328565037 1.95063648723053 0.0516546165382302 0.513371836415267 -4.59430835762379 22 "COMT"
"ENSG00000065361" -389.970454478447 677.775391987541 -1.95047513823196 0.051673882402704 0.513371836415267 -4.59430853873609 12 "ERBB3"
"ENSG00000281100" -421.219582872271 13.8980015078831 -1.9504600675012 0.0516756822300477 0.513371836415267 -4.59430855565209 3 "RP11-640L9.2"
"ENSG00000173614" 283.190078788291 286.152932706236 1.95033500587298 0.0516906197891408 0.513371836415267 -4.59430869602122 1 "NMNAT1"
"ENSG00000269495" 389.150681628601 -256.845042904498 1.95033401881203 0.0516907376996773 0.513371836415267 -4.5943086971291 19 "CTB-147C22.8"
"ENSG00000076513" -219.90735980047 532.407521026735 -1.94987653081527 0.0517454117747194 0.513726934522471 -4.59430921053884 12 "ANKRD13A"
"ENSG00000234665" 506.252324317113 453.294964206033 1.94971002854505 0.051765322388374 0.513736768571462 -4.59430939736476 9 "RP11-262H14.3"
"ENSG00000232368" 547.003839203985 -290.572339028098 1.94920177597304 0.051826139832787 0.513953218070156 -4.59430996756018 23 "FTLP2"
"ENSG00000169592" 373.267296388165 -165.893860388249 1.94892601245044 0.0518591627484298 0.513953218070156 -4.5943102768718 16 "INO80E"
"ENSG00000016402" -657.127966364033 175.289713168522 -1.94873818373331 0.0518816655039282 0.513953218070156 -4.59431048752652 6 "IL20RA"
"ENSG00000153936" -178.337910522158 293.798613399362 -1.94860488775184 0.0518976399535769 0.513953218070156 -4.59431063700949 1 "HS2ST1"
"ENSG00000132465" -391.372729216303 -70.2214021367107 -1.94805654624717 0.0519633976817643 0.513953218070156 -4.59431125183516 4 "JCHAIN"
"ENSG00000247796" 1000.05623369885 45.9125915489888 1.94772305487537 0.0520034245173897 0.513953218070156 -4.59431162567892 5 "CTD-2366F13.1"
"ENSG00000270248" -354.723404990805 203.485055769759 -1.94767347288768 0.0520093777344142 0.513953218070156 -4.59431168125498 19 "CTC-471J1.10"
"ENSG00000172531" 445.373204512297 -82.4094112993275 1.94734441384835 0.0520489017320562 0.513953218070156 -4.59431205006015 11 "PPP1CA"
"ENSG00000052795" -209.727008745914 531.860635167209 -1.94722117734009 0.0520637104216372 0.513953218070156 -4.59431218816652 4 "FNIP2"
"ENSG00000084073" -213.036580502166 269.543182412435 -1.94710457832323 0.0520777247724913 0.513953218070156 -4.59431231882662 1 "ZMPSTE24"
"ENSG00000121905" 476.42260452028 20.8161407198765 1.94706445402375 0.0520825481522887 0.513953218070156 -4.59431236378794 1 "HPCA"
"ENSG00000166225" -257.275053934604 363.777849019271 -1.94690548533393 0.0521016616119837 0.513953218070156 -4.59431254191148 12 "FRS2"
"ENSG00000229155" -624.222549908721 6.45046417060765 -1.94685846193003 0.0521073165569268 0.513953218070156 -4.59431259459827 3 "LINC02038"
"ENSG00000029534" 675.289715693449 247.829695342911 1.9465630869189 0.0521428495689517 0.513953218070156 -4.59431292551918 8 "ANK1"
"ENSG00000236699" -274.889898788166 509.132312315213 -1.94642496547455 0.0521594722706344 0.513953218070156 -4.5943130802456 4 "ARHGEF38"
"ENSG00000148303" 400.633670817201 -209.984633791878 1.94630989284599 0.0521733244772397 0.513953218070156 -4.59431320914419 9 "RPL7A"
"ENSG00000185515" -217.08588604669 413.924940627889 -1.94624646906026 0.0521809606212906 0.513953218070156 -4.59431328018519 23 "BRCC3"
"ENSG00000180530" -239.481526917991 385.582821658437 -1.94620418122562 0.0521860525443109 0.513953218070156 -4.59431332755055 21 "NRIP1"
"ENSG00000111490" -295.636892695213 438.092192162794 -1.94587398838352 0.0522258257490781 0.513953218070156 -4.59431369735549 12 "TBC1D30"
"ENSG00000205100" -235.814861281713 195.763449036801 -1.94561061061329 0.0522575690056192 0.513953218070156 -4.59431399228606 4 "HSP90AA4P"
"ENSG00000176834" -267.067852420847 600.119704533782 -1.94545598198908 0.0522762129537412 0.513953218070156 -4.59431416542132 12 "VSIG10"
"ENSG00000270372" 681.033258424383 -266.134275103899 1.94545345112529 0.0522765181525212 0.513953218070156 -4.59431416825497 9 "RP11-109M17.2"
"ENSG00000103326" 488.80529069143 80.8902433618293 1.94531044579474 0.0522937657017076 0.513953218070156 -4.59431432836365 16 "CAPN15"
"ENSG00000084070" -271.114696968806 465.798135507206 -1.94530534295381 0.0522943812319802 0.513953218070156 -4.59431433407666 1 "SMAP2"
"ENSG00000170264" -241.836954449809 251.878896318042 -1.94519840302613 0.0523072822606852 0.513953218070156 -4.59431445379873 2 "FAM161A"
"ENSG00000265241" -259.165687522091 229.257957977916 -1.94518005402843 0.0523094961170103 0.513953218070156 -4.5943144743403 1 "RBM8A"
"ENSG00000261338" -357.725486306472 100.038509345949 -1.94515465933304 0.0523125601855087 0.513953218070156 -4.59431450276919 2 "RP11-378A13.1"
"ENSG00000197530" 397.282406697799 171.586457688536 1.94511689007312 0.0523171176203701 0.513953218070156 -4.59431454505041 1 "MIB2"
"ENSG00000205106" 343.315769990358 -399.213965410249 1.94416166849168 0.0524324903674214 0.514807449700818 -4.59431561412 11 "DKFZp779M0652"
"ENSG00000116675" -237.841371635255 530.221499026054 -1.94393682561127 0.052459678144981 0.514807449700818 -4.59431586568675 1 "DNAJC6"
"ENSG00000221944" 440.215716276673 -159.25216931507 1.94371050735072 0.0524870562613757 0.514807449700818 -4.59431611887562 2 "TIGD1"
"ENSG00000270964" 620.985893219105 -239.815354553863 1.94358719650314 0.0525019784323737 0.514807449700818 -4.59431625681506 15 "RP11-502I4.3"
"ENSG00000012983" -178.282677209395 894.074941646489 -1.94340804000916 0.0525236649710053 0.514807449700818 -4.59431645721009 14 "MAP4K5"
"ENSG00000257647" -359.039084077736 89.3542440184346 -1.9433833136349 0.0525266586394022 0.514807449700818 -4.59431648486631 15 "RP11-701H24.3"
"ENSG00000113108" 439.210447432793 -61.6436448721415 1.94329964664134 0.0525367894199892 0.514807449700818 -4.59431657844456 5 "APBB3"
"ENSG00000108298" 541.278322818665 -179.722477925422 1.94304669235809 0.0525674282413299 0.514921853909391 -4.59431686134004 17 "RPL19"
"ENSG00000126464" 384.754182589833 190.949865204723 1.94219622527801 0.052670550054035 0.515619568810693 -4.59431781221178 19 "PRR12"
"ENSG00000184156" -364.215661091391 345.74248534043 -1.94214608092654 0.0526766355055008 0.515619568810693 -4.59431786826344 8 "KCNQ3"
"ENSG00000212541" -327.058652185426 86.8003667059552 -1.94196462808041 0.0526986613062885 0.515649279441316 -4.59431807108095 1 "RNU6-510P"
"ENSG00000112110" 412.404859431413 -198.172853211075 1.94178775602837 0.0527201384940682 0.515673602496194 -4.59431826876053 6 "MRPL18"
"ENSG00000237520" -399.22783842677 -327.386666212863 -1.94137789942837 0.052769934691225 0.515704203065719 -4.59431872676639 1 "RP11-443B7.2"
"ENSG00000132004" 547.554856461867 -188.674756237696 1.9410403581003 0.0528109744270766 0.515704203065719 -4.594319103891 19 "FBXW9"
"ENSG00000082258" -195.181691640637 282.158826528687 -1.94089431565615 0.0528287391897345 0.515704203065719 -4.59431926704005 2 "CCNT2"
"ENSG00000223496" -439.284177540873 114.826292360859 -1.94079446238016 0.0528408883344348 0.515704203065719 -4.59431937858273 16 "EXOSC6"
"ENSG00000284459" 330.253242175619 -292.625593763437 1.9407927563513 0.0528410959272539 0.515704203065719 -4.59431938048843 9 "MIR24-1"
"ENSG00000257605" 531.753889939111 -167.887072603807 1.94074391080234 0.0528470398360575 0.515704203065719 -4.59431943505005 12 "RP11-680A11.5"
"ENSG00000202150" -458.575419273021 -40.1995898642146 -1.94054649315308 0.0528710688713271 0.515704203065719 -4.59431965555655 20 "RNU6-407P"
"ENSG00000244383" 378.852590779823 -260.651531211356 1.93991215603637 0.0529483403208002 0.515704203065719 -4.59432036393495 3 "FAM3D-AS1"
"ENSG00000154654" -278.310023712416 615.375432301335 -1.93990375694333 0.0529493640865691 0.515704203065719 -4.59432037331291 21 "NCAM2"
"ENSG00000183354" -160.900010050503 614.395610898094 -1.93972597298644 0.0529710380722216 0.515704203065719 -4.59432057180707 9 "KIAA2026"
"ENSG00000266692" 426.112512223671 -248.02760055699 1.93968631296356 0.0529758741164506 0.515704203065719 -4.59432061608468 21 "snoZ6"
"ENSG00000175749" 816.233028552504 -169.202156958096 1.93959268428946 0.0529872924312486 0.515704203065719 -4.59432072061109 5 "EIF3KP1"
"ENSG00000141699" -321.681918536649 325.395444147942 -1.93904724850305 0.0530538510745268 0.515704203065719 -4.59432132943439 17 "FAM134C"
"ENSG00000279009" 396.473193229824 -326.906415168058 1.93903903426028 0.0530548539805001 0.515704203065719 -4.59432133860201 19 "AC005943.6"
"ENSG00000130731" 285.900113814442 -387.815589819387 1.93901271568688 0.0530580674152801 0.515704203065719 -4.59432136797486 16 "METTL26"
"ENSG00000283103" 673.203548213685 -176.985158477233 1.93878000238385 0.0530864882499184 0.515704203065719 -4.59432162767775 19 "LLNLR-245B6.1"
"ENSG00000076662" 292.496197106912 -242.564336069001 1.93877434242498 0.0530871796488469 0.515704203065719 -4.59432163399374 19 "ICAM3"
"ENSG00000103460" -751.486668359522 98.3403144769778 -1.93875390307182 0.0530896765048848 0.515704203065719 -4.59432165680211 16 "TOX3"
"ENSG00000186197" -307.160444501824 221.665871861921 -1.93857461246009 0.0531115827292879 0.515704203065719 -4.59432185686322 1 "EDARADD"
"ENSG00000100350" -277.629885710095 362.404410327897 -1.93847213843907 0.0531241066908773 0.515704203065719 -4.59432197120056 22 "FOXRED2"
"ENSG00000107581" -153.299573354646 409.570593866819 -1.93820123461899 0.0531572273820338 0.515704203065719 -4.59432227343855 10 "EIF3A"
"ENSG00000114942" 1019.10149054554 -65.4812871952619 1.93819943025765 0.053157448041177 0.515704203065719 -4.59432227545147 2 "EEF1B2"
"ENSG00000196586" -229.640996619337 523.431998657088 -1.93812596111559 0.0531664333889605 0.515704203065719 -4.59432235741129 6 "MYO6"
"ENSG00000261424" 498.688899805033 -55.0670258288017 1.93802251007482 0.0531790877097931 0.515704203065719 -4.59432247281287 16 "ATP5F1P7"
"ENSG00000100154" -175.592495748221 529.049526260087 -1.93778887362085 0.0532076758346933 0.515797223112969 -4.59432273341671 22 "TTC28"
"ENSG00000241326" 432.867328719183 50.9499982359998 1.93741734452789 0.0532531632388796 0.515897233957607 -4.5943231477666 1 "RP11-807G9.2"
"ENSG00000117479" -292.133630976505 222.649466158067 -1.93734211829852 0.0532623773734946 0.515897233957607 -4.59432323165368 1 "SLC19A2"
"ENSG00000137414" -243.270152849808 188.161674652114 -1.93723915151771 0.0532749914932836 0.515897233957607 -4.59432334646998 6 "FAM8A1"
"ENSG00000258689" 390.827572172779 -212.858194002428 1.93670016530106 0.0533410617594818 0.516181412541734 -4.5943239473866 14 "LINC01269"
"ENSG00000132031" -488.940576943146 165.778404232441 -1.93668959741628 0.0533423578828161 0.516181412541734 -4.59432395916709 2 "MATN3"
"ENSG00000278546" 393.335812326886 -399.892042677595 1.9361842812706 0.0534043643817801 0.516286621069048 -4.59432452239456 17 "RP1-41C23.4"
"ENSG00000167881" -283.978823738874 587.169659320577 -1.93614437214161 0.0534092641357927 0.516286621069048 -4.59432456687143 17 "SRP68"
"ENSG00000225205" 481.501995894759 161.315909624659 1.93613616244788 0.053410272109268 0.516286621069048 -4.59432457602061 2 "AC093818.1"
"ENSG00000257529" -157.758043888636 255.742856703285 -1.93591856350705 0.0534369943792296 0.516361106184776 -4.59432481850748 23 "RPL36A-HNRNPH2"
"ENSG00000257489" -237.420774228416 213.361217052126 -1.93574055179437 0.0534588634613053 0.51636713539043 -4.59432501685968 12 "RP11-175P13.3"
"ENSG00000099260" -285.548816720903 342.818768858503 -1.93560393469359 0.0534756522195665 0.51636713539043 -4.5943251690753 1 "PALMD"
"ENSG00000131508" -243.333461688713 328.347541457336 -1.9353828113657 0.0535028352343337 0.516445959871263 -4.59432541542369 5 "UBE2D2"
"ENSG00000108946" -176.122668171602 854.075054583203 -1.93499954406861 0.0535499782598659 0.516717327537363 -4.59432584234831 17 "PRKAR1A"
"ENSG00000275710" -407.843558020329 51.2958119498969 -1.93473027625962 0.0535831198103861 0.516853446611514 -4.59432614223884 17 "RP11-257O5.4"
"ENSG00000126581" -236.379893629889 675.036236794546 -1.93443202622561 0.0536198485499999 0.517024058124342 -4.59432647436041 17 "BECN1"
"ENSG00000184788" -255.067065541339 324.210661660175 -1.93392485796639 0.0536823534523631 0.517260505088203 -4.59432703901238 23 "SATL1"
"ENSG00000119632" 684.228571399396 -80.8247458601541 1.93392391411979 0.0536824698316413 0.517260505088203 -4.59432704006307 14 "IFI27L2"
"ENSG00000275411" 563.736177854708 -165.166626694607 1.93328734993564 0.0537610083519945 0.517450694518287 -4.59432774857335 15 "MIR6882"
"ENSG00000152127" -144.176107179969 502.52104398951 -1.93325814005571 0.0537646145392787 0.517450694518287 -4.59432778107916 2 "MGAT5"
"ENSG00000213514" -181.24522440689 222.475240348502 -1.93296901909065 0.0538003197010583 0.517450694518287 -4.59432810279785 10 "RP11-428P16.2"
"ENSG00000177189" -195.074995965792 637.943064585771 -1.93294885871244 0.0538028101590078 0.517450694518287 -4.5943281252295 23 "RPS6KA3"
"ENSG00000114805" -277.260099108595 395.308126970472 -1.93277821028396 0.0538238946192665 0.517450694518287 -4.59432831509427 3 "PLCH1"
"ENSG00000137500" 327.315111929299 225.972652685892 1.93261910335476 0.0538435593018134 0.517450694518287 -4.59432849210322 11 "CCDC90B"
"ENSG00000000971" -362.235677455952 480.599044966709 -1.93258883033924 0.0538473015499171 0.517450694518287 -4.59432852578083 1 "CFH"
"ENSG00000242208" 573.725060361626 -151.337281777017 1.93237331193542 0.0538739495025024 0.517450694518287 -4.59432876552228 11 "RPL5P29"
"ENSG00000272279" 440.742904206811 -256.672058048224 1.93223230238874 0.0538913907199974 0.517450694518287 -4.59432892236644 6 "RP11-157J24.2"
"ENSG00000272438" 499.178320917073 -323.666566237749 1.93216942346684 0.0538991696247635 0.517450694518287 -4.59432899230276 1 "RP11-54O7.16"
"ENSG00000102786" -199.319214256815 897.377442393029 -1.93206707437101 0.0539118334914092 0.517450694518287 -4.59432910613454 13 "INTS6"
"ENSG00000174953" -186.211372967866 869.214356228796 -1.93169438333827 0.0539579683811732 0.517680022991482 -4.59432952058891 3 "DHX36"
"ENSG00000120948" -208.550201073809 766.411341332437 -1.93156609044568 0.0539738572197873 0.517680022991482 -4.59432966324019 1 "TARDBP"
"ENSG00000266261" 1222.45471251626 -9.64598408705606 1.93108598245439 0.0540333524707733 0.518053775360051 -4.59433019699975 17 "RP11-640I15.1"
"ENSG00000167193" -189.515207668238 244.509461622787 -1.93094379337431 0.0540509831545326 0.518053775360051 -4.59433035505357 17 "CRK"
"ENSG00000163106" -497.73643687363 -17.3676541261702 -1.93030858082716 0.0541298049254499 0.518094120078683 -4.59433106100208 4 "HPGDS"
"ENSG00000223559" -247.172454315692 88.8128351787247 -1.93029785377411 0.0541311368414862 0.518094120078683 -4.59433107292172 7 "RP11-700P18.1"
"ENSG00000135678" -424.49818788375 460.348579145017 -1.93012701742046 0.0541523522992883 0.518094120078683 -4.59433126274252 12 "CPM"
"ENSG00000236022" 412.521921983146 -331.59168347871 1.92996620557382 0.0541723292136459 0.518094120078683 -4.59433144140996 17 "RP11-160E2.16"
"ENSG00000134470" 539.737157562067 80.1016066372975 1.92981124672706 0.0541915848718702 0.518094120078683 -4.59433161356087 10 "IL15RA"
"ENSG00000108639" 396.845728062068 -190.182148040096 1.92959906167121 0.054217960925258 0.518094120078683 -4.59433184926518 17 "SYNGR2"
"ENSG00000104976" 465.645115628686 -171.343813967239 1.92956201665091 0.054222566976081 0.518094120078683 -4.59433189041387 19 "SNAPC2"
"ENSG00000122882" -206.180932495777 468.765633665098 -1.92915760221801 0.0542728717860198 0.518094120078683 -4.59433233957687 10 "ECD"
"ENSG00000196418" -287.408031978653 150.31488318253 -1.92898429498578 0.0542944412955005 0.518094120078683 -4.59433253203263 1 "ZNF124"
"ENSG00000277053" -170.546887158644 769.906421953242 -1.92853072791421 0.0543509254031428 0.518094120078683 -4.5943330356344 7 "GTF2IP1"
"ENSG00000258663" 352.872772383537 -251.366543233199 1.92844707433096 0.0543613484111706 0.518094120078683 -4.59433312850357 14 "RP11-123M6.2"
"ENSG00000126790" 570.755836605127 84.9969510136237 1.92842870538912 0.0543636373551125 0.518094120078683 -4.59433314889558 14 "L3HYPDH"
"ENSG00000096092" 836.220002555006 -103.086350953508 1.92838482716999 0.0543691053227643 0.518094120078683 -4.59433319760556 6 "TMEM14A"
"ENSG00000107951" -233.821441128427 249.018003078178 -1.92823966459157 0.0543871983131713 0.518094120078683 -4.59433335874545 10 "MTPAP"
"ENSG00000173193" -229.109198301973 551.650729444241 -1.92818778201307 0.0543936661535637 0.518094120078683 -4.5943334163356 3 "PARP14"
"ENSG00000103245" 427.459543087597 100.726914279083 1.92810785128798 0.0544036318209874 0.518094120078683 -4.5943335050566 16 "NARFL"
"ENSG00000112599" 549.243022594525 -31.4563035099943 1.92810591147238 0.0544038736938693 0.518094120078683 -4.59433350720967 6 "GUCA1B"
"ENSG00000146232" 495.017084235966 -117.499777602232 1.92809024094462 0.0544058276629532 0.518094120078683 -4.59433352460311 6 "NFKBIE"
"ENSG00000119392" -241.605760111832 303.536364643633 -1.92744636552568 0.0544861637302139 0.518094120078683 -4.59433423915093 9 "GLE1"
"ENSG00000198440" -211.017330228108 421.502207051476 -1.92743558104137 0.0544875101504852 0.518094120078683 -4.59433425111713 19 "ZNF583"
"ENSG00000173473" -173.8513108931 615.732810409591 -1.92738464945466 0.0544938692285593 0.518094120078683 -4.59433430762881 3 "SMARCC1"
"ENSG00000108100" -231.928526520108 547.752470333616 -1.92727212496124 0.0545079207083083 0.518094120078683 -4.59433443247649 10 "CCNY"
"ENSG00000198612" 247.692647873973 255.973113583252 1.92708651978088 0.0545311047521297 0.518094120078683 -4.59433463839279 2 "COPS8"
"ENSG00000099954" -339.877920461877 285.095673336649 -1.92692105184839 0.0545517803968412 0.518094120078683 -4.59433482195194 22 "CECR2"
"ENSG00000122034" 365.112969589703 -194.460946527657 1.9268032986254 0.0545664979595992 0.518094120078683 -4.59433495257026 13 "GTF3A"
"ENSG00000242441" -633.873525524083 156.018038532161 -1.92677097401997 0.0545705386798372 0.518094120078683 -4.59433498842514 2 "GTF2A1L"
"ENSG00000179921" -413.199707163856 -96.1316262364975 -1.92672285341762 0.0545765544340383 0.518094120078683 -4.59433504180001 2 "GPBAR1"
"ENSG00000100596" -177.146541621894 912.378251804246 -1.9265881190659 0.0545934010803985 0.518094120078683 -4.59433519123913 14 "SPTLC2"
"ENSG00000168952" 285.203194278271 308.534164363101 1.92646716499633 0.0546085284007362 0.518094120078683 -4.59433532538539 14 "STXBP6"
"ENSG00000136932" 275.618282626717 312.851184679083 1.92629667235091 0.0546298572996736 0.518115443680767 -4.59433551445941 9 "TRMO"
"ENSG00000169750" 331.672034143087 -251.272658958405 1.92588454138418 0.0546814443192696 0.518423623464081 -4.59433597143987 17 "RAC3"
"ENSG00000077157" -241.070840002241 993.055435531204 -1.92570364476326 0.054704100271737 0.518457394303133 -4.59433617199233 1 "PPP1R12B"
"ENSG00000232756" 414.07864730381 -242.230109162905 1.92516597138748 0.054771486209256 0.518914921507302 -4.59433676798007 7 "RP5-1185I7.1"
"ENSG00000276528" 408.573285416963 -337.694622400923 1.92442337435484 0.0548646691272379 0.519460383054032 -4.59433759085132 7 "HOTAIRM1_1"
"ENSG00000152904" -289.029864765703 151.766829596669 -1.92429939727182 0.0548802389873209 0.519460383054032 -4.59433772820016 1 "GGPS1"
"ENSG00000174177" 348.167719089851 -128.757294095283 1.92398513783977 0.0549197223161717 0.519460383054032 -4.59433807631618 16 "CTU2"
"ENSG00000203880" -245.1026443745 365.916726118181 -1.92395352579991 0.0549236953447827 0.519460383054032 -4.5943381113309 20 "PCMTD2"
"ENSG00000213300" -253.070943541819 264.578024716463 -1.92372327536895 0.0549526406705436 0.519460383054032 -4.59433836634819 3 "HNRNPA3P6"
"ENSG00000172878" 285.114957502066 486.373709640889 1.92364785924754 0.0549621241823684 0.519460383054032 -4.59433844986998 2 "METAP1D"
"ENSG00000241472" -205.597338269147 545.396761794504 -1.92364108783114 0.0549629757490603 0.519460383054032 -4.59433845736902 3 "PTPRG-AS1"
"ENSG00000273136" -239.480734105481 405.609430388851 -1.9224613242638 0.0551115101715337 0.520395340873292 -4.59433976351448 1 "NBPF26"
"ENSG00000198382" -171.622005550724 712.22477510557 -1.92245299619378 0.0551125598827744 0.520395340873292 -4.59433977273195 11 "UVRAG"
"ENSG00000262769" -417.133986663063 197.269567865029 -1.922398751982 0.0551193975012554 0.520395340873292 -4.59433983276805 17 "RP11-1113L8.1"
"ENSG00000063176" 525.60266267544 113.472173976329 1.92221282294296 0.0551428397037173 0.520435706108806 -4.59434003853725 19 "SPHK2"
"ENSG00000131400" -476.513160186759 22.5977090693588 -1.92190892804989 0.0551811731581187 0.520616537443501 -4.59434037481861 19 "NAPSA"
"ENSG00000154240" -253.506257569857 869.259124288419 -1.9215985493327 0.0552203474799718 0.520671281089401 -4.59434071822145 17 "CEP112"
"ENSG00000163814" 565.928545419363 105.31080939173 1.92155911393894 0.0552253264662274 0.520671281089401 -4.59434076184886 3 "CDCP1"
"ENSG00000142856" 307.785129647659 480.500068881228 1.92140249625613 0.0552451042175103 0.52067695759044 -4.59434093510676 1 "ITGB3BP"
"ENSG00000273174" -558.472387556239 -227.459924036524 -1.92121657530779 0.0552685900847107 0.520717566471252 -4.59434114076342 3 "RP11-434H6.6"
"ENSG00000236552" 977.329320343091 -380.205784761425 1.92070004601141 0.0553338828001741 0.520796682395744 -4.59434171202158 10 "RPL13AP5"
"ENSG00000138018" -187.631409494864 320.149991840734 -1.92051014679336 0.0553579035201967 0.520796682395744 -4.59434192200405 2 "SELENOI"
"ENSG00000198042" -238.508015347358 201.90654157471 -1.9204043881166 0.0553712849185358 0.520796682395744 -4.59434203893871 8 "MAK16"
"ENSG00000112379" -353.899605996885 113.706449306013 -1.91997650265122 0.0554254518682886 0.520796682395744 -4.59434251197714 6 "ARFGEF3"
"ENSG00000273654" -226.045389578 299.741303294084 -1.91992821656732 0.0554315672885028 0.520796682395744 -4.59434256535218 19 "CTB-52I2.4"
"ENSG00000025039" -470.694033781579 218.97060320884 -1.91976355500989 0.0554524258737027 0.520796682395744 -4.59434274735806 6 "RRAGD"
"ENSG00000229107" 373.558214970056 -263.018554301319 1.91973012935152 0.0554566608866164 0.520796682395744 -4.59434278430273 22 "ABHD17AP4"
"ENSG00000007952" -600.649126033125 187.7020078035 -1.91958608686379 0.0554749140848546 0.520796682395744 -4.59434294350253 23 "NOX1"
"ENSG00000125484" -166.240586083998 271.98015074185 -1.91958267977903 0.0554753458945916 0.520796682395744 -4.59434294726794 9 "GTF3C4"
"ENSG00000171121" -190.47416406813 508.619633318061 -1.91940166919725 0.0554982909928666 0.520796682395744 -4.59434314730918 3 "KCNMB3"
"ENSG00000100578" -198.581914622982 1065.63681836021 -1.91936484263514 0.0555029601388039 0.520796682395744 -4.59434318800524 14 "KIAA0586"
"ENSG00000075240" -364.217252256615 218.740725819009 -1.91933181159745 0.0555071483391626 0.520796682395744 -4.59434322450636 22 "GRAMD4"
"ENSG00000107833" 310.325007521204 -308.104049402981 1.91908198511316 0.0555388338689577 0.520816936680046 -4.59434350055858 10 "NPM3"
"ENSG00000157800" -207.21799557396 913.57902760673 -1.91901234746789 0.0555476687152585 0.520816936680046 -4.59434357750032 7 "SLC37A3"
"ENSG00000256664" -340.157348153859 183.943067728587 -1.9187486017936 0.0555811404680316 0.520950882681554 -4.59434386888478 12 "RP11-611O2.3"
"ENSG00000149273" 358.929739719265 -362.177500892205 1.91846099701893 0.0556176593697182 0.521113286703229 -4.59434418658427 11 "RPS3"
"ENSG00000239043" -450.221786533656 -16.3266662022514 -1.91822531387197 0.0556476004170787 0.52120674448177 -4.59434444689471 14 "SNORD127"
"ENSG00000228175" 610.524819506846 -164.52606669345 1.91797525697551 0.0556793822219183 0.52120674448177 -4.59434472304682 1 "GEMIN8P4"
"ENSG00000239388" -164.249222289454 357.174893531513 -1.91792934247647 0.0556852195242373 0.52120674448177 -4.59434477374904 3 "ASB14"
[truncated: 3,333,064 more chars]
