# Supplementary material for: Gene regulatory networks reveal sex difference in lung adenocarcinoma
Source: Biol Sex Differ. 2024 Aug 6;15:62. doi: 10.1186/s13293-024-00634-y (PMC11302009; doi:10.1186/s13293-024-00634-y)
Supplement: Supplementary file 7 — Supplementary Material 7. [file 13293_2024_634_MOESM7_ESM.txt]

"logFC" "AveExpr" "t" "P.Value" "adj.P.Val" "B" "chr" "gene_name"
"ENSG00000000003" -2176.56069465951 3648.3267749265 -40.3694050547405 5.53818837382475e-160 1.50378428914464e-155 -3.80268435583244 23 "TSPAN6"
"ENSG00000078725" 551.667484912399 -77.6308206005302 6.37431300499047 4.15792215511796e-10 5.6450030138959e-06 -4.51964311521933 9 "BRINP1"
"ENSG00000172594" 473.101875031834 27.8125110007805 5.38771080855615 1.09757899772219e-07 0.000993418750838352 -4.54058359072277 6 "SMPDL3A"
"ENSG00000224666" 493.060111285209 -96.387726722554 4.87488030839136 1.46164484437128e-06 0.00992201061480334 -4.55038391894766 6 "RP1-50J22.4"
"ENSG00000259511" 412.645941247255 -38.7959307342491 4.78184028970882 2.28406262266903e-06 0.0112658183590176 -4.55207651284138 15 "UBE2Q2L"
"ENSG00000279296" 411.524257429242 -85.2215727890839 4.73696375294031 2.82548584295424e-06 0.0112658183590176 -4.55288327588836 17 "PRAL"
"ENSG00000279044" 348.71854846617 -143.996977932199 4.73113293840209 2.90430996623294e-06 0.0112658183590176 -4.55298763575924 19 "AC007787.3"
"ENSG00000271795" 350.824094346473 -70.5887344679115 4.61099099109054 5.08751049551155e-06 0.0172676465605781 -4.55511407677727 5 "CTC-251D13.1"
"ENSG00000125965" 494.954731668911 11.0417302446275 4.577674096045 5.93042923020401e-06 0.0178921049875255 -4.55569565592669 20 "GDF5"
"ENSG00000113946" 381.65672815634 3.24643693028869 4.48469252946583 9.05207080496226e-06 0.024579087856714 -4.55729993577133 3 "CLDN16"
"ENSG00000158874" 309.158061195554 -339.505530787374 4.42297459439896 1.19371625951254e-05 0.0294663432677674 -4.55834940357653 1 "APOA2"
"ENSG00000161944" 369.246284319244 -277.060115260831 4.38490879963367 1.41353980619996e-05 0.0319848719647895 -4.558990514751 17 "ASGR2"
"ENSG00000278039" 328.381982850143 -42.0403510703547 4.15256212827553 3.86140342909748e-05 0.0730499479449478 -4.56280045487543 23 "Xist_exon1"
"ENSG00000272887" 388.311635148422 -37.7220383253799 4.14446149273609 3.99576325085705e-05 0.0730499479449478 -4.56293005263869 15 "CSPG4P5"
"ENSG00000261737" 370.077992456194 -35.6255158678615 4.14211758005464 4.03546281874643e-05 0.0730499479449478 -4.56296751066565 1 "RP4-612B15.3"
"ENSG00000151948" 418.178602368985 19.9806746167455 4.10809564793172 4.65569646260188e-05 0.0790100787806431 -4.56350914002531 12 "GLT1D1"
"ENSG00000158296" 463.437111345821 274.484654608221 4.06308902924883 5.61643224115052e-05 0.0862006810016047 -4.56421966530261 20 "SLC13A3"
"ENSG00000253208" 442.203140997173 -200.876693082454 4.05892229269842 5.71433085857506e-05 0.0862006810016047 -4.56428510063815 8 "RP11-1G11.2"
"ENSG00000109182" 357.241342192682 131.014438928844 4.03718675502535 6.25185565339284e-05 0.0893455981876714 -4.56462548870849 4 "CWH43"
"ENSG00000258819" -426.025593470387 -40.2960634037352 -4.0211955553579 6.67761350139205e-05 0.0906586197016492 -4.56487489686075 14 "RP11-7F17.3"
"ENSG00000110245" 267.688942724349 -295.427614942159 3.99909997032584 7.31136836848932e-05 0.0942689933831535 -4.56521808547025 11 "APOC3"
"ENSG00000021355" 399.866312175245 64.5495238443274 3.98510774410651 7.74177141207101e-05 0.0942689933831535 -4.56543455493713 6 "SERPINB1"
"ENSG00000180440" -351.608328182679 -25.3374998266273 -3.96247587541989 8.48917956639072e-05 0.0942689933831535 -4.56578327492083 13 "SERTM1"
"ENSG00000259583" 368.621377723888 106.096805095094 3.95386581358071 8.79108790984849e-05 0.0942689933831535 -4.56591548334216 15 "RP11-66B24.4"
"ENSG00000277577" 313.456793476206 -107.808302482753 3.9472694587159 9.02924004027203e-05 0.0942689933831535 -4.56601659988949 23 "Xist_exon4"
"ENSG00000270562" 344.765373556267 -165.876810038938 3.93897756413022 9.33728358461251e-05 0.0942689933831535 -4.56614349677992 3 "RP11-154H23.3"
"ENSG00000237950" 441.169494616488 -151.038175412902 3.93801234998099 9.37378124459597e-05 0.0942689933831535 -4.56615825288522 1 "RP11-7O11.3"
"ENSG00000186891" 231.486801381383 -375.623646158434 3.90242470832848 0.000108178012786338 0.0973094473139092 -4.56670008738054 1 "TNFRSF18"
"ENSG00000133055" 282.160422448964 -264.242431526964 3.89082204750626 0.000113324382674349 0.0973094473139092 -4.56687580357367 1 "MYBPH"
"ENSG00000116815" 437.634657291894 -81.605277886095 3.8880568446147 0.000114584625027922 0.0973094473139092 -4.56691761291222 1 "CD58"
"ENSG00000138435" -364.806640697492 128.786779635047 -3.88772033069504 0.00011473889311608 0.0973094473139092 -4.56692269914557 2 "CHRNA1"
"ENSG00000169397" 387.534744330984 -163.422294373285 3.87721518262635 0.000119654758123657 0.0973094473139092 -4.56708128331479 14 "RNASE3"
"ENSG00000164743" 410.85884450483 -52.3952730632084 3.87366184271168 0.000121362144092472 0.0973094473139092 -4.5671348381377 8 "C8orf48"
"ENSG00000185985" -356.977484902599 70.0795413305072 -3.87266066880751 0.000121847354202958 0.0973094473139092 -4.56714991967396 23 "SLITRK2"
"ENSG00000220267" 442.790476054612 -143.559595269621 3.85008668354378 0.000133287059910589 0.103404101078635 -4.56748905479497 6 "ACTBP8"
"ENSG00000268842" 510.523006655511 -85.5966465661981 3.83697064964539 0.000140392441683762 0.105890999139977 -4.56768529382734 19 "CTD-2245F17.2"
"ENSG00000282851" 459.609609236018 -35.8280293044668 3.8040855117887 0.000159813109518139 0.117281226020163 -4.56817470095477 19 "BISPR"
"ENSG00000277662" 453.435988848325 -148.031528418553 3.77454994453521 0.000179392067531157 0.127985186159707 -4.56861106711523 13 "RP11-74J13.9"
"ENSG00000151224" 373.173943815871 8.883604860939 3.76828547748713 0.000183825811520957 0.127985186159707 -4.56870323091281 10 "MAT1A"
"ENSG00000203814" 372.895591738119 -60.4270037887418 3.76156819606246 0.00018869473374545 0.128090702634755 -4.56880190510423 1 "HIST2H2BF"
"ENSG00000251154" 418.324299023776 -174.918897550737 3.75038386742948 0.000197072227761583 0.130514687814885 -4.5689658503803 7 "AC006153.3"
"ENSG00000265487" -238.088786686041 178.839277844999 -3.72904280489685 0.000214038914347818 0.138376158125864 -4.5692774698187 18 "RP11-793A3.1"
"ENSG00000177112" 542.066393411929 -39.1915439821465 3.71731006479783 0.000223943551917831 0.138512723863456 -4.56944811345997 11 "MRVI1-AS1"
"ENSG00000237181" 209.306471204575 -381.636302407577 3.71672041684878 0.000224452541155381 0.138512723863456 -4.56945667675739 7 "AC147651.4"
"ENSG00000267612" 348.409181575873 -136.41979169724 3.7054498154924 0.000234393299291782 0.139443967245005 -4.56962012326844 19 "CTD-3116E22.7"
"ENSG00000181751" -227.840295489777 193.308317435822 -3.69819389969328 0.00024101077026163 0.139443967245005 -4.56972511388716 5 "C5orf30"
"ENSG00000177721" 457.892155714302 -139.387588738916 3.69585117466927 0.000243184634672675 0.139443967245005 -4.56975897300877 5 "ANXA2R"
"ENSG00000223109" 219.753638871566 -167.654992618124 3.69231220512502 0.000246503532860466 0.139443967245005 -4.56981008490789 16 "MIR1538"
"ENSG00000267551" 318.431853464625 0.832384389278742 3.68221677244558 0.000256206882888849 0.141975214103692 -4.56995564832093 19 "AC005264.2"
"ENSG00000260000" 346.386096425604 -192.140844948314 3.64361880218997 0.000296718334089341 0.158284372396473 -4.57050888898066 6 "RP3-467N11.1"
"ENSG00000260170" 495.011446814275 41.1891200998344 3.64066833365081 0.000300050706217251 0.158284372396473 -4.57055096412178 15 "RP11-96O20.4"
"ENSG00000261587" 223.842963703655 -290.389220293953 3.63310956909124 0.000308748964834611 0.158284372396473 -4.57065861622643 8 "TMEM249"
"ENSG00000260810" 394.327629289122 -136.034778898215 3.63293243646374 0.000308955612161199 0.158284372396473 -4.57066113654431 14 "CTD-2547L24.4"
"ENSG00000229647" 431.627927245802 16.722680085079 3.60568818962397 0.000342332482374436 0.169500556762368 -4.57104746437693 2 "MYOSLID"
"ENSG00000253520" 392.696789994794 27.7840951938204 3.60280185757682 0.000346060204835619 0.169500556762368 -4.57108823983628 5 "RP11-798K23.5"
"ENSG00000162746" 403.509445120696 60.6133657055989 3.60010639185953 0.000349575780896867 0.169500556762368 -4.57112629238152 1 "FCRLB"
"ENSG00000127870" -119.117794172255 336.988391119529 -3.58710618694486 0.000367006853044374 0.174830475100244 -4.57130945945375 13 "RNF6"
"ENSG00000125538" 557.60558071056 32.1603639155743 3.57698663045118 0.000381136122889124 0.178430847324282 -4.5714516264065 2 "IL1B"
"ENSG00000232878" 205.303455092117 230.976152520169 3.55876706930234 0.000407868659558865 0.185392572871779 -4.5717066754641 1 "DPYD-AS1"
"ENSG00000223725" 340.831946307095 47.3764632161104 3.55758518388033 0.000409662076835221 0.185392572871779 -4.57172317968293 2 "AC007879.5"
"ENSG00000244251" 364.580134972156 -271.322032797 3.54752363141292 0.000425231613576286 0.188969603521077 -4.57186348204353 15 "RP11-64K12.1"
"ENSG00000179111" -315.095940976299 -335.636413725365 -3.53910323560043 0.000438685764281308 0.188969603521077 -4.57198062372592 17 "HES7"
"ENSG00000225806" 387.203542017871 -202.90915095422 3.53839586123439 0.000439833972504852 0.188969603521077 -4.57199045303157 20 "RP1-309F20.3"
"ENSG00000110203" 351.469554154354 -143.95790469905 3.53498869781279 0.000445403993125951 0.188969603521077 -4.57203777233872 11 "FOLR3"
"ENSG00000101938" -280.185128045267 -26.6976626722203 -3.52105272787613 0.000468881085333195 0.195869663231573 -4.57223088880188 23 "CHRDL1"
"ENSG00000244153" -112.569188421094 293.448502778658 -3.51617092827086 0.000477375467711433 0.196343951101248 -4.57229837480847 3 "WWP1P1"
"ENSG00000130779" -119.071177731391 1047.87876764105 -3.5121507446215 0.000484478500489214 0.196343951101248 -4.57235388625538 12 "CLIP1"
"ENSG00000278330" 321.683067632566 -91.3875202846806 3.5008241963696 0.000505025995542089 0.199223053212429 -4.5725099763577 18 "RP11-4B16.4"
"ENSG00000175535" -590.287574743153 -154.513843957368 -3.50015949475098 0.00050625679194408 0.199223053212429 -4.57251912237355 10 "PNLIP"
"ENSG00000196620" -315.642668083166 24.4559769514951 -3.47381246609373 0.000557362908106975 0.216201072054696 -4.57288037941069 4 "UGT2B15"
"ENSG00000226791" 518.520306736961 84.5698526024853 3.46181230273878 0.000582203096328883 0.22226114160083 -4.57304409936075 2 "AC109826.1"
"ENSG00000130856" -113.949812706954 597.459861287829 -3.4584450994241 0.000589356689693948 0.22226114160083 -4.57308994626326 18 "ZNF236"
"ENSG00000222047" 435.688555888582 -92.9592562855218 3.45277005759362 0.000601599275470253 0.223770207217038 -4.57316712442965 10 "C10orf55"
"ENSG00000129292" -137.704335312446 873.410580778389 -3.44722055910282 0.000613800263875147 0.225097743381783 -4.5732424839951 8 "PHF20L1"
"ENSG00000218418" -94.9890662213534 336.61850658794 -3.44366060459896 0.000621748269201699 0.225097743381783 -4.57329076854408 6 "RP11-296E7.1"
"ENSG00000180549" 185.411696303934 -339.891395960497 3.43657326589242 0.000637858292338646 0.227891660682516 -4.573386760976 9 "FUT7"
"ENSG00000197273" 309.024189999893 -286.143801552278 3.43105471547252 0.000650671120012713 0.229450297684483 -4.57346138097865 1 "GUCA2A"
"ENSG00000105352" 282.696139844197 -233.024518239038 3.42302493443028 0.000669743785419685 0.233148115455137 -4.5735697623139 19 "CEACAM4"
"ENSG00000265702" 329.647066000973 42.6093804934489 3.40993476040055 0.000701957396968571 0.241268977213767 -4.57374595077289 17 "RP11-156L14.1"
"ENSG00000175841" 332.730234914672 -133.958367130759 3.40537746562953 0.000713507302757686 0.242173297397243 -4.57380714598226 3 "FAM172BP"
"ENSG00000088298" 383.616134575365 16.3317286600932 3.39912368439946 0.000729645181448266 0.244593279158824 -4.57389100030535 20 "EDEM2"
"ENSG00000123124" -123.710016768867 993.071422527974 -3.38677792130046 0.000762506416224464 0.249913585066012 -4.57405612737552 8 "WWP1"
"ENSG00000261764" -407.416280281251 -114.132601872406 -3.38625657863745 0.000763923970113025 0.249913585066012 -4.57406308839415 16 "KRT18P18"
"ENSG00000140455" -142.506349771728 944.986132666331 -3.37641884766693 0.000791137587683847 0.252830949699997 -4.57419425965449 15 "USP3"
"ENSG00000107863" -106.417680088427 1029.86198784867 -3.37630265869231 0.000791464321603498 0.252830949699997 -4.57419580678031 10 "ARHGAP21"
"ENSG00000261716" 288.512311733033 -115.486290067514 3.36952505172528 0.000810742402666014 0.255977772785934 -4.57428597066681 1 "RP11-196G18.22"
"ENSG00000164400" 237.786892705087 -267.195450792013 3.36091071365495 0.000835875644970742 0.257345852800828 -4.57440033046475 5 "CSF2"
"ENSG00000186453" 483.69719094793 -172.488308709681 3.36045095485784 0.000837237205877987 0.257345852800828 -4.5744064264934 2 "FAM228A"
"ENSG00000105889" 348.33324276027 183.988037852668 3.35825333851088 0.000843773925400401 0.257345852800828 -4.57443555459126 7 "STEAP1B"
"ENSG00000211862" 304.363371740344 -156.019543856949 3.3551830416534 0.000852985922442253 0.257345852800828 -4.57447622043132 14 "TRAJ27"
"ENSG00000233593" 441.778431778593 249.687084421661 3.34456544538585 0.000885568590761946 0.263402574210702 -4.57461658789475 1 "RP4-665J23.1"
"ENSG00000230937" 386.30953776634 -81.8169418250883 3.34175082875746 0.00089439793869856 0.263402574210702 -4.57465372975461 1 "MIR205HG"
"ENSG00000267416" 411.682007337178 -195.859691630678 3.33929666613009 0.000902163274835018 0.263402574210702 -4.57468609173057 17 "CTD-2319I12.2"
"ENSG00000234076" 383.045186307683 35.8683435934511 3.3220644989798 0.00095847860161506 0.275988129317885 -4.57491271290658 3 "TPRG1-AS1"
"ENSG00000183347" 314.676343321949 -85.1479245052612 3.31995349703016 0.000965597624026777 0.275988129317885 -4.57494040110953 1 "GBP6"
"ENSG00000141505" 294.735674541405 -219.112513814666 3.31489287064634 0.000982864273856844 0.277662610082387 -4.57500671146008 17 "ASGR1"
"ENSG00000239268" -316.136593436432 27.8862381796578 -3.30766330088318 0.00100802913354151 0.277662610082387 -4.57510128135189 3 "RP11-384F7.2"
"ENSG00000241544" 316.026664167664 -53.0099106928584 3.30712784784617 0.00100991654476797 0.277662610082387 -4.57510827809011 3 "LINC02029"
"ENSG00000134504" -164.282238882697 730.39034049356 -3.30643615710616 0.00101235953294871 0.277662610082387 -4.57511731484411 18 "KCTD1"
"ENSG00000137871" -155.574580757988 791.418558156049 -3.29444093952768 0.00105560774100248 0.286629169914404 -4.57527375393209 15 "ZNF280D"
"ENSG00000135643" -397.600113231302 86.1233703660657 -3.28221526538466 0.00110144604164208 0.295778165912481 -4.57543266271752 12 "KCNMB4"
"ENSG00000137965" 210.361652881418 385.109072803204 3.2797038207066 0.0011110880169069 0.295778165912481 -4.57546523934141 1 "IFI44"
"ENSG00000230943" 297.621900801405 -51.5307811658764 3.27321154004249 0.00113637718643758 0.299573298479025 -4.57554934654076 6 "RP11-367G18.1"
"ENSG00000196792" -136.518875196993 600.5377014379 -3.25846026778511 0.00119583397225641 0.312216152391139 -4.57573988042485 14 "STRN3"
"ENSG00000255305" 375.736495412203 -52.1288913391079 3.24532613043624 0.00125118550325874 0.316003694573607 -4.57590886202837 11 "RP11-529A4.7"
"ENSG00000272236" 434.24607119615 -175.444799211813 3.24454334728815 0.00125455818361715 0.316003694573607 -4.57591891339988 6 "XXbac-BPG170G13.32"
"ENSG00000131435" 235.071493300071 -99.4613476759567 3.24019506782399 0.00127344685171083 0.316003694573607 -4.57597470718972 5 "PDLIM4"
"ENSG00000258227" 554.305517785312 -44.5707769292619 3.23870820810389 0.00127996586248586 0.316003694573607 -4.57599376966699 7 "CLEC5A"
"ENSG00000128045" -435.528977458882 109.425264580012 -3.23681418371595 0.00128831480042123 0.316003694573607 -4.57601804061199 4 "RASL11B"
"ENSG00000226887" -300.816128756263 -104.241151242726 -3.23655208388267 0.00128947411029065 0.316003694573607 -4.57602139825873 4 "ERVMER34-1"
"ENSG00000170542" 337.239452296319 34.8355902585894 3.23223937592121 0.00130868913309413 0.316003694573607 -4.57607661060919 6 "SERPINB9"
"ENSG00000157150" 253.585507734243 -286.982872592489 3.22921727937221 0.00132231146876728 0.316003694573607 -4.57611525992342 3 "TIMP4"
"ENSG00000009765" -377.784546577848 78.4414538319202 -3.22853749484343 0.0013253936752961 0.316003694573607 -4.57612394904779 6 "IYD"
"ENSG00000242100" 328.115565590129 -163.921772000872 3.2261801572061 0.00133613364411703 0.316003694573607 -4.57615406792396 19 "RPL9P32"
"ENSG00000207031" -428.139029602807 -136.891070864928 -3.22551098558325 0.00133919701511047 0.316003694573607 -4.57616261401033 12 "SNORD59A"
"ENSG00000125864" -314.827701541682 168.972418578766 -3.22316337009416 0.00134999552795413 0.316003694573607 -4.57619258285576 20 "BFSP1"
"ENSG00000007129" 364.324573927681 99.9748390417466 3.2178396050712 0.0013747828470572 0.317233936810247 -4.57626046986298 19 "CEACAM21"
"ENSG00000204482" 205.102258690695 -200.940506807331 3.21422188424506 0.00139186639612638 0.317233936810247 -4.57630654302975 6 "LST1"
"ENSG00000099985" 241.508533906369 -123.112055790311 3.21015298700347 0.00141131496669451 0.317233936810247 -4.57635830515452 22 "OSM"
"ENSG00000188512" -307.709304435175 -109.501712354724 -3.20970735056424 0.0014134602261276 0.317233936810247 -4.57636397061527 8 "RP1-273G13.2"
"ENSG00000124882" 404.214654728589 -120.922761566777 3.20380607068842 0.00144215433735499 0.317233936810247 -4.57643892646196 4 "EREG"
"ENSG00000166233" -106.826380483902 952.647950700457 -3.19886966717134 0.0014665695129565 0.317233936810247 -4.57650152930237 15 "ARIH1"
"ENSG00000168062" 354.458260622365 -23.0514554923299 3.19883559233611 0.00146673936502862 0.317233936810247 -4.57650196112627 11 "BATF2"
"ENSG00000136514" 653.334100664594 -110.464798074005 3.19716838318359 0.00147507210799041 0.317233936810247 -4.57652308418047 3 "RTP4"
"ENSG00000272654" 339.369196721978 -227.346522916922 3.19588774081847 0.00148150247069553 0.317233936810247 -4.57653930266178 1 "RP11-422P24.11"
"ENSG00000265110" 232.996974418549 -195.527719713406 3.19232191793286 0.00149954392803146 0.317233936810247 -4.57658442991034 17 "MIR4731"
"ENSG00000256128" 407.556246141352 13.8270640806757 3.19139205400352 0.00150428187967755 0.317233936810247 -4.57659619017165 12 "LINC00944"
"ENSG00000272861" 606.041718805902 55.7566645764954 3.18940961423683 0.00151442925465479 0.317233936810247 -4.57662125213414 2 "RP11-332H14.1"
"ENSG00000267480" -360.350505568573 -66.8406399809129 -3.18732436973075 0.00152517106805436 0.317233936810247 -4.57664759827477 18 "RP11-703I16.1"
"ENSG00000114062" -112.2288965749 968.932620324006 -3.1869084635722 0.00152732194588874 0.317233936810247 -4.57665285116645 15 "UBE3A"
"ENSG00000179083" 379.784070934423 -109.020325882546 3.18629507358315 0.00153049923478593 0.317233936810247 -4.57666059712528 23 "FAM133A"
"ENSG00000250740" -134.68230599479 308.92807258044 -3.1783614029464 0.00157214868667301 0.322179927635998 -4.57676066063819 4 "RP11-710F7.2"
"ENSG00000138709" -129.406281112503 504.401869253617 -3.17522209036278 0.00158891628144731 0.322179927635998 -4.57680019177889 4 "LARP1B"
"ENSG00000129315" -106.304629272184 486.751142383802 -3.17502819755946 0.00158995729028924 0.322179927635998 -4.5768026321532 12 "CCNT1"
"ENSG00000260335" 190.016485088272 -354.399878466175 3.16764617600164 0.00163006286508672 0.325939996667609 -4.57689544160053 16 "RP11-345J4.6"
"ENSG00000270641" 259.2209851095 -116.496228317826 3.16457283152559 0.00164703361442448 0.325939996667609 -4.57693402207482 23 "TSIX"
"ENSG00000135925" 221.380047808923 -69.833200593764 3.16198830408111 0.00166143122271233 0.325939996667609 -4.57696643957137 2 "WNT10A"
"ENSG00000277534" -178.120377754475 216.308687711247 -3.16096537686307 0.00166716164836139 0.325939996667609 -4.57697926330849 18 "RP11-9E17.1"
"ENSG00000237118" 290.856653398211 57.5941813509861 3.16072117228564 0.00166853237346878 0.325939996667609 -4.57698232416806 19 "CYP2F2P"
"ENSG00000168743" -151.088996744374 583.844208463242 -3.15718418896199 0.00168850249264988 0.327485058449445 -4.57702663224752 4 "NPNT"
"ENSG00000169398" -136.136641068243 1434.52016437532 -3.14858491053792 0.00173797809899466 0.334690207957462 -4.57713416518224 8 "PTK2"
"ENSG00000250273" 385.850061624549 -190.63723569583 3.1413936701911 0.00178037549719837 0.339456294253756 -4.57722388292602 5 "PSMC1P5"
"ENSG00000153292" 191.070939232108 481.100852190243 3.14016222604229 0.0017877306403818 0.339456294253756 -4.5772392274009 6 "ADGRF1"
"ENSG00000140443" -120.836083962031 944.063800835586 -3.13604185893735 0.00181254483754667 0.341777985929894 -4.5772905290603 15 "IGF1R"
"ENSG00000176401" 294.389768757518 -132.672316715586 3.1337681651338 0.00182637331566638 0.342010445795099 -4.57731881161719 19 "EID2B"
"ENSG00000196090" 233.112075578606 152.066333993863 3.13023564974678 0.00184805087593029 0.342791008780285 -4.57736271511289 20 "PTPRT"
"ENSG00000236305" 207.489975682226 -408.871775670533 3.12898367411745 0.00185579045743387 0.342791008780285 -4.57737826418106 7 "SLC12A9-AS1"
"ENSG00000140835" 456.638835657412 86.6627815902581 3.12550322089366 0.0018774634496681 0.344451115194851 -4.57742145990979 16 "CHST4"
"ENSG00000176381" 476.918244591907 -54.8764793384554 3.120793528294 0.0019071623462339 0.347551538169726 -4.57747984093395 6 "PRR18"
"ENSG00000222383" -322.838313182796 -75.8333080995931 -3.1084130087933 0.00198730878637742 0.356956418920819 -4.5776329208075 6 "RNA5SP203"
"ENSG00000154655" -181.32564920308 389.437924856614 -3.10743797540225 0.00199375065811381 0.356956418920819 -4.57764495277963 18 "L3MBTL4"
"ENSG00000259592" -316.023884125204 -169.934519175812 -3.10458726559113 0.00201269520738967 0.356956418920819 -4.57768011068816 15 "PRELID1P4"
"ENSG00000163568" 338.545340798412 -57.6646107569278 3.10342179989063 0.00202048798040256 0.356956418920819 -4.5776944758232 1 "AIM2"
"ENSG00000188487" -376.602447972515 187.739018631747 -3.10282316603507 0.00202450147364218 0.356956418920819 -4.57770185244151 11 "INSC"
"ENSG00000259807" 276.966651059886 28.4531858569523 3.09529502265693 0.002075603517527 0.362587308666367 -4.57779450499727 16 "RP11-426C22.4"
"ENSG00000182183" 217.540274662865 -294.854952046666 3.09419860021581 0.00208314440952945 0.362587308666367 -4.57780798183024 1 "FAM159A"
"ENSG00000135773" -398.797372041892 22.2234686826435 -3.08691248220607 0.00213390003870078 0.369027748294741 -4.57789742791392 1 "CAPN9"
"ENSG00000237036" 269.12532138988 42.8927857560808 3.08402712672643 0.00215431213818065 0.369027748294741 -4.57793279524472 10 "ZEB1-AS1"
"ENSG00000112232" -322.064255881413 -107.131954887849 -3.08143918479085 0.00217277280205144 0.369027748294741 -4.57796449096591 6 "KHDRBS2"
"ENSG00000169385" 274.086211341956 -200.120646982572 3.08119685007801 0.00217450888399656 0.369027748294741 -4.57796745768946 14 "RNASE2"
"ENSG00000273026" 312.770737285305 -281.960223116053 3.07752677384007 0.00220095764539952 0.371196291587163 -4.57801236128085 1 "RP11-422P24.10"
"ENSG00000164754" -124.946651422761 712.567448567461 -3.06942176027785 0.00226041808699032 0.3788711871361 -4.57811135093006 8 "RAD21"
"ENSG00000249790" 313.304657827298 -182.831306543276 3.05876511905457 0.0023408445407931 0.388233635591444 -4.5782411364009 12 "RP11-20D14.6"
"ENSG00000223940" -160.44368903763 123.660102809687 -3.05719889952664 0.00235288399399937 0.388233635591444 -4.57826017585811 23 "KRT8P8"
"ENSG00000254558" 408.637484969529 -36.1578660483597 3.05638403895028 0.00235917025273776 0.388233635591444 -4.57827007798353 11 "RP11-81M19.3"
"ENSG00000214822" 229.877139852945 -176.257325390931 3.04720981957993 0.00243101710501268 0.397647032845839 -4.57838139346922 17 "KRT16P3"
"ENSG00000166130" 293.699800261196 -19.1781310419068 3.04395538379831 0.00245698271128407 0.399088067173768 -4.57842080660539 12 "IKBIP"
"ENSG00000166736" 504.147560105463 197.012473561189 3.04243224085554 0.00246922238003878 0.399088067173768 -4.57843923933994 11 "HTR3A"
"ENSG00000121741" -109.495738543373 751.975646075217 -3.02968471703524 0.00257387398995449 0.413540831060558 -4.57859317127052 13 "ZMYM2"
"ENSG00000179335" -187.738491637339 565.213987929561 -3.02774306065868 0.00259016647757255 0.413710531561926 -4.57861656496097 15 "CLK3"
"ENSG00000205940" -111.103822459271 323.736200451822 -3.01885354710184 0.00266597317966707 0.423328478055556 -4.57872349075729 4 "HSP90AB2P"
"ENSG00000227300" 207.44456128518 -300.010324492687 3.01292173110382 0.0027176832814808 0.428472389323421 -4.57879467797359 17 "KRT16P2"
"ENSG00000131626" -106.877011955053 1177.25307217682 -3.01153230812029 0.00272992757164777 0.428472389323421 -4.57881133351241 11 "PPFIA1"
"ENSG00000141446" -105.871971932119 378.489826378011 -3.00899831311657 0.00275238865039283 0.429514994391475 -4.57884169108283 18 "ESCO1"
"ENSG00000062716" 177.419497102601 333.050700201539 3.00326582651515 0.00280382696086945 0.435041791248504 -4.57891027931786 17 "VMP1"
"ENSG00000267448" 258.008924651436 -267.447832868055 2.99254648883357 0.00290238228143633 0.447774920953641 -4.57903820802084 19 "AC010649.1"
"ENSG00000163755" 446.418984978046 80.2752515013469 2.98715146579357 0.0029531756165711 0.449671205865266 -4.57910243332864 3 "HPS3"
"ENSG00000152766" 379.632997572782 -32.4303892868885 2.98688982163288 0.0029556595182384 0.449671205865266 -4.57910554534246 10 "ANKRD22"
"ENSG00000133048" 267.504028171398 -8.78299781279262 2.98396896675624 0.00298351856935419 0.449671205865266 -4.57914026897068 1 "CHI3L1"
"ENSG00000283047" 808.314237933358 136.645850342225 2.98279726348167 0.00299476162277503 0.449671205865266 -4.57915418949672 22 "FRG1FP"
"ENSG00000225101" 452.237292042109 50.8020005962914 2.97941734389765 0.0030274111244944 0.449671205865266 -4.5791943164243 11 "OR52K3P"
"ENSG00000269966" 169.522708949548 164.666227487923 2.97920815979419 0.00302944247204569 0.449671205865266 -4.57919679849874 6 "RP3-331H24.5"
"ENSG00000086730" 287.393994466747 20.9038995102949 2.97908921104174 0.00303059811708996 0.449671205865266 -4.5791982098131 7 "LAT2"
"ENSG00000170381" -266.724078164867 489.248513349025 -2.97537705416671 0.00306686684680272 0.452219398156582 -4.57924222779662 7 "SEMA3E"
"ENSG00000235579" 185.131550219267 29.6783502801062 2.97393317269854 0.00308108086248178 0.452219398156582 -4.57925933523954 2 "AC007283.4"
"ENSG00000152270" -159.945546407387 330.585783076972 -2.96799108619056 0.0031402130275301 0.453034090589035 -4.5793296570683 11 "PDE3B"
"ENSG00000225498" 193.041792242211 -98.6107237342142 2.96579074779208 0.00316237147897963 0.453034090589035 -4.57935566381549 7 "AC002064.5"
"ENSG00000262097" 332.607867997295 37.5601507485582 2.9655853026534 0.00316444768845732 0.453034090589035 -4.57935809114306 16 "LINC02185"
"ENSG00000279928" -277.571916485608 -198.600641043461 -2.9647173732862 0.00317323266180089 0.453034090589035 -4.57936834397142 1 "ABC7-43046700E7.1"
"ENSG00000231700" -91.0884564494816 352.849002175222 -2.96428650479443 0.00317760208571195 0.453034090589035 -4.57937343277201 1 "RP11-367J7.4"
"ENSG00000251634" 127.130107526129 148.435850479028 2.96338730836208 0.00318673852990482 0.453034090589035 -4.57938405057101 5 "RP11-1280N14.3"
"ENSG00000164647" 292.336590434391 -5.60678118454622 2.95894573495474 0.00323222116580411 0.457106777682703 -4.57943645307742 7 "STEAP1"
"ENSG00000125780" 571.403572580025 -38.5661336179988 2.95552624146272 0.00326764082380431 0.4585950660125 -4.57947674699666 20 "TGM3"
"ENSG00000141380" -113.269483579225 553.787535944304 -2.9546740004737 0.00327652350776802 0.4585950660125 -4.57948678269825 18 "SS18"
"ENSG00000214280" -166.516312943334 209.985787326615 -2.95144660082171 0.00331036218327914 0.460955201859377 -4.5795247630138 3 "RP11-553K23.2"
"ENSG00000242441" 363.980048052334 156.018038532161 2.94477665483027 0.00338130909356669 0.468432070498043 -4.57960313288769 2 "GTF2A1L"
"ENSG00000110852" 223.277024618748 203.215586544289 2.9404230486572 0.00342836364124457 0.47253988807469 -4.57965419728484 12 "CLEC2B"
"ENSG00000273606" -229.349650078691 -366.404838293573 -2.93706266606417 0.00346509123217448 0.475190011248655 -4.57969356376316 17 "MIR6776"
"ENSG00000107104" -129.776168997023 908.770156380483 -2.92471236722895 0.00360318161693627 0.485197195790286 -4.57983788520054 9 "KANK1"
"ENSG00000133317" 323.113397494554 -215.663356716957 2.92326282185808 0.00361971418705892 0.485197195790286 -4.57985478688562 11 "LGALS12"
"ENSG00000187720" -95.898447915333 465.01574970052 -2.92070290428524 0.00364908003349785 0.485197195790286 -4.57988461639757 15 "THSD4"
"ENSG00000204544" 218.166912508806 -209.058624348678 2.91728828130671 0.00368858877345362 0.485197195790286 -4.5799243674134 6 "MUC21"
"ENSG00000167005" -100.903944561525 611.836516729398 -2.91723128456585 0.00368925154896369 0.485197195790286 -4.57992503056726 16 "NUDT21"
"ENSG00000233313" 721.502416616383 140.818005870824 2.9160089658223 0.00370349120641685 0.485197195790286 -4.57993924926576 10 "HMGA1P5"
"ENSG00000126950" -386.713652388882 60.9280697443099 -2.91507123461703 0.00371444945377718 0.485197195790286 -4.57995015371046 23 "TMEM35A"
"ENSG00000223658" 338.492833475144 -177.853095053886 2.9147582324448 0.00371811374634332 0.485197195790286 -4.57995379273968 2 "C1GALT1C1L"
"ENSG00000280194" 167.755432480308 -296.132797914319 2.91236251028992 0.00374626962160788 0.485197195790286 -4.57998163382562 19 "AD000864.6"
"ENSG00000226421" -346.180781115452 -131.214298931232 -2.91093083961018 0.00376318807028818 0.485197195790286 -4.57999826130331 7 "SLC25A5P5"
"ENSG00000198046" 341.30980806918 175.176571058674 2.91076195347105 0.00376518843046463 0.485197195790286 -4.58000022224993 19 "ZNF667"
"ENSG00000123080" 275.660019895141 115.29749148816 2.91023638147238 0.00377141973486825 0.485197195790286 -4.58000632401635 1 "CDKN2C"
"ENSG00000272663" 226.712338550399 -358.814331941278 2.90930372492202 0.00378250067542028 0.485197195790286 -4.5800171494046 2 "RP11-191L17.1"
"ENSG00000123689" 247.103945826715 -206.639308834861 2.90706205590702 0.0038092555450319 0.485197195790286 -4.58004315530542 1 "G0S2"
"ENSG00000232774" 287.546662981858 -3.16404338109854 2.90500486907939 0.00383396022479207 0.485197195790286 -4.58006700452658 14 "FLJ22447"
"ENSG00000150051" -486.49304835643 -9.47683041859392 -2.90408823368927 0.00384501501531759 0.485197195790286 -4.58007762611444 10 "MKX"
"ENSG00000104059" -499.740347037798 182.636583861111 -2.90298722807231 0.00385833173757636 0.485197195790286 -4.58009037996764 15 "FAM189A1"
"ENSG00000168137" -98.411238473229 1079.16492014271 -2.90287381169273 0.00385970589955813 0.485197195790286 -4.58009169350605 3 "SETD5"
"ENSG00000274011" 175.770465182578 12.4329230769394 2.90121399544413 0.00387986744983915 0.485484059287937 -4.58011091127977 9 "Metazoa_SRP"
"ENSG00000174939" 230.630096930141 -201.088769840429 2.89964944504606 0.00389895962182148 0.485635094547334 -4.58012901663822 16 "ASPHD1"
"ENSG00000162105" -122.297500036762 894.492809032596 -2.89783264251371 0.00392123739816229 0.486179721791327 -4.5801500296677 11 "SHANK2"
"ENSG00000188060" 287.132736902688 -71.0255334732952 2.89354621277341 0.00397425816560068 0.489706578390492 -4.5801995574801 1 "RAB42"
"ENSG00000244115" 436.179221459555 -108.506538298338 2.8926237864095 0.00398575309631712 0.489706578390492 -4.58021020675138 9 "DNAJC25-GNG10"
"ENSG00000223697" -103.375128155143 532.637113980905 -2.88645964228871 0.00406334877216716 0.496991482930877 -4.58028128937053 8 "AF230666.2"
"ENSG00000119900" 130.712323673696 249.909406780837 2.88093232978622 0.00413409466863175 0.503377006893981 -4.58034490770755 6 "OGFRL1"
"ENSG00000175294" 212.107640502326 -254.984023779137 2.87635610823473 0.00419351348842271 0.50388796060589 -4.58039749286215 11 "CATSPER1"
"ENSG00000110944" 377.886799000747 -52.1517230996728 2.87619222755378 0.00419565569672557 0.50388796060589 -4.5803993745573 12 "IL23A"
"ENSG00000233485" 308.911185326925 28.0250020615146 2.87490938518868 0.0042124591320592 0.50388796060589 -4.58041410082233 1 "RP3-467K16.2"
"ENSG00000186907" 212.819637759127 -275.156656993411 2.87364172051686 0.00422912388179722 0.50388796060589 -4.58042864681887 11 "RTN4RL2"
"ENSG00000127863" -316.721697743982 74.7189985634633 -2.8734933877626 0.00423107778212878 0.50388796060589 -4.58043034849165 13 "TNFRSF19"
"ENSG00000188641" 143.905186374942 366.904310622381 2.87198222314455 0.00425103031759327 0.504053389579084 -4.58044767988281 1 "DPYD"
"ENSG00000258875" 306.221152698197 -129.203737027544 2.86984318271954 0.00427941928964922 0.504511478742056 -4.58047219773317 14 "CTD-2547L24.3"
"ENSG00000197506" 488.986323948143 -105.187421743437 2.86786057997294 0.00430588591284702 0.504511478742056 -4.58049490721761 9 "SLC28A3"
"ENSG00000137959" 172.207656109281 625.133449120438 2.86350780354817 0.00436451592360026 0.504511478742056 -4.58054471404676 1 "IFI44L"
"ENSG00000277610" 340.31225061927 -245.90112853605 2.86328096977918 0.00436759108172328 0.504511478742056 -4.58054730766055 1 "RNVU1-4"
"ENSG00000198727" -276.650967077261 -22.5805887351317 -2.86080933159716 0.00440122668941118 0.504511478742056 -4.58057555586775 25 "MT-CYB"
"ENSG00000198807" -378.27629609178 138.056215911029 -2.86047255076649 0.00440582799886718 0.504511478742056 -4.5805794031482 14 "PAX9"
"ENSG00000260249" 480.221636216008 -150.355490284909 2.85997023924014 0.00441269901731927 0.504511478742056 -4.58058514061237 16 "RP11-401P9.5"
"ENSG00000140280" 345.469987475132 19.2189702065717 2.85937172574675 0.00442089867995538 0.504511478742056 -4.58059197567569 15 "LYSMD2"
"ENSG00000234699" 212.07892835734 -309.11566170433 2.85917286134018 0.00442362619544908 0.504511478742056 -4.5805942464238 10 "RP11-225H22.4"
"ENSG00000206337" 352.132668110341 5.18472448639846 2.85604640711455 0.00446670846609638 0.504511478742056 -4.5806299266387 6 "HCP5"
"ENSG00000199605" -303.304828024277 -90.4216556416182 -2.85563053589158 0.00447246778102134 0.504511478742056 -4.58063466995561 13 "RNY4P24"
"ENSG00000240143" 150.645580673589 -359.668027793713 2.85219951064001 0.00452024147372068 0.504511478742056 -4.58067377863772 23 "RP4-753P9.3"
"ENSG00000096696" -157.643730832396 364.456257157827 -2.85211661481393 0.0045214014328293 0.504511478742056 -4.58067472298441 6 "DSP"
"ENSG00000228427" 170.169554687655 -342.062657425191 2.85090203609682 0.00453842804137037 0.504511478742056 -4.58068855648036 23 "RP5-1091N2.9"
"ENSG00000107669" -100.375094951788 716.411416771119 -2.85044001480535 0.004544920180951 0.504511478742056 -4.58069381724262 10 "ATE1"
"ENSG00000205045" 133.712862679078 190.88952854833 2.84992415197603 0.00455217884918071 0.504511478742056 -4.58069969012288 17 "SLFN12L"
"ENSG00000163485" 287.388990964656 177.06912320092 2.8437764266271 0.00463949735823871 0.512098665724617 -4.5807696027353 1 "ADORA1"
"ENSG00000111696" -116.064283341341 564.021412162404 -2.83887406468775 0.00471021460065386 0.514107291908478 -4.58082525156241 12 "NT5DC3"
"ENSG00000223544" -331.411673366084 185.371897291762 -2.83767991217029 0.00472758798627389 0.514107291908478 -4.58083879327553 17 "AC005838.2"
"ENSG00000255301" 199.016671681581 -367.196417938954 2.83756891986635 0.00472920573311972 0.514107291908478 -4.5808400516592 11 "RP11-624G17.3"
"ENSG00000226312" 145.616986016734 471.857124234501 2.83727926333996 0.00473342993323461 0.514107291908478 -4.58084333544492 2 "CFLAR-AS1"
"ENSG00000018189" -105.622473162575 806.654815384577 -2.83381749132466 0.0047841803862427 0.517549203297403 -4.5808825566365 4 "RUFY3"
"ENSG00000131773" -220.130058174066 665.99789163784 -2.83217582682376 0.00480841981981187 0.518107235584729 -4.5809011406812 8 "KHDRBS3"
"ENSG00000172543" 233.25580867699 -352.547645240964 2.83027333649388 0.00483664978366735 0.519089136663714 -4.58092266470961 11 "CTSW"
"ENSG00000284393" 339.116775036635 -190.414913161514 2.82646478632638 0.00489361505255237 0.522979814853816 -4.58096571240605 12 "RP11-266K4.16"
"ENSG00000139679" 202.204632755287 318.352319831301 2.82528248359538 0.00491142241327747 0.522979814853816 -4.58097906481117 13 "LPAR6"
"ENSG00000271871" 350.374715073303 -87.337393612904 2.82318161728956 0.00494320990305513 0.523756607699792 -4.58100277814309 5 "AC005740.6"
"ENSG00000101134" 523.776172068247 107.812970601734 2.81957200539649 0.00499826176614187 0.523756607699792 -4.58104348266897 20 "DOK5"
"ENSG00000273313" 192.515092382579 -416.238585345723 2.81944299487235 0.00500023961747925 0.523756607699792 -4.58104493657843 7 "RBAKDN"
"ENSG00000261367" -372.077739432944 -92.0526065068287 -2.81892726892032 0.00500815326817237 0.523756607699792 -4.58105074803015 16 "RP11-455F5.4"
"ENSG00000234383" -128.639087169638 185.291097579513 -2.81847107450915 0.00501516289183316 0.523756607699792 -4.58105588782025 1 "CTBP2P8"
"ENSG00000141425" -138.688720658328 559.504557701794 -2.81413310123531 0.00508226362047799 0.527771218328075 -4.58110472332582 18 "RPRD1A"
"ENSG00000272180" 312.483229877798 -147.571947074671 2.81301316158104 0.00509971878145255 0.527771218328075 -4.58111731978407 2 "RP11-481J13.1"
"ENSG00000255071" 164.225391655777 -315.52048486648 2.81223269549335 0.00511191508931918 0.527771218328075 -4.58112609525094 11 "SAA2-SAA4"
"ENSG00000187116" 443.573219093147 -97.5590922773233 2.80843868694917 0.00517158142473978 0.529954697062228 -4.58116872207515 19 "LILRA5"
"ENSG00000170113" -103.106822790758 409.890434778573 -2.80749013016267 0.00518659716455692 0.529954697062228 -4.58117937095658 15 "NIPA1"
"ENSG00000244158" 247.130503385822 -129.503774869563 2.80555280100154 0.0052173880861156 0.529954697062228 -4.5812011097067 6 "RP1-93H18.6"
"ENSG00000259932" 312.541051896086 -58.9314929731407 2.80432718513378 0.00523695284614744 0.529954697062228 -4.58121485505597 15 "CTD-2651B20.7"
"ENSG00000139055" -374.015436589691 35.1418693663977 -2.80385740910431 0.00524446958513739 0.529954697062228 -4.58122012212544 12 "ERP27"
"ENSG00000204842" -104.107271844143 1137.90506593145 -2.8035016756958 0.00525016806650239 0.529954697062228 -4.5812241100124 12 "ATXN2"
"ENSG00000158477" 437.430352215267 -175.282299845075 2.79886689448952 0.00532492690230247 0.533076083578678 -4.5812760240044 1 "CD1A"
"ENSG00000279227" 247.457038029794 -127.393976677235 2.79858157163941 0.00532956050384953 0.533076083578678 -4.58127921725884 2 "AC009303.2"
"ENSG00000110848" 268.381663075227 -148.318506285149 2.79670388014789 0.00536014515412547 0.533076083578678 -4.58130022423851 12 "CD69"
"ENSG00000261671" 279.960295044767 77.2821037858492 2.79506956785667 0.00538689483751196 0.533076083578678 -4.58131849759767 10 "RP11-573G6.6"
"ENSG00000073417" -113.442678149471 670.745996141294 -2.793544091235 0.00541197217305285 0.533076083578678 -4.58133554500719 15 "PDE8A"
"ENSG00000277247" -358.196412966254 -1.71291292034675 -2.79267580442401 0.0054262931185892 0.533076083578678 -4.58134524432784 12 "RP11-785D18.3"
"ENSG00000145824" 190.490990171236 -290.831141264757 2.79202001910329 0.00543713194098764 0.533076083578678 -4.58135256799354 5 "CXCL14"
"ENSG00000242586" 274.94119017632 -50.6044814834485 2.78986825686754 0.00547283410286714 0.533076083578678 -4.58137658705343 3 "RP11-481N16.1"
"ENSG00000214401" 386.996249632431 91.7636806804099 2.78966502870697 0.00547621702159503 0.533076083578678 -4.58137885469011 17 "KANSL1-AS1"
"ENSG00000181374" 754.372941978035 39.4850227185553 2.78959313668758 0.00547741418327445 0.533076083578678 -4.58137965683016 17 "CCL13"
"ENSG00000231233" 239.267325607783 -355.319390426777 2.78684774512301 0.00552330870751462 0.53562286191123 -4.58141027419009 10 "CFAP58-AS1"
"ENSG00000065883" -91.0012667464656 970.152842627166 -2.78299998464018 0.00558821729889389 0.538616038948358 -4.58145313780916 7 "CDK13"
"ENSG00000241434" 268.848926809837 113.123850855272 2.78241384021562 0.00559816544080298 0.538616038948358 -4.58145966250866 19 "CTD-2224J9.4"
"ENSG00000128573" -200.40164285051 805.665670185148 -2.78150141512528 0.00561368316658878 0.538616038948358 -4.58146981665015 7 "FOXP2"
"ENSG00000170759" -83.7162873680436 442.165386559845 -2.77806997092331 0.00567239121394092 0.542332530394852 -4.58150797628495 10 "KIF5B"
"ENSG00000221125" 276.770498376567 -219.336653636997 2.77544378352322 0.00571769686075047 0.544746045122658 -4.58153715109642 19 "U3"
"ENSG00000237541" 374.647817804977 -45.6005492074011 2.7718129771122 0.00578087279245787 0.5460100120629 -4.58157744369641 6 "HLA-DQA2"
"ENSG00000141447" -109.685603921575 767.022411880495 -2.77128736958378 0.00579007047238208 0.5460100120629 -4.58158327247812 18 "OSBPL1A"
"ENSG00000177614" 330.532868205812 141.054154729184 2.77054556470489 0.00580307393918471 0.5460100120629 -4.58159149703566 1 "PGBD5"
"ENSG00000270074" 266.867418742297 14.3798901417799 2.76860570956416 0.00583720354270139 0.5460100120629 -4.58161299486194 8 "RP11-351I21.11"
"ENSG00000271882" 251.275289036682 85.4548821462206 2.76859221488764 0.00583744160093546 0.5460100120629 -4.58161314436283 8 "KB-1410C5.5"
"ENSG00000214856" 204.485108225798 -206.818453895092 2.76702980265845 0.00586506337637749 0.5460100120629 -4.58163044892635 17 "KRT16P1"
"ENSG00000104998" 293.821776367947 -92.4964717092541 2.76665403976442 0.00587172406446311 0.5460100120629 -4.58163460933434 19 "IL27RA"
"ENSG00000186235" 285.631689608505 -289.259921224761 2.76509924675411 0.00589935672227613 0.546707280136395 -4.58165181819523 2 "AC016757.3"
"ENSG00000168538" -87.1259194889393 819.304098859153 -2.76301077415603 0.00593665923517558 0.547761560424421 -4.58167491964741 4 "TRAPPC11"
"ENSG00000259248" -141.156352000575 506.238370076894 -2.76027139368719 0.00598591089730706 0.547761560424421 -4.58170519617218 15 "USP3-AS1"
"ENSG00000092108" -164.917342380872 928.491329227159 -2.7602371073728 0.00598652966811897 0.547761560424421 -4.58170557493671 14 "SCFD1"
"ENSG00000173744" -104.245844538335 510.404219984689 -2.75996592646172 0.00599142575207354 0.547761560424421 -4.58170857054497 2 "AGFG1"
"ENSG00000198589" -99.076846216546 1145.56996387325 -2.75877593521969 0.00601295346854883 0.547884985005055 -4.58172171254726 4 "LRBA"
"ENSG00000271737" 149.679236470248 -560.767429455026 2.75653901658457 0.00605361006292044 0.549697494252124 -4.58174640215717 5 "CTB-113I20.2"
"ENSG00000228709" -269.111311253721 -112.757084446809 -2.75499020799901 0.00608190541988879 0.549697494252124 -4.58176348583148 21 "AP001065.15"
"ENSG00000138639" -126.365488087258 797.239008602085 -2.75319961337325 0.00611476687290456 0.549697494252124 -4.58178322519735 4 "ARHGAP24"
"ENSG00000260526" 218.256752329656 6.1983234140818 2.75249941404129 0.00612766067362598 0.549697494252124 -4.58179094085251 4 "RP11-73K9.2"
"ENSG00000070190" 177.554037017694 191.367313949162 2.75215197356878 0.00613406771842499 0.549697494252124 -4.58179476869245 4 "DAPP1"
"ENSG00000248477" 172.762298581581 218.909114051999 2.74677238524451 0.0062340462647433 0.554200464339861 -4.58185397896186 5 "RP11-848G14.2"
"ENSG00000111596" -142.095079539639 1046.68278457675 -2.74616977391091 0.00624533682937711 0.554200464339861 -4.58186060479452 12 "CNOT2"
"ENSG00000127481" -83.5385850615266 1177.19575246471 -2.74612661167943 0.00624614622787416 0.554200464339861 -4.58186107931937 1 "UBR4"
"ENSG00000278456" 198.042309821537 -138.229191881552 2.74434308544717 0.00627967468326357 0.554200464339861 -4.58188068124121 15 "RP11-66B24.9"
"ENSG00000159723" 180.289101137723 -301.823045058646 2.74354157978792 0.00629479501362246 0.554200464339861 -4.5818894863202 16 "AGRP"
"ENSG00000274265" 477.268095441 -145.826396839922 2.73969348886762 0.00636784759069185 0.554200464339861 -4.58193172647478 1 "CH17-189H20.1"
"ENSG00000266903" 261.313269986291 -282.371448299624 2.73938845289579 0.00637367103137924 0.554200464339861 -4.5819350724404 19 "CTB-171A8.1"
"ENSG00000283633" -320.598364657767 -120.210418452383 -2.73669392025911 0.0064253214785085 0.554200464339861 -4.58196461376546 22 "AC005301.9"
"ENSG00000241416" -377.380066893911 -58.5094749875853 -2.73549245127708 0.00644847348815669 0.554200464339861 -4.58197777716561 3 "KRT8P13"
"ENSG00000156171" 190.577736601737 306.821758455875 2.73497661101475 0.00645843667887581 0.554200464339861 -4.58198342708711 1 "DRAM2"
"ENSG00000212907" -290.345572960863 17.5863031488472 -2.73463560890997 0.00646503058374616 0.554200464339861 -4.58198716148148 25 "MT-ND4L"
"ENSG00000254866" 333.256105098612 -143.445991871926 2.73442863871068 0.00646903569608694 0.554200464339861 -4.58198942784705 8 "DEFB109P3"
"ENSG00000184304" -152.260487024394 969.020476595613 -2.73412261364666 0.00647496173675526 0.554200464339861 -4.58199277858752 14 "PRKD1"
"ENSG00000232237" 230.901319908242 -172.636000443404 2.73235798638161 0.00650922861865914 0.554200464339861 -4.58201209301777 1 "ASCL5"
"ENSG00000185442" -216.822770598879 443.265218039296 -2.73204998783331 0.00651522631209331 0.554200464339861 -4.58201546296036 15 "FAM174B"
"ENSG00000134802" 321.792872831835 249.09084849284 2.73128257619688 0.00653019190507867 0.554200464339861 -4.58202385797995 11 "SLC43A3"
"ENSG00000047597" -369.466287270089 35.1846612829127 -2.73053712673274 0.00654475889016362 0.554200464339861 -4.58203201062007 23 "XK"
"ENSG00000258831" 371.803908543027 -124.044532120787 2.72897153368541 0.00657544794001426 0.554200464339861 -4.58204912597272 15 "RP11-76E17.4"
"ENSG00000275695" 488.961868938136 -33.8889645744427 2.72772994895046 0.00659987793514855 0.554200464339861 -4.58206269263344 15 "UBE2Q2P6"
"ENSG00000232070" -295.05213446668 108.128941489772 -2.72735123967816 0.00660734586969874 0.554200464339861 -4.58206682959095 14 "TMEM253"
"ENSG00000224936" -125.991035507949 187.100382734969 -2.72706819695029 0.00661293228910672 0.554200464339861 -4.58206992114964 6 "SUCLA2P1"
"ENSG00000141441" -135.885171763129 378.843533441039 -2.72393117685637 0.00667513355232923 0.557012571762579 -4.5821041652853 18 "GAREM1"
"ENSG00000171711" 192.339350129431 -366.939566637573 2.72330987927756 0.00668751513256734 0.557012571762579 -4.58211094304878 8 "DEFB4A"
"ENSG00000198691" 288.589467571025 360.490951949062 2.72147518499652 0.00672419894308422 0.558355271870232 -4.58213094931026 1 "ABCA4"
"ENSG00000250033" -147.307642342454 483.516921253668 -2.72024410043974 0.00674891547563715 0.55869909118895 -4.58214436644152 4 "SLC7A11-AS1"
"ENSG00000196301" 263.761194386639 -172.792347204507 2.71840804732711 0.00678593016090804 0.560055810514091 -4.58216436627244 6 "HLA-DRB9"
"ENSG00000253327" -112.848089325061 179.130167690358 -2.71239644376303 0.00690840747198722 0.568436327535967 -4.58222976065858 8 "RAD21-AS1"
"ENSG00000221500" 249.775263440298 -183.365921484203 2.70915960445116 0.00697517485389251 0.571631079038342 -4.58226491456869 6 "SNORD100"
"ENSG00000235512" -72.0652017642875 332.254559618804 -2.70847653276704 0.00698933886645047 0.571631079038342 -4.58227232805837 23 "TAB3-AS2"
"ENSG00000268895" 257.928595768656 -200.452686125249 2.70648841779928 0.00703071150975 0.572911541146415 -4.58229389536873 19 "A1BG-AS1"
"ENSG00000158164" -415.009454977676 -129.385457743119 -2.70506854882982 0.0070603938420856 0.572911541146415 -4.58230928913892 23 "TMSB15A"
"ENSG00000264188" -381.519519286556 -82.5811283970596 -2.70469158314631 0.00706829323772876 0.572911541146415 -4.58231337480217 18 "RP11-13N13.5"
"ENSG00000163736" 282.245817480177 -227.148554678781 2.70246514130574 0.00711511134084829 0.574989935232303 -4.5823374946742 4 "PPBP"
"ENSG00000126264" 151.150804838454 -338.587917433808 2.6999648513674 0.00716802069807462 0.575880919590437 -4.58236455891696 19 "HCST"
"ENSG00000119714" 283.424521640523 -53.2210015993035 2.69993972725376 0.00716855414950716 0.575880919590437 -4.58236483075158 14 "GPR68"
"ENSG00000274156" 261.560197281321 -161.508820858521 2.69832613917384 0.00720288984828019 0.576932354130832 -4.58238228424578 12 "RP11-407N8.6"
"ENSG00000148737" -100.38822570352 953.271507093752 -2.69707268282054 0.00722966436327555 0.577373754282415 -4.58239583555755 10 "TCF7L2"
"ENSG00000236481" 157.432776743006 -432.207529389207 2.69429272565389 0.00728936570161195 0.580434448374983 -4.58242586891554 16 "LINC02195"
"ENSG00000100219" -411.632859942233 -13.0231521304472 -2.6902914659448 0.00737607426281418 0.585621475023958 -4.58246904536543 22 "XBP1"
"ENSG00000252561" 174.211940196378 -301.14271358609 2.68660794267225 0.00745671659082445 0.590298033792001 -4.58250873969149 16 "RNU1-125P"
"ENSG00000147124" -87.4550783105386 357.986972176744 -2.68513298375082 0.00748922918862362 0.591148372554352 -4.58252461973236 23 "ZNF41"
"ENSG00000121858" 318.915343110648 82.3826186672565 2.68307145028702 0.00753488533009112 0.59160084306978 -4.58254680129715 3 "TNFSF10"
"ENSG00000235770" -264.910212717076 442.63465610234 -2.6812902267203 0.00757453493714282 0.59160084306978 -4.5825659538525 2 "LINC00607"
"ENSG00000258501" -118.358963036355 170.981869955509 -2.6798063545436 0.00760770871302362 0.59160084306978 -4.58258189997976 14 "EIF3LP1"
"ENSG00000255882" 236.505006541901 10.0472637299325 2.67968605733237 0.00761040382018089 0.59160084306978 -4.58258319236385 12 "RP11-290C10.1"
"ENSG00000261377" -152.213514849875 308.683149507955 -2.67909941022333 0.00762355921282953 0.59160084306978 -4.58258949408121 15 "PDCD6IPP2"
"ENSG00000104067" -82.3784276546839 846.79021062508 -2.67900458373988 0.00762568758790642 0.59160084306978 -4.58259051257762 15 "TJP1"
"ENSG00000266129" 272.322400617871 31.6711102061148 2.6771064822598 0.0076684028911533 0.593219782631013 -4.58261089223007 17 "SRP68P1"
"ENSG00000161813" -97.7688326842763 546.58321531207 -2.67469930817412 0.0077228837869567 0.595737112122828 -4.58263671811287 12 "LARP4"
"ENSG00000109171" -88.5252017325945 667.810456035183 -2.67338024433603 0.00775288511351586 0.596130596048586 -4.58265086066935 4 "SLAIN2"
"ENSG00000204387" -342.590721707649 -113.576580971944 -2.66913484264928 0.00785015664205036 0.596130596048586 -4.58269633371369 6 "C6orf48"
"ENSG00000134152" -190.838694033365 621.397826481008 -2.66854073659856 0.00786385603262531 0.596130596048586 -4.58270269181692 15 "KATNBL1"
"ENSG00000149573" 181.121636405997 288.867165803909 2.66841154006317 0.00786683799546191 0.596130596048586 -4.58270407429701 11 "MPZL2"
"ENSG00000225886" 330.705521762269 -112.614067062576 2.66687900502691 0.00790228775007875 0.596130596048586 -4.58272046851527 1 "RP11-288L9.4"
"ENSG00000062650" -80.5449730538209 510.228030099354 -2.66682956488049 0.00790343375795734 0.596130596048586 -4.58272099725066 10 "WAPL"
"ENSG00000271602" -313.137274462226 -128.129382025167 -2.66570857664422 0.00792945803402818 0.596130596048586 -4.58273298312477 11 "KRT8P49"
"ENSG00000229939" -103.618798325628 245.743368917884 -2.66551113329838 0.00793404974017232 0.596130596048586 -4.58273509374325 23 "RP11-111F16.2"
"ENSG00000267259" -336.838805643887 8.41220106291957 -2.66460187767986 0.00795522606212647 0.596130596048586 -4.58274481154579 17 "CTD-2008P7.9"
"ENSG00000120875" -182.146393419676 -134.768957245768 -2.664486415902 0.00795791876580046 0.596130596048586 -4.58274604533633 8 "DUSP4"
"ENSG00000121390" -118.633319663048 336.572651678794 -2.66399089163802 0.00796948426934912 0.596130596048586 -4.58275133978943 13 "PSPC1"
"ENSG00000112761" 483.508114377517 42.0726910351645 2.65770486643589 0.00811751574321138 0.600331407263928 -4.58281842238384 6 "WISP3"
"ENSG00000269792" 282.703492427709 -162.209120718178 2.65766361474048 0.00811849529127225 0.600331407263928 -4.58281886211525 19 "CTB-60E11.9"
"ENSG00000139304" -171.032445474987 746.597173414848 -2.65653874232843 0.00814524704555526 0.600331407263928 -4.58283085045058 12 "PTPRQ"
"ENSG00000267248" 269.838532122529 -205.189490422824 2.65648037292498 0.00814663734597675 0.600331407263928 -4.58283147239201 17 "CTD-2319I12.4"
"ENSG00000272825" 383.73227561671 -157.834523800488 2.65305378416804 0.00822862953368234 0.600331407263928 -4.58286796097315 21 "LL21NC02-1C16.2"
"ENSG00000151718" -97.3043952138505 682.840359368636 -2.65263773477859 0.00823863511480739 0.600331407263928 -4.58287238831215 4 "WWC2"
"ENSG00000163939" -83.8855243052016 719.381475664022 -2.65227251008906 0.00824742740995985 0.600331407263928 -4.58287627426544 3 "PBRM1"
"ENSG00000172939" -82.3508813475269 487.660096913286 -2.65176086948416 0.00825975863400884 0.600331407263928 -4.58288171721871 3 "OXSR1"
"ENSG00000170703" 257.578396828535 -8.12252601411849 2.65147732500649 0.00826659955925599 0.600331407263928 -4.58288473320425 17 "TTLL6"
"ENSG00000130598" 166.607966861084 -176.07520858252 2.65112352833851 0.00827514255155095 0.600331407263928 -4.58288849601589 11 "TNNI2"
"ENSG00000163681" -87.7474005773384 983.810125417441 -2.64946474619158 0.00831530227398864 0.600331407263928 -4.5829061316989 3 "SLMAP"
"ENSG00000223901" -104.439376840895 202.579471597807 -2.64877661232509 0.00833201350628305 0.600331407263928 -4.58291344467389 21 "AP001469.5"
"ENSG00000211914" 150.927071403859 -447.03842730635 2.64833101339931 0.00834285088063043 0.600331407263928 -4.58291817921015 14 "IGHD6-19"
"ENSG00000225720" 178.710248450546 -296.945429852715 2.64761048508869 0.00836040155151625 0.600331407263928 -4.58292583330763 22 "RP4-742C19.12"
"ENSG00000128340" 185.028666232389 -180.012295205052 2.64690190643267 0.00837769345055393 0.600331407263928 -4.58293335854523 22 "RAC2"
"ENSG00000254087" 163.023819041286 325.17119883039 2.64683241656904 0.00837939098269174 0.600331407263928 -4.58293409643804 8 "LYN"
"ENSG00000156256" -94.1584378660907 278.291178199437 -2.64290124049918 0.00847592763220617 0.603933590935461 -4.58297581064047 21 "USP16"
"ENSG00000250210" -292.654253392132 -81.0389218780831 -2.64274973954015 0.00847966787548602 0.603933590935461 -4.58297741706319 9 "SEPT14P9"
"ENSG00000188687" -177.937210628302 671.949931461531 -2.64048258782449 0.00853581623110854 0.603933590935461 -4.58300144614174 2 "SLC4A5"
"ENSG00000232431" -364.968967967987 27.559860371202 -2.64046893945995 0.00853615525417567 0.603933590935461 -4.58300159073889 15 "RP11-578F21.10"
"ENSG00000138271" 271.676614306237 94.3763746716896 2.64027880487758 0.00854087942102962 0.603933590935461 -4.5830036050405 3 "GPR87"
"ENSG00000273341" 179.461477968648 -362.829737781433 2.63906219887868 0.00857116328151756 0.6044842293436 -4.5830164906196 7 "RP5-899E9.1"
"ENSG00000156804" 416.757331801627 104.658249671928 2.6379928759478 0.00859786042690041 0.6044842293436 -4.58302781162564 8 "FBXO32"
"ENSG00000171316" -107.741118474602 713.363901924567 -2.63687034403212 0.00862596620166409 0.6044842293436 -4.58303969129168 8 "CHD7"
"ENSG00000237714" 361.451197467685 101.832995681735 2.63628271917374 0.0086407118805938 0.6044842293436 -4.58304590817232 5 "P4HA2-AS1"
"ENSG00000250220" 318.896963040407 -152.78807637773 2.63301624521723 0.00872309248450021 0.6044842293436 -4.58308044252117 4 "RP11-692D12.1"
"ENSG00000229604" -448.151306528987 -188.901423118043 -2.63297438494203 0.00872415275541734 0.6044842293436 -4.58308088482046 2 "MTATP8P2"
"ENSG00000259847" 329.660493334179 -228.301564521376 2.63291408053387 0.00872568039732107 0.6044842293436 -4.58308152199027 16 "LINC02126"
"ENSG00000115641" 329.216013850855 221.653498760169 2.63287131777907 0.00872676381625202 0.6044842293436 -4.58308197380854 2 "FHL2"
"ENSG00000134339" 157.048238696105 -277.330866194317 2.6301592575688 0.00879572221185538 0.606592389199882 -4.58311061443277 11 "SAA2"
"ENSG00000215548" 311.636915151819 -78.9053695655299 2.62901140096199 0.00882505505140465 0.606592389199882 -4.58312272792614 9 "FRG1JP"
"ENSG00000240065" 182.682000335625 -229.030313034722 2.62828200515633 0.00884373987355854 0.606592389199882 -4.58313042274425 6 "PSMB9"
"ENSG00000234506" 300.205093730412 -289.526722882879 2.62797000238516 0.00885174321984578 0.606592389199882 -4.58313371362515 9 "LINC01506"
"ENSG00000263400" 351.436003214093 -75.7643208488039 2.62694919806222 0.00887797377498857 0.606592389199882 -4.58314447807952 17 "TMEM220-AS1"
"ENSG00000153721" 128.430101193195 450.817117746977 2.62550911887329 0.00891509642374417 0.606592389199882 -4.58315965708944 6 "CNKSR3"
"ENSG00000152315" 184.331556081456 -112.752656213489 2.62401973091938 0.00895363638716973 0.606592389199882 -4.58317534754959 14 "KCNK13"
"ENSG00000198829" 195.183873247016 66.1375110273234 2.62340461900544 0.00896959675217817 0.606592389199882 -4.58318182519576 3 "SUCNR1"
"ENSG00000095970" 177.875796117072 -280.016384433821 2.62042102473794 0.00904737449231206 0.606592389199882 -4.58321322456517 6 "TREM2"
"ENSG00000266776" -380.906686025274 127.92871057805 -2.62041847411457 0.00904744124074407 0.606592389199882 -4.58321325139352 6 "MIR4646"
"ENSG00000021826" -256.854912162732 537.444509981407 -2.61986121673007 0.00906203494228912 0.606592389199882 -4.58321911222193 2 "CPS1"
"ENSG00000250659" 199.566623579665 -10.2442731033234 2.61930068929772 0.00907673554355391 0.606592389199882 -4.58322500625231 11 "RP11-864I4.3"
"ENSG00000092439" -93.2253369128964 665.725480198744 -2.61845629857074 0.0090989211654857 0.606592389199882 -4.58323388289482 15 "TRPM7"
"ENSG00000255176" 248.913195843606 -65.1002011221505 2.61838430432231 0.0091008149954689 0.606592389199882 -4.58323463960773 11 "AP002954.3"
"ENSG00000272432" 194.697754377504 -438.994750209872 2.61806347517726 0.00910925879262674 0.606592389199882 -4.5832380115206 1 "RP3-465N24.6"
"ENSG00000136688" 218.758450002769 -141.069560680059 2.61785932551957 0.00911463539180024 0.606592389199882 -4.58324015692898 2 "IL36G"
"ENSG00000107651" -83.6994757450805 564.691513278099 -2.61515555312992 0.00918611194340658 0.609158336071263 -4.58326855593272 10 "SEC23IP"
"ENSG00000251050" 285.35930212825 -233.670796908845 2.61470543507418 0.00919805980146643 0.609158336071263 -4.58327328103923 5 "RP11-168A11.4"
"ENSG00000255815" -166.482637299043 106.63718848731 -2.61365357553509 0.00922603443792639 0.609511120903092 -4.58328431991479 9 "KRT8P11"
"ENSG00000147852" -151.747536129131 770.740767256079 -2.61277155298446 0.0092495508685648 0.609511120903092 -4.58329357317334 9 "VLDLR"
"ENSG00000092148" -92.2575063005373 1148.21151411928 -2.61197896421806 0.00927072857264307 0.609511120903092 -4.58330188566407 14 "HECTD1"
"ENSG00000261359" 186.915782139612 -348.53875427389 2.60960646735071 0.00933438050198922 0.610767278008645 -4.58332675360204 16 "PYCARD-AS1"
"ENSG00000215572" -213.031638126192 -126.282949516132 -2.60959006393234 0.00933482194871977 0.610767278008645 -4.58332692546426 13 "ESRRAP1"
"ENSG00000258376" 271.589591951737 70.7502720600636 2.60780073679113 0.00938308840915628 0.612449518206299 -4.58334566649405 14 "RP4-647C14.2"
"ENSG00000170477" -379.675364944533 44.9555960394893 -2.60661715730754 0.00941513762390429 0.613067702402573 -4.58335805636444 12 "KRT4"
"ENSG00000167157" 165.95544940307 -299.30254969117 2.60224696534237 0.00953432471574249 0.616452364657851 -4.58340375798691 9 "PRRX2"
"ENSG00000211838" 207.629383997617 -181.618264610728 2.60109686400124 0.00956591459764398 0.616452364657851 -4.58341577319016 14 "TRAJ52"
"ENSG00000259307" 397.275305553486 -117.247774366914 2.60107225151443 0.00956659165167719 0.616452364657851 -4.5834160302639 15 "PLCB2-AS1"
"ENSG00000153046" -91.9755794176645 674.339934659864 -2.59956812585842 0.00960804940523171 0.616452364657851 -4.58343173625598 6 "CDYL"
"ENSG00000167550" 323.330480001215 -211.244733178128 2.59910055263235 0.00962096967627049 0.616452364657851 -4.58343661687509 12 "RHEBL1"
"ENSG00000074603" -82.7538641270748 843.539097880295 -2.59879825136159 0.00962933131814904 0.616452364657851 -4.58343977191115 15 "DPP8"
"ENSG00000236570" -87.703725251275 192.809756415455 -2.598369726032 0.00964119544725678 0.616452364657851 -4.5834442437178 3 "RAD23BP1"
"ENSG00000198690" -94.1487558003291 514.241175056728 -2.59712748381325 0.00967566199534083 0.616452364657851 -4.5834572029878 15 "FAN1"
"ENSG00000136315" 297.904132776978 -122.504471422482 2.59701494472817 0.00967878987653222 0.616452364657851 -4.58345837672364 14 "RP11-84C10.2"
"ENSG00000151012" -199.203516902596 220.359751129018 -2.59634579758713 0.00969740664830094 0.616452364657851 -4.58346535465475 4 "SLC7A11"
"ENSG00000106560" 251.433517005833 -46.8589263873113 2.5953057674607 0.00972640554494409 0.616452364657851 -4.58347619680846 7 "GIMAP2"
"ENSG00000255277" 181.236900531235 -319.749254248492 2.59483517787107 0.0097395523308002 0.616452364657851 -4.58348110128007 16 "ABCC6P2"
"ENSG00000074706" 158.312894677842 608.610039640124 2.59334031137577 0.00978141961565443 0.61766252749736 -4.58349667514806 6 "IPCEF1"
"ENSG00000263637" 459.257402726559 -106.227153414586 2.59114577880263 0.00984317415303887 0.619073778759695 -4.58351952289698 18 "RP11-106E15.1"
"ENSG00000283969" -252.632421943146 -131.130962312134 -2.5909263734314 0.0098493673783445 0.619073778759695 -4.5835218061656 7 "MIR6838"
"ENSG00000172322" 284.452254212603 -41.5156286177507 2.58758503358661 0.00994411574010743 0.622315137029578 -4.58355655558491 12 "CLEC12A"
"ENSG00000198455" -80.2727101656668 337.407466039996 -2.58749168041141 0.00994677455422372 0.622315137029578 -4.58355752583336 23 "ZXDB"
"ENSG00000257543" 347.662936464543 -292.209905241825 2.5850558921229 0.010016373696599 0.625228953985637 -4.58358283001024 12 "RP11-321F8.4"
"ENSG00000007350" -547.563707184423 134.443846771447 -2.58423746379285 0.0100398565636492 0.625257397414603 -4.58359132718031 23 "TKTL1"
"ENSG00000125107" -84.5283586927322 940.146271684641 -2.58296052815965 0.0100765934434422 0.625636671920238 -4.58360457961848 16 "CNOT1"
"ENSG00000275325" -110.561331393853 319.272292784025 -2.58207623145825 0.0101021045882801 0.625636671920238 -4.58361375348851 15 "PDCD6IPP1"
"ENSG00000273221" 170.262287936468 118.196918612829 2.58162756939864 0.0101150701201703 0.625636671920238 -4.58361840685948 1 "RP5-1180E21.5"
"ENSG00000204120" -79.793802589386 1092.44552470183 -2.58048146878421 0.010148257875422 0.625932667330532 -4.58363029034716 2 "GIGYF2"
"ENSG00000256799" -78.9553363493865 251.134783140545 -2.57978775895663 0.0101683929125115 0.625932667330532 -4.58363748073438 12 "RP11-500M8.6"
"ENSG00000258951" -418.084834680047 -122.829227015434 -2.57704293250194 0.0102484122059226 0.625932667330532 -4.58366591322448 14 "KRT18P7"
"ENSG00000077097" -80.0222131967 674.418079987444 -2.57679017062405 0.0102558091090947 0.625932667330532 -4.58366853003448 3 "TOP2B"
"ENSG00000134545" 224.408393604062 216.021122399188 2.57564708815691 0.0102893201860014 0.625932667330532 -4.58368036117597 12 "KLRC1"
"ENSG00000184719" 167.212346829105 236.949572426327 2.57562365330618 0.0102900082331078 0.625932667330532 -4.58368060367947 10 "RNLS"
"ENSG00000136758" -84.2243847979856 482.824881513608 -2.57505346652748 0.010306761576091 0.625932667330532 -4.58368650331997 10 "YME1L1"
"ENSG00000134594" 154.821475276356 -357.385549907389 2.57436879773124 0.0103269108224672 0.625932667330532 -4.583693585853 23 "RAB33A"
"ENSG00000148965" 208.52466193942 -301.403425308536 2.57435476250106 0.0103273242354097 0.625932667330532 -4.58369373102128 11 "SAA4"
"ENSG00000167771" -204.489193064498 -76.4478887669292 -2.57033588117756 0.0104463113867877 0.629707709649032 -4.58373526798001 11 "RCOR2"
"ENSG00000170448" -90.1698204466413 472.288063326222 -2.57006263236509 0.0104544457150718 0.629707709649032 -4.58373808989601 4 "NFXL1"
"ENSG00000278627" 330.307144634856 -141.783075308819 2.56990360805239 0.0104591823022028 0.629707709649032 -4.58373973205302 17 "RP11-506H21.5"
"ENSG00000127578" -222.705671303957 -155.306389090146 -2.56831637670273 0.0105065635116391 0.631160882813131 -4.58375611724155 16 "WFIKKN1"
"ENSG00000145391" -75.2238012201202 565.896346990796 -2.56423316149848 0.0106293347328209 0.635890699536684 -4.58379822466518 4 "SETD7"
"ENSG00000283941" -265.207626767808 -170.834941598647 -2.56414050045944 0.0106321355868469 0.635890699536684 -4.58379917947809 9 "MIR600"
"ENSG00000227408" 321.391868199162 -99.1683315916303 2.5593504352224 0.0107778239203881 0.640649174725323 -4.58384849346468 1 "AMYP1"
"ENSG00000278783" -303.27966020221 -172.734581252825 -2.55806601244423 0.0108171906700628 0.640649174725323 -4.58386170179449 2 "MIR6071"
"ENSG00000244720" 137.816631939125 -38.4006885774942 2.5577537436607 0.0108267808630412 0.640649174725323 -4.58386491205224 3 "RP11-402J7.2"
"ENSG00000111700" 238.9130445471 431.944423408101 2.55773362667536 0.0108273989424486 0.640649174725323 -4.58386511885071 12 "SLCO1B3"
"ENSG00000272279" 219.190367435196 -256.672058048224 2.55765978793362 0.0108296678524997 0.640649174725323 -4.58386587788486 6 "RP11-157J24.2"
"ENSG00000169169" -273.055863732256 212.8681692941 -2.55627775179724 0.0108722132191384 0.641767838128839 -4.58388008085213 19 "CPT1C"
"ENSG00000071073" 105.719250356686 478.289802591244 2.55157317101737 0.0110181607260485 0.64871176985495 -4.58392837448032 2 "MGAT4A"
"ENSG00000176956" 219.980254377672 -206.994416665264 2.54871540935824 0.0111076654368998 0.64871176985495 -4.58395766885613 8 "LY6H"
"ENSG00000275835" -111.243960861844 524.446924615499 -2.54829846636357 0.0111207780441383 0.64871176985495 -4.58396194025552 15 "TUBGCP5"
"ENSG00000064726" -84.6034845616588 661.792177749351 -2.54783344710995 0.0111354188873832 0.64871176985495 -4.58396670339285 15 "BTBD1"
"ENSG00000232775" 329.778338541347 -15.2607213515846 2.54728261733398 0.0111527836376312 0.64871176985495 -4.58397234440961 22 "BMS1P22"
"ENSG00000261145" 270.368647950202 -45.2708694732096 2.54679744039435 0.0111680986787033 0.64871176985495 -4.58397731212041 16 "RP11-296I10.5"
"ENSG00000277144" 320.437870512888 -45.6763176609585 2.54613567507186 0.0111890180920401 0.64871176985495 -4.5839840864657 15 "RP11-59H7.4"
"ENSG00000144681" 160.795170154723 339.230113145959 2.54567293057401 0.0112036668833403 0.64871176985495 -4.58398882248597 3 "STAC"
"ENSG00000221986" 226.991960299446 -164.056412066574 2.54534419516925 0.0112140838151496 0.64871176985495 -4.58399218647583 1 "MYBPHL"
"ENSG00000157450" -83.4902215043545 913.764809420808 -2.54214582831145 0.0113158844792299 0.64871176985495 -4.58402489423097 15 "RNF111"
"ENSG00000152779" -297.3528703103 -3.42194807134403 -2.54117572620152 0.0113469240567012 0.64871176985495 -4.58403480715868 10 "SLC16A12"
"ENSG00000128272" -181.959643241701 -179.544825694852 -2.54076136825503 0.0113602050259939 0.64871176985495 -4.58403904015452 22 "ATF4"
"ENSG00000171873" -315.941662835614 36.1865977644902 -2.5402835532349 0.0113755370985095 0.64871176985495 -4.5840439206012 20 "ADRA1D"
"ENSG00000237438" -1080.6284934351 -145.501683824491 -2.5399219886796 0.0113871511828744 0.64871176985495 -4.58404761307568 22 "CECR7"
"ENSG00000121274" -93.673381495633 374.573946658856 -2.53914615746143 0.01141210787434 0.64871176985495 -4.58405553455995 16 "PAPD5"
"ENSG00000225031" -101.609585723607 256.236459747799 -2.53903372267767 0.0114157286778109 0.64871176985495 -4.58405668236432 23 "EIF4BP7"
"ENSG00000123352" -116.792919839681 543.024205342375 -2.53891083529441 0.011419687262299 0.64871176985495 -4.58405793682012 12 "SPATS2"
"ENSG00000260228" -264.492132636061 72.1162734635276 -2.53890459660504 0.0114198882624633 0.64871176985495 -4.58405800050425 16 "RP11-483P21.2"
"ENSG00000131094" 170.898908273033 -191.453719766226 2.53756494334574 0.0114631226811316 0.648997336782606 -4.58407167214621 17 "C1QL1"
"ENSG00000140575" -87.467224670445 1042.09188288726 -2.53696696985786 0.0114824679771153 0.648997336782606 -4.58407777246827 15 "IQGAP1"
"ENSG00000258304" 296.639567206667 -226.716497122109 2.53598307038779 0.0115143617840443 0.648997336782606 -4.58408780690442 12 "RP11-453D16.1"
"ENSG00000250492" -80.4999202341135 267.791243677026 -2.53493244415633 0.0115485056210704 0.648997336782606 -4.58409851778182 5 "INTS6P1"
"ENSG00000149970" -136.340985196734 959.751900841502 -2.53491573213117 0.0115490494651268 0.648997336782606 -4.58409868812279 23 "CNKSR2"
"ENSG00000284386" 186.038159130348 -321.50952636285 2.5343238775828 0.01156832434732 0.648997336782606 -4.58410472004128 15 "MIR147B"
"ENSG00000110075" -95.0794622603156 887.205232009756 -2.5333616147733 0.0115997234067805 0.649417092091364 -4.5841145241407 11 "PPP6R3"
"ENSG00000172466" -93.6077340920753 604.882385414972 -2.53250328941969 0.0116277949158048 0.649555427356078 -4.58412326628021 18 "ZNF24"
"ENSG00000225492" 228.576562736427 -9.55612862727391 2.53175366914557 0.0116523606641926 0.649555427356078 -4.58413089894457 1 "GBP1P1"
"ENSG00000166796" -347.021315159087 6.60474440047328 -2.52993025912851 0.0117123083861894 0.649555427356078 -4.58414945602026 11 "LDHC"
"ENSG00000183977" -76.3684287798181 282.21938506434 -2.52990215228158 0.0117132345903406 0.649555427356078 -4.58414974196783 3 "PP2D1"
"ENSG00000280186" 334.871914283074 -67.9561352776418 2.52828567255437 0.011766612169753 0.649555427356078 -4.58416618229401 1 "RP11-483I13.6"
"ENSG00000105697" 182.825449934147 -334.818549276337 2.52822433101293 0.0117686419760049 0.649555427356078 -4.58416680596851 19 "HAMP"
"ENSG00000096401" -81.4447799315179 261.470573583367 -2.52819391190279 0.0117696486671525 0.649555427356078 -4.58416711524171 6 "CDC5L"
"ENSG00000197272" 274.130798421328 -221.978173829332 2.52319040570555 0.0119362811344888 0.652763665700835 -4.58421793812355 16 "IL27"
"ENSG00000158125" 244.497080083468 374.152466829815 2.5217305200622 0.011985293659865 0.652763665700835 -4.58423274881638 2 "XDH"
"ENSG00000254545" 168.689607340255 -242.178839996403 2.52155038853686 0.01199135357431 0.652763665700835 -4.58423457570509 1 "RP11-84A19.3"
"ENSG00000261093" -85.1857355042313 223.195609176332 -2.51904981026157 0.0120757589055711 0.652763665700835 -4.58425992368755 16 "CTD-3126B10.1"
"ENSG00000177425" -97.2415768419414 563.529685048448 -2.51892804721565 0.0120798823871385 0.652763665700835 -4.58426115737083 12 "PAWR"
"ENSG00000157625" -80.3701216743522 574.298234977336 -2.51847973130226 0.0120950753077705 0.652763665700835 -4.58426569914598 23 "TAB3"
"ENSG00000123609" 180.809316814139 127.483659885737 2.51830669746766 0.0121009437709388 0.652763665700835 -4.58426745190253 2 "NMI"
"ENSG00000151876" 238.046364744438 36.749628499557 2.51781624794132 0.0121175911818665 0.652763665700835 -4.58427241931828 5 "FBXO4"
"ENSG00000109193" -355.147541302419 85.8369754717104 -2.51773332844097 0.0121204077434176 0.652763665700835 -4.5842732590603 4 "SULT1E1"
"ENSG00000150527" -165.673700359322 722.097973517565 -2.51772592112037 0.0121206593793043 0.652763665700835 -4.58427333407439 14 "CTAGE5"
"ENSG00000265750" -277.841043439828 -18.7371697786607 -2.51717859990604 0.012139265414354 0.652763665700835 -4.58427887622856 18 "RP11-799B12.4"
"ENSG00000198586" -84.7430517272231 632.174722922693 -2.51643429119825 0.0121646087209794 0.652763665700835 -4.58428641123319 2 "TLK1"
"ENSG00000226007" 412.632273203114 -105.759931799656 2.5161370105662 0.0121747440997798 0.652763665700835 -4.58428942015992 9 "RP11-211N8.2"
"ENSG00000256271" -385.490240176897 -46.0191449810466 -2.5140854162849 0.0122448952773537 0.652763665700835 -4.58431017616551 12 "CACNA1C-AS2"
"ENSG00000244459" 165.358718695066 -353.908719643544 2.51374655082462 0.0122565167727798 0.652763665700835 -4.58431360292311 4 "RP11-1398P2.1"
"ENSG00000180616" 200.363344814598 -205.990666317719 2.51373327274911 0.0122569723479584 0.652763665700835 -4.58431373718796 17 "SSTR2"
"ENSG00000135272" 122.974627790465 258.190346476984 2.51361827934964 0.0122609184391735 0.652763665700835 -4.58431489994653 7 "MDFIC"
"ENSG00000143546" 179.989798737925 -319.305703581374 2.51309581467263 0.0122788614559579 0.652763665700835 -4.58432018222419 1 "S100A8"
"ENSG00000274170" -338.498556080365 -174.92324710816 -2.51197245694072 0.0123175199944622 0.652763665700835 -4.58433153617954 22 "RFPL3-AS1_2"
"ENSG00000213538" -245.899030994141 -0.399019072556661 -2.51179981237297 0.0123234708551617 0.652763665700835 -4.58433328069789 11 "KRT8P41"
"ENSG00000139597" 148.124606048968 242.259502144018 2.51095381737923 0.0123526682766987 0.652763665700835 -4.58434182755981 13 "N4BP2L1"
"ENSG00000162366" 164.716685603 -158.062750356065 2.51010903074582 0.0123818853050481 0.652763665700835 -4.5843503594829 1 "PDZK1IP1"
"ENSG00000225851" 332.362650011079 -146.816877888977 2.50962890458146 0.0123985178618455 0.652763665700835 -4.5843552073009 6 "HLA-S"
"ENSG00000228812" -201.357182194079 115.332575412071 -2.50847930073735 0.0124384231822092 0.652763665700835 -4.58436681123026 20 "LAMA5-AS1"
"ENSG00000138592" -78.3804391642603 736.628087834657 -2.50836401829221 0.0124424311808229 0.652763665700835 -4.58436797459516 15 "USP8"
"ENSG00000270607" 277.470573558317 -111.092728985198 2.50796359101605 0.0124563616590544 0.652763665700835 -4.5843720150847 11 "RP11-359E10.1"
"ENSG00000277893" 176.654500314761 -243.018404466832 2.50737492310241 0.012476866000027 0.652763665700835 -4.58437795389253 2 "SRD5A2"
"ENSG00000121594" 166.505918937007 107.90764067993 2.50595379189261 0.0125264900979119 0.654099587747313 -4.58439228558833 3 "CD80"
"ENSG00000247049" -138.211748092715 122.779644239919 -2.50264755919568 0.0126426183901306 0.657673128487528 -4.58442559808939 5 "CTC-338M12.7"
"ENSG00000134242" 167.512229794154 131.859765112255 2.50262630331119 0.0126433680650569 0.657673128487528 -4.58442581212128 1 "PTPN22"
"ENSG00000278422" 287.582020209526 -139.641142052054 2.49882542838833 0.0127780575290915 0.66340840552088 -4.58446405648462 15 "RN7SL331P"
"ENSG00000160182" -160.770882202077 -279.196857304601 -2.49770845654951 0.012817880418551 0.664205929398692 -4.58447528493289 21 "TFF1"
"ENSG00000275476" 274.316378139695 -194.063462283963 2.4969567422161 0.0128447429201146 0.664330103828328 -4.58448283891294 12 "RP11-996F15.4"
"ENSG00000100365" 160.34567192629 -112.545590263797 2.49545397802205 0.0128985939945438 0.665847001395146 -4.58449793371185 22 "NCF4"
"ENSG00000261040" 308.256813890816 -212.655551128075 2.4928282750601 0.0129931661993032 0.66929607663666 -4.58452428733396 17 "WFDC21P"
"ENSG00000227581" -126.363960559779 166.018614420867 -2.49221619674948 0.0130153001718155 0.66929607663666 -4.58453042684043 23 "RP13-140E4.1"
"ENSG00000272686" 261.191120609604 -177.11744698153 2.4905695135094 0.0130750136586013 0.66929607663666 -4.58454693692412 7 "RP11-390E23.6"
"ENSG00000021776" -78.1378031937006 598.279130289182 -2.49012484079486 0.0130911803910329 0.66929607663666 -4.5845513935506 15 "AQR"
"ENSG00000135457" -102.002442168268 400.021650133585 -2.48969379918746 0.0131068684658086 0.66929607663666 -4.58455571283982 12 "TFCP2"
"ENSG00000134668" 218.648273043694 42.5328731800033 2.48951714149539 0.013113302867849 0.66929607663666 -4.5845574828478 1 "SPOCD1"
"ENSG00000177283" -239.154412207829 -72.6177607836059 -2.48741176664276 0.0131902028638899 0.671863585326894 -4.58457856828765 10 "FZD8"
"ENSG00000234883" 158.083163511449 -377.43860598143 2.48674456632541 0.0132146560411579 0.671863585326894 -4.58458524679184 21 "MIR155HG"
"ENSG00000211688" 384.060910372453 -7.80855818236605 2.48611305819199 0.0132378381081239 0.671863585326894 -4.58459156645589 7 "TRGJP2"
"ENSG00000070031" 153.021248613809 -405.928535566634 2.4842305933488 0.0133071557193168 0.674057321974737 -4.58461039570218 11 "SCT"
"ENSG00000144218" -137.059361659709 536.747850446956 -2.48292173062466 0.0133555411729449 0.674057321974737 -4.58462347952649 2 "AFF3"
"ENSG00000264982" -90.5620753337903 287.924343797101 -2.48269606950482 0.0133638990573686 0.674057321974737 -4.58462573464639 18 "RP11-344B2.2"
"ENSG00000234511" 133.54284313707 267.693913618019 2.48217383567638 0.0133832589856882 0.674057321974737 -4.58463095278533 5 "C5orf58"
"ENSG00000169635" -181.892897331865 155.776911896456 -2.48158322393602 0.0134051837316819 0.674057321974737 -4.58463685289462 22 "HIC2"
"ENSG00000251188" 342.124916404847 -113.741034885776 2.47958857187192 0.0134794649141269 0.674728021856815 -4.58465676924632 4 "RP11-478C6.6"
"ENSG00000282386" 242.804250540675 -212.648236727157 2.47957913562529 0.0134798171868033 0.674728021856815 -4.58465686342984 1 "RP11-422P24.12"
"ENSG00000106070" -125.857319783371 1059.29818942582 -2.47922430790632 0.0134930694902313 0.674728021856815 -4.58466040473045 7 "GRB10"
"ENSG00000256803" 419.423721454925 -136.127262870129 2.47834269066189 0.0135260466205872 0.67513372038383 -4.5846692014803 12 "RP11-133L14.5"
"ENSG00000252942" 258.565071522872 -56.2011781627308 2.47717429727732 0.0135698607323156 0.676077850393696 -4.58468085508465 9 "RNA5SP290"
"ENSG00000110786" -343.229075115602 290.456786703536 -2.47643118342681 0.0135977924797678 0.676228679859222 -4.58468826421159 11 "PTPN5"
"ENSG00000276980" 298.847176042908 -203.518174877902 2.47508299398384 0.0136485975429585 0.677514385893878 -4.58470170076929 19 "CTD-3128G10.7"
"ENSG00000079482" -101.988537474099 840.302117013995 -2.47156319942791 0.0137820307173262 0.678761069944977 -4.58473674751658 23 "OPHN1"
"ENSG00000090686" -84.125312860163 925.558111306128 -2.47152306413959 0.0137835588598189 0.678761069944977 -4.58473714687158 1 "USP48"
"ENSG00000115598" 302.436216691956 35.6853459930669 2.4708643430167 0.0138086609784494 0.678761069944977 -4.58474370040986 2 "IL1RL2"
"ENSG00000137752" 160.416041446481 280.325579784535 2.47076752808467 0.0138123537499226 0.678761069944977 -4.5847446634699 11 "CASP1"
"ENSG00000152484" -78.065211541171 427.49004370277 -2.47067717289873 0.0138158009190062 0.678761069944977 -4.58474556223967 13 "USP12"
"ENSG00000204161" 349.161406610226 90.5871634476749 2.47026683429944 0.0138314654650025 0.678761069944977 -4.58474964351441 10 "C10orf128"
"ENSG00000270135" 355.828681421612 -162.32923647444 2.4694343164865 0.0138632949054578 0.678761069944977 -4.58475792184873 3 "RP11-362K14.7"
"ENSG00000221957" -374.985240072686 -119.78806994135 -2.46916270748767 0.0138736932869098 0.678761069944977 -4.5847606220811 19 "KIR2DS4"
"ENSG00000105696" -204.233031408711 -88.3152449741582 -2.46695233209473 0.0139585732677778 0.679804037850214 -4.58478258626739 19 "TMEM59L"
"ENSG00000273320" 164.256845484406 -372.599415293141 2.46687142468166 0.0139616888738283 0.679804037850214 -4.58478338987742 7 "RP11-22N19.2"
"ENSG00000256340" 190.150267122786 -276.92324440251 2.46665257622763 0.0139701194387515 0.679804037850214 -4.58478556345633 16 "ABCC6P1"
"ENSG00000170498" 198.24891493138 -394.473112570234 2.46388365375186 0.0140771748549566 0.682805219883559 -4.58481304822988 1 "KISS1"
"ENSG00000269246" 120.085308107989 -506.095996210043 2.46375703789005 0.0140820875459357 0.682805219883559 -4.58481430433649 19 "CTC-246B18.10"
"ENSG00000228906" 140.651415640275 96.8591620506425 2.46268488565803 0.0141237478836794 0.683604503182792 -4.5848249382763 23 "RP13-216E22.4"
"ENSG00000267131" 263.288138503423 -144.260774064622 2.46195803088614 0.0141520530975354 0.683755689959746 -4.58483214494072 17 "RP11-332H18.5"
"ENSG00000107929" -95.2485838190517 851.528304965321 -2.46069417379537 0.0142013898414629 0.68417468038176 -4.58484467108382 10 "LARP4B"
"ENSG00000258919" -182.157550610777 -350.550578612965 -2.4597823237443 0.0142370798731253 0.68417468038176 -4.5848537046648 14 "RP11-1029J19.4"
"ENSG00000269994" 268.22846433908 -18.9204549693319 2.45973522178119 0.0142389256092702 0.68417468038176 -4.58485417121125 9 "RP11-276H19.2"
"ENSG00000228643" 335.314377366509 -65.8632145101128 2.45873164818973 0.0142783019633446 0.68417468038176 -4.58486410961726 2 "AC079779.4"
"ENSG00000228753" -98.3334948898428 225.071914272176 -2.45832153193628 0.0142944210538254 0.68417468038176 -4.5848681698933 10 "EIF4BP2"
"ENSG00000122420" 227.034167260802 77.2478398578132 2.45667635245923 0.0143592446655881 0.68417468038176 -4.58488445118601 1 "PTGFR"
"ENSG00000264717" 252.969504765025 -145.062980233592 2.45644468031889 0.0143683939049018 0.68417468038176 -4.58488674306344 10 "CH17-360D5.1"
"ENSG00000048707" -85.0410606177329 1235.57919316403 -2.45641298437957 0.014369646047806 0.68417468038176 -4.5848870566078 1 "VPS13D"
"ENSG00000261609" -116.555352280583 255.406991261125 -2.45596134842432 0.0143874983426504 0.68417468038176 -4.584891523888 16 "GAN"
"ENSG00000214558" -70.9684703448038 258.350868218722 -2.45512842329458 0.0144204737237812 0.684543921366836 -4.58489976057255 6 "RP11-74E24.2"
"ENSG00000060558" 257.694038646407 -56.8493185261914 2.45296248536616 0.014506536035232 0.685962377487225 -4.58492116677956 19 "GNA15"
"ENSG00000225938" -263.134205330318 -18.5032745399612 -2.45278329798438 0.0145136762470264 0.685962377487225 -4.58492293690225 1 "RP4-575N6.4"
"ENSG00000153294" 325.521311439127 24.2965669609374 2.4514268782643 0.0145678273950718 0.685962377487225 -4.58493633245009 6 "ADGRF4"
"ENSG00000225643" 212.355421243203 -315.6914324245 2.45080895891083 0.0145925552228359 0.685962377487225 -4.58494243247409 1 "RP11-70P17.1"
"ENSG00000075340" 169.985567069925 407.189306603371 2.4507638968567 0.0145943599622523 0.685962377487225 -4.58494287726382 2 "ADD2"
"ENSG00000206712" 156.764407186472 36.1601400899267 2.45045108818893 0.0146068934193936 0.685962377487225 -4.58494596465985 3 "RNU6-26P"
"ENSG00000185745" 216.695950156124 129.749024365773 2.44994491523745 0.0146271946586051 0.685962377487225 -4.58495095974989 10 "IFIT1"
"ENSG00000273338" 341.958275648473 -245.243591101488 2.44906429862543 0.0146625732905679 0.68643595268757 -4.58495964763612 1 "RP11-386I14.4"
"ENSG00000261335" 339.997095547724 -30.6753503071548 2.4478088302978 0.0147131423406831 0.686728553602251 -4.58497202854438 17 "RP11-318A15.2"
"ENSG00000224722" -97.0271640823676 248.412880294039 -2.44765360101043 0.0147194055241229 0.686728553602251 -4.58497355893095 8 "RP11-255B23.1"
"ENSG00000243961" 321.413896281818 -30.5512912009586 2.44680246132097 0.0147537891745947 0.68715203680578 -4.58498194856919 20 "RP5-839B4.8"
"ENSG00000181007" 162.272553268342 348.99093733961 2.44515789609408 0.0148204261608608 0.687883078207114 -4.58499815108213 19 "ZFP82"
"ENSG00000275343" 360.042233045553 -227.79391945664 2.44389886612983 0.0148716210841761 0.687883078207114 -4.58501054822386 15 "RP11-323F24.4"
"ENSG00000124343" 275.89998535293 -105.375069945586 2.44353662756775 0.0148863794219998 0.687883078207114 -4.58501411390816 23 "XG"
"ENSG00000277511" 256.962192185704 -352.606051559162 2.443348825505 0.0148940359544772 0.687883078207114 -4.58501596233374 17 "CTD-2095E4.5"
"ENSG00000223482" -102.803280793391 748.99249369837 -2.44327950153954 0.014896863113639 0.687883078207114 -4.58501664461465 10 "NUTM2A-AS1"
"ENSG00000284448" -68.3839368877851 248.711430763437 -2.44267620045919 0.0149214868730523 0.687883078207114 -4.58502258147647 21 "MIR6501"
"ENSG00000104218" -99.6725342863509 1222.09402154421 -2.44149808173798 0.0149696755542906 0.688934915806193 -4.5850341708758 8 "CSPP1"
"ENSG00000253677" -95.0777482012295 303.866371534598 -2.4404307455006 0.0150134515566982 0.689276858338522 -4.58504466588297 8 "UBE2HP1"
"ENSG00000105205" 246.460471894376 -283.265228875432 2.44007966947818 0.0150278753779105 0.689276858338522 -4.58504811702116 19 "CLC"
"ENSG00000139514" -95.2235737667669 363.388621331532 -2.43703441141005 0.0151535031511563 0.689728806447273 -4.5850780325745 13 "SLC7A1"
"ENSG00000166920" 163.051259958045 -306.824313767908 2.43695526709855 0.0151567804672204 0.689728806447273 -4.58507880958575 15 "C15orf48"
"ENSG00000229190" -147.14308066551 243.056610109804 -2.43646162414741 0.0151772360444004 0.689728806447273 -4.5850836554569 10 "RP11-390B4.3"
"ENSG00000085265" 155.741322025821 -180.558136513591 2.4359108986809 0.0152000857785438 0.689728806447273 -4.58508906057686 9 "FCN1"
"ENSG00000073282" 157.951745171543 213.758939083898 2.43575192749633 0.0152066871801192 0.689728806447273 -4.58509062059003 3 "TP63"
"ENSG00000256660" 259.226404440082 29.2985153623563 2.43533961126198 0.0152238207326361 0.689728806447273 -4.58509466627179 12 "CLEC12B"
"ENSG00000261730" 215.20140989976 -274.130585613931 2.43532589320061 0.0152243910713328 0.689728806447273 -4.58509480086341 6 "RP4-668J24.2"
"ENSG00000003436" 225.945688242236 431.930868572172 2.43440249351724 0.0152628255171488 0.689728806447273 -4.58510385892154 2 "TFPI"
"ENSG00000179750" 211.584101336933 -216.670370637913 2.43375527534817 0.0152898155756251 0.689728806447273 -4.58511020583381 22 "APOBEC3B"
"ENSG00000159208" 212.0246334188 -149.380885652146 2.43370905591236 0.0152917446131646 0.689728806447273 -4.58511065902083 1 "CIART"
"ENSG00000211883" 269.641326722548 -144.363365290283 2.4322858443232 0.0153512497739941 0.690180433049243 -4.58512460976021 14 "TRAJ6"
"ENSG00000140379" 200.97301982042 -217.036888141599 2.43225375308516 0.0153525938777204 0.690180433049243 -4.58512492423826 15 "BCL2A1"
"ENSG00000272639" 612.584863940152 239.837469261786 2.4315539027749 0.0153819321368338 0.690181861217334 -4.58513178143652 15 "RP11-66B24.8"
"ENSG00000105854" 140.289058179694 174.840929523372 2.43104106371725 0.0154034621551101 0.690181861217334 -4.5851368050864 7 "PON2"
"ENSG00000151276" -93.1318299052325 889.204345503078 -2.43011758518662 0.0154422987410593 0.69062065843447 -4.58514584871487 3 "MAGI1"
"ENSG00000255843" 501.883443081827 -73.9814583209251 2.4295995099863 0.015464124049945 0.69062065843447 -4.58515092079224 11 "AP000593.7"
"ENSG00000100427" -298.010964765542 141.213315113355 -2.42875503108419 0.0154997583599663 0.691075433084017 -4.58515918622727 22 "MLC1"
"ENSG00000222014" -100.650908013153 180.856772661717 -2.42716595884882 0.0155670086807128 0.691387676234305 -4.58517473202495 2 "RAB6C"
"ENSG00000066777" -87.31071772455 605.292736226311 -2.42708173470189 0.0155705802633429 0.691387676234305 -4.58517555571389 8 "ARFGEF1"
"ENSG00000197217" -90.298313356855 587.868924996636 -2.42678546615156 0.015583149480919 0.691387676234305 -4.58517845292202 8 "ENTPD4"
"ENSG00000163154" 196.728813527011 -311.543980001445 2.4250690993522 0.0156561428340678 0.693493060968096 -4.58519523062227 1 "TNFAIP8L2"
"ENSG00000145216" -90.7200130128186 778.972475554758 -2.42413224334558 0.0156961124317681 0.694131174038759 -4.58520438372982 4 "FIP1L1"
"ENSG00000215817" -83.7933446256991 269.156105866869 -2.42347752840259 0.0157240983101665 0.694238116123497 -4.58521077830908 1 "ZC3H11B"
"ENSG00000183542" 184.128527114321 69.0763123590558 2.42255120885608 0.0157637691683287 0.694859779590308 -4.58521982282649 12 "KLRC4"
"ENSG00000188185" -167.93279249293 137.320490320073 -2.42112972021429 0.015824818014761 0.695412584418211 -4.58523369572423 7 "LINC00265"
"ENSG00000234616" -195.85322451653 293.936876325289 -2.4210666382811 0.0158275320285219 0.695412584418211 -4.58523431118698 8 "JRK"
"ENSG00000099246" -110.841778877586 827.260643196907 -2.41953579380083 0.0158935205166098 0.695484370789367 -4.58524924227421 10 "RAB18"
"ENSG00000196208" -160.699436854404 624.187669435875 -2.41930954648818 0.0159032936725541 0.695484370789367 -4.58525144821243 2 "GREB1"
"ENSG00000221990" 167.19277166525 -377.589031643977 2.41830611248096 0.0159467027045653 0.695484370789367 -4.5852612294413 5 "EXOC3-AS1"
"ENSG00000135605" -99.3133788594343 538.012401539898 -2.41809245990924 0.0159559588980118 0.695484370789367 -4.58526331157423 4 "TEC"
"ENSG00000174460" -406.009636807649 -34.0004749104498 -2.41743684639594 0.0159843920037559 0.695484370789367 -4.58526969970427 23 "ZCCHC12"
"ENSG00000014824" -87.3459347315621 467.847407702814 -2.41734692141684 0.0159882954156072 0.695484370789367 -4.58527057578127 4 "SLC30A9"
"ENSG00000259546" -287.697264343915 142.196390093745 -2.41672074138585 0.0160154995919536 0.695484370789367 -4.58527667535912 15 "RP11-351M8.2"
"ENSG00000213366" 227.532346195499 -14.182853591721 2.41629373408201 0.0160340741764867 0.695484370789367 -4.58528083394404 1 "GSTM2"
"ENSG00000130813" 202.73704044444 72.2760648763581 2.41567362522928 0.0160610823949353 0.695544769170142 -4.58528687187854 19 "C19orf66"
"ENSG00000261222" 370.017588550754 139.108437864411 2.41457032670119 0.0161092346373523 0.695984231652826 -4.58529761092362 17 "CTD-2006K23.1"
"ENSG00000113812" -82.2491767384142 618.140332421865 -2.41426702750132 0.016122494078357 0.695984231652826 -4.58530056229035 3 "ACTR8"
"ENSG00000236404" -106.209295679734 610.001504264612 -2.41170536622021 0.0162348674968649 0.699711590388659 -4.58532547538293 9 "VLDLR-AS1"
"ENSG00000165682" 139.288172211 209.115056414869 2.41099530836422 0.0162661378371169 0.699711590388659 -4.58533237648712 12 "CLEC1B"
"ENSG00000235919" 235.321335592578 -175.697792195256 2.41024532067568 0.016299224287528 0.699711590388659 -4.58533966356601 1 "ASH1L-AS1"
"ENSG00000125657" 188.046435919773 -239.227900532254 2.40995800244004 0.0163119153211807 0.699711590388659 -4.58534245465267 19 "TNFSF9"
"ENSG00000240859" 478.079726167906 -28.3075617885849 2.40821492525123 0.0163890950113243 0.701913401959762 -4.58535938056585 7 "AC093627.10"
"ENSG00000145779" 128.684855574396 252.428051579823 2.40668322715578 0.0164571807143995 0.70371941407573 -4.58537424426158 5 "TNFAIP8"
"ENSG00000245750" -220.013537506557 1007.66366158138 -2.40530961843131 0.0165184509882889 0.705228773089636 -4.58538756616991 15 "DRAIC"
"ENSG00000276533" 170.651431192408 -389.586783750858 2.40413544799674 0.0165709844626033 0.706360975059762 -4.58539894807515 15 "RP11-139H15.5"
"ENSG00000231392" -143.846619638179 -317.066222852869 -2.40350703343095 0.0165991607264219 0.706395696830379 -4.585405037477 22 "LL22NC03-24A12.8"
"ENSG00000180044" 501.286108175918 63.4535389847718 2.40193169444558 0.0166699798643359 0.706395696830379 -4.58542029599346 3 "C3orf80"
"ENSG00000115267" 109.862116478153 475.041709248358 2.40090599266646 0.0167162330453872 0.706395696830379 -4.58543022566531 2 "IFIH1"
"ENSG00000205334" 228.803695882252 -143.369095417891 2.40083533870581 0.0167194232843485 0.706395696830379 -4.58543090950706 2 "LINC01460"
"ENSG00000116198" -79.8371786997302 715.089918126111 -2.40032822404 0.0167423367760496 0.706395696830379 -4.5854358171775 1 "CEP104"
"ENSG00000102910" -99.2118452040466 640.230403064599 -2.39994360284089 0.0167597339524749 0.706395696830379 -4.58543953874087 16 "LONP2"
"ENSG00000104331" -92.7318411806356 340.950227290218 -2.39776138201397 0.0168587417913411 0.706395696830379 -4.58546064294975 8 "IMPAD1"
"ENSG00000251102" -112.884520991504 225.183474050896 -2.39775990731005 0.0168588088727145 0.706395696830379 -4.58546065720538 5 "CTBP2P4"
"ENSG00000185245" -202.540155018102 -117.690942395685 -2.39737368081097 0.0168763856464309 0.706395696830379 -4.58546439048154 17 "GP1BA"
"ENSG00000121064" 154.479021210047 399.699709683314 2.39709564595267 0.0168890487138861 0.706395696830379 -4.58546707761877 17 "SCPEP1"
"ENSG00000154874" 147.282979522418 449.754336403243 2.39638875273896 0.0169212817635816 0.706395696830379 -4.58547390822416 17 "CCDC144B"
"ENSG00000165322" -99.8330669992176 772.82438011999 -2.39632526593754 0.0169241792950797 0.706395696830379 -4.58547452159366 10 "ARHGAP12"
"ENSG00000248322" -231.632923482556 45.9903895295176 -2.39619551255984 0.0169301025852504 0.706395696830379 -4.58547577514082 1 "RP4-559A3.6"
"ENSG00000101752" -76.836012461448 457.507180308186 -2.39587695532768 0.0169446525822835 0.706395696830379 -4.58547885244677 18 "MIB1"
"ENSG00000196754" 217.995965775694 -143.509080203493 2.39549681501697 0.0169620297695801 0.706395696830379 -4.58548252414224 1 "S100A2"
"ENSG00000158315" 228.08975885213 90.1926707393883 2.39370709197715 0.0170440535329777 0.708724633355197 -4.58549980322469 1 "RHBDL2"
"ENSG00000166562" -265.627781594981 20.9305391163359 -2.39260463821705 0.0170947530167007 0.709745915386047 -4.58551044084947 18 "SEC11C"
"ENSG00000106799" -87.1315737324757 490.496923756036 -2.39033459560628 0.0171995655468447 0.713007333272479 -4.58553232984868 9 "TGFBR1"
"ENSG00000171729" 229.50741276796 -23.7015474541349 2.38929277223848 0.0172478576689622 0.713845283957588 -4.58554236903803 1 "TMEM51"
"ENSG00000132000" 168.087978703434 17.1868457990476 2.38876518691079 0.0172723585445489 0.713845283957588 -4.58554745134645 19 "PODNL1"
"ENSG00000063046" -99.7254010210721 611.379180445396 -2.38783885012206 0.0173154513755493 0.714538679635698 -4.58555637229345 12 "EIF4B"
"ENSG00000232295" 111.810638179493 548.550098298702 2.38576988400147 0.0174120405297673 0.716712102400864 -4.58557628522379 6 "RP11-154D6.1"
"ENSG00000066084" -74.3196827855012 583.627925356113 -2.38525354919739 0.0174362192477352 0.716712102400864 -4.58558125215825 12 "DIP2B"
"ENSG00000251442" 207.843489869492 117.21899129581 2.38501700302415 0.0174473059951744 0.716712102400864 -4.58558352729482 4 "LINC01094"
"ENSG00000176700" -117.202180610883 139.768888347388 -2.38292563961862 0.0175455966866402 0.71966100729961 -4.58560363296291 15 "SCAND2P"
"ENSG00000259326" 170.551692495206 33.7920962602597 2.38169661519903 0.0176035856901614 0.72050474767028 -4.5856154405304 15 "RP11-102L12.2"
"ENSG00000272982" 127.830569882834 58.5646812799469 2.38114765728415 0.0176295415395673 0.72050474767028 -4.58562071263596 1 "RP5-1180E21.4"
"ENSG00000116731" -74.0013662086665 539.025211362303 -2.38046608309002 0.0176618145710933 0.72050474767028 -4.58562725675139 1 "PRDM2"
"ENSG00000087470" -97.1876309966928 708.219929878475 -2.38000597810751 0.0176836302278173 0.72050474767028 -4.58563167342419 12 "DNM1L"
"ENSG00000136381" -74.6777917340675 546.686546034109 -2.37968544042779 0.0176988423634986 0.72050474767028 -4.5856347498704 15 "IREB2"
"ENSG00000260549" 191.193423330471 -293.65526974313 2.37839835507208 0.0177600409818759 0.721486856355349 -4.58564709902938 16 "MT1L"
"ENSG00000144566" -85.6026060646602 600.824338936492 -2.37779590396538 0.0177887503072007 0.721486856355349 -4.58565287715513 3 "RAB5A"
"ENSG00000251675" -74.8969343775214 354.146833130258 -2.37750388572635 0.0178026808734977 0.721486856355349 -4.58565567740706 5 "CTC-458I2.2"
"ENSG00000283602" 261.423410055668 -156.165357833986 2.37610867634214 0.0178693709695021 0.722056562373972 -4.58566905195823 5 "AC011380.8"
"ENSG00000249916" 309.747322522318 -194.054712782249 2.37609715369327 0.0178699226573605 0.722056562373972 -4.58566916238371 5 "CTD-2280E9.1"
"ENSG00000267220" -359.983894351423 -143.493993496017 -2.37480649103096 0.0179318125378771 0.722331165457599 -4.58568152800589 19 "CTC-260E6.9"
"ENSG00000165828" 216.516966162882 -335.682537823683 2.3746163783457 0.0179409447207002 0.722331165457599 -4.58568334890098 10 "PRAP1"
"ENSG00000188820" 221.599650146712 -175.834924327584 2.37429221591261 0.0179565254919854 0.722331165457599 -4.58568645340028 6 "FAM26F"
"ENSG00000139572" 177.032883473219 -199.344108402808 2.37311689282916 0.0180131167859242 0.722662491889259 -4.58569770605657 12 "GPR84"
"ENSG00000263586" -251.76864234449 -14.6760409022399 -2.37301581592339 0.0180179909037318 0.722662491889259 -4.58569867352785 17 "HID1-AS1"
"ENSG00000268119" 229.844403808772 -49.0849768712856 2.37230310973741 0.0180523918310823 0.722974329482856 -4.58570549417387 19 "CTD-2561J22.5"
"ENSG00000273628" 446.309518359524 -114.909537539169 2.37025329530887 0.0181516541521643 0.723517135088477 -4.58572510011871 13 "RP11-756A22.7"
"ENSG00000215268" -90.3957222605897 236.18215098964 -2.3699446292545 0.018166642767527 0.723517135088477 -4.58572805102618 22 "LA16c-60G3.8"
"ENSG00000134548" -340.604199738888 16.1108519857566 -2.36920695221918 0.0182025079062946 0.723517135088477 -4.58573510187387 12 "SPX"
"ENSG00000166825" 281.468465889196 324.614598567026 2.36896601002996 0.018214235745293 0.723517135088477 -4.58573740438728 15 "ANPEP"
"ENSG00000231057" 325.497551302288 73.8195818405431 2.36856810061054 0.0182336184787715 0.723517135088477 -4.58574120643501 1 "RP11-122M14.1"
"ENSG00000272217" 226.071001258177 -166.764641134188 2.36830668110713 0.0182463624513339 0.723517135088477 -4.58574370398126 6 "XXbac-BPG157A10.21"
"ENSG00000165804" -204.806720267693 331.113816034027 -2.36781936690609 0.0182701394745511 0.723517135088477 -4.5857483589738 14 "ZNF219"
"ENSG00000107581" -70.3485648989574 409.570593866819 -2.36733905897353 0.0182936012670913 0.723517135088477 -4.58575294614383 10 "EIF3A"
"ENSG00000225210" 284.468210750585 -2.96532275366525 2.36709038131815 0.0183057589145135 0.723517135088477 -4.58575532078463 14 "DUXAP9"
"ENSG00000243629" 321.672629784584 -146.419753652589 2.36546196356672 0.0183855464044069 0.725614449882064 -4.58577086476798 3 "LINC00880"
"ENSG00000155754" 235.195082368188 87.4235330699974 2.36432571664892 0.0184413997144173 0.726665704533073 -4.58578170470024 2 "ALS2CR11"
"ENSG00000174233" -123.605838183381 427.961363599082 -2.36376682568201 0.0184689271470794 0.726665704533073 -4.58578703476012 12 "ADCY6"
"ENSG00000264943" 322.495152677223 -196.329339305218 2.3632894405934 0.0184924686713201 0.726665704533073 -4.58579158655644 17 "SH3GL1P2"
"ENSG00000249364" -192.382558148224 701.931864539085 -2.36028058379497 0.0186414529587571 0.728978119765045 -4.58582025532857 5 "RP11-434D9.1"
"ENSG00000214194" 377.419751274273 -77.5407787262813 2.36017310409736 0.01864679427135 0.728978119765045 -4.58582127876275 7 "LINC00998"
"ENSG00000183822" 149.835907910668 -263.319554186137 2.36006350633617 0.0186522422261615 0.728978119765045 -4.58582232231952 22 "NCF4-AS1"
"ENSG00000215246" -446.636393929842 148.613553273021 -2.35964654035612 0.0186729818021493 0.728978119765045 -4.58582629211997 5 "RP11-43F13.3"
"ENSG00000144674" -69.6135703032199 651.735236287698 -2.35931884817288 0.0186892951637615 0.728978119765045 -4.58582941150227 3 "GOLGA4"
"ENSG00000275210" 248.517609431964 -254.550472386653 2.35885519772029 0.0187123982424129 0.728978119765045 -4.58583382439683 19 "AC008984.2"
"ENSG00000225217" 166.67722190935 -316.023244277224 2.35756734128039 0.0187767019148029 0.730435225061091 -4.58584607750023 1 "HSPA7"
"ENSG00000166770" 424.939896737105 132.735591064251 2.35667738395553 0.018821251370895 0.730841549886923 -4.58585454111689 19 "ZNF667-AS1"
"ENSG00000134294" -106.282780661949 652.231340781944 -2.35443229203133 0.0189340483506755 0.730841549886923 -4.58587587866916 12 "SLC38A2"
"ENSG00000254271" 356.479412100839 -219.14511650158 2.35351004754473 0.0189805549055147 0.730841549886923 -4.58588463812566 10 "RP11-131N11.4"
"ENSG00000277010" 181.732651318758 -221.793527144176 2.35316593484815 0.0189979333215298 0.730841549886923 -4.58588790565897 16 "RP11-616M22.12"
"ENSG00000126218" 372.630168229786 49.1933342051958 2.35300266091673 0.0190061838790338 0.730841549886923 -4.58588945587209 13 "F10"
"ENSG00000185728" -77.9094023047387 323.792268826076 -2.35094568702091 0.0191103963435267 0.730841549886923 -4.58590897710666 8 "YTHDF3"
"ENSG00000235947" 247.263523254207 -109.95150204782 2.35078317391237 0.0191186510596277 0.730841549886923 -4.58591051870353 3 "EGOT"
"ENSG00000237517" 302.117212092365 -192.079923540274 2.35048865949424 0.0191336186376014 0.730841549886923 -4.58591331220302 22 "DGCR5"
"ENSG00000223875" 266.114423532359 -73.5153604699716 2.35043096112913 0.0191365521413404 0.730841549886923 -4.58591385943873 22 "NBEAP3"
"ENSG00000226823" 148.770817330205 253.650977725813 2.34848369159997 0.0192357868348411 0.730841549886923 -4.58593232063023 9 "SUGT1P1"
"ENSG00000197696" -188.639191825498 -285.809041100433 -2.34847943442325 0.0192360042778379 0.730841549886923 -4.58593236097461 15 "NMB"
"ENSG00000201695" 182.831403725822 -197.563825987991 2.34748100933735 0.0192870601918937 0.730841549886923 -4.58594182090264 11 "RNA5SP334"
"ENSG00000128731" -66.9834825735522 956.999782759195 -2.3464361427748 0.0193406181168681 0.730841549886923 -4.58595171673514 15 "HERC2"
"ENSG00000270120" 199.597402223551 -71.8606011736303 2.34618204671956 0.0193536622973121 0.730841549886923 -4.58595412261768 16 "RP11-327F22.6"
"ENSG00000158201" -128.399703131596 368.198121653372 -2.3457305210762 0.0193768606746911 0.730841549886923 -4.58595839722695 18 "ABHD3"
"ENSG00000158615" -87.3571354389557 371.801394872611 -2.34485374138115 0.0194219772682325 0.730841549886923 -4.58596669548288 1 "PPP1R15B"
"ENSG00000003147" -141.381218825426 391.365571215161 -2.34424179633623 0.0194535207448374 0.730841549886923 -4.58597248546005 7 "ICA1"
"ENSG00000224546" -99.271095404448 298.503089053386 -2.34407435234514 0.0194621596744185 0.730841549886923 -4.58597406949553 9 "EIF4BP3"
"ENSG00000137673" 344.011341892557 -118.649004534831 2.3435217688956 0.0194906929422149 0.730841549886923 -4.5859792962174 11 "MMP7"
"ENSG00000132530" 133.087552063936 243.738073621991 2.34310019883908 0.0195124858285423 0.730841549886923 -4.5859832829297 17 "XAF1"
"ENSG00000159086" -89.5117141844195 535.530053256555 -2.34304372282822 0.0195154069531903 0.730841549886923 -4.58598381696104 21 "PAXBP1"
"ENSG00000266217" 222.902866443785 -218.426105703149 2.3413890078361 0.0196011644908979 0.730841549886923 -4.58599945830832 10 "CTSLP2"
"ENSG00000163666" 162.748079362516 287.74742061535 2.34132172361679 0.0196046585483769 0.730841549886923 -4.58600009409489 3 "HESX1"
"ENSG00000101000" 255.464581342323 124.47689402147 2.34116000782865 0.0196130586521408 0.730841549886923 -4.58600162211909 20 "PROCR"
"ENSG00000170231" 190.789005106615 -112.473010520896 2.34011823137128 0.0196672479143515 0.730841549886923 -4.58601146326158 5 "FABP6"
"ENSG00000005889" -74.8314501979351 503.11068785163 -2.34009297974827 0.0196685630344339 0.730841549886923 -4.58601170174909 23 "ZFX"
"ENSG00000131375" -79.1066274190501 713.434040851499 -2.33923238085379 0.0197134296281234 0.730841549886923 -4.58601982815168 3 "CAPN7"
"ENSG00000260844" -373.825659897684 -27.7650983460725 -2.33864229254109 0.0197442451645132 0.730841549886923 -4.58602539854275 15 "RP11-578F21.9"
"ENSG00000148634" -95.0130872081254 835.979933247929 -2.33851469511615 0.019750914090258 0.730841549886923 -4.58602660287632 10 "HERC4"
"ENSG00000125968" -194.724569188939 -230.070759523493 -2.33803119915698 0.0197762020864188 0.730841549886923 -4.58603116580237 20 "ID1"
"ENSG00000174950" 143.547489591362 -278.211285344312 2.33799829167148 0.0197779242568826 0.730841549886923 -4.58603147632937 1 "CD164L2"
"ENSG00000267147" 189.565865507597 -318.214497618319 2.33798065333462 0.019778847390373 0.730841549886923 -4.58603164276938 19 "LINC01842"
"ENSG00000128487" -114.415162923542 1036.02234388104 -2.33725515975646 0.019816850088219 0.730841549886923 -4.58603848767854 17 "SPECC1"
"ENSG00000270923" 228.729102590583 -168.441366394593 2.33702232816525 0.019829059784554 0.730841549886923 -4.58604068397422 7 "TAS2R6P"
"ENSG00000128915" -89.8016176108933 725.267143048274 -2.3370079753694 0.0198298126611622 0.730841549886923 -4.58604081935701 15 "ICE2"
"ENSG00000133321" 249.278192911037 -165.12326268631 2.33675313236388 0.0198431846322566 0.730841549886923 -4.58604322303168 11 "RARRES3"
"ENSG00000184205" -143.630574175987 78.6667560789059 -2.33602152671505 0.0198816168928698 0.730841549886923 -4.58605012212911 23 "TSPYL2"
"ENSG00000171631" 236.349867723587 199.756346657008 2.33522965000631 0.0199232887147899 0.730841549886923 -4.5860575872568 11 "P2RY6"
"ENSG00000258204" -254.245727128769 -150.080733211272 -2.33473047682774 0.0199495965492337 0.730841549886923 -4.58606229178415 12 "RP11-90E9.1"
"ENSG00000143185" 186.716911226277 -349.663443767551 2.33468557610608 0.019951964434175 0.730841549886923 -4.58606271491005 1 "XCL2"
"ENSG00000256249" 462.258993040317 40.4845911615308 2.33418949120317 0.0199781423554452 0.730841549886923 -4.58606738929161 12 "RP11-324E6.6"
"ENSG00000015520" -188.959121104285 -137.148703253902 -2.3320074330452 0.0200936448000785 0.730841549886923 -4.58608793853921 7 "NPC1L1"
"ENSG00000183307" 214.401277654401 -20.8173424643529 2.33127516290734 0.0201325366841057 0.730841549886923 -4.58609483047421 22 "CECR6"
"ENSG00000049759" -116.11019342086 1436.63423616586 -2.33111150017594 0.0201412380420832 0.730841549886923 -4.58609637054173 18 "NEDD4L"
"ENSG00000135333" -172.126541078566 590.51723071187 -2.33110753673328 0.0201414488048698 0.730841549886923 -4.58609640783649 6 "EPHA7"
"ENSG00000151806" -86.0996828576136 430.18777378069 -2.33088885458041 0.0201530805911704 0.730841549886923 -4.58609846547222 4 "GUF1"
"ENSG00000277578" -109.908861419993 111.875632974401 -2.33054772311953 0.0201712372414928 0.730841549886923 -4.5861016748955 15 "Metazoa_SRP"
"ENSG00000257046" 248.633534131343 -0.997816238022274 2.33035520412888 0.0201814903426889 0.730841549886923 -4.58610348594869 12 "RP11-545J16.1"
"ENSG00000272514" 289.710559535204 -1.29391560033998 2.33029455804311 0.0201847211528253 0.730841549886923 -4.58610405642523 6 "CFAP206"
"ENSG00000118482" -74.9675735022765 835.136112030254 -2.3298539150839 0.0202082092023572 0.730841549886923 -4.58610820097296 6 "PHF3"
"ENSG00000136738" -97.6862090006111 570.782372299625 -2.32919732261441 0.0202432526081777 0.730841549886923 -4.58611437528103 10 "STAM"
"ENSG00000173432" 139.02175653308 -252.93211087013 2.32887741218744 0.0202603460059087 0.730841549886923 -4.5861173829749 11 "SAA1"
"ENSG00000211842" 264.755955053702 -162.837892241558 2.32829701305309 0.0202913900364947 0.730841549886923 -4.58612283868918 14 "TRAJ47"
"ENSG00000172799" -279.591627303921 -251.057595157749 -2.32816670248207 0.0202983657267481 0.730841549886923 -4.58612406342113 2 "ZBTB8OSP2"
"ENSG00000174876" 390.747007095639 -51.2646559102944 2.32806973928949 0.0203035576510048 0.730841549886923 -4.58612497469302 1 "AMY1B"
"ENSG00000023445" 180.713453352846 190.158143250326 2.32757998977324 0.020329799201432 0.730841549886923 -4.58612957686364 11 "BIRC3"
"ENSG00000149516" 261.106385743701 200.1834094187 2.32661102502981 0.0203818053082905 0.730841549886923 -4.58613867948255 11 "MS4A3"
"ENSG00000159459" -80.5346012385831 830.792275653509 -2.32623269393628 0.0204021426019197 0.730841549886923 -4.58614223260376 15 "UBR1"
"ENSG00000228294" 316.443173390106 -52.2562248654171 2.32604486735116 0.0204122458656693 0.730841549886923 -4.58614399638388 14 "BMS1P17"
"ENSG00000160305" -99.720977834235 505.56590246964 -2.32566869771777 0.0204324933358143 0.730841549886923 -4.5861475283839 21 "DIP2A"
"ENSG00000264954" 228.176146144434 -41.9512420100893 2.32559393156078 0.020436519744404 0.730841549886923 -4.58614823032666 17 "PRR29-AS1"
"ENSG00000133028" -82.2036876520303 432.107127242442 -2.32523388201174 0.0204559193427636 0.730841549886923 -4.58615161035262 17 "SCO1"
"ENSG00000095787" -79.7452394078699 787.943362593535 -2.32097569259969 0.0206865768266145 0.735102242892892 -4.58619154681123 10 "WAC"
"ENSG00000211643" -367.745393593614 -97.3994833133375 -2.32092482371938 0.0206893459818613 0.735102242892892 -4.58619202347352 22 "IGLV5-52"
"ENSG00000104435" -478.414170142559 30.0233699881033 -2.32009027229738 0.0207348228590956 0.735102242892892 -4.58619984213503 8 "STMN2"
"ENSG00000233870" 171.878636774378 -304.289274908058 2.31978203294483 0.0207516417124408 0.735102242892892 -4.58620272925582 2 "AC007881.4"
"ENSG00000204475" 130.677644065166 -342.293581157315 2.31969568410524 0.0207563554115843 0.735102242892892 -4.58620353797549 6 "NCR3"
"ENSG00000236333" -147.463464725667 478.324239917913 -2.31933353844309 0.0207761347888356 0.735102242892892 -4.58620692941884 12 "TRHDE-AS1"
"ENSG00000006016" -184.76246025258 -97.7857429130586 -2.31923727991446 0.0207813949303095 0.735102242892892 -4.58620783078116 19 "CRLF1"
"ENSG00000233203" 287.912798132814 -206.03287890751 2.31870583385702 0.0208104572853945 0.735102242892892 -4.58621280658296 1 "RP11-67L3.4"
"ENSG00000171044" 345.934730426421 73.0085545320273 2.31839858384634 0.0208272755882891 0.735102242892892 -4.58621568279275 8 "XKR6"
"ENSG00000275910" -79.8829841776448 242.916180615711 -2.31805858850048 0.0208459001593757 0.735102242892892 -4.58621886511056 16 "RP11-680G24.6"
"ENSG00000228264" 238.625341737517 -24.595602780595 2.3172511192007 0.0208901908003419 0.735708626201926 -4.58622642113997 1 "PSMD8P1"
"ENSG00000267063" 304.067390405815 40.1068638370211 2.31478935131458 0.0210257297420397 0.739522849333684 -4.58624944198217 19 "AC006130.3"
"ENSG00000188313" 124.260093845347 458.443770791718 2.31382615049879 0.0210789700451174 0.74043631776853 -4.58625844282569 3 "PLSCR1"
"ENSG00000140543" -120.516313542177 447.146238061652 -2.31294663834643 0.0211276873721523 0.741188753509111 -4.58626665848742 15 "DET1"
"ENSG00000054803" -492.709437757471 21.644711334007 -2.31059909819075 0.0212582027511397 0.744272654318758 -4.58628857257668 20 "CBLN4"
"ENSG00000234292" 262.727079478246 -24.9040182920599 2.31019112709102 0.0212809562762204 0.744272654318758 -4.58629237877788 5 "RP11-213H15.1"
"ENSG00000080371" -86.474626703238 602.571788773536 -2.30988890976366 0.0212978253749374 0.744272654318758 -4.58629519792503 12 "RAB21"
"ENSG00000225406" -88.3046276025264 360.918664095172 -2.30800819536928 0.0214030654264961 0.746988991678212 -4.58631273368403 2 "AC080125.1"
"ENSG00000279430" 465.051743777009 -147.92844448874 2.30738008276845 0.0214383140619837 0.747258718517386 -4.58631858714977 1 "RP11-190A12.9"
"ENSG00000067992" 137.60496496838 356.30826855217 2.30617373672756 0.0215061544092443 0.74762966274819 -4.5863298249689 23 "PDK3"
"ENSG00000049618" -86.4653112914667 1450.35498269184 -2.30568162732205 0.0215338825741748 0.74762966274819 -4.58633440763867 6 "ARID1B"
"ENSG00000273254" -77.6753903925192 308.852811765964 -2.30516606376549 0.0215629657553993 0.74762966274819 -4.58633920771518 21 "RP1-100J12.1"
"ENSG00000181819" -80.5620235504189 244.30757764175 -2.30496951745388 0.0215740620511541 0.74762966274819 -4.58634103735907 23 "KCTD9P2"
"ENSG00000169884" -174.331412125039 -274.519292346609 -2.30310195029816 0.0216797471616734 0.74762966274819 -4.58635841502737 12 "WNT10B"
"ENSG00000231445" 199.811106092319 -264.118696669008 2.30273582012428 0.0217005192743474 0.74762966274819 -4.58636182027733 2 "TIMM8AP1"
"ENSG00000259673" -128.693764812856 345.526338678354 -2.30262357852454 0.0217068906934293 0.74762966274819 -4.58636286409367 15 "IQCH-AS1"
"ENSG00000079156" -127.652005882351 295.986069231528 -2.30227652331519 0.0217266016910215 0.74762966274819 -4.58636609130414 2 "OSBPL6"
"ENSG00000272791" 210.733948133699 -320.9092294934 2.30202806814281 0.0217407222951445 0.74762966274819 -4.58636840136245 10 "RP11-464F9.22"
"ENSG00000065613" -71.6719073076036 605.478004944298 -2.30189949242114 0.0217480328624898 0.74762966274819 -4.58636959672539 10 "SLK"
"ENSG00000041982" 146.654995243472 545.194214829678 2.3018223767022 0.0217524185427865 0.74762966274819 -4.5863703136362 9 "TNC"
"ENSG00000116031" 220.038885549332 -199.100934279462 2.30125014816594 0.0217849861161637 0.74762966274819 -4.58637563267316 2 "CD207"
"ENSG00000263963" -205.447067582954 -387.622362187673 -2.30030158850929 0.0218390657932631 0.74762966274819 -4.58638444702946 5 "MIR4461"
"ENSG00000198205" -70.465817497688 339.364044935905 -2.29953281930827 0.0218829811067693 0.74762966274819 -4.58639158815297 23 "ZXDA"
"ENSG00000235888" -252.497346658712 -91.3946611713328 -2.29931176141343 0.0218956231165245 0.74762966274819 -4.58639364114382 21 "AF064858.8"
"ENSG00000264755" -186.966352535831 -298.74198500815 -2.29895297800094 0.0219161550344238 0.74762966274819 -4.58639697280515 2 "MIR3131"
"ENSG00000278023" 289.119960213237 -106.797635768459 2.29772117757695 0.0219867745762487 0.74762966274819 -4.58640840750623 17 "RDM1"
"ENSG00000255398" 396.010150096455 32.7636966889988 2.2974433748273 0.02200272851516 0.74762966274819 -4.58641098551424 12 "HCAR3"
"ENSG00000263232" -132.091756092117 96.6713010294919 -2.29743137743901 0.0220034177408528 0.74762966274819 -4.5864110968432 16 "ATP5A1P3"
"ENSG00000177082" -117.738366573923 169.436397207019 -2.29666073535977 0.0220477290558146 0.74762966274819 -4.58641824679761 15 "WDR73"
"ENSG00000119912" -83.0176271309538 793.333054335436 -2.2962639161547 0.0220705762003545 0.74762966274819 -4.586421927557 10 "IDE"
"ENSG00000277978" 153.003174523134 -342.219737672125 2.29609275733187 0.0220804371641798 0.74762966274819 -4.58642351497953 16 "RP11-403P17.6"
"ENSG00000213889" 245.939455269332 16.6281200834273 2.29606151911938 0.0220822373043144 0.74762966274819 -4.58642380468793 19 "PPM1N"
"ENSG00000121410" 138.153412438877 -438.483289713015 2.29473715218362 0.0221586734393016 0.74849663026594 -4.58643608361198 19 "A1BG"
"ENSG00000153944" -87.740550543936 1177.9916309093 -2.2943513098441 0.0221809857875433 0.74849663026594 -4.58643965968795 17 "MSI2"
"ENSG00000182963" -103.116878817547 549.408569049315 -2.29418615971232 0.0221905420161338 0.74849663026594 -4.58644119016139 17 "GJC1"
"ENSG00000072201" -95.7026166228131 648.273067743007 -2.29187157829591 0.022324851037297 0.749322969484383 -4.58646262865393 4 "LNX1"
"ENSG00000214810" -159.870362320078 66.500544139313 -2.29150157481207 0.0223463869506125 0.749322969484383 -4.58646605383691 6 "CYCSP55"
"ENSG00000125850" -166.206395076989 268.032695971023 -2.2903520661068 0.0224134092857739 0.749322969484383 -4.58647669164515 20 "OVOL2"
"ENSG00000123983" -92.2748701056944 814.807910822735 -2.29030535399543 0.0224161365469268 0.749322969484383 -4.58647712382116 2 "ACSL3"
"ENSG00000113448" -142.059499746633 936.823501785131 -2.28986399939861 0.0224419190806245 0.749322969484383 -4.58648120677477 5 "PDE4D"
"ENSG00000250111" 163.563955445571 96.039100137639 2.28955694442307 0.0224598715051861 0.749322969484383 -4.58648404688288 17 "AC107982.4"
"ENSG00000253276" 260.91264559009 -19.4055189441302 2.28909913446196 0.02248666129524 0.749322969484383 -4.58648828072269 7 "CCDC71L"
"ENSG00000260808" -98.0847565697937 216.835453669695 -2.28841639465915 0.0225266651195299 0.749322969484383 -4.58649459321193 11 "CTD-2007L18.5"
"ENSG00000259225" 305.120688461185 290.372258077457 2.28837820919335 0.0225289043543153 0.749322969484383 -4.58649494621456 15 "RP11-1008C21.1"
"ENSG00000093134" 227.656629272802 148.979133232135 2.2872744505609 0.0225937138145882 0.749322969484383 -4.58650514738558 6 "VNN3"
"ENSG00000237797" 179.82169458334 -374.488288470121 2.28685007556578 0.0226186750874849 0.749322969484383 -4.58650906829309 10 "RP11-472N13.3"
"ENSG00000111011" -83.3750006787883 741.526608352308 -2.28672740263971 0.022625895051931 0.749322969484383 -4.5865102015691 12 "RSRC2"
"ENSG00000283712" -160.249174559114 -285.944369262299 -2.28670006486332 0.0226275043014604 0.749322969484383 -4.5865104541128 1 "MIR6727"
"ENSG00000268117" 259.610136605798 -108.754351718703 2.28532808267158 0.0227083948496799 0.749322969484383 -4.58652312463041 19 "VN1R84P"
"ENSG00000284277" -153.951770756553 -380.189221103492 -2.28525824722998 0.0227125190021531 0.749322969484383 -4.58652376937898 10 "MIR7162"
"ENSG00000154059" -85.6925317274337 611.965062587654 -2.2848114208582 0.0227389219179369 0.749322969484383 -4.58652789421071 18 "IMPACT"
"ENSG00000250539" -172.848606963287 67.3180943129995 -2.28431202863197 0.0227684625943321 0.749322969484383 -4.58653250338324 5 "KRT8P33"
"ENSG00000005059" 199.218203951537 94.2966352392125 2.28406355119325 0.0227831733000234 0.749322969484383 -4.58653479636168 4 "MCUB"
"ENSG00000273117" 174.158358452363 -272.005977618096 2.28390856414323 0.0227923532519604 0.749322969484383 -4.58653622647892 7 "AC144652.1"
"ENSG00000150625" -125.954262430801 1013.61519765659 -2.28372210060503 0.0228034018418554 0.749322969484383 -4.58653794691685 4 "GPM6A"
"ENSG00000103494" -96.5299753230903 459.756728603129 -2.28277835642462 0.0228593934665422 0.749322969484383 -4.58654665246842 16 "RPGRIP1L"
"ENSG00000230730" 250.196067934504 68.0500362870841 2.28112298222337 0.0229578949391898 0.749322969484383 -4.58656191410262 2 "AC074011.2"
"ENSG00000240591" -79.4728344076972 450.768170691867 -2.28068112752738 0.022984249526295 0.749322969484383 -4.58656598596297 22 "RP11-247I13.11"
"ENSG00000102981" -160.204225230052 -305.191821255937 -2.28061731981058 0.0229880575382237 0.749322969484383 -4.586566573913 16 "PARD6A"
"ENSG00000179361" -140.250750179768 408.625505934769 -2.28007502664548 0.0230204435085161 0.749322969484383 -4.58657157018403 15 "ARID3B"
"ENSG00000006715" -78.4748044386983 813.014945793977 -2.28004827386914 0.0230220422235204 0.749322969484383 -4.58657181663398 7 "VPS41"
"ENSG00000268230" 145.827028903924 -516.618541507069 2.2793723958611 0.0230624640118745 0.749322969484383 -4.58657804198721 19 "CTD-2619J13.8"
"ENSG00000256594" 247.661217682308 -33.9607036647844 2.27933717544054 0.0230645721098839 0.749322969484383 -4.5865783663457 12 "RP11-705C15.2"
"ENSG00000232810" 209.249142194501 -261.00815322163 2.2784199660785 0.0231195302817308 0.749322969484383 -4.58658681158853 6 "TNF"
"ENSG00000171931" -372.936835073963 -87.3553648433677 -2.2780726474282 0.0231403709846144 0.749322969484383 -4.58659000868812 17 "FBXW10"
"ENSG00000225630" -339.642240715182 50.7581333935725 -2.27670469955717 0.0232226133058783 0.749322969484383 -4.58660259622481 1 "MTND2P28"
"ENSG00000223459" -66.0069402220965 291.637327303576 -2.27669635382899 0.0232231158391536 0.749322969484383 -4.58660267299795 7 "TCAF1P1"
"ENSG00000109572" -70.6847467788539 774.783169191371 -2.27648480299389 0.0232358574152185 0.749322969484383 -4.58660461898488 4 "CLCN3"
"ENSG00000145414" -71.5297797285492 534.692938902573 -2.27602645816827 0.0232634841254441 0.749322969484383 -4.58660883455391 4 "NAF1"
"ENSG00000185274" -152.561307847795 332.998015301465 -2.27567187455637 0.0232848762526277 0.749322969484383 -4.58661209523346 7 "WBSCR17"
"ENSG00000101017" 209.680844076934 -119.709855066468 2.27535211754391 0.0233041819672362 0.749322969484383 -4.58661503523666 20 "CD40"
"ENSG00000214012" -127.511753573807 162.528638736663 -2.27490652553058 0.023331108364446 0.749322969484383 -4.58661913156779 6 "KRT18P38"
"ENSG00000264125" -406.553061545164 -104.080337372748 -2.27419112634256 0.0233743954264923 0.749322969484383 -4.58662570662866 17 "RP11-354P11.4"
"ENSG00000246308" 223.17089281418 -120.980036907573 2.27320303708147 0.0234342972715631 0.749322969484383 -4.58663478465529 11 "RP11-685M7.3"
"ENSG00000218676" -90.9065466878098 289.217934882664 -2.27285390570033 0.0234554949138739 0.749322969484383 -4.58663799137951 6 "BRD7P4"
"ENSG00000175147" 189.505405891155 -17.5007839219292 2.27258345131108 0.023471927124573 0.749322969484383 -4.58664047514141 1 "TMEM51-AS1"
"ENSG00000243560" 384.136402766798 -247.888485003659 2.27242374394485 0.0234816352962618 0.749322969484383 -4.58664194170683 19 "RN7SL364P"
"ENSG00000077274" -313.663869365961 6.82726862280121 -2.27175627296897 0.0235222468612999 0.749322969484383 -4.58664806990833 23 "CAPN6"
"ENSG00000249437" 94.4588381048088 501.385829353269 2.27124192334334 0.02355358361434 0.749322969484383 -4.5866527910897 5 "NAIP"
"ENSG00000244619" -297.730711361327 48.8249948720428 -2.27108322783392 0.0235632594710425 0.749322969484383 -4.58665424753833 1 "RP11-315I20.3"
"ENSG00000284265" -225.525572057835 -23.8600384491635 -2.27106369005383 0.0235644509522197 0.749322969484383 -4.5866544268421 10 "MIR4683"
"ENSG00000130812" 197.713143952428 -31.3852612756875 2.27092274129625 0.0235730480470861 0.749322969484383 -4.58665572032498 19 "ANGPTL6"
"ENSG00000264201" -227.121942628877 -149.382699488141 -2.27030579677623 0.0236107103843033 0.749322969484383 -4.58666138110153 12 "MIR4701"
"ENSG00000237436" 155.408032335167 -386.151866379726 2.26988963264605 0.0236361453379774 0.749322969484383 -4.58666519878339 1 "RP11-312B8.1"
"ENSG00000104918" 165.148873687552 -178.008647669303 2.26888052240755 0.0236979187685575 0.749322969484383 -4.58667445306804 19 "RETN"
"ENSG00000173227" 370.190032272603 370.810736234937 2.26885758522515 0.0236993245165723 0.749322969484383 -4.58667466337304 11 "SYT12"
"ENSG00000213341" -79.1725934492738 519.657933969334 -2.26815833970033 0.0237422139212359 0.749322969484383 -4.58668107359151 10 "CHUK"
"ENSG00000256650" 176.733082796597 29.8757203938783 2.26638253867589 0.0238514393530082 0.749322969484383 -4.5866973444333 12 "RERG-IT1"
"ENSG00000104756" -106.84410200165 420.418660345017 -2.26615514687624 0.0238654572231867 0.749322969484383 -4.58669942703568 8 "KCTD9"
"ENSG00000115464" -79.1809676559329 1279.64569298635 -2.2654354801585 0.0239098692825719 0.749322969484383 -4.58670601689104 2 "USP34"
"ENSG00000168772" -186.247868296128 237.665466292683 -2.26496082410416 0.0239392005795007 0.749322969484383 -4.58671036212956 4 "CXXC4"
"ENSG00000227076" 405.687335460828 65.5210136302091 2.26464283996389 0.0239588678629923 0.749322969484383 -4.58671327262635 10 "RP11-4C20.4"
"ENSG00000177257" 169.075213659625 -343.313591484961 2.26415182623386 0.0239892646137315 0.749322969484383 -4.58671776608607 8 "DEFB4B"
"ENSG00000187608" 152.237189296085 -187.829582278492 2.2633639475525 0.0240381092135471 0.749322969484383 -4.58672497431947 1 "ISG15"
"ENSG00000240668" -250.50911582586 -108.078324204808 -2.26308176555804 0.024055624133156 0.749322969484383 -4.58672755539229 3 "KRT8P36"
"ENSG00000148803" 153.156901534139 -360.82180528151 2.26297217098081 0.0240624296150294 0.749322969484383 -4.58672855775282 10 "FUOM"
"ENSG00000164168" -68.4445603067304 475.089024503096 -2.26246629123527 0.0240938648785373 0.749322969484383 -4.58673318396431 4 "TMEM184C"
"ENSG00000106771" -87.6760606039466 568.03498192438 -2.26165830969895 0.0241441467596552 0.749322969484383 -4.58674057080256 9 "TMEM245"
"ENSG00000198695" -374.994121630656 26.3293804882881 -2.26105364027612 0.0241818359007764 0.749322969484383 -4.58674609723639 25 "MT-ND6"
"ENSG00000147050" -76.8083286135758 819.337233539072 -2.26101761869763 0.024184082745138 0.749322969484383 -4.58674642641425 23 "KDM6A"
"ENSG00000211920" 139.549132122585 -417.685992271768 2.26045188598057 0.0242193941185092 0.749322969484383 -4.58675159561894 14 "IGHD6-13"
"ENSG00000185008" -117.598891619799 830.69016097242 -2.26042277196086 0.0242212125422839 0.749322969484383 -4.58675186160557 3 "ROBO2"
"ENSG00000249129" -75.5092547259926 229.867039010539 -2.25964823927689 0.0242696324513389 0.749322969484383 -4.58675893655302 5 "SUDS3P1"
"ENSG00000263961" 235.708151227213 67.9060474291343 2.25937004982473 0.0242870439937597 0.749322969484383 -4.58676147709878 1 "C1orf186"
"ENSG00000128989" -75.0462539381509 482.36371392976 -2.25919054798895 0.0242982845607509 0.749322969484383 -4.58676311622744 15 "ARPP19"
"ENSG00000248491" 317.567197650232 -106.101877244658 2.25887057357105 0.0243183328646804 0.749322969484383 -4.58676603777735 4 "RP11-125O18.1"
"ENSG00000184508" -172.385700827095 -207.107423009906 -2.25812211140084 0.0243652846481053 0.749322969484383 -4.58677287011476 15 "HDDC3"
"ENSG00000150275" -122.187500278007 656.342947712186 -2.2579310331504 0.0243772837977761 0.749322969484383 -4.5867746140244 10 "PCDH15"
"ENSG00000237732" 257.002363652664 22.9110005849329 2.25777746969468 0.0243869308517525 0.749322969484383 -4.58677601544594 2 "AC010980.2"
"ENSG00000253710" -68.1893754688808 570.018087909221 -2.25777350222075 0.0243871801375429 0.749322969484383 -4.5867760516519 13 "ALG11"
"ENSG00000184056" -121.281231773581 331.244504919236 -2.2573993043995 0.0244107018322309 0.749322969484383 -4.58677946619582 15 "VPS33B"
"ENSG00000259655" -249.192955422663 -28.3487751487203 -2.25736149826337 0.0244130793839784 0.749322969484383 -4.5867798111454 15 "CTD-2054N24.1"
"ENSG00000226015" -105.075648181661 152.65364101121 -2.25697300311308 0.0244375227252288 0.749322969484383 -4.58678335552015 1 "CCT8P1"
"ENSG00000163293" -109.535625360045 416.384843377487 -2.25678519449306 0.0244493468950656 0.749322969484383 -4.58678506875273 4 "NIPAL1"
"ENSG00000258780" -90.0009488927569 198.598527838961 -2.25663352572706 0.024458899378965 0.749322969484383 -4.58678645220949 15 "BMS1P15"
"ENSG00000267184" -244.580091831018 -323.042405252045 -2.25634526417502 0.0244770637650353 0.749322969484383 -4.58678908136043 17 "RP1-200G19.1"
"ENSG00000148498" -92.7155688727842 594.238606690228 -2.2546684745811 0.0245829568692821 0.749322969484383 -4.58680436848411 10 "PARD3"
"ENSG00000259494" -133.004003759146 34.0153542210222 -2.25305193245398 0.024685421879235 0.749322969484383 -4.58681909600718 15 "MRPL46"
"ENSG00000173575" -73.6223146348743 1232.96010495801 -2.2527249929206 0.0247061900939304 0.749322969484383 -4.58682207335997 15 "CHD2"
"ENSG00000103490" 196.316546960283 -268.451731535788 2.25164652672018 0.0247748052831246 0.749322969484383 -4.58683189172816 16 "PYCARD"
"ENSG00000139218" -77.5525663283582 926.129434478191 -2.25121889934699 0.02480205799343 0.749322969484383 -4.58683578360261 12 "SCAF11"
"ENSG00000148483" 247.278054262617 34.4120375110385 2.25075846330257 0.0248314307138378 0.749322969484383 -4.58683997327804 10 "TMEM236"
"ENSG00000228889" 155.920523179919 -329.884909236016 2.25057728121338 0.0248429971934919 0.749322969484383 -4.58684162169431 13 "UBAC2-AS1"
"ENSG00000198146" -76.8184376068637 282.993454959948 -2.25043083819716 0.0248523493858966 0.749322969484383 -4.58684295395718 15 "ZNF770"
"ENSG00000163539" -80.6682913373323 1004.18224021206 -2.2501841789458 0.0248681085341723 0.749322969484383 -4.58684519774745 3 "CLASP2"
"ENSG00000267090" 172.84728656159 -153.937292081879 2.25018014101441 0.0248683665912557 0.749322969484383 -4.58684523447745 19 "AC005789.9"
"ENSG00000187134" -278.459694915763 -36.1925723720088 -2.24908311348269 0.0249385619026382 0.749322969484383 -4.58685521095199 10 "AKR1C1"
"ENSG00000137817" -109.799595687306 748.476763657659 -2.24811172970803 0.0250008612551109 0.749322969484383 -4.58686404091008 15 "PARP6"
"ENSG00000231203" -141.33139260449 51.3836517062248 -2.24767283515888 0.0250290539005842 0.749322969484383 -4.58686802929608 2 "KRT8P10"
"ENSG00000253915" -94.7179517046591 193.377994485141 -2.24712158433456 0.0250645029270855 0.749322969484383 -4.58687303764268 8 "MAPRE1P1"
"ENSG00000128335" 250.340178476458 51.4571113801955 2.24660465657109 0.0250977843582236 0.749322969484383 -4.5868777330779 22 "APOL2"
"ENSG00000185344" -94.8650086861774 708.129475327866 -2.24605657093321 0.0251331137355926 0.749322969484383 -4.58688271039779 12 "ATP6V0A2"
"ENSG00000279369" 170.923760441103 -223.127297775183 2.24597902775696 0.0251381156222961 0.749322969484383 -4.58688341449504 17 "RP11-51F16.1"
"ENSG00000224818" 179.468388707757 -201.303619081394 2.24472586879849 0.0252190699911649 0.749322969484383 -4.58689479002468 1 "RP11-134G8.10"
"ENSG00000225969" 144.665451863576 -335.572699574699 2.24413680654724 0.0252572016880155 0.749322969484383 -4.58690013512069 7 "ABHD11-AS1"
"ENSG00000165685" 139.030444210733 289.522831660991 2.24380789192413 0.0252785150472001 0.749322969484383 -4.58690311907509 12 "TMEM52B"
"ENSG00000163737" -167.272510310212 -350.725891302518 -2.24378755432953 0.0252798334166314 0.749322969484383 -4.58690330356651 4 "PF4"
"ENSG00000119537" -81.4658850586397 533.774833550361 -2.24321191590426 0.0253171735097389 0.749322969484383 -4.58690852477353 18 "KDSR"
"ENSG00000267349" 116.654525026455 -4.92048168018262 2.24317861473661 0.0253193351297032 0.749322969484383 -4.58690882678542 17 "RP11-686D22.9"
"ENSG00000261192" 208.172921071251 -297.071909717591 2.24315697197369 0.0253207400740926 0.749322969484383 -4.58690902306362 17 "RNF126P1"
"ENSG00000188672" 286.825708409703 -42.7324909566816 2.24293642194942 0.0253350609828857 0.749322969484383 -4.58691102312817 1 "RHCE"
"ENSG00000254979" 221.736390830104 187.441690733413 2.24234064246688 0.0253737817058858 0.749322969484383 -4.58691642502796 11 "RP11-872D17.8"
"ENSG00000221923" 189.333109823025 191.608871222494 2.24166139606471 0.025417989737686 0.749322969484383 -4.58692258203609 19 "ZNF880"
"ENSG00000176788" -282.865659480618 54.3760029614394 -2.24097752689502 0.0254625661520733 0.749322969484383 -4.58692877913706 5 "BASP1"
"ENSG00000227591" 304.538472265692 -229.530712241753 2.24092105920311 0.0254662498969915 0.749322969484383 -4.58692929075611 1 "RP1-28O10.1"
"ENSG00000260196" -335.217312022863 -68.413397331535 -2.24077181693106 0.0254759881414984 0.749322969484383 -4.58693064288885 11 "RP1-239B22.5"
"ENSG00000214282" -124.882120962915 138.355863996409 -2.24036191857368 0.0255027511490986 0.749322969484383 -4.58693435611693 23 "KRT8P14"
"ENSG00000144488" 227.587176772028 -110.791310827286 2.23992854379269 0.0255310735049849 0.749322969484383 -4.58693828130579 2 "ESPNL"
"ENSG00000174156" 270.745682303317 -83.1944240702179 2.23897887740665 0.0255932325323066 0.749322969484383 -4.58694688013231 6 "GSTA3"
"ENSG00000153560" -78.0160465648922 763.842444285838 -2.23886283679032 0.025600836796541 0.749322969484383 -4.58694793059072 3 "UBP1"
"ENSG00000175315" 172.581589352021 -291.29739444692 2.23858486734528 0.0256190604007937 0.749322969484383 -4.58695044669818 11 "CST6"
"ENSG00000115306" -57.3075997101021 706.84426930761 -2.23818580530688 0.0256452424807462 0.749322969484383 -4.58695405837981 2 "SPTBN1"
"ENSG00000272463" 273.331263966779 -46.7452092477308 2.2380448024865 0.0256544990900975 0.749322969484383 -4.58695533436755 6 "RP11-532F6.3"
"ENSG00000161640" 247.004360173008 36.801251386472 2.23772537943474 0.0256754794236698 0.749322969484383 -4.58695822466166 19 "SIGLEC11"
"ENSG00000278265" -232.811048931879 -285.922366664467 -2.23725132593939 0.0257066436259411 0.749322969484383 -4.58696251339622 16 "MIR6770-1"
"ENSG00000231344" 134.112390891709 -368.816808661522 2.23700847235184 0.025722621489991 0.749322969484383 -4.5869647101404 1 "RP3-426I6.2"
"ENSG00000136286" 150.860817336291 -182.88929540433 2.23699535646145 0.0257234846580005 0.749322969484383 -4.58696482877428 7 "MYO1G"
"ENSG00000112701" -77.7403203944258 742.730291880827 -2.23662437429685 0.0257479097214624 0.749322969484383 -4.58696818405073 6 "SENP6"
"ENSG00000227066" 222.678374818909 -195.575413010581 2.23654254520774 0.0257532999673061 0.749322969484383 -4.5869689240661 1 "RP3-340N1.2"
"ENSG00000115107" 227.968551826207 -39.1488642351263 2.23608903516665 0.0257831913299709 0.749322969484383 -4.58697302487948 2 "STEAP3"
"ENSG00000238287" 556.813513437693 -93.0888932496601 2.2350411533222 0.0258523735384664 0.749322969484383 -4.58698249717691 1 "RP11-656D10.3"
"ENSG00000249491" -240.851911527676 100.926257354176 -2.23456172677507 0.0258840794028723 0.749322969484383 -4.58698682951687 5 "EGFLAM-AS1"
"ENSG00000223969" 462.820880852243 38.8068724900164 2.23452748550901 0.0258863451665944 0.749322969484383 -4.58698713890405 7 "AC002456.2"
"ENSG00000197977" 345.004803077532 29.4265406044021 2.23277039543085 0.0260028439140138 0.749322969484383 -4.58700300898816 6 "ELOVL2"
"ENSG00000074695" -85.5194394844348 492.224480668253 -2.23265040330503 0.0260108162000606 0.749322969484383 -4.58700409232266 18 "LMAN1"
"ENSG00000101405" 166.672474974313 -356.090977049665 2.23217386075376 0.0260424986499841 0.749322969484383 -4.58700839417764 20 "OXT"
"ENSG00000104133" -74.2580772560233 1070.0492470122 -2.23192616785561 0.0260589794738686 0.749322969484383 -4.5870106298076 15 "SPG11"
"ENSG00000138131" 227.533211116127 -85.7707593864953 2.23177436946323 0.0260690842020541 0.749322969484383 -4.58701199979389 10 "LOXL4"
"ENSG00000257337" -113.418313027907 385.501058299893 -2.231393104214 0.026094478780134 0.749322969484383 -4.58701544033231 12 "RP11-983P16.4"
"ENSG00000254289" -148.003392636791 -236.954122621675 -2.23094615115292 0.0261242758707256 0.749322969484383 -4.58701947291852 14 "IGHV3-32"
"ENSG00000168564" -91.9974351056505 245.657707102314 -2.23056355483854 0.0261498059082802 0.749322969484383 -4.58702292423625 4 "CDKN2AIP"
"ENSG00000281852" -272.284878760997 -62.1254543803458 -2.22952328848526 0.0262193305935717 0.749322969484383 -4.5870323053756 23 "LINC00891"
"ENSG00000141627" -96.0494762732827 823.610625577484 -2.22892709202582 0.0262592487009269 0.749322969484383 -4.58703767998955 18 "DYM"
"ENSG00000104432" 138.604029380126 448.022022160957 2.22882720323835 0.0262659418664367 0.749322969484383 -4.58703858033556 8 "IL7"
"ENSG00000100628" 201.372538434473 -4.80844987387146 2.22863625828711 0.0262787404722635 0.749322969484383 -4.587040301307 14 "ASB2"
"ENSG00000224611" 174.283539742126 -24.1666999650396 2.22861801614811 0.026279963484181 0.749322969484383 -4.58704046571454 3 "AC007919.18"
"ENSG00000155367" 199.263569435498 -162.523694640596 2.22861464862135 0.0262801892594453 0.749322969484383 -4.58704049606428 1 "PPM1J"
"ENSG00000283788" 324.722848708766 78.0225465133147 2.22789037492052 0.0263287871496867 0.749322969484383 -4.58704702253585 10 "MIR936"
"ENSG00000182552" -101.124338466676 224.378730292456 -2.22670262058434 0.0264086526345363 0.749322969484383 -4.58705772104455 4 "RWDD4"
"ENSG00000134278" -90.1334977262422 927.001022061351 -2.22625288675984 0.0264389478215427 0.749322969484383 -4.58706177051954 18 "SPIRE1"
"ENSG00000266368" 457.128563872266 -51.1251643940166 2.22617046711696 0.0264445030773907 0.749322969484383 -4.58706251255391 17 "RP11-1096G20.5"
"ENSG00000283440" 188.12933878204 -357.064986803008 2.22514017090407 0.0265140325874584 0.749322969484383 -4.58707178621146 20 "RP11-445H22.3"
"ENSG00000196711" -215.792010806266 -246.331512975595 -2.22499034494911 0.0265241567681144 0.749322969484383 -4.5870731344456 8 "ALKAL1"
"ENSG00000136603" -91.3010032859259 629.339531984536 -2.2246191152228 0.0265492562855275 0.749322969484383 -4.58707647464309 3 "SKIL"
"ENSG00000274712" 200.452862745385 -48.1760852215321 2.2245640633959 0.0265529801913073 0.749322969484383 -4.58707696993493 17 "RP11-147L13.15"
"ENSG00000140471" -88.0576438483674 650.808673371377 -2.22430012779934 0.0265708400414024 0.749322969484383 -4.58707934435438 15 "LINS1"
"ENSG00000058272" -84.6439566593701 1116.69931271521 -2.22361324834081 0.0266173682206328 0.749322969484383 -4.58708552239535 12 "PPP1R12A"
"ENSG00000138316" 181.940885899109 -118.165741789383 2.22329873609478 0.0266386963543719 0.749322969484383 -4.58708835061944 10 "ADAMTS14"
"ENSG00000074370" -197.937978979481 149.691441781463 -2.22320659473268 0.0266449475735311 0.749322969484383 -4.58708917911984 17 "ATP2A3"
"ENSG00000116489" 102.135760405463 374.567625243812 2.22290457872109 0.0266654463941807 0.749322969484383 -4.5870918945026 1 "CAPZA1"
"ENSG00000108700" 147.530022800748 -188.155803769188 2.22273859712683 0.0266767179272287 0.749322969484383 -4.58709338666834 17 "CCL8"
"ENSG00000266296" -91.5598306304203 315.549743450002 -2.22267403491084 0.0266811033543417 0.749322969484383 -4.58709396705035 18 "ARIH2P1"
"ENSG00000213872" 163.462673753187 -9.13737018374436 2.22225228112688 0.0267097665996312 0.749322969484383 -4.5870977580069 3 "AC092798.2"
"ENSG00000079387" -76.2762054087642 670.04141184012 -2.22194323516844 0.0267307869214131 0.749322969484383 -4.58710053544406 12 "SENP1"
"ENSG00000102531" -80.7934207108541 523.904925472671 -2.22069294128875 0.0268159742425838 0.749322969484383 -4.58711176821187 13 "FNDC3A"
"ENSG00000104517" -82.672483081891 979.521586683025 -2.22026897738171 0.0268449138630957 0.749322969484383 -4.58711557576704 8 "UBR5"
"ENSG00000228253" -235.435145214662 -66.5351960399926 -2.22002090513495 0.0268618597235544 0.749322969484383 -4.58711780334192 25 "MT-ATP8"
"ENSG00000278546" 169.429078890435 -399.892042677595 2.21982353570653 0.0268753486816218 0.749322969484383 -4.58711957545785 17 "RP1-41C23.4"
"ENSG00000050426" -118.819804732752 332.726001022868 -2.21883865018561 0.0269427471099154 0.749322969484383 -4.58712841616113 12 "LETMD1"
"ENSG00000164284" -107.835919448283 149.168734739776 -2.2185905995175 0.0269597449549323 0.749322969484383 -4.58713064216272 5 "GRPEL2"
"ENSG00000261469" -216.055628647369 -32.4086898363997 -2.217792739687 0.0270144818383904 0.749322969484383 -4.58713780051812 16 "RP11-96D1.6"
"ENSG00000273305" 138.060337624085 79.7192752185853 2.21777822066488 0.0270154788013853 0.749322969484383 -4.58713793075906 2 "RP11-440D17.4"
"ENSG00000277817" -188.109059429214 -119.348164198561 -2.21677869619789 0.0270841887624748 0.749322969484383 -4.58714689488928 1 "MIR6738"
"ENSG00000119541" -76.1313943377083 514.964617348902 -2.21659295886979 0.0270969734937767 0.749322969484383 -4.58714856022692 18 "VPS4B"
"ENSG00000175073" -76.6037177322655 275.984855134632 -2.21658721466736 0.02709736896383 0.749322969484383 -4.58714861172782 8 "VCPIP1"
"ENSG00000074356" -85.6337531680556 545.923292699323 -2.21657794870721 0.0270980069062242 0.749322969484383 -4.58714869480356 17 "NCBP3"
"ENSG00000221926" -159.492792999123 403.500460566601 -2.21654939765402 0.0270999726695614 0.749322969484383 -4.58714895078127 17 "TRIM16"
"ENSG00000131943" 208.721321618223 171.82423265868 2.21647343666855 0.0271052032466192 0.749322969484383 -4.58714963180287 19 "C19orf12"
"ENSG00000204983" -205.00173246642 -134.214999838313 -2.21631093985334 0.0271163955057075 0.749322969484383 -4.58715108857843 7 "PRSS1"
"ENSG00000226950" -157.512159706297 -266.34363145143 -2.2161915344918 0.0271246223135848 0.749322969484383 -4.58715215897591 4 "DANCR"
"ENSG00000259516" -98.6316550300211 504.724589770533 -2.21583649276861 0.0271490967944391 0.749322969484383 -4.58715534138446 15 "ANP32AP1"
"ENSG00000167748" -242.716057443395 -164.295738414366 -2.21579732925295 0.0271517976663172 0.749322969484383 -4.58715569239578 19 "KLK1"
"ENSG00000278520" -301.806197489104 -166.720223760897 -2.21520343518014 0.027192783480351 0.749322969484383 -4.58716101456579 12 "MIR7851"
"ENSG00000166428" 205.911826596364 24.2040422568607 2.21427871980221 0.0272567065378129 0.749322969484383 -4.58716929865372 14 "PLD4"
"ENSG00000263916" -175.527116847318 32.8899262356509 -2.21371172649096 0.0272959655285251 0.749322969484383 -4.58717437643399 18 "RP11-110H1.4"
"ENSG00000251348" 127.103566965732 -82.2921505936488 2.21343120891994 0.0273154068389522 0.749322969484383 -4.58717688818226 5 "HSPD1P11"
"ENSG00000115758" -183.258878918215 -108.344092322154 -2.21300302569705 0.0273451052443823 0.749322969484383 -4.58718072153541 2 "ODC1"
"ENSG00000270659" 455.784557799697 -160.525749847569 2.21252670000265 0.0273781755967872 0.749322969484383 -4.58718498505097 2 "RP11-105N14.1"
"ENSG00000203811" 167.286868817455 -202.529929124064 2.21223839449502 0.0273982088877357 0.749322969484383 -4.58718756519896 1 "HIST2H3C"
"ENSG00000172828" 230.052518880538 -150.032727430635 2.2116508843393 0.0274390720757266 0.749322969484383 -4.58719282203453 16 "CES3"
"ENSG00000157045" 135.070409566752 313.375469446197 2.21077940191233 0.0274997835575084 0.749322969484383 -4.58720061728184 16 "NTAN1"
"ENSG00000204174" 244.298797327169 -150.762407076652 2.21055263036932 0.0275156005512857 0.749322969484383 -4.58720264522645 10 "NPY4R"
"ENSG00000154832" -216.249239181987 138.340009724333 -2.21012576885736 0.0275453948895964 0.749322969484383 -4.58720646196837 18 "CXXC1"
"ENSG00000134262" 128.105937923151 262.601613895005 2.21004265069522 0.0275511996668103 0.749322969484383 -4.58720720507908 1 "AP4B1"
"ENSG00000165629" -542.033803928378 -241.545477554028 -2.21002343496575 0.0275525417988236 0.749322969484383 -4.5872073768718 10 "ATP5C1"
"ENSG00000169758" 238.96384583229 -42.3877659053605 2.20981168186961 0.0275673355436991 0.749322969484383 -4.58720926989479 15 "TMEM266"
"ENSG00000129493" -87.4078016139779 614.701332241355 -2.20903814689002 0.027621435573756 0.749322969484383 -4.58721618363347 14 "HEATR5A"
"ENSG00000072364" -69.795751681741 669.124600106135 -2.20873209073501 0.0276428660869975 0.749322969484383 -4.58721891847441 5 "AFF4"
"ENSG00000115548" -77.4654883420984 860.625827229976 -2.20871874716197 0.0276438007512049 0.749322969484383 -4.5872190377009 2 "KDM3A"
"ENSG00000159140" -66.1988765205458 800.120873748004 -2.20840552406821 0.02766574863658 0.749322969484383 -4.58722183619016 21 "SON"
"ENSG00000231205" 191.464429048682 83.8594452778266 2.20769566525203 0.0277155450166084 0.749322969484383 -4.58722817700554 19 "ZNF826P"
"ENSG00000172548" 193.740252637271 -227.483558340975 2.20755923468627 0.0277251244556929 0.749322969484383 -4.58722939544721 5 "NIPAL4"
"ENSG00000162896" 535.367679321202 142.344654843328 2.20701940325181 0.0277630566775064 0.749322969484383 -4.58723421589372 1 "PIGR"
"ENSG00000206190" 121.507314573278 771.248405305041 2.2068823643791 0.0277726930993563 0.749322969484383 -4.58723543940739 15 "ATP10A"
"ENSG00000116157" 178.801439695668 -283.649343742613 2.20670595276402 0.0277851024275395 0.749322969484383 -4.58723701434215 1 "GPX7"
"ENSG00000153147" -67.9318556463261 472.727902231502 -2.20628704544601 0.0278145888536863 0.749322969484383 -4.58724075369967 4 "SMARCA5"
"ENSG00000273599" -131.988403481827 125.017956006317 -2.20577527451877 0.0278506485685924 0.749322969484383 -4.58724532107344 10 "RP11-59C5.3"
"ENSG00000265396" 190.046390298652 -120.367916462889 2.20542709451065 0.0278752046617856 0.749322969484383 -4.58724842787386 2 "MIR3128"
"ENSG00000171246" -194.823539906332 -123.622509280318 -2.20520511433642 0.0278908700298986 0.749322969484383 -4.58725040835046 17 "NPTX1"
"ENSG00000033030" -88.3782868104787 652.532191018031 -2.20513234928195 0.0278960067906945 0.749322969484383 -4.58725105750856 12 "ZCCHC8"
"ENSG00000123843" 315.48607184054 26.4911931315891 2.2050774488011 0.0278998829650024 0.749322969484383 -4.58725154727801 1 "C4BPB"
"ENSG00000078142" -86.4173039300141 889.96571500448 -2.20456664337181 0.0279359700229033 0.749550784616496 -4.58725610363182 18 "PIK3C3"
"ENSG00000172183" -204.70984116307 33.1856121366071 -2.20277673816876 0.0280627407769654 0.749897527977577 -4.58727206146652 15 "ISG20"
"ENSG00000197312" -78.0787442934178 629.536903901 -2.20271085833587 0.0280674162163052 0.749897527977577 -4.58727264857788 1 "DDI2"
"ENSG00000138162" -111.478738347601 980.173763523383 -2.20265281850544 0.0280715358148505 0.749897527977577 -4.58727316580629 10 "TACC2"
"ENSG00000263756" -127.916953718981 216.084981615169 -2.2024928638211 0.0280828919146738 0.749897527977577 -4.58727459119245 6 "XXbac-BPG181M17.6"
"ENSG00000229873" -184.897097948123 -116.727239673569 -2.20243528603881 0.0280869806633961 0.749897527977577 -4.58727510425452 20 "OGFR-AS1"
"ENSG00000233547" -79.9750550313342 237.79851400207 -2.20179662217464 0.0281323683760297 0.750371511310741 -4.58728079437226 10 "RP11-57H14.2"
"ENSG00000119655" 161.140425074001 -207.834042146032 2.19921164806627 0.0283167220728088 0.752460679491917 -4.58730380874849 14 "NPC2"
"ENSG00000248568" -162.146186993411 81.3250365297857 -2.19914247186589 0.0283216698505621 0.752460679491917 -4.58730442427628 5 "KRT8P48"
"ENSG00000146063" -139.001934850834 190.657969098691 -2.19905949830784 0.0283276054598053 0.752460679491917 -4.58730516254806 5 "TRIM41"
"ENSG00000226074" 249.482517885354 -137.567870308897 2.19840178654277 0.0283746936749643 0.752460679491917 -4.58731101370519 3 "PRSS44"
"ENSG00000248113" -66.1803722653024 285.144377322537 -2.19829150505767 0.0283825957850586 0.752460679491917 -4.58731199463018 4 "RP11-791G16.4"
"ENSG00000269190" 280.613635567401 337.465278351044 2.19799735067971 0.0284036824254241 0.752460679491917 -4.5873146108249 19 "FBXO17"
"ENSG00000180776" -97.3390056935964 807.63066723738 -2.19798348025063 0.0284046770699081 0.752460679491917 -4.58731473417947 13 "ZDHHC20"
"ENSG00000173559" 109.134749073512 219.082545438086 2.19661226626555 0.0285031550983825 0.753458956313157 -4.58732692517114 2 "NABP1"
"ENSG00000064042" -111.682055473478 808.223969559202 -2.19639740197649 0.0285186129513594 0.753458956313157 -4.58732883479226 4 "LIMCH1"
"ENSG00000198502" 144.628078461972 -204.341888327571 2.19607090331846 0.0285421159128742 0.753458956313157 -4.58733173622748 6 "HLA-DRB5"
"ENSG00000132965" 206.583127121195 175.478128352302 2.19591484508161 0.0285533556530121 0.753458956313157 -4.58733312289476 13 "ALOX5AP"
"ENSG00000139974" 187.256253142827 594.51960906854 2.19481509202209 0.0286326713394106 0.754818373668949 -4.58734289214535 14 "SLC38A6"
"ENSG00000170956" 387.832068370111 93.2605459071681 2.19424047549958 0.028674189108924 0.754826158492923 -4.58734799466635 19 "CEACAM3"
"ENSG00000256280" 165.434756331252 -331.778792003195 2.1935041582873 0.028727466236023 0.754826158492923 -4.58735453118967 11 "RP11-466C23.5"
"ENSG00000101624" -100.948588311875 487.508069358069 -2.19265278772647 0.0287891747437421 0.754826158492923 -4.58736208644678 18 "CEP76"
"ENSG00000280255" 375.221755084491 -26.7938543348619 2.1923076638039 0.0288142223880923 0.754826158492923 -4.5873651483515 7 "RP5-1007F24.1"
"ENSG00000184371" 219.500039990589 81.7700650678043 2.19220480532608 0.0288216910634545 0.754826158492923 -4.58736606081189 1 "CSF1"
"ENSG00000169752" -138.080307947245 466.660089934307 -2.19161527357418 0.028864529915803 0.754826158492923 -4.58737128976944 15 "NRG4"
"ENSG00000174839" -75.7425621531917 782.183715409441 -2.19137590878775 0.0288819392597812 0.754826158492923 -4.58737341247199 3 "DENND6A"
"ENSG00000152760" 225.780779119739 64.8016531270825 2.1912183466685 0.0288934039262382 0.754826158492923 -4.58737480962139 1 "TCTEX1D1"
"ENSG00000138135" 178.560946238528 -221.189730334162 2.19069692276937 0.028931372230805 0.754826158492923 -4.58737943255028 10 "CH25H"
"ENSG00000225783" -387.22249624293 23.9445424729968 -2.1902102613278 0.0289668481106816 0.754826158492923 -4.58738374632109 22 "MIAT"
"ENSG00000258987" 129.338086062695 -280.55332938528 2.18978532635592 0.0289978550590898 0.754826158492923 -4.5873875121937 14 "RP11-131H24.4"
"ENSG00000103194" -83.1979444441763 491.559038170808 -2.18933906108726 0.0290304492953216 0.754826158492923 -4.58739146634335 16 "USP10"
"ENSG00000267249" -141.127475921812 114.932204601342 -2.18918384568482 0.0290417932987389 0.754826158492923 -4.58739284145325 18 "RP11-973H7.3"
"ENSG00000179295" -68.2140354462617 612.154712154416 -2.1889390333947 0.0290596933178691 0.754826158492923 -4.58739501014405 12 "PTPN11"
"ENSG00000165606" 191.31042102746 -177.38699258002 2.18859207547722 0.0290850782651297 0.754826158492923 -4.58739808330085 10 "DRGX"
"ENSG00000137727" 106.373803128726 199.932968080799 2.18843704792989 0.0290964269392725 0.754826158492923 -4.58739945629554 11 "ARHGAP20"
"ENSG00000073614" -68.1507999499074 877.769460494988 -2.18831246665163 0.0291055495872313 0.754826158492923 -4.58740055957643 12 "KDM5A"
"ENSG00000138079" -82.5174924985066 564.46952267726 -2.18702894310536 0.0291996813350418 0.756544797032815 -4.58741192282835 2 "SLC3A1"
"ENSG00000173482" -101.976037712889 886.316406464764 -2.18605051111161 0.0292716144955804 0.757029989513488 -4.5874205807429 18 "PTPRM"
"ENSG00000232629" 164.620584543144 -234.445323799633 2.18601581395535 0.0292741681946438 0.757029989513488 -4.58742088770145 6 "HLA-DQB2"
"ENSG00000187187" 112.540098285333 125.123272721182 2.18498379820034 0.0293502121624814 0.758274320502244 -4.58743001558583 19 "ZNF546"
"ENSG00000237745" 323.90661567896 -185.936160545833 2.18368651230343 0.0294460442857547 0.760027034687355 -4.58744148382349 2 "AC009963.5"
"ENSG00000112799" 214.636463176995 -151.752720253771 2.18290088640191 0.0295042106003496 0.76080515710474 -4.58744842570857 6 "LY86"
"ENSG00000131374" -75.5080691209268 1004.58278703016 -2.18142128473003 0.0296140267924094 0.762442315734716 -4.58746149311857 3 "TBC1D5"
"ENSG00000255153" 161.407601872306 -329.30840570767 2.18128904221396 0.0296238589879618 0.762442315734716 -4.58746266063065 11 "TOLLIP-AS1"
"ENSG00000244682" 175.854400437003 327.524031687913 2.18031569264037 0.0296963139385375 0.762760277920452 -4.58747125181745 1 "FCGR2C"
"ENSG00000261457" -104.091959890785 380.474544397717 -2.17977625466074 0.0297365348281163 0.762760277920452 -4.58747601153079 16 "AC002519.6"
"ENSG00000120910" -115.598531366611 430.486240274028 -2.17943252680282 0.0297621879265021 0.762760277920452 -4.58747904381095 8 "PPP3CC"
"ENSG00000198868" -220.672695052164 -338.918783026549 -2.17857626596165 0.0298261753909928 0.762760277920452 -4.58748659552544 5 "MTND4LP30"
"ENSG00000240553" -55.6994275463318 307.816526195263 -2.17814345205021 0.0298585642279036 0.762760277920452 -4.5874904116013 1 "RP1-184J9.2"
"ENSG00000107779" -81.0482057439286 339.37034256765 -2.17768206032569 0.029893125026289 0.762760277920452 -4.58749447884098 10 "BMPR1A"
"ENSG00000133858" -75.7930789745058 710.951199398185 -2.17761836345756 0.0298978989834409 0.762760277920452 -4.58749504027357 12 "ZFC3H1"
"ENSG00000197208" 136.332481842913 235.265907480667 2.17735607622317 0.0299175638318764 0.762760277920452 -4.58749735194133 5 "SLC22A4"
"ENSG00000142449" -201.804038723622 201.233221832365 -2.17693166986651 0.0299494070986523 0.762760277920452 -4.5875010918776 19 "FBN3"
"ENSG00000197258" -93.1091453957883 213.462226779634 -2.17670529765376 0.0299664037833972 0.762760277920452 -4.58750308641851 7 "EIF4BP6"
"ENSG00000164485" 221.699765110574 -157.510603959471 2.17667089081744 0.0299689878767493 0.762760277920452 -4.58750338955592 6 "IL22RA2"
"ENSG00000256167" -209.190614219503 70.0755286998103 -2.1764227531307 0.0299876297157222 0.762760277920452 -4.5875055756073 11 "ATF4P4"
"ENSG00000181690" -124.15947809978 291.90114500041 -2.17591911715162 0.0300254971127526 0.762760277920452 -4.58751001181805 8 "PLAG1"
"ENSG00000153339" -85.6947938517178 877.805596021184 -2.17586604609725 0.0300294898205341 0.762760277920452 -4.58751047922984 18 "TRAPPC8"
"ENSG00000236054" 185.235761939391 -221.214279146571 2.17532373590728 0.0300703158194981 0.763083444342834 -4.58751525487984 22 "LL22NC03-104C7.1"
"ENSG00000211907" 147.230649343098 -416.934143799991 2.1747723337979 0.0301118753198344 0.763424603696978 -4.58752010941915 14 "IGHD1-26"
"ENSG00000229484" -317.890326111526 -48.2071547692109 -2.17388169879517 0.0301791075719866 0.763927423844869 -4.58752794805917 1 "RP5-888M10.2"
"ENSG00000150893" -122.551620461225 196.844229500312 -2.17376433863676 0.0301879764956191 0.763927423844869 -4.5875289807366 13 "FREM2"
"ENSG00000196504" -69.2012627567394 627.293714121536 -2.17116756510486 0.0303847905694465 0.765030776072402 -4.58755181657413 2 "PRPF40A"
"ENSG00000213070" -234.557071369124 12.1999999237198 -2.17099144778932 0.0303981787574948 0.765030776072402 -4.58755336438527 1 "HMGB3P6"
"ENSG00000136147" 157.098093978668 235.225842449836 2.17095632093192 0.0304008496591806 0.765030776072402 -4.58755367308397 13 "PHF11"
"ENSG00000145416" 110.910482045049 460.428389024186 2.17095486373766 0.0304009604626033 0.765030776072402 -4.5875536858899 4 "MARCH1"
"ENSG00000165949" 354.485595284845 145.131775304813 2.17090274009228 0.0304049241151811 0.765030776072402 -4.5875541439491 14 "IFI27"
"ENSG00000131370" -100.894369192813 473.392759505855 -2.17050365394527 0.0304352866903752 0.765030776072402 -4.5875576507414 3 "SH3BP5"
"ENSG00000167664" 147.305524748374 -418.269183313434 2.16998658400804 0.0304746643489633 0.765030776072402 -4.58756219334057 19 "TMIGD2"
"ENSG00000108688" 165.133604584079 -249.596326617208 2.16986526374847 0.0304839098946078 0.765030776072402 -4.58756325902089 17 "CCL7"
"ENSG00000243649" 228.985884581905 63.5858066885008 2.16946992452454 0.0305140545821832 0.765030776072402 -4.58756673129274 6 "CFB"
"ENSG00000204564" -173.63989303607 119.191086216861 -2.16932529378369 0.0305250891165732 0.765030776072402 -4.58756800143505 6 "C6orf136"
"ENSG00000118873" -78.09290797121 838.886977374815 -2.16911027230772 0.0305415004331928 0.765030776072402 -4.58756988959569 1 "RAB3GAP2"
"ENSG00000204472" 216.09893035946 -129.88920887601 2.16866581714627 0.0305754471597142 0.765175222790526 -4.58757379190304 6 "AIF1"
"ENSG00000259521" -58.5740908389847 386.220372705025 -2.16718335837806 0.0306889099365602 0.766888234304767 -4.58758680229266 15 "RP11-540O11.4"
"ENSG00000174840" -70.7478299316602 288.119043208935 -2.1670337135812 0.0307003834084367 0.766888234304767 -4.5875881151327 3 "PDE12"
"ENSG00000179094" -167.141773556873 445.268102309066 -2.16645209837004 0.0307450117345731 0.766912534981545 -4.58759321683819 17 "PER1"
"ENSG00000113369" 124.348498678263 605.282309166122 2.16596156844297 0.0307826943521635 0.766912534981545 -4.58759751855321 5 "ARRDC3"
"ENSG00000247400" 238.010240423036 -2.6666330962385 2.16591740983299 0.0307860885769485 0.766912534981545 -4.58759790575721 13 "DNAJC3-AS1"
"ENSG00000167755" -184.512815816035 -126.604128813767 -2.16483551639788 0.030869348397207 0.767312971326937 -4.58760738994704 19 "KLK6"
"ENSG00000099139" -107.099673109432 541.262965200008 -2.16441383655348 0.0309018522991102 0.767312971326937 -4.58761108527804 9 "PCSK5"
"ENSG00000259628" 120.559870233688 52.9423661540865 2.16433295394017 0.0309080902552734 0.767312971326937 -4.58761179400194 7 "RP11-467H10.2"
"ENSG00000137776" -69.3389129319742 811.368329630435 -2.1642408013689 0.0309151987121743 0.767312971326937 -4.58761260144643 15 "SLTM"
"ENSG00000006607" -75.331203983078 947.238285752155 -2.16360926048105 0.0309639523465989 0.767721281520208 -4.58761813414153 2 "FARP2"
"ENSG00000278385" 218.392563956092 -90.2426379616672 2.16329261642871 0.0309884215091258 0.767721281520208 -4.58762090755704 12 "RP11-89H19.2"
"ENSG00000134852" -70.4535638145306 727.762606264177 -2.16268070036734 0.0310357554498517 0.767721281520208 -4.58762626608718 4 "CLOCK"
"ENSG00000137757" 282.367046467628 -52.2868166560612 2.16256457459358 0.0310447452255437 0.767721281520208 -4.58762728283212 11 "CASP5"
"ENSG00000227033" -71.6802261058694 310.524428453042 -2.16170371136384 0.0311114581336329 0.768558672713717 -4.5876348185228 2 "AC105461.1"
"ENSG00000224645" 155.518631198234 116.491411285747 2.1607180687854 0.0311879923560431 0.768558672713717 -4.58764344293848 1 "RP11-126K1.8"
"ENSG00000254340" -77.0024529299131 233.145622229222 -2.16064856225291 0.0311933955844275 0.768558672713717 -4.58764405098069 8 "RP11-10A14.3"
"ENSG00000092621" -196.838839451989 675.099954980819 -2.16029896576255 0.0312205843808014 0.768558672713717 -4.58764710896015 1 "PHGDH"
"ENSG00000266995" 378.780468023105 -101.404328198519 2.16028370040302 0.0312217720619865 0.768558672713717 -4.58764724247794 18 "RP11-703I16.3"
"ENSG00000180767" 199.360425877416 -224.599791881111 2.15994112200136 0.0312484357041927 0.768558672713717 -4.58765023858623 3 "CHST13"
"ENSG00000074621" -73.4627896337056 599.956482807537 -2.1588238468064 0.0313355319499973 0.768837410441172 -4.58766000682534 15 "SLC24A1"
"ENSG00000258352" 208.47635212525 -32.6785617539728 2.15859950911775 0.0313530451658156 0.768837410441172 -4.58766196760313 12 "RP11-23J18.1"
"ENSG00000166828" -223.599648959426 -124.55370445108 -2.15831883560389 0.0313749681717839 0.768837410441172 -4.58766442049622 16 "SCNN1G"
"ENSG00000204397" 387.661118071678 -73.3445734248205 2.15763092051003 0.0314287560233295 0.768837410441172 -4.58767043110045 11 "CARD16"
"ENSG00000204261" 149.478250190742 -336.339114100032 2.15671251761457 0.0315006892915813 0.768837410441172 -4.58767845269654 6 "PSMB8-AS1"
"ENSG00000167196" -105.158168879959 320.870490518853 -2.15622850142401 0.0315386564852899 0.768837410441172 -4.58768267890973 15 "FBXO22"
"ENSG00000250431" -295.824571031981 -132.137177084444 -2.15619027005967 0.0315416571064878 0.768837410441172 -4.58768301268997 4 "RP13-577H12.2"
"ENSG00000230716" -222.016563804086 -49.5920416493918 -2.15609912862967 0.0315488114098847 0.768837410441172 -4.58768380838035 11 "KRT8P7"
"ENSG00000169239" -87.1574514703471 516.583708637523 -2.15589954034335 0.0315644833117932 0.768837410441172 -4.58768555072927 23 "CA5B"
"ENSG00000114013" 156.445884137854 166.043889178079 2.15554828951052 0.0315920801954175 0.768837410441172 -4.58768861667156 3 "CD86"
"ENSG00000238829" 137.413730381921 26.1686914070104 2.15546444564564 0.0315986706619917 0.768837410441172 -4.58768934844339 2 "RNU7-45P"
"ENSG00000166689" -103.862874140763 834.571929464375 -2.15480956211332 0.0316501878595774 0.768837410441172 -4.58769506318692 11 "PLEKHA7"
"ENSG00000150093" -98.6325481961958 937.352965646734 -2.15425144085255 0.031694150142333 0.768837410441172 -4.58769993222823 10 "ITGB1"
"ENSG00000270069" 139.19384404573 63.9538173787168 2.15421037555073 0.0316973868611251 0.768837410441172 -4.58770029043331 23 "MIR222HG"
"ENSG00000123999" -180.459366835343 -242.515605294158 -2.15395207587837 0.0317177522562349 0.768837410441172 -4.58770254338295 2 "INHA"
"ENSG00000135318" 154.359664625617 295.091328816441 2.15355643808519 0.0317489677658267 0.768837410441172 -4.58770599372279 6 "NT5E"
"ENSG00000214975" -342.093015368472 -190.725079440604 -2.1533969769357 0.0317615565931037 0.768837410441172 -4.58770738420383 6 "PPIAP29"
"ENSG00000254829" 578.902004673273 -26.3285263286247 2.15215599137024 0.0318596742799517 0.768837410441172 -4.58771820205011 11 "RP11-7I15.3"
"ENSG00000225518" 145.398048513054 -188.045119098796 2.15205813640538 0.0318674221911263 0.768837410441172 -4.58771905481002 1 "LINC01703"
"ENSG00000109606" -77.1677806002483 730.226326525081 -2.15198039761387 0.0318735785088277 0.768837410441172 -4.58771973224036 4 "DHX15"
"ENSG00000237499" 136.673203291843 243.330733102719 2.15194080036552 0.0318767147011343 0.768837410441172 -4.58772007728915 6 "RP11-356I2.4"
"ENSG00000134321" 135.359529671182 287.945014478624 2.1514498279138 0.0319156228852957 0.768837410441172 -4.58772435509401 2 "RSAD2"
"ENSG00000141068" -147.709438289803 836.944532371578 -2.15041516698037 0.0319977505658499 0.768837410441172 -4.58773336693465 17 "KSR1"
"ENSG00000265181" 147.429367847826 -362.099908037028 2.15012695999331 0.0320206597338178 0.768837410441172 -4.587735876458 9 "MIR4674"
"ENSG00000138768" -72.8420604757192 554.660370508786 -2.1500318422762 0.0320282236015322 0.768837410441172 -4.58773670461155 4 "USO1"
"ENSG00000231530" 142.712817426318 152.86308831434 2.1499054873476 0.0320382738628904 0.768837410441172 -4.58773780468084 13 "RP11-187A9.3"
"ENSG00000254527" 216.120495606296 -141.471964282904 2.14838866910456 0.0321591332481575 0.768837410441172 -4.58775100551725 8 "ENPP7P12"
"ENSG00000228221" 181.922842465614 275.477666252629 2.14833086224095 0.0321637470143216 0.768837410441172 -4.5877515084315 3 "LINC00578"
"ENSG00000139865" -124.609000477545 515.259200302539 -2.14822307386229 0.0321723514979711 0.768837410441172 -4.58775244614536 14 "TTC6"
"ENSG00000250771" 334.268003903733 26.2037010958153 2.14781348447093 0.0322050660671753 0.768837410441172 -4.5877560089886 4 "RP11-153M7.3"
"ENSG00000170185" -70.8544176839738 525.268366418285 -2.14637795424819 0.0323199500011734 0.768837410441172 -4.5877684908842 4 "USP38"
"ENSG00000226822" 207.719591046954 163.343036990105 2.14584377365317 0.0323627897160962 0.768837410441172 -4.58777313351636 1 "RP11-356N1.2"
"ENSG00000169715" 185.790266358919 -309.932982623969 2.14564343513436 0.0323788688537079 0.768837410441172 -4.58777487439691 16 "MT1E"
"ENSG00000264063" 130.120261722614 -323.35864218291 2.14538303732814 0.0323997785997985 0.768837410441172 -4.58777713694025 21 "MIR3687-2"
"ENSG00000217801" 133.050927874795 -300.890605049378 2.14440409817582 0.0324784905034461 0.768837410441172 -4.58778564037467 1 "RP11-465B22.3"
"ENSG00000135916" -212.407203040878 169.730757931509 -2.14438807529561 0.0324797801934008 0.768837410441172 -4.58778577952435 2 "ITM2C"
"ENSG00000211657" -129.920707838694 -355.339321214466 -2.14434340497902 0.032483375962727 0.768837410441172 -4.58778616745551 22 "IGLV3-32"
"ENSG00000213412" -112.924582323495 185.545789465461 -2.14309424122882 0.0325840668983459 0.768837410441172 -4.58779701243437 10 "HNRNPA1P33"
"ENSG00000026103" 116.079442412754 454.783840048238 2.14301267218156 0.0325906512236007 0.768837410441172 -4.58779772038789 10 "FAS"
"ENSG00000152463" -449.400945325614 66.5419127454158 -2.14275057788392 0.032611815442863 0.768837410441172 -4.5877999949793 10 "OLAH"
"ENSG00000184575" -94.846060361361 431.164671450852 -2.14257798311103 0.0326257589860597 0.768837410441172 -4.5878014927006 12 "XPOT"
"ENSG00000167207" 220.349842728088 128.214207078978 2.14191815738502 0.0326791120429682 0.768837410441172 -4.5878072173813 16 "NOD2"
"ENSG00000269938" 146.689836985775 -103.630398650412 2.14161814345835 0.0327033957371707 0.768837410441172 -4.58780981975493 12 "RP11-214K3.20"
"ENSG00000125551" 355.337544182477 -61.4010149501337 2.14134155021262 0.0327257974469844 0.768837410441172 -4.58781221866211 2 "PLGLB2"
"ENSG00000108950" 216.509923189329 174.285151781191 2.14130595134278 0.0327286816109543 0.768837410441172 -4.58781252739121 17 "FAM20A"
"ENSG00000279017" -205.423112267467 -84.2014952991486 -2.14038426010125 0.0328034316090087 0.768837410441172 -4.58782051898179 3 "RP11-697K23.3"
"ENSG00000203785" 268.008928095779 -53.5017973142177 2.14033767952257 0.0328072132252593 0.768837410441172 -4.58782092277399 1 "SPRR2E"
"ENSG00000226432" -103.758824318733 173.958571517967 -2.14024133277289 0.0328150362662172 0.768837410441172 -4.58782175794644 5 "CTD-2015B23.2"
"ENSG00000266274" 251.621470190854 69.7049873686572 2.13967533955169 0.0328610254202747 0.768837410441172 -4.58782666347196 17 "RN7SL138P"
"ENSG00000173261" 338.856175333593 -158.703493705884 2.13961610053298 0.032865842019332 0.768837410441172 -4.5878271768308 5 "PLAC8L1"
"ENSG00000188611" -87.210520516421 556.266727677867 -2.13938539187246 0.0328846062301349 0.768837410441172 -4.58782917599594 10 "ASAH2"
"ENSG00000246889" -92.3117954381494 281.69449092683 -2.13915349866514 0.0329034760531691 0.768837410441172 -4.58783118521617 11 "AP000487.5"
"ENSG00000223537" 139.029638548699 49.5080071178212 2.1390325174818 0.0329133243331809 0.768837410441172 -4.58783223336466 6 "RP5-919F19.5"
"ENSG00000116299" -252.09629652478 206.066806388354 -2.1383645500321 0.0329677447345931 0.768837410441172 -4.58783801942628 1 "KIAA1324"
"ENSG00000118655" 92.1903013668026 154.73585325921 2.13680092704787 0.0330954378374084 0.768837410441172 -4.5878515570147 1 "DCLRE1B"
"ENSG00000173110" 209.426619719399 -227.386172368789 2.13630817431841 0.0331357663191355 0.768837410441172 -4.5878558212077 1 "HSPA6"
"ENSG00000272625" -75.8554038511848 225.706558896407 -2.13532928749938 0.0332160067436809 0.768837410441172 -4.58786428950426 18 "RP11-737O24.5"
"ENSG00000214652" 262.371974325786 54.1337865647509 2.13501414858799 0.0332418744886167 0.768837410441172 -4.58786701495754 7 "ZNF727"
"ENSG00000110888" -103.002774827309 684.151793524347 -2.1349780840934 0.0332448358954281 0.768837410441172 -4.58786732683362 12 "CAPRIN2"
"ENSG00000213625" 110.068171499216 165.638904851228 2.1345310076572 0.0332815660216671 0.768837410441172 -4.58787119260946 1 "LEPROT"
"ENSG00000215014" 220.093608806444 -2.64998400420466 2.13384393909528 0.0333380808907932 0.768837410441172 -4.58787713202504 1 "RP5-832C2.5"
"ENSG00000214743" -136.440373639033 80.5886329167303 -2.13363482096956 0.0333552982553046 0.768837410441172 -4.58787893939633 5 "MRPS5P3"
"ENSG00000278108" -340.511219016486 -141.832240462797 -2.13249461998024 0.0334493089386499 0.768837410441172 -4.5878887909491 12 "MIR6757"
"ENSG00000068079" 255.088589004575 -6.0862746275089 2.13232931280468 0.0334629575291249 0.768837410441172 -4.587890218813 17 "IFI35"
"ENSG00000183598" 191.683726479119 -248.967648659103 2.13218410401075 0.0334749506383797 0.768837410441172 -4.58789147298622 1 "HIST2H3D"
"ENSG00000235275" -127.136466947513 92.4761688859868 -2.13192037130446 0.0334967423268258 0.768837410441172 -4.58789375064388 5 "KRT18P16"
"ENSG00000023287" -81.4273524090042 562.506722995122 -2.13119582159567 0.0335566730343594 0.768837410441172 -4.58790000662689 8 "RB1CC1"
"ENSG00000226025" 170.364024416475 -301.826677206904 2.13116904809636 0.0335588893500782 0.768837410441172 -4.58790023775816 19 "LGALS17A"
"ENSG00000100298" 233.108530327021 -258.929084248797 2.13100005780872 0.0335728812985896 0.768837410441172 -4.58790169655926 22 "APOBEC3H"
"ENSG00000160307" 281.624607516304 -111.241927905549 2.13058650230916 0.0336071437114645 0.768837410441172 -4.58790526608802 21 "S100B"
"ENSG00000283929" -96.3024867300618 175.143197698733 -2.13042015340782 0.0336209339095173 0.768837410441172 -4.58790670170973 17 "MIR5010"
"ENSG00000185090" 197.107808535437 -7.49832369007356 2.12945290673238 0.0337012141357333 0.768837410441172 -4.58791504708559 1 "MANEAL"
"ENSG00000273778" -146.697182775511 -239.595714049526 -2.12916235651823 0.033725361520287 0.768837410441172 -4.58791755323047 14 "MIR6765"
"ENSG00000186862" 145.964125437062 -195.806485473819 2.12904548696417 0.0337350786352748 0.768837410441172 -4.58791856119741 10 "PDZD7"
"ENSG00000163216" 227.778588743654 16.8423854099263 2.12869310423116 0.0337643920228634 0.768837410441172 -4.58792160007606 1 "SPRR2D"
"ENSG00000137700" -172.679895057462 124.454063188292 -2.12849055586196 0.0337812511415993 0.768837410441172 -4.58792334659343 11 "SLC37A4"
"ENSG00000264148" 224.199849997027 -250.540908288487 2.12824792377359 0.0338014561337388 0.768837410441172 -4.58792543853038 17 "RP11-848P1.7"
"ENSG00000140262" -79.8871971238076 1031.78116189771 -2.1282184997082 0.0338039071036597 0.768837410441172 -4.58792569220457 15 "TCF12"
"ENSG00000268734" 257.694212416556 -76.1120572505087 2.12821484466799 0.0338042115723541 0.768837410441172 -4.58792572371559 19 "CTB-61M7.2"
"ENSG00000230043" 652.778965361748 -167.579871117502 2.12788560406575 0.0338316473104471 0.768837410441172 -4.58792856196759 20 "TMSB4XP6"
"ENSG00000253525" 312.547228231746 -103.348162925495 2.1275886324271 0.0338564104427204 0.768837410441172 -4.58793112167845 8 "CTD-2114J12.1"
"ENSG00000132329" 152.180314560864 -312.205343284178 2.12743689784722 0.0338690689073206 0.768837410441172 -4.58793242940314 2 "RAMP1"
"ENSG00000183032" -274.008176884314 141.871585908965 -2.12699366700349 0.0339060687083249 0.768837410441172 -4.58793624887381 14 "SLC25A21"
"ENSG00000163606" 169.81730426998 -27.6287445478418 2.12647460086087 0.0339494431093475 0.768837410441172 -4.58794072086715 3 "CD200R1"
"ENSG00000254788" 310.197939630259 -132.632713169655 2.12646817125759 0.033949980680472 0.768837410441172 -4.58794077625455 16 "CKLF-CMTM1"
"ENSG00000128383" 390.466847228589 -165.271321857598 2.12626501745609 0.0339669698760297 0.768837410441172 -4.58794252622622 22 "APOBEC3A"
"ENSG00000259299" -69.6928516077107 303.988272118783 -2.12529455590407 0.0340482275381477 0.768837410441172 -4.58795088357982 15 "RP11-37J13.1"
"ENSG00000163072" -150.257385277418 485.416590615584 -2.12518345759114 0.0340575405280177 0.768837410441172 -4.58795184009383 2 "NOSTRIN"
"ENSG00000175745" -107.110721868028 400.925403160949 -2.124841342321 0.0340862325944151 0.768837410441172 -4.58795478527262 5 "NR2F1"
"ENSG00000105852" 382.463218731571 158.197073148189 2.12320360388681 0.0342238714732036 0.768837410441172 -4.58796887778934 7 "PON3"
"ENSG00000199506" 242.423953388861 -174.720467668005 2.12242388224963 0.0342895680922147 0.768837410441172 -4.58797558350521 12 "RNU6-247P"
"ENSG00000169877" -215.722141771031 -340.557217288675 -2.1215431347412 0.0343639067737662 0.768837410441172 -4.58798315520018 16 "AHSP"
"ENSG00000251667" -76.5548371554033 377.432746185661 -2.12136340149132 0.0343790939500672 0.768837410441172 -4.58798469997585 5 "BRCC3P1"
"ENSG00000153207" -76.4327318239527 541.569650308198 -2.12098598890245 0.0344110034406379 0.768837410441172 -4.58798794335973 1 "AHCTF1"
"ENSG00000124104" 222.551071297888 -12.7053274297778 2.12002110708843 0.0344926977067226 0.768837410441172 -4.58799623276779 20 "SNX21"
"ENSG00000029559" 329.656944528044 35.9132925033655 2.11969378766677 0.0345204487940339 0.768837410441172 -4.58799904397914 4 "IBSP"
"ENSG00000271797" -66.1566220083451 226.553434154066 -2.11931859188195 0.0345522825083204 0.768837410441172 -4.58800226586575 5 "CTC-428G20.6"
"ENSG00000261889" 267.883086340264 -189.996788919836 2.11928667273562 0.0345549918682182 0.768837410441172 -4.58800253993692 16 "RP11-473M20.16"
"ENSG00000261884" 117.833940087638 -424.242484019793 2.11892159464395 0.0345859933637619 0.768837410441172 -4.58800567436698 16 "CTC-479C5.12"
"ENSG00000177409" 103.701926299503 254.738875172422 2.11857775347101 0.0346152132619838 0.768837410441172 -4.58800862598811 7 "SAMD9L"
"ENSG00000031003" -77.857625216256 670.525568754033 -2.1182901784427 0.0346396678569685 0.768837410441172 -4.58801109425127 5 "FAM13B"
"ENSG00000138757" -76.189375941668 1111.35327937084 -2.11827197039338 0.034641216717855 0.768837410441172 -4.58801125052054 4 "G3BP2"
"ENSG00000207617" 131.297710716488 -325.881424101197 2.11817642585142 0.0346493451510116 0.768837410441172 -4.58801207050326 9 "MIR3074"
"ENSG00000167083" 306.43014632467 -47.8022837146796 2.11803903340322 0.0346610366507393 0.768837410441172 -4.58801324957057 17 "GNGT2"
"ENSG00000277759" 165.3353291608 -285.826216474996 2.11803601841941 0.0346612932506378 0.768837410441172 -4.58801327544362 19 "MIR6719"
"ENSG00000186854" 184.524949467323 517.871216311753 2.11762230032183 0.0346965194969175 0.768837410441172 -4.58801682541765 2 "TRABD2A"
"ENSG00000204681" 290.611380064463 297.659637914589 2.1169044486313 0.0347577141316164 0.768837410441172 -4.58802298347081 6 "GABBR1"
"ENSG00000241684" 273.601348118072 -66.500397186828 2.11688599778395 0.0347592882271062 0.768837410441172 -4.58802314172386 3 "ADAMTS9-AS2"
"ENSG00000254827" 183.890342123912 -175.84385797759 2.11688500860055 0.0347593726189454 0.768837410441172 -4.58802315020806 11 "SLC22A18AS"
"ENSG00000272917" 213.914986437158 -250.087849979251 2.11682746503037 0.0347642822307969 0.768837410441172 -4.58802364375101 12 "RP11-705C15.5"
"ENSG00000229211" -84.0698378408479 230.722577592002 -2.11659728450243 0.0347839271518364 0.768837410441172 -4.58802561784683 8 "KCTD9P6"
"ENSG00000266261" -503.284212065898 -9.64598408705606 -2.11606712838838 0.0348292098763735 0.768837410441172 -4.58803016383353 17 "RP11-640I15.1"
"ENSG00000143643" -102.965003552448 316.388911595078 -2.11579737475977 0.0348522699722908 0.768837410441172 -4.5880324764973 1 "TTC13"
"ENSG00000184293" 148.665177072948 87.1019277048223 2.1157756392657 0.0348541286168092 0.768837410441172 -4.58803266282857 12 "CLECL1"
"ENSG00000164308" 196.88720485046 567.661836187088 2.1155947950914 0.0348695962468934 0.768837410441172 -4.58803421307519 5 "ERAP2"
"ENSG00000261553" -67.8094753625583 380.564447734309 -2.11499459169804 0.0349209738759337 0.768837410441172 -4.5880393572695 13 "RP11-29G8.3"
"ENSG00000253606" -91.2834651092512 250.768438791902 -2.11497056562089 0.034923031865664 0.768837410441172 -4.58803956316174 8 "AFG3L2P1"
"ENSG00000276368" 157.594707997553 -245.890233859623 2.11431528964376 0.0349792005731231 0.768837410441172 -4.58804517769984 6 "HIST1H2AJ"
"ENSG00000259182" -455.551360899501 138.8405149201 -2.11426899082884 0.0349831721224378 0.768837410441172 -4.58804557433401 15 "RP11-424I19.2"
"ENSG00000175877" 191.472380779975 -331.503548810785 2.11409965904344 0.0349977008270435 0.768837410441172 -4.58804702489967 7 "WBSCR28"
"ENSG00000169018" -71.4658821648574 555.34925889295 -2.11373680943881 0.035028850802022 0.768837410441172 -4.588050132841 15 "FEM1B"
"ENSG00000183570" 270.289506811996 784.515791822624 2.11336871010622 0.0350604757112507 0.768837410441172 -4.58805328522219 21 "PCBP3"
"ENSG00000164944" -78.7424652448157 855.378577612994 -2.11336028876002 0.0350611995092677 0.768837410441172 -4.5880533573359 8 "KIAA1429"
"ENSG00000102524" 149.31961570512 241.75464915018 2.1133173671404 0.0350648887361956 0.768837410441172 -4.58805372487825 13 "TNFSF13B"
"ENSG00000211886" 207.166307066443 -191.298622034185 2.11280447986559 0.0351089984780285 0.768837410441172 -4.58805811622872 14 "TRAJ3"
"ENSG00000141574" 181.453681878698 -119.820186606973 2.11276627887055 0.0351122857707231 0.768837410441172 -4.58805844326514 17 "SECTM1"
"ENSG00000206013" 166.790651099492 -371.996916892657 2.11272913695109 0.0351154821799342 0.768837410441172 -4.58805876122947 11 "IFITM5"
"ENSG00000151233" -74.4168814913698 249.513174801339 -2.11268962332042 0.0351188829705496 0.768837410441172 -4.58805909949162 12 "GXYLT1"
"ENSG00000166105" 167.275443485971 237.867709981365 2.11237482957165 0.0351459861657708 0.768837410441172 -4.58806179411086 11 "GLB1L3"
"ENSG00000116663" 232.104647574359 -207.535664350608 2.11152044978688 0.035219637056663 0.768837410441172 -4.58806910560756 1 "FBXO6"
"ENSG00000135473" -106.041528662426 372.875648894521 -2.11087422323412 0.0352754320457029 0.768837410441172 -4.58807463390264 12 "PAN2"
"ENSG00000236028" 221.733401522749 -76.2328243454606 2.11062204830718 0.0352972252604277 0.768837410441172 -4.58807679074866 20 "RP11-323C15.2"
"ENSG00000134759" -97.4198835927391 782.351329446304 -2.1102666968768 0.0353279546553005 0.768837410441172 -4.58807982963869 18 "ELP2"
"ENSG00000102786" -81.7813789328945 897.377442393029 -2.10996263079531 0.0353542672716706 0.768837410441172 -4.58808242955526 13 "INTS6"
"ENSG00000153827" -65.1448646620421 876.537487476861 -2.10958217433056 0.035387214017343 0.768837410441172 -4.58808568213853 2 "TRIP12"
"ENSG00000232445" 215.973979472659 -192.111810343409 2.10896465353132 0.0354407459848778 0.768837410441172 -4.58809096021782 7 "RP11-132A1.4"
"ENSG00000279730" -83.5535808029532 202.014546532917 -2.10864835550159 0.0354681922241775 0.768837410441172 -4.5880936631056 13 "SETD8P1"
"ENSG00000283956" -115.950538905223 235.479402109777 -2.10842680065856 0.035487428110927 0.768837410441172 -4.58809555614358 8 "MIR3610"
"ENSG00000236751" 190.967192010105 -268.76753089781 2.1083505368285 0.0354940515722382 0.768837410441172 -4.58809620772266 23 "LINC01186"
"ENSG00000134444" -90.2438962256177 858.290210742452 -2.10833495263658 0.0354954051787793 0.768837410441172 -4.58809634086723 18 "KIAA1468"
"ENSG00000268307" 141.335659558122 -272.976354500065 2.10823259030983 0.0355042972296294 0.768837410441172 -4.58809721538328 19 "CTD-2619J13.13"
"ENSG00000184156" 148.521098677047 345.74248534043 2.10794236039603 0.0355295194009248 0.768837410441172 -4.58809969469299 8 "KCNQ3"
"ENSG00000248546" -101.361785119566 190.714555343094 -2.10787094059805 0.0355357284248312 0.768837410441172 -4.58810030475116 4 "ANP32C"
"ENSG00000279945" -237.061831333745 -233.882244720358 -2.10773805787292 0.035547283322931 0.768837410441172 -4.58810143976423 15 "RP11-97O12.5"
"ENSG00000225331" 158.22792729705 -251.727295218301 2.10768358380026 0.0355520210780519 0.768837410441172 -4.58810190503261 21 "LINC01678"
"ENSG00000253618" -103.010448053253 146.78532059853 -2.10705004402813 0.035607161413818 0.768837410441172 -4.58810731530558 5 "GRPEL2-AS1"
"ENSG00000171657" 136.445862442349 142.122268692886 2.10699966346133 0.0356115494416169 0.768837410441172 -4.58810774547579 23 "GPR82"
"ENSG00000253786" -125.25923447655 -388.246716954489 -2.10672935844481 0.0356351002683362 0.768837410441172 -4.58811005328277 22 "IGLV3-15"
"ENSG00000225891" 270.882873305751 -146.717983879295 2.10662006165847 0.0356446267365913 0.768837410441172 -4.58811098635445 1 "RP3-476K8.3"
"ENSG00000132517" 251.103313515306 -16.0747875611335 2.10661753784287 0.0356448467417981 0.768837410441172 -4.58811100789981 17 "SLC52A1"
"ENSG00000203546" -90.5361498166451 253.532750074452 -2.10649678280892 0.0356553745167846 0.768837410441172 -4.58811203873561 14 "RP11-176H8.1"
"ENSG00000124486" -61.9523651225653 805.053059286345 -2.10635539386156 0.0356677045972128 0.768837410441172 -4.58811324564202 23 "USP9X"
"ENSG00000260310" 205.700823527194 -58.4674266484397 2.10632669789942 0.035670207526082 0.768837410441172 -4.58811349058332 16 "RP11-27M24.2"
"ENSG00000143184" 223.331241813664 -330.514494089252 2.10584165995351 0.0357125364100869 0.768837410441172 -4.58811763025425 1 "XCL1"
"ENSG00000275854" -88.5118308606027 306.870514254443 -2.10574258197804 0.0357211881513221 0.768837410441172 -4.58811847574547 12 "RP11-278C7.5"
"ENSG00000115457" -186.038435103806 -46.1890235323727 -2.10544741904289 0.0357469731592583 0.768837410441172 -4.58812099431854 2 "IGFBP2"
"ENSG00000256811" 324.220417223655 -99.6737610672175 2.10497904155854 0.03578792261986 0.768837410441172 -4.58812499020131 12 "RP11-7M8.2"
"ENSG00000219642" -62.3110977939557 257.480243344652 -2.10488263549092 0.0357963562190289 0.768837410441172 -4.58812581256679 6 "BMPR1APS1"
"ENSG00000128908" -63.2106813753485 875.680801001953 -2.10478087673309 0.0358052599155323 0.768837410441172 -4.58812668055245 15 "INO80"
"ENSG00000251537" -172.909205611279 41.0747706312723 -2.10451413473452 0.0358286083215827 0.768837410441172 -4.58812895562616 17 "RP11-385D13.1"
"ENSG00000198561" -72.2501688336436 940.1080387158 -2.10384124454827 0.0358875654792309 0.768837410441172 -4.58813469354867 11 "CTNND1"
"ENSG00000142197" -86.3473844026857 392.833744191548 -2.10377856859756 0.0358930612301618 0.768837410441172 -4.58813522791383 21 "DOPEY2"
"ENSG00000116991" -102.358179891664 505.891226824482 -2.1037572929504 0.0358949269523823 0.768837410441172 -4.58813540930315 1 "SIPA1L2"
"ENSG00000154727" -77.82948195961 254.299321792453 -2.10366034026035 0.0359034300607449 0.768837410441172 -4.58813623586797 21 "GABPA"
"ENSG00000284459" 134.425768021585 -292.625593763437 2.10262537253789 0.0359943079526132 0.76900580883192 -4.58814505713732 9 "MIR24-1"
"ENSG00000248256" -79.5174106894257 255.394907923746 -2.10238206757507 0.0360157004801597 0.76900580883192 -4.58814713027349 4 "OCIAD1-AS1"
"ENSG00000183486" 154.45782652491 679.156234256549 2.10209179667306 0.0360412366987092 0.76900580883192 -4.58814960329086 21 "MX2"
"ENSG00000271746" 150.219728246423 -445.233887188151 2.10157424778928 0.0360868058269515 0.76900580883192 -4.5881540118279 1 "RP1-202O8.3"
"ENSG00000242198" 95.1994669424813 19.9393431201984 2.10146341186344 0.0360965711076371 0.76900580883192 -4.58815495580398 5 "CTD-2235C13.1"
"ENSG00000215695" -64.3812747244795 334.613741109478 -2.10101772865172 0.0361358611684435 0.76900580883192 -4.58815875114848 1 "RSC1A1"
"ENSG00000275924" -146.564465390006 -298.359227648648 -2.10094209996157 0.0361425319887585 0.76900580883192 -4.58815939510937 19 "MIR6807"
"ENSG00000249786" -61.5614059943003 620.302716467297 -2.10078323725757 0.036156547884998 0.76900580883192 -4.58816074771589 3 "EAF1-AS1"
"ENSG00000140718" -78.9248648929796 904.113486057746 -2.10067403767746 0.0361661848738026 0.76900580883192 -4.58816167741784 16 "FTO"
"ENSG00000174586" 196.951085650454 -170.936611585072 2.10002272011929 0.0362237100236751 0.769626289728365 -4.58816722162782 19 "ZNF497"
"ENSG00000283899" -115.605091065609 172.238489808025 -2.0990667756814 0.0363082818367764 0.770819997430797 -4.58817535590736 1 "MIR761"
"ENSG00000233723" -79.7537501558924 821.039163889127 -2.09862927706226 0.0363470433348282 0.771040052867649 -4.58817907745842 2 "LINC01122"
"ENSG00000138660" -77.8071928932266 395.948662908541 -2.09754430693282 0.0364433221668655 0.772478943635362 -4.58818830344847 4 "AP1AR"
"ENSG00000092140" -104.539226698505 757.882212713855 -2.09624370823841 0.0365590227762496 0.773199232889183 -4.5881993569552 14 "G2E3"
"ENSG00000204644" 503.493484275897 17.3387760498198 2.09547277746099 0.0366277524613553 0.773199232889183 -4.58820590580434 6 "ZFP57"
"ENSG00000087053" -88.8089112676032 808.890706368938 -2.09505439036261 0.0366650985229119 0.773199232889183 -4.58820945891635 11 "MTMR2"
"ENSG00000163106" 202.963905608748 -17.3676541261702 2.09504530881602 0.0366659095204051 0.773199232889183 -4.58820953603297 4 "HPGDS"
"ENSG00000274864" -700.806267943917 -280.108846662715 -2.09501933055714 0.0366682295075601 0.773199232889183 -4.5882097566273 7 "HOTAIRM1_3"
"ENSG00000125531" 164.728900146881 -98.8757276453775 2.09481271873099 0.0366866854327946 0.773199232889183 -4.58821151097726 20 "FNDC11"
"ENSG00000135048" -63.3166541023948 832.469161663023 -2.09266486515461 0.0368790163992534 0.773199232889183 -4.58822973859958 9 "TMEM2"
"ENSG00000274204" 198.815901767818 -1.11731033693081 2.09228338875175 0.036913265873571 0.773199232889183 -4.58823297408661 13 "RP11-272L14.2"
"ENSG00000205559" 145.883455845923 -274.31401440092 2.09227242030682 0.0369142510372779 0.773199232889183 -4.58823306710688 22 "CHKB-AS1"
"ENSG00000198019" 242.352404305779 -21.6618499331336 2.09225592421356 0.0369157327255509 0.773199232889183 -4.58823320700474 1 "FCGR1B"
"ENSG00000283701" -59.4782681252935 272.627173545358 -2.09190751745856 0.0369470386830308 0.773199232889183 -4.58823616147688 1 "MIR555"
"ENSG00000250365" -322.024450269409 -30.2356589999138 -2.09106925408869 0.0370224534480357 0.773199232889183 -4.58824326796233 14 "CTD-2213F21.2"
"ENSG00000281938" 286.406333973372 -36.0305423682036 2.09101312124119 0.0370275081596575 0.773199232889183 -4.5882437437375 5 "CTB-127M13.1"
"ENSG00000250673" 291.895979491529 10.9055367099453 2.09089893223784 0.0370377925941182 0.773199232889183 -4.58824471155151 4 "RP11-6L6.2"
"ENSG00000272767" 243.865476116796 -219.685149565891 2.09086176662528 0.0370411404418064 0.773199232889183 -4.58824502653934 10 "JMJD1C-AS1"
"ENSG00000132693" 175.695666105971 -331.500397813857 2.09058094199044 0.0370664452480754 0.773199232889183 -4.58824740642313 1 "CRP"
"ENSG00000143257" 158.699333296162 327.631944781797 2.0902955063285 0.0370921806764839 0.773199232889183 -4.58824982506737 1 "NR1I3"
"ENSG00000228857" 221.715379749807 62.1692911376019 2.09013485707123 0.0371066718323314 0.773199232889183 -4.58825118619146 2 "AC104653.1"
"ENSG00000234629" -64.6661516610567 234.002127488661 -2.08913934764219 0.0371965783035667 0.773199232889183 -4.58825961853678 3 "WDR82P1"
"ENSG00000197497" 117.881028783789 178.419249090804 2.088918443161 0.0372165538314676 0.773199232889183 -4.58826148915621 19 "ZNF665"
"ENSG00000236136" 227.317834996408 -47.5756090487305 2.08864534632497 0.0372412615704594 0.773199232889183 -4.58826380147653 1 "ADORA2BP1"
"ENSG00000113658" -71.848312173747 626.356276395289 -2.08804161359609 0.0372959324557025 0.773199232889183 -4.58826891226621 5 "SMAD5"
"ENSG00000228218" -237.748858727583 -184.534749903467 -2.08786062884847 0.0373123348333708 0.773199232889183 -4.58827044408172 17 "ATF4P3"
"ENSG00000069188" 194.540187125106 248.461267718501 2.0877155999006 0.0373254830350025 0.773199232889183 -4.5882716714826 17 "SDK2"
"ENSG00000156427" -177.959581137617 -176.459657435721 -2.08754845836126 0.0373406408513542 0.773199232889183 -4.58827308592339 5 "FGF18"
"ENSG00000234211" 143.314175970087 -261.563719123399 2.08743999187406 0.0373504803263681 0.773199232889183 -4.58827400376614 1 "RP11-25K21.1"
"ENSG00000223345" 269.586360402616 33.0937214296594 2.08734820456521 0.0373588084882829 0.773199232889183 -4.58827478043377 1 "HIST2H2BA"
"ENSG00000105383" 175.842295328914 187.201325780274 2.08675369705545 0.03741278848901 0.773199232889183 -4.58827981012082 19 "CD33"
"ENSG00000157303" 198.020162058646 -86.4776824160042 2.08658352476281 0.0374282520176054 0.773199232889183 -4.58828124956764 9 "SUSD3"
"ENSG00000205129" 154.395068518054 -200.741656040457 2.08644480575292 0.0374408614275822 0.773199232889183 -4.58828242287477 4 "C4orf47"
"ENSG00000060237" -72.2009356845773 1011.37146172766 -2.0861292837641 0.0374695555441797 0.773199232889183 -4.58828509132862 12 "WNK1"
"ENSG00000271427" 340.228451920157 -204.607056627937 2.08605356410223 0.0374764444136369 0.773199232889183 -4.5882857316521 1 "RP11-188D8.1"
"ENSG00000077147" -65.6089711953314 671.855055557183 -2.08528712030821 0.0375462352771436 0.773199232889183 -4.58829221182174 10 "TM9SF3"
"ENSG00000283598" 304.81210221733 -123.010777410606 2.08524700043841 0.0375498915667383 0.773199232889183 -4.58829255096602 1 "MIR1295B"
"ENSG00000273372" 170.887817547389 -139.278046625763 2.08518582149514 0.037555467641771 0.773199232889183 -4.58829306811624 10 "SFTPD-AS1"
"ENSG00000099260" -115.563920482986 342.818768858503 -2.08499827415118 0.0375725658040695 0.773199232889183 -4.58829465337687 1 "PALMD"
"ENSG00000271646" 226.870647257454 -118.290310047284 2.0842229868605 0.0376433170737202 0.773199232889183 -4.58830120510018 4 "RP11-326I11.3"
"ENSG00000225871" -74.023786246487 187.173034578881 -2.08362395965226 0.0376980610094362 0.773199232889183 -4.58830626569009 1 "RP11-495P10.10"
"ENSG00000075975" -83.558497210514 444.383570189118 -2.08334505196131 0.0377235730130452 0.773199232889183 -4.58830862142665 3 "MKRN2"
"ENSG00000120733" -65.6901052997442 766.83062648384 -2.08327482290988 0.0377299992655714 0.773199232889183 -4.58830921455389 5 "KDM3B"
"ENSG00000104731" -174.283719636842 427.702918372613 -2.08295395822363 0.0377593716136635 0.773199232889183 -4.58831192420659 16 "KLHDC4"
"ENSG00000100852" -66.1719971392235 500.492930790892 -2.08204216327946 0.0378429449625958 0.773199232889183 -4.58831962197334 14 "ARHGAP5"
"ENSG00000257653" -154.607764665176 19.4967238693325 -2.08127905054542 0.0379130116514807 0.773199232889183 -4.58832606199818 12 "RP11-579D7.2"
"ENSG00000167632" -109.331413604486 889.094220923671 -2.0812148062243 0.0379189154170052 0.773199232889183 -4.58832660406171 8 "TRAPPC9"
"ENSG00000264272" 260.902908206151 -184.432154738168 2.08050590132612 0.0379841126935209 0.773199232889183 -4.58833258439675 17 "CTD-2514K5.4"
"ENSG00000091583" 176.57111402925 247.537556350946 2.08021198799118 0.0380111716376128 0.773199232889183 -4.58833506327805 17 "APOH"
"ENSG00000132388" -74.3153483917512 522.013432899574 -2.08016754185002 0.0380152649741807 0.773199232889183 -4.58833543810979 17 "UBE2G1"
"ENSG00000174373" -102.887831558205 920.538627138147 -2.07934963774189 0.038090658275777 0.773199232889183 -4.58834233443511 14 "RALGAPA1"
"ENSG00000260997" 155.686190299869 -249.818728711593 2.07918173752626 0.0381061508585371 0.773199232889183 -4.58834374979592 7 "RP4-647J21.1"
"ENSG00000268509" -184.456090370852 187.998328479207 -2.07846708173327 0.0381721541129003 0.773199232889183 -4.58834977294732 3 "RP11-572B2.1"
"ENSG00000144366" -133.790852377173 861.522434740852 -2.07843782718077 0.0381748580428966 0.773199232889183 -4.58835001946342 2 "GULP1"
"ENSG00000227758" 184.238818144558 -101.884749358052 2.07819373592304 0.0381974251958282 0.773199232889183 -4.58835207618934 6 "HCG9P5"
"ENSG00000226009" -192.784481490576 -185.709205625851 -2.07805972465202 0.0382098198777347 0.773199232889183 -4.58835320527622 10 "KCNIP2-AS1"
"ENSG00000282917" -72.0705945792296 238.502623850861 -2.07801167026912 0.0382142652556058 0.773199232889183 -4.58835361013231 4 "RP11-121C2.3"
"ENSG00000076108" -80.2609673710157 689.967355595266 -2.07769153764015 0.0382438910956579 0.773199232889183 -4.5883563070049 12 "BAZ2A"
"ENSG00000255328" 197.82867925986 -234.885619325088 2.07751399067124 0.0382603301588111 0.773199232889183 -4.58835780252921 11 "RP11-326C3.12"
"ENSG00000181227" -68.6340461081412 261.233485116927 -2.07738943033545 0.0382718667889754 0.773199232889183 -4.58835885165967 1 "DLSTP1"
"ENSG00000188766" 155.697250253707 214.136378985287 2.07732909626137 0.03827745592544 0.773199232889183 -4.58835935981176 19 "SPRED3"
"ENSG00000263307" 251.285592688666 -180.732428342342 2.07722868868098 0.0382867588735391 0.773199232889183 -4.58836020544367 16 "RP11-166B2.8"
"ENSG00000114742" -67.5372187712197 576.02733782957 -2.07670481367588 0.0383353281383854 0.773199232889183 -4.58836461687425 3 "WDR48"
"ENSG00000089234" -83.7010518187869 292.594959167477 -2.07626498349506 0.0383761460355639 0.773199232889183 -4.58836831975263 12 "BRAP"
"ENSG00000101751" -90.0840367482225 634.376960334315 -2.07618979127693 0.0383831278641559 0.773199232889183 -4.58836895271122 18 "POLI"
"ENSG00000240288" 243.071884786562 -156.984224608106 2.0761648134835 0.0383854473686685 0.773199232889183 -4.58836916296621 3 "GHRLOS"
"ENSG00000170677" -72.7442773729432 397.443939588049 -2.07558411203818 0.0384394065487388 0.773199232889183 -4.58837405043468 18 "SOCS6"
"ENSG00000145428" 239.736620410326 33.7788805828717 2.07551977651532 0.0384453886270893 0.773199232889183 -4.58837459183272 4 "RNF175"
"ENSG00000022567" -178.798510198629 140.75374630461 -2.07539048155712 0.0384574131970037 0.773199232889183 -4.58837567983019 8 "SLC45A4"
"ENSG00000128965" -141.71145659948 -228.423951999355 -2.07532363284675 0.0384636314561104 0.773199232889183 -4.58837624232626 15 "CHAC1"
"ENSG00000003402" 85.9830952520432 704.118383021092 2.07510057016343 0.0384843869227427 0.773199232889183 -4.58837811915256 2 "CFLAR"
"ENSG00000237470" 251.52294298349 54.5691814270108 2.07487118563291 0.0385057405792489 0.773199232889183 -4.58838004896693 10 "DCLRE1CP1"
"ENSG00000100122" 170.255304586109 -76.2898611039881 2.07463992400169 0.0385272792008057 0.773199232889183 -4.58838199436471 22 "CRYBB1"
"ENSG00000260017" -56.2257311265126 240.411991261737 -2.07455711374538 0.0385349942556754 0.773199232889183 -4.58838269092263 16 "RP11-1035H13.2"
"ENSG00000124134" 246.536299928681 -100.12643513432 2.07440279616739 0.038549374836134 0.773199232889183 -4.58838398889213 20 "KCNS1"
"ENSG00000256553" 290.581079806244 -129.041963524477 2.07433144431925 0.0385560255342671 0.773199232889183 -4.58838458900301 14 "TRAV1-2"
"ENSG00000010318" -131.622592727835 292.200645549677 -2.0735623835371 0.038627771711865 0.774066336009055 -4.58839105598905 3 "PHF7"
"ENSG00000226472" -145.014958530681 -184.926791403152 -2.07287992531875 0.0386915339417781 0.774705391959723 -4.58839679279897 12 "RP11-551L14.4"
"ENSG00000196954" 162.812397847629 432.635788252615 2.07242036519552 0.0387345212719548 0.774705391959723 -4.58840065487786 11 "CASP4"
"ENSG00000164651" -257.552553997235 84.4424426319553 -2.07229602965586 0.0387461586322021 0.774705391959723 -4.58840169963409 7 "SP8"
"ENSG00000171049" 216.224188062488 292.395373507928 2.07200097510418 0.038773786604547 0.774705391959723 -4.58840417865135 19 "FPR2"
"ENSG00000146215" -207.860679247248 -227.68960423874 -2.07048991252233 0.0389155409933957 0.774720129655355 -4.58841686909349 6 "CRIP3"
"ENSG00000266680" 339.086943642006 -50.5996441557188 2.07038761718763 0.038925153364953 0.774720129655355 -4.58841772788285 6 "RP5-1148A21.3"
"ENSG00000254783" -84.6929769470152 266.011274441554 -2.06994323711649 0.0389669338502875 0.774720129655355 -4.5884214580647 11 "RP11-320L11.2"
"ENSG00000227345" -68.8589994780584 520.423670205616 -2.06989665075703 0.0389713160980924 0.774720129655355 -4.58842184907156 10 "PARG"
"ENSG00000125845" -251.013074273497 69.4239749733873 -2.06988877115304 0.0389720573517904 0.774720129655355 -4.58842191520552 20 "BMP2"
"ENSG00000152778" 118.04867216454 436.54731314951 2.06934222079858 0.0390235020059242 0.774720129655355 -4.58842650183974 10 "IFIT5"
"ENSG00000064309" -104.858131451374 760.855317383307 -2.06927909210008 0.0390294477894787 0.774720129655355 -4.58842703153848 11 "CDON"
"ENSG00000015171" -73.748347660138 690.855229416488 -2.06883375853356 0.039071413510259 0.774720129655355 -4.58843076778884 10 "ZMYND11"
"ENSG00000133106" 122.07895704791 321.083687336937 2.06880239688084 0.0390743703035507 0.774720129655355 -4.5884310308769 13 "EPSTI1"
"ENSG00000068784" -65.6176251725198 795.695690739283 -2.06874228384472 0.0390800383253844 0.774720129655355 -4.58843153514509 2 "SRBD1"
"ENSG00000186583" 136.785210753226 -194.234898291978 2.06865390835948 0.0390883724681559 0.774720129655355 -4.58843227647185 8 "SPATC1"
"ENSG00000269741" -194.258154770217 -277.133481129234 -2.06834482495385 0.0391175321110226 0.774732567039093 -4.58843486893873 19 "CTC-518B2.8"
"ENSG00000133136" 239.898915698788 -138.26812417201 2.06677620654153 0.0392658049941311 0.776294245047362 -4.58844802010617 23 "GNG5P2"
"ENSG00000105171" 314.411995550798 33.9665729453893 2.06654555423099 0.039287647603604 0.776294245047362 -4.5884499530629 19 "POP4"
"ENSG00000090060" -78.7953866660759 983.116218968674 -2.06650463047397 0.0392915241348803 0.776294245047362 -4.58845029599827 14 "PAPOLA"
"ENSG00000236213" 106.270133098628 327.752992702717 2.06630179845973 0.0393107423467066 0.776294245047362 -4.58845199560525 2 "AC006369.2"
"ENSG00000177173" -74.3573153533984 203.909819921264 -2.06573422137375 0.0393645624811942 0.776435848432825 -4.5884567506938 1 "NAP1L4P1"
"ENSG00000105750" 143.06883688961 223.580173456693 2.06562314370619 0.0393751026881744 0.776435848432825 -4.58845768114063 19 "ZNF85"
"ENSG00000226471" 438.562945153933 -258.038380542062 2.06520135199658 0.0394151485740969 0.776661487106279 -4.58846121385651 22 "CTA-292E10.6"
"ENSG00000089847" 149.99807465432 20.0638707598515 2.06393247987857 0.0395358273890803 0.778238373150722 -4.58847183708937 19 "ANKRD24"
"ENSG00000127328" -137.146032354059 725.944294267405 -2.06375746576411 0.0395524971438882 0.778238373150722 -4.58847330184478 12 "RAB3IP"
"ENSG00000211802" 227.799431593876 -31.8695977297821 2.06109488036685 0.0398068421405417 0.779513093330953 -4.58849557116277 14 "TRAV22"
"ENSG00000211710" 153.249837654111 -322.210229637737 2.06092735502362 0.0398228915359865 0.779513093330953 -4.58849697138116 7 "TRBV4-1"
"ENSG00000119698" 181.95456645594 299.417196783428 2.06073539468657 0.0398412886421797 0.779513093330953 -4.58849857569801 14 "PPP4R4"
"ENSG00000163590" -89.4012298128979 517.653312586262 -2.06047255986962 0.0398664899522584 0.779513093330953 -4.58850077211711 3 "PPM1L"
"ENSG00000239994" 304.249203703743 -104.680889250634 2.06018699171849 0.0398938863709585 0.779513093330953 -4.58850315820383 3 "RP11-169N13.4"
"ENSG00000139697" -66.5728109590048 381.62491940524 -2.06012603081087 0.0398997368238048 0.779513093330953 -4.58850366752601 12 "SBNO1"
"ENSG00000046651" -95.6955223236037 708.762046989409 -2.05989048067423 0.0399223495652346 0.779513093330953 -4.58850563538647 23 "OFD1"
"ENSG00000204539" 157.5316913751 -127.917029747605 2.05972805230944 0.0399379489908282 0.779513093330953 -4.58850699223774 6 "CDSN"
"ENSG00000006757" 266.446667228363 -29.0044822152451 2.05961849174481 0.0399484739851605 0.779513093330953 -4.58850790739751 23 "PNPLA4"
"ENSG00000269495" -154.396975905578 -256.845042904498 -2.05957348438421 0.039952798325247 0.779513093330953 -4.58850828333052 19 "CTB-147C22.8"
"ENSG00000213923" -171.36379032192 338.546222084992 -2.0594076056349 0.0399687395161065 0.779513093330953 -4.58850966879749 22 "CSNK1E"
"ENSG00000272678" -309.396443191276 -65.7941494781458 -2.05938225881372 0.0399711758593819 0.779513093330953 -4.58850988049189 3 "RP11-797D24.4"
"ENSG00000230595" -247.220992378668 -7.23826338606023 -2.05915744411384 0.0399927906403543 0.779513093330953 -4.58851175801435 2 "RSL24D1P2"
"ENSG00000232460" -66.0852712588059 293.544750205199 -2.0588829341514 0.0400191968513 0.779513093330953 -4.58851405029422 11 "BMPR1APS2"
"ENSG00000158113" 201.088922865743 247.795045951886 2.05850942640453 0.0400551498782656 0.779654110856306 -4.588517168775 12 "LRRC43"
"ENSG00000249610" 153.288684225492 1.47851508211703 2.05816356295365 0.0400884664284618 0.779743645366779 -4.58852005596109 5 "CTC-441N14.1"
"ENSG00000197566" -70.0878107084777 410.236689553405 -2.05700142073537 0.0402005867435442 0.780597039223047 -4.58852975381325 17 "ZNF624"
"ENSG00000185885" 240.935620304211 -87.9949039839225 2.05667069830449 0.0402325426583291 0.780597039223047 -4.58853251266015 11 "IFITM1"
"ENSG00000184785" 367.96237195425 43.2843000934358 2.0562641518772 0.040271854638701 0.780597039223047 -4.58853590343409 23 "SMIM10"
"ENSG00000139146" -118.026072552911 306.288282606802 -2.05592944241968 0.0403042446897653 0.780597039223047 -4.58853869457011 12 "FAM60A"
"ENSG00000091009" -63.8545612980061 449.392960147812 -2.05592373326103 0.0403047973608847 0.780597039223047 -4.58853874217487 5 "RBM27"
"ENSG00000213057" 274.547608522838 -120.240304089371 2.05588857039211 0.0403082014199833 0.780597039223047 -4.58853903537108 1 "C1orf220"
"ENSG00000166912" -71.9817632363532 569.049051359354 -2.05562651681342 0.040333578095604 0.780597039223047 -4.58854122028248 15 "MTMR10"
"ENSG00000147894" 118.509315651618 131.796203258195 2.05472194394173 0.040421279316518 0.780993333288134 -4.58854876022677 9 "C9orf72"
"ENSG00000188011" 110.048957110023 -235.391262238478 2.05453319262538 0.040439599793937 0.780993333288134 -4.58855033313313 2 "RTP5"
"ENSG00000163053" -139.231246512168 -240.189075675348 -2.05449386020318 0.0404434183449855 0.780993333288134 -4.58855066088132 2 "SLC16A14"
"ENSG00000273747" -57.3285189655385 237.39011397679 -2.05419062577524 0.0404728678687351 0.780993333288134 -4.58855318746145 15 "RP11-90B9.3"
"ENSG00000206527" -85.1792974481157 448.94381326498 -2.05345050912329 0.0405448231034245 0.780993333288134 -4.58855935267467 3 "HACD2"
"ENSG00000146232" 198.071115991188 -117.499777602232 2.05340974548916 0.0405487893626989 0.780993333288134 -4.58855969217563 6 "NFKBIE"
"ENSG00000204348" -135.939428203905 -121.168571158343 -2.05334187822911 0.0405553935084988 0.780993333288134 -4.58856025739532 6 "DXO"
"ENSG00000221643" 310.015943591459 -241.750182921775 2.05243277362453 0.0406439464615317 0.781732408922229 -4.58856782696065 1 "SNORA77"
"ENSG00000240602" -274.724742247581 -75.0641878882516 -2.0521221721649 0.0406742388027159 0.781732408922229 -4.58857041240871 3 "AADACP1"
"ENSG00000236901" -208.547971056213 -165.457724520337 -2.05206166756023 0.0406801419293304 0.781732408922229 -4.58857091600531 9 "MIR600HG"
"ENSG00000006576" 105.747443483998 564.739755248197 2.0515530721378 0.0407297917982221 0.782132982105463 -4.58857514861837 7 "PHTF2"
"ENSG00000198899" -240.294656831881 -82.6848824245394 -2.05101917560657 0.0407819670126111 0.78240918565735 -4.58857959069991 25 "MT-ATP6"
"ENSG00000225234" -110.036277261778 149.307157665462 -2.05055486392602 0.0408273882037978 0.78240918565735 -4.58858345291856 2 "TRAPPC12-AS1"
"ENSG00000176853" -78.4052379034949 356.569694032882 -2.05024300832217 0.0408579195452892 0.78240918565735 -4.58858604650855 8 "FAM91A1"
"ENSG00000166527" 214.737386136917 -1.06112277339309 2.05022753920592 0.0408594345104453 0.78240918565735 -4.58858617514962 12 "CLEC4D"
"ENSG00000254685" 135.502184922645 134.044653469635 2.04919343664273 0.0409608174975691 0.783744595851307 -4.58859477261345 1 "FPGT"
"ENSG00000255201" -239.831681300252 64.1029126091403 -2.0489277365527 0.0409869011199078 0.783744595851307 -4.58859698095004 8 "RP11-350N15.4"
"ENSG00000152242" -80.5945606088934 244.575279521663 -2.04828429295837 0.0410501260900248 0.783882356082625 -4.58860232771226 18 "C18orf25"
"ENSG00000167220" -88.5366851651961 296.715240401366 -2.04791946186045 0.041086011312039 0.783882356082625 -4.58860535859321 18 "HDHD2"
"ENSG00000239445" -330.549591937848 -27.5978338306672 -2.04790373691961 0.0410875586350206 0.783882356082625 -4.5886054892184 3 "ST3GAL6-AS1"
"ENSG00000107819" 155.408242158114 297.672304740789 2.04767997701289 0.041109581816435 0.783882356082625 -4.58860734786033 10 "SFXN3"
"ENSG00000157827" -86.0332152942949 508.714022021617 -2.04728391302367 0.0411485883190254 0.783948141554433 -4.58861063724942 2 "FMNL2"
"ENSG00000166986" -114.584740350607 492.793018109152 -2.04705877773279 0.0411707748630583 0.783948141554433 -4.5886125067678 12 "MARS"
"ENSG00000183439" 392.204412851629 -85.6993082198506 2.04587786058535 0.0412873179711867 0.784667541464798 -4.58862230982067 4 "TRIM61"
"ENSG00000100721" 150.58278411365 -217.397539642507 2.04583339798751 0.0412917113936211 0.784667541464798 -4.58862267880763 14 "TCL1A"
"ENSG00000119917" 116.224372530186 388.316002679237 2.04579759169751 0.0412952497607335 0.784667541464798 -4.58862297595179 10 "IFIT3"
"ENSG00000211792" 187.958877155075 -155.099679682407 2.0445979113518 0.0414139508005472 0.786372731529551 -4.58863292878246 14 "TRAV14DV4"
"ENSG00000225449" -86.7056801871955 291.749900335312 -2.04241385067045 0.0416307943922241 0.788766294646899 -4.58865103376734 2 "RAB6C-AS1"
"ENSG00000204872" 172.124187321586 -276.288179318255 2.04236899266519 0.0416352581867123 0.788766294646899 -4.58865140542601 2 "NAT8B"
"ENSG00000124116" 157.708766690777 -130.662989904861 2.04234908180201 0.0416372396355694 0.788766294646899 -4.58865157038946 20 "WFDC3"
"ENSG00000279799" 112.265731615517 -459.549609162959 2.04215857150306 0.0416562025015156 0.788766294646899 -4.58865314870735 5 "AC006077.3"
"ENSG00000277351" 301.962718043009 -146.500334837661 2.04153499909916 0.0417183224597542 0.789392062543349 -4.58865831381269 15 "RP11-325L12.6"
"ENSG00000139211" 232.245685579591 -9.43337101719139 2.0411663284754 0.0417550862204952 0.789537504279321 -4.58866136682644 12 "AMIGO2"
"ENSG00000235720" -60.7542490796082 207.826307814982 -2.04047419958556 0.0418241794711809 0.789749300636645 -4.58866709700338 7 "GABPAP"
"ENSG00000158806" 227.777959532956 96.5809437804156 2.04047141651183 0.0418244574932971 0.789749300636645 -4.58866712004086 8 "NPM2"
"ENSG00000115271" 120.575625023877 354.031086625847 2.04004446202449 0.0418671277679378 0.790005643004042 -4.58867065388079 2 "GCA"
"ENSG00000197457" 173.596634835609 -36.6756991167601 2.03903034444258 0.0419686278927274 0.791347191142914 -4.58867904471661 20 "STMN3"
"ENSG00000112837" -231.698506094707 266.617036372307 -2.03875210623439 0.0419965124456575 0.791347191142914 -4.58868134616142 6 "TBX18"
"ENSG00000112297" 86.5550858634532 562.46384637272 2.03789104153162 0.0420829065191452 0.791906326335913 -4.5886884665253 6 "AIM1"
"ENSG00000284520" 110.383492787927 -351.986144062473 2.0376915181605 0.0421029470100517 0.791906326335913 -4.58869011601976 22 "MIRLET7B"
"ENSG00000237892" 175.20664776202 -6.37925047455008 2.03758470005034 0.0421136793440526 0.791906326335913 -4.58869099903951 2 "KLF7-IT1"
"ENSG00000104290" -131.347277201654 226.157298051434 -2.03667953114206 0.0422047175939934 0.793068994345814 -4.58869847988702 8 "FZD3"
"ENSG00000197111" -95.9020412016056 688.34114609621 -2.03529823092123 0.0423439650597168 0.795129529145837 -4.58870988956561 12 "PCBP2"
"ENSG00000271758" 162.639696571723 24.3811739733693 2.03488306235342 0.0423858938884587 0.795129529145837 -4.58871331743604 11 "RP11-35J10.5"
"ENSG00000214435" 258.619463200404 -8.33291828228607 2.03461857378785 0.0424126235603412 0.795129529145837 -4.5887155008529 10 "AS3MT"
"ENSG00000284015" -150.344693006138 166.503751216605 -2.03414982226176 0.0424600315317609 0.795129529145837 -4.58871936983521 22 "MIR1281"
"ENSG00000164169" -69.6737634944051 424.282781079818 -2.03385678110606 0.0424896915700645 0.795129529145837 -4.58872178810082 4 "PRMT9"
"ENSG00000134440" -85.9990404627317 352.634570294741 -2.03377960396379 0.0424975059455892 0.795129529145837 -4.58872242493426 18 "NARS"
"ENSG00000105829" 153.749090032547 200.589166662164 2.03356386903471 0.0425193561050254 0.795129529145837 -4.58872420496435 7 "BET1"
"ENSG00000144791" -89.5309613726108 288.918619283299 -2.03233795899143 0.04264370027445 0.796354204581352 -4.58873431648626 3 "LIMD1"
"ENSG00000140749" 209.294476430471 -36.8822163507545 2.03226961130027 0.0426506418542729 0.796354204581352 -4.58873488005642 16 "IGSF6"
"ENSG00000164136" 143.778747724553 313.022620371741 2.03205120188885 0.0426728305404879 0.796354204581352 -4.58873668085796 4 "IL15"
"ENSG00000216937" -92.1073098951507 648.323025628721 -2.03071702808347 0.0428085848160068 0.798338944717742 -4.58874767715253 10 "CCDC7"
"ENSG00000120868" -71.4881480162176 634.31641454116 -2.03036912052031 0.0428440450948396 0.798451857556747 -4.58875054346686 12 "APAF1"
"ENSG00000188389" 127.811360110365 -256.482153504288 2.02985262014668 0.0428967350320253 0.798885491306299 -4.58875479789438 2 "PDCD1"
"ENSG00000272824" 234.958253076792 -124.731447478313 2.02881503728795 0.0430027483984053 0.799874515793136 -4.58876334132706 1 "RP6-74O6.6"
"ENSG00000250221" -125.353885451156 151.456363169277 -2.02848108033756 0.0430369171291258 0.799874515793136 -4.58876609022157 5 "KRT8P32"
"ENSG00000273363" 134.738023117578 -421.94426130319 2.02846839405005 0.0430382155774232 0.799874515793136 -4.58876619463734 10 "RP11-285G1.14"
"ENSG00000168481" -196.412550864826 -107.203359396442 -2.02724329773506 0.0431637613860596 0.800974787136032 -4.58877627494227 8 "LGI3"
"ENSG00000185630" -97.2209898698154 1106.61194517526 -2.02687230705266 0.0432018410663502 0.800974787136032 -4.58877932635548 1 "PBX1"
"ENSG00000104892" 183.074317600405 44.7783199024348 2.02658610810072 0.0432312369018195 0.800974787136032 -4.58878167998405 19 "KLC3"
"ENSG00000081913" -87.1671120202456 771.52264917745 -2.02632645987387 0.0432579203450079 0.800974787136032 -4.58878381498776 18 "PHLPP1"
"ENSG00000166352" 146.121331723456 355.149019166878 2.02615010853885 0.043276051519227 0.800974787136032 -4.58878526491706 11 "C11orf74"
"ENSG00000117525" 253.458643059005 218.793592858595 2.02563106478066 0.0433294532381108 0.800974787136032 -4.58878953169383 1 "F3"
"ENSG00000134283" -80.7140589116439 698.819907266142 -2.02524930612979 0.0433687660361718 0.800974787136032 -4.58879266924911 12 "PPHLN1"
"ENSG00000151612" -69.5659696596464 1090.7387448289 -2.02488021224552 0.043406803373494 0.800974787136032 -4.58879570217243 4 "ZNF827"
"ENSG00000261618" 140.109975796866 59.3052260748331 2.02479034270608 0.043416069246573 0.800974787136032 -4.58879644056867 8 "RP11-79H23.3"
"ENSG00000114416" -85.0964268710361 928.814959297549 -2.02452906666138 0.0434430172672731 0.800974787136032 -4.58879858711418 3 "FXR1"
"ENSG00000151532" -68.8390342801817 224.676774886907 -2.02408850915974 0.0434884884800696 0.800974787136032 -4.58880220596151 10 "VTI1A"
"ENSG00000163687" -247.569711280033 40.1132892459434 -2.02383550245335 0.0435146202574188 0.800974787136032 -4.58880428387607 3 "DNASE1L3"
"ENSG00000163739" 197.09357269486 -194.601202414035 2.02367036591656 0.0435316835457483 0.800974787136032 -4.58880563998761 4 "CXCL1"
"ENSG00000257663" -116.98220073404 -307.999340506939 -2.02346483484045 0.0435529286537945 0.800974787136032 -4.58880732767197 12 "RP11-1100L3.7"
"ENSG00000047457" 251.855910568578 535.557495267209 2.02288690942059 0.0436127140883658 0.800974787136032 -4.58881207232179 3 "CP"
"ENSG00000279894" 128.02353639388 -52.0822840262546 2.02272514986623 0.0436294602960314 0.800974787136032 -4.58881340009976 23 "GHc-857G6.7"
"ENSG00000225950" 177.332579330953 -158.155249668173 2.02261353987948 0.0436410179297807 0.800974787136032 -4.58881431617299 19 "NTF4"
"ENSG00000143320" 162.704892905568 -262.088952820203 2.02233611029827 0.0436697580423986 0.800974787136032 -4.58881659304937 1 "CRABP2"
"ENSG00000232951" -78.2130940536485 251.642101548394 -2.02209300036283 0.0436949560155066 0.800974787136032 -4.58881858801452 23 "IPO7P1"
"ENSG00000130294" -208.894298324805 824.921231361218 -2.02185167306959 0.0437199814000798 0.800974787136032 -4.58882056812164 2 "KIF1A"
"ENSG00000279965" 104.600300631941 -284.500217097683 2.02151799927199 0.0437546030160877 0.800974787136032 -4.58882330556152 13 "RP11-472K17.3"
"ENSG00000179151" -113.35313225201 268.639533144369 -2.02137322682038 0.0437696316638274 0.800974787136032 -4.58882449313001 15 "EDC3"
"ENSG00000242352" -68.7386737209971 230.654151542987 -2.02120732158204 0.0437868594555828 0.800974787136032 -4.58882585394955 1 "FAM91A3P"
"ENSG00000265531" 206.99934685329 -142.496733736828 2.02075217600114 0.0438341517917376 0.800974787136032 -4.58882958667619 1 "FCGR1CP"
"ENSG00000175538" 273.001380357953 138.661785707183 2.02074515778927 0.0438348813642744 0.800974787136032 -4.58882964422738 11 "KCNE3"
"ENSG00000275332" 292.505145293432 2.56824307243168 2.02011589657128 0.0439003375167189 0.8016313817024 -4.5888348035486 15 "CTD-2017F17.1"
"ENSG00000259475" -272.295069161484 124.260996178112 -2.01956315508684 0.0439579023062394 0.802143092285832 -4.58883933420039 15 "RP11-654A16.3"
"ENSG00000120137" -61.9357602258798 364.88562193603 -2.01922985473376 0.0439926444685106 0.802237928309918 -4.58884206558083 5 "PANK3"
"ENSG00000172071" -77.1590269633365 1095.88505305277 -2.01868427196856 0.0440495644488968 0.802736794282479 -4.58884653566364 2 "EIF2AK3"
"ENSG00000248527" -265.345062361939 -83.2396240506256 -2.01794494710024 0.0441267967978713 0.80360490506546 -4.58885259125355 1 "MTATP6P1"
"ENSG00000132832" 150.463162656894 -333.610208665513 2.01714137474628 0.0442108706426975 0.803707266221008 -4.58885917064022 20 "LINC01260"
"ENSG00000157214" 182.83292162826 302.61035111922 2.01710232443612 0.0442149597382566 0.803707266221008 -4.58885949030669 7 "STEAP2"
"ENSG00000116138" -69.1100579556372 590.360285807063 -2.01682564187923 0.0442439413150552 0.803707266221008 -4.58886175506319 1 "DNAJC16"
"ENSG00000158825" 131.200196586565 -282.290060838419 2.01628397702936 0.0443007254628405 0.803707266221008 -4.58886618793408 1 "CDA"
"ENSG00000138078" -71.1500583819837 640.7474301616 -2.01619606520331 0.0443099473062234 0.803707266221008 -4.58886690727718 2 "PREPL"
"ENSG00000274104" 128.744998769101 -471.591428850187 2.01562025680117 0.0443703890895055 0.803707266221008 -4.58887161810891 19 "CTD-2553L13.10"
"ENSG00000005421" 285.49997121637 97.8732541644325 2.01526948575045 0.0444072432157524 0.803707266221008 -4.5888744872157 7 "PON1"
"ENSG00000204379" 163.763191388246 -233.54723379395 2.01510701203403 0.0444243224634346 0.803707266221008 -4.58887581599407 23 "XAGE1A"
"ENSG00000070770" -90.1868858342507 667.120674327771 -2.01506416466035 0.0444288275084075 0.803707266221008 -4.58887616640061 16 "CSNK2A2"
"ENSG00000169442" 125.649086287199 -345.995965604167 2.01465419355212 0.0444719521123102 0.803707266221008 -4.58887951878663 1 "CD52"
"ENSG00000227934" -59.753149874746 232.795489897665 -2.01431036372243 0.0445081466640553 0.803707266221008 -4.58888232981781 1 "RP11-423F24.3"
"ENSG00000269378" -93.0736043670239 202.883321966976 -2.01427997641163 0.0445113466982234 0.803707266221008 -4.5888825782314 19 "ITGB1P1"
"ENSG00000162998" -235.217677893261 -33.9622225672602 -2.01422432981806 0.0445172072476852 0.803707266221008 -4.588883033128 2 "FRZB"
"ENSG00000163814" 222.732635661149 105.31080939173 2.01290513143818 0.0446563330163186 0.805470996723925 -4.58889381367209 3 "CDCP1"
"ENSG00000116117" -79.1864514645234 729.485370618533 -2.01246676211687 0.044702645836365 0.805470996723925 -4.58889739453078 2 "PARD3B"
"ENSG00000222179" 160.264454353188 -15.7715765734077 2.0122464988162 0.0447259315370283 0.805470996723925 -4.5888991934861 18 "RN7SKP26"
"ENSG00000156587" 201.561296554227 61.3497310110004 2.01217439292467 0.0447335566257754 0.805470996723925 -4.58889978235475 11 "UBE2L6"
"ENSG00000218902" -248.448972734573 -32.1682602880889 -2.01138659087315 0.044816937170892 0.806437571240047 -4.58890621478281 20 "PTMAP3"
"ENSG00000257376" -70.8609436919896 217.771126243745 -2.01076172402709 0.0448831662033037 0.80709444497901 -4.58891131510556 12 "RP11-328C8.2"
"ENSG00000220804" -67.1332537574673 495.480759906054 -2.00966945543186 0.0449991335274009 0.808512770622365 -4.58892022679555 2 "LINC01881"
"ENSG00000274373" 137.380500349635 -338.542746875457 2.00945819217671 0.0450215927956769 0.808512770622365 -4.58892194992634 12 "RP13-714J12.1"
"ENSG00000235631" 198.097551468142 -10.4449290187475 2.00887886430964 0.0450832294368476 0.808625272440697 -4.58892667420997 7 "RNF148"
"ENSG00000176771" -139.126108083155 602.563579169006 -2.00832145468136 0.0451426014692464 0.808625272440697 -4.58893121851033 2 "NCKAP5"
"ENSG00000124440" -182.383500184456 327.754112388263 -2.00816511369643 0.0451592658699737 0.808625272440697 -4.5889324928661 19 "HIF3A"
"ENSG00000169469" 160.501646673487 -143.799874536243 2.00804584628288 0.0451719820926368 0.808625272440697 -4.58893346496575 1 "SPRR1B"
"ENSG00000269026" -62.8960912192571 207.031270876091 -2.00800104986495 0.0451767590429248 0.808625272440697 -4.5889338300685 19 "AC003006.7"
"ENSG00000230191" 166.904979401327 -203.720451672581 2.00680815251412 0.0453041231221363 0.810370787309201 -4.58894354959847 7 "RP4-725G10.3"
"ENSG00000206848" 126.788486357987 -70.4716142562397 2.00643396016567 0.0453441376419534 0.810552580244872 -4.58894659730335 6 "RNU6-890P"
"ENSG00000164932" 403.859315880751 -6.39673298587167 2.00590724735887 0.0454005126688713 0.810561875364103 -4.58895088631746 8 "CTHRC1"
"ENSG00000147421" -80.447467740584 651.93486880344 -2.00585317465036 0.0454063035210339 0.810561875364103 -4.58895132656892 8 "HMBOX1"
"ENSG00000276107" 193.634899246557 -70.9843948305844 2.00559265247411 0.0454342125843982 0.810561875364103 -4.58895344753844 15 "CTD-2033D15.2"
"ENSG00000152061" -88.8408163844393 1022.23993949002 -2.00524023961319 0.0454719887316607 0.810703158260527 -4.5889563161862 1 "RABGAP1L"
"ENSG00000132359" -135.861634503766 433.568781942507 -2.00441874701795 0.0455601499699644 0.811678970917711 -4.58896300125703 17 "RAP1GAP2"
"ENSG00000008118" -241.549191212617 122.914250927086 -2.00417340917042 0.0455865072238614 0.811678970917711 -4.58896499723153 1 "CAMK1G"
"ENSG00000166582" -175.360670620955 135.943117648581 -2.00360398496283 0.0456477315499547 0.812236471019607 -4.5889696289364 17 "CENPV"
"ENSG00000273171" 261.095852401536 -309.802168721798 2.00304773394145 0.04570760658157 0.812769247877779 -4.58897415225966 17 "CTB-96E2.2"
"ENSG00000137878" -77.5307097460512 386.52344921163 -2.00174380446542 0.0458482221264679 0.813561788063613 -4.5889847507887 15 "GCOM1"
"ENSG00000100941" -93.6065076352357 263.569890234641 -2.00174300646072 0.0458483082949504 0.813561788063613 -4.58898475727295 14 "PNN"
"ENSG00000229953" -153.340701505333 -153.01129256703 -2.00159915159176 0.0458638439678954 0.813561788063613 -4.58898592613644 1 "RP11-284F21.7"
"ENSG00000251194" 103.74388442769 -33.5684938276255 2.0009914512366 0.0459295219373086 0.813561788063613 -4.58899086298451 11 "RP1-68D18.2"
"ENSG00000253741" 148.702466108108 -297.536442671138 2.00085786800988 0.0459439697580659 0.813561788063613 -4.5889919479959 8 "CTD-2292P10.4"
"ENSG00000215114" -72.8099156971866 320.299191389603 -2.00012261394208 0.046023560602248 0.813561788063613 -4.58899791874018 8 "UBXN2B"
"ENSG00000233262" 461.778038352908 -18.8244893813023 2.00003678533061 0.0460328590887886 0.813561788063613 -4.58899861558615 9 "RP11-380F14.2"
"ENSG00000125571" 316.187622483285 76.1459932591526 1.99890850383037 0.0461552422938694 0.813561788063613 -4.58900777345634 2 "IL37"
"ENSG00000225177" -208.483588076976 -95.4925248499008 -1.99848837015412 0.0462008838016837 0.813561788063613 -4.58901118225696 6 "RP11-390P2.4"
"ENSG00000124006" -188.442111796325 193.8729868526 -1.99831772679265 0.0462194326415371 0.813561788063613 -4.5890125665924 2 "OBSL1"
"ENSG00000104879" 149.370713849491 -277.954918284514 1.99808170249599 0.0462450987183953 0.813561788063613 -4.58901448113852 19 "CKM"
"ENSG00000140199" -59.24985897035 788.033786261872 -1.9980122328923 0.0462526553693997 0.813561788063613 -4.58901504460982 15 "SLC12A6"
"ENSG00000213250" -57.0358320091009 272.688453306493 -1.99792624699629 0.0462620100467702 0.813561788063613 -4.58901574201926 12 "RBMS2P1"
"ENSG00000248693" 228.187141265861 -59.2423007861943 1.99782806073526 0.0462726939942879 0.813561788063613 -4.58901653834723 5 "LINC02100"
"ENSG00000245311" 194.016588451841 -68.9010427693091 1.99750975070052 0.0463073446114747 0.813561788063613 -4.58901911970201 12 "ARNTL2-AS1"
"ENSG00000228861" -404.231718378218 -137.812498265133 -1.99748926525561 0.0463095753678008 0.813561788063613 -4.58901928581634 21 "RPL23AP12"
"ENSG00000273897" 173.788450500686 26.3062610510685 1.99668101897198 0.0463976615512613 0.813561788063613 -4.58902583848399 7 "CH17-264B6.4"
"ENSG00000162976" 138.890146512834 181.810932254223 1.99615955202197 0.0464545683298778 0.813561788063613 -4.58903006479196 2 "PQLC3"
"ENSG00000131095" 184.9927083699 337.701902719182 1.99603059263128 0.046468650528381 0.813561788063613 -4.58903110979799 17 "GFAP"
"ENSG00000124831" -59.6026635362281 686.095667379281 -1.99591269247024 0.0464815282269585 0.813561788063613 -4.58903206512971 2 "LRRFIP1"
"ENSG00000247699" 325.59224651086 -62.6232753843359 1.99587636083249 0.0464854971738224 0.813561788063613 -4.58903235950986 5 "CTB-127C13.1"
"ENSG00000196605" 124.149718394758 160.098358775498 1.99587031067542 0.0464861581338864 0.813561788063613 -4.58903240853127 19 "ZNF846"
"ENSG00000254618" -75.8540218204859 221.27812918948 -1.99533367708829 0.04654481518641 0.813561788063613 -4.58903675603272 8 "TMED10P1"
"ENSG00000212283" 155.808141734011 -51.8250742544062 1.99513140814253 0.0465669405220667 0.813561788063613 -4.58903839440732 2 "SNORD89"
"ENSG00000160796" -132.177026679857 388.164350734468 -1.99484614889568 0.0465981589021144 0.813561788063613 -4.58904070472835 3 "NBEAL2"
"ENSG00000139946" -107.957165931586 262.78793403393 -1.99448422683212 0.0466377925812316 0.813561788063613 -4.58904363548258 14 "PELI2"
"ENSG00000259470" -197.716387714857 -92.4870582406118 -1.99393560908767 0.0466979253523206 0.813561788063613 -4.5890480770695 15 "KRT8P9"
"ENSG00000259083" -113.645720697663 64.9415196343552 -1.99378105908169 0.0467148770447714 0.813561788063613 -4.58904932808637 14 "RP11-407N17.4"
"ENSG00000274617" -270.677020275035 -110.094770885873 -1.99366908035064 0.0467271625860565 0.813561788063613 -4.58905023444811 22 "RFPL3-AS1_1"
"ENSG00000061676" -71.4588881986255 897.129418549308 -1.99352593020434 0.0467428720133701 0.813561788063613 -4.58905139304106 2 "NCKAP1"
"ENSG00000243910" 199.272583747751 -131.306734636702 1.99330870774704 0.0467667187176596 0.813561788063613 -4.58905315098813 2 "TUBA4B"
"ENSG00000160218" -58.5210869504768 673.660340169957 -1.99301750317265 0.0467987032949866 0.813561788063613 -4.58905550736964 21 "TRAPPC10"
"ENSG00000257386" -64.852451895888 199.29971376227 -1.9930150974325 0.0467989676073422 0.813561788063613 -4.58905552683506 12 "RP11-56G10.2"
"ENSG00000256341" -385.903802362416 -186.708736936005 -1.99274348466444 0.0468288170910257 0.813561788063613 -4.58905772437958 11 "RP11-21A7A.3"
"ENSG00000280022" 190.690700827641 14.3225655115081 1.99257134308317 0.0468477432867337 0.813561788063613 -4.58905911697975 17 "RP11-707O23.1"
"ENSG00000164164" -60.4239600045313 624.046766999441 -1.99238415517266 0.0468683310848258 0.813561788063613 -4.58906063117025 4 "OTUD4"
"ENSG00000074054" -66.2530813690992 990.414372436601 -1.99230808489222 0.046876699830138 0.813561788063613 -4.58906124647456 2 "CLASP1"
"ENSG00000173726" -101.412372474748 360.346329624919 -1.99218050991425 0.0468907376098241 0.813561788063613 -4.58906227833011 1 "TOMM20"
"ENSG00000096654" -71.286611747204 322.441960584728 -1.99178211385199 0.0469345981685496 0.813675078837093 -4.58906550023646 6 "ZNF184"
"ENSG00000267546" 179.919104393623 -43.9615434960302 1.99157693961909 0.0469571998872215 0.813675078837093 -4.58906715927678 17 "RP11-666A8.8"
"ENSG00000164821" 345.661767297279 -277.439128472668 1.99125028943634 0.0469932021836555 0.813779603885712 -4.58906980023087 8 "DEFA4"
"ENSG00000272510" -62.7001223626925 227.183639650892 -1.99011982717984 0.0471179778022012 0.815420300358935 -4.58907893673504 1 "RP4-680D5.8"
"ENSG00000140943" -86.5965445863654 761.480456990921 -1.9892460160689 0.0472146167782239 0.816572286228736 -4.58908599551558 16 "MBTPS1"
"ENSG00000256576" 172.786801452912 -304.426808191409 1.98827454927508 0.0473222521853655 0.817170924366367 -4.58909383964787 12 "RP13-977J11.2"
"ENSG00000282122" -149.279957579007 -248.666006305028 -1.98811380280108 0.0473400823207083 0.817170924366367 -4.58909513724124 14 "IGHV7-4-1"
"ENSG00000204186" -91.7583886781586 538.029435710284 -1.98794812733632 0.0473584651131165 0.817170924366367 -4.58909647451648 2 "ZDBF2"
"ENSG00000078795" -73.3538194257263 377.617268257322 -1.98776564132118 0.0473787201152102 0.817170924366367 -4.58909794735576 5 "PKD2L2"
"ENSG00000136383" -199.146014219554 63.3627057243102 -1.98733358585216 0.0474267051626304 0.817170924366367 -4.58910143394047 15 "ALPK3"
"ENSG00000256235" 175.205793129843 -196.383621629727 1.98687376846689 0.0474778185254315 0.817170924366367 -4.58910514375057 5 "SMIM3"
"ENSG00000173627" 204.156805322772 -196.869465079037 1.98674828272014 0.0474917756040719 0.817170924366367 -4.58910615602598 1 "APOBEC4"
"ENSG00000180535" -136.846931879394 -189.231877647427 -1.98632251573895 0.0475391570754387 0.817170924366367 -4.58910959016528 7 "BHLHA15"
"ENSG00000143226" 115.877229767871 414.562739348405 1.98589307803035 0.047586987415816 0.817170924366367 -4.58911305318938 1 "FCGR2A"
"ENSG00000122861" 273.717927048931 83.600054235922 1.98572278140027 0.0476059661163331 0.817170924366367 -4.58911442627575 10 "PLAU"
"ENSG00000189339" -107.074158699821 210.108727074753 -1.98569575687358 0.0476089784502075 0.817170924366367 -4.58911464416156 1 "SLC35E2B"
"ENSG00000168566" -81.2361496398186 248.788909746911 -1.98545016595478 0.0476363610185265 0.817170924366367 -4.58911662411191 6 "SNRNP48"
"ENSG00000279124" -76.484710459054 359.606042719949 -1.98529826577798 0.0476533040272439 0.817170924366367 -4.58911784861013 13 "RP11-341D18.5"
"ENSG00000129455" -183.133747909747 -96.2825500364715 -1.98514359715263 0.047670561050209 0.817170924366367 -4.58911909533207 19 "KLK8"
"ENSG00000186652" 182.122907284225 -296.849694624834 1.98406329166667 0.0477912422185636 0.818510318046303 -4.58912780061811 11 "PRG2"
"ENSG00000170242" -63.4559723701443 847.060992748903 -1.98371282945816 0.0478304477165745 0.818510318046303 -4.58913062371595 11 "USP47"
"ENSG00000091831" 147.095231484447 604.036146356973 1.9836352576245 0.0478391291842331 0.818510318046303 -4.58913124851936 6 "ESR1"
"ENSG00000254951" 135.673425060766 63.4083674781852 1.98313457754481 0.0478951948576768 0.818629388065594 -4.58913528068442 11 "RP11-494M8.4"
"ENSG00000152763" 108.828172642717 439.068998843555 1.98292504236727 0.047918674839105 0.818629388065594 -4.58913696785725 1 "WDR78"
"ENSG00000229951" 300.443015911474 -133.710552160212 1.98276571893948 0.0479365347116081 0.818629388065594 -4.58913825061052 2 "FLJ31356"
"ENSG00000232767" 208.316878478494 169.797114597412 1.98247251929505 0.0479694165326504 0.818676032125114 -4.58914061097407 10 "RP11-498B4.5"
"ENSG00000198677" -78.3983872123317 1015.59825562002 -1.98172234464645 0.0480536338440312 0.81935339697383 -4.58914664861219 5 "TTC37"
"ENSG00000175741" -90.0161102721101 110.859088269823 -1.98133424321836 0.0480972523950041 0.81935339697383 -4.58914977130364 7 "RWDD4P2"
"ENSG00000163946" -69.6109986918879 797.954336911004 -1.98078934778411 0.048158549259776 0.81935339697383 -4.58915415457043 3 "FAM208A"
"ENSG00000258981" -136.387628149748 -346.314300478728 -1.98046460328594 0.0481951120046574 0.81935339697383 -4.58915676633571 14 "COX5AP2"
"ENSG00000188732" -142.904039479651 145.741591646076 -1.98027856283787 0.0482160686983877 0.81935339697383 -4.58915826238343 7 "FAM221A"
"ENSG00000211851" 189.704914953124 -180.517045702299 1.97987007587105 0.0482621100194444 0.81935339697383 -4.58916154676107 14 "TRAJ38"
"ENSG00000257616" -84.2281376751866 169.176998409365 -1.97981853393275 0.0482679220375406 0.81935339697383 -4.5891619611296 12 "RP11-641A6.5"
"ENSG00000145088" 181.46832700052 -332.752977247976 1.97961459544148 0.048290924515086 0.81935339697383 -4.58916360057903 3 "EAF2"
"ENSG00000183723" -85.0308740968988 418.554597781227 -1.97929030299393 0.0483275208852127 0.81935339697383 -4.58916620720978 16 "CMTM4"
"ENSG00000106327" 180.071676355819 78.3305600508031 1.97925082039429 0.0483319780877361 0.81935339697383 -4.5891665245387 7 "TFR2"
"ENSG00000198431" -114.737185305745 635.295500008161 -1.97816683695821 0.0484544846491435 0.81935339697383 -4.58917523431828 12 "TXNRD1"
"ENSG00000262470" -72.244665511468 282.65122575872 -1.97811558512676 0.0484602833531277 0.81935339697383 -4.58917564601095 16 "TVP23CP2"
"ENSG00000169429" 180.289910633895 -78.1243799229898 1.97753792611743 0.0485256809355695 0.81935339697383 -4.58918028548107 4 "CXCL8"
"ENSG00000169035" -176.876374685264 -196.720153813626 -1.97740441478358 0.0485408065113212 0.81935339697383 -4.58918135759098 19 "KLK7"
"ENSG00000251056" 162.797433744103 38.0300062696429 1.97730545711873 0.0485520200443258 0.81935339697383 -4.58918215218597 4 "ANKRD20A17P"
"ENSG00000239961" 247.689290678089 -14.3386057653585 1.97638036958386 0.0486569532703993 0.81935339697383 -4.58918957844724 19 "LILRA4"
"ENSG00000134318" -60.6365558100536 776.751337740621 -1.97596709718821 0.0487038926865233 0.81935339697383 -4.58919289495691 2 "ROCK2"
"ENSG00000123106" -86.0965057847933 996.42416441792 -1.9754153252248 0.0487666223014996 0.81935339697383 -4.58919732187721 12 "CCDC91"
"ENSG00000129235" 117.381870716755 -309.751950686089 1.97525524746006 0.0487848338808343 0.81935339697383 -4.58919860597251 17 "TXNDC17"
"ENSG00000172243" 138.893895643965 142.60394143689 1.97518285243193 0.0487930719319496 0.81935339697383 -4.58919918667031 12 "CLEC7A"
"ENSG00000213600" 202.703320380067 -54.0929940761327 1.97482550428859 0.048833752830449 0.81935339697383 -4.58920205274296 3 "XXcos-LUCA16.1"
"ENSG00000141646" -76.6582402868342 990.267911805279 -1.97460493539749 0.0488588768820689 0.81935339697383 -4.58920382154131 18 "SMAD4"
"ENSG00000217791" 152.906136040601 -283.434991264647 1.97459077447317 0.0488604902636391 0.81935339697383 -4.58920393509482 5 "ASS1P9"
"ENSG00000104808" 181.886629990676 -326.702243020261 1.97446188696855 0.0488751767291816 0.81935339697383 -4.58920496858088 19 "DHDH"
"ENSG00000198886" -283.551342597892 -12.4955065619511 -1.97423879524254 0.0489006063560354 0.81935339697383 -4.58920675729007 25 "MT-ND4"
"ENSG00000213606" -172.07590329298 -259.5900913777 -1.97409411635926 0.0489171038673604 0.81935339697383 -4.58920791719454 10 "AKR1B10P1"
"ENSG00000174106" -78.911026620779 518.620290353691 -1.97395774234379 0.0489326586772096 0.81935339697383 -4.58920901044261 12 "LEMD3"
"ENSG00000128581" 223.390096672961 -97.7858401157513 1.97389612265117 0.0489396883804104 0.81935339697383 -4.58920950439546 7 "IFT22"
"ENSG00000275120" -72.2283955713816 192.537328129536 -1.97372947519835 0.048958704128891 0.81935339697383 -4.58921084019201 15 "RP11-182J1.18"
"ENSG00000276384" 178.408739561315 -254.172885033511 1.97366820070606 0.0489656975808139 0.81935339697383 -4.58921133132267 17 "RP11-186B7.7"
"ENSG00000126709" 238.695463098456 -176.848106245548 1.97363412123129 0.048969587543168 0.81935339697383 -4.58921160447199 1 "IFI6"
"ENSG00000178773" 149.093006449467 -130.877592543594 1.97358916276651 0.0489747196732783 0.81935339697383 -4.58921196481005 16 "CPNE7"
"ENSG00000160180" -152.027902924947 -263.109648626428 -1.97265511321364 0.0490814464198774 0.820025125390735 -4.58921944933473 21 "TFF3"
"ENSG00000211814" 235.031776527502 -130.225083829069 1.9723555761158 0.0491157136796472 0.820025125390735 -4.58922184879353 14 "TRAV35"
"ENSG00000218226" -95.8635623782225 180.405859440797 -1.97225650408025 0.0491270520227306 0.820025125390735 -4.58922264233794 6 "TATDN2P2"
"ENSG00000217555" 309.742587960645 -233.586380022099 1.97218120476224 0.0491356711601196 0.820025125390735 -4.5892232454424 16 "CKLF"
"ENSG00000086288" 232.738430258598 59.4919311659734 1.97182421244325 0.0491765516139875 0.820188635463097 -4.58922610444311 7 "NME8"
"ENSG00000279320" 140.751083483729 44.658683641162 1.97156824461804 0.0492058810138616 0.820188635463097 -4.58922815407247 3 "RP11-329N15.3"
"ENSG00000279809" 143.394004920716 60.5777789587973 1.97003220228385 0.049382193801469 0.821374202229424 -4.58924044831471 2 "AC005538.3"
"ENSG00000142405" 217.374899820787 4.56464377974413 1.96993475434352 0.0493933971568625 0.821374202229424 -4.58924122795937 19 "NLRP12"
"ENSG00000163171" 101.229660567081 535.64408739243 1.96937595377733 0.0494576824180616 0.821374202229424 -4.58924569799273 2 "CDC42EP3"
"ENSG00000143110" 132.506800676642 155.604441637315 1.96919565371573 0.0494784394249932 0.821374202229424 -4.58924714001109 1 "C1orf162"
"ENSG00000151632" -237.49468376477 31.460706131166 -1.96859294960148 0.0495478788200899 0.821374202229424 -4.5892519594376 10 "AKR1C2"
"ENSG00000233383" 283.468373376447 -139.595960692239 1.96819471339718 0.0495938058081693 0.821374202229424 -4.58925514308462 7 "RP11-324F21.1"
"ENSG00000275491" 119.449894054562 -313.007141335012 1.96792059959903 0.0496254390607883 0.821374202229424 -4.58925733408848 20 "LINC01730"
"ENSG00000188452" 152.748283558286 307.183982540808 1.96754785075985 0.04966848221706 0.821374202229424 -4.58926031301197 2 "CERKL"
"ENSG00000130475" 210.241267946798 330.789908333015 1.96749809724018 0.0496742298776093 0.821374202229424 -4.58926071058931 19 "FCHO1"
"ENSG00000233098" -75.5339851991756 647.038144281363 -1.96728128558184 0.0496992830758784 0.821374202229424 -4.58926244300435 17 "CCDC144NL-AS1"
"ENSG00000086758" -57.7021781991145 919.276195458723 -1.96708066550987 0.0497224747574779 0.821374202229424 -4.58926404587702 23 "HUWE1"
"ENSG00000163565" 112.858323199943 628.828443987502 1.966862966535 0.049747651058059 0.821374202229424 -4.58926578502382 1 "IFI16"
"ENSG00000167850" 167.57739673148 -168.318114095268 1.96670717170122 0.0497656748929478 0.821374202229424 -4.58926702951824 17 "CD300C"
"ENSG00000259429" -91.7879248647721 287.912020459757 -1.96647625399157 0.0497923997633194 0.821374202229424 -4.58926887392085 15 "UBE2Q2P2"
"ENSG00000224287" 129.579826161422 198.617748981883 1.96644093729809 0.0497964881451159 0.821374202229424 -4.58926915598641 2 "MSL3P1"
"ENSG00000269615" 445.17932256211 -106.222695687129 1.96633072501084 0.0498092485136111 0.821374202229424 -4.58927003619255 19 "MTDHP2"
"ENSG00000262074" 187.451598498885 -276.031811073945 1.96567772544116 0.0498849091749211 0.821374202229424 -4.58927525036721 17 "SNORD3B-2"
"ENSG00000265331" 159.627412717775 -183.467003571563 1.96548099224646 0.0499077228649832 0.821374202229424 -4.58927682094448 17 "MIR4524B"
"ENSG00000066651" -91.0157351660203 503.444045823503 -1.96506626555634 0.0499558443893238 0.821374202229424 -4.58928013132674 6 "TRMT11"
"ENSG00000227288" -72.3907280547526 228.984049269071 -1.96493941693855 0.0499705706648427 0.821374202229424 -4.5892811437075 1 "RP5-837I24.1"
"ENSG00000123395" -186.753923064975 -193.972651737432 -1.9645030635988 0.0500212562470069 0.821374202229424 -4.58928462576621 12 "ATG101"
"ENSG00000110844" -126.382814080736 425.724300455295 -1.96442841338103 0.0500299317361979 0.821374202229424 -4.58928522139288 12 "PRPF40B"
"ENSG00000162645" 132.158727492354 370.705863496486 1.96432322323697 0.0500421585761155 0.821374202229424 -4.58928606065723 1 "GBP2"
"ENSG00000109133" -78.2750264714339 341.200451950682 -1.96423803381244 0.05005206246158 0.821374202229424 -4.58928674031303 4 "TMEM33"
"ENSG00000120647" -81.1621357528577 380.172439407826 -1.96397519842199 0.0500826293599591 0.821374202229424 -4.58928883707853 12 "CCDC77"
"ENSG00000175029" -96.3872006353347 504.178448746591 -1.963421345614 0.0501470920204812 0.821374202229424 -4.58929325454062 10 "CTBP2"
"ENSG00000258790" -312.31421404406 -125.846405792028 -1.96334774290781 0.0501556638526365 0.821374202229424 -4.58929384149586 14 "RP11-561B11.2"
"ENSG00000135899" 94.8876900014914 635.614596968459 1.96314581210335 0.0501791872075004 0.821374202229424 -4.58929545171212 2 "SP110"
"ENSG00000180543" 268.011537775824 27.2310631443414 1.96304789564267 0.0501905970459487 0.821374202229424 -4.5892962324499 8 "TSPYL5"
"ENSG00000206685" 252.441613034543 -133.879041564918 1.9627528005977 0.050224996558806 0.821374202229424 -4.58929858516439 23 "RNU6-1189P"
"ENSG00000135597" -72.9365342666422 937.028378356615 -1.96234333874178 0.0502727607495811 0.821374202229424 -4.58930184912703 6 "REPS1"
"ENSG00000283057" -280.683283097039 -114.53802030047 -1.96227463591908 0.0502807787516566 0.821374202229424 -4.58930239671639 16 "RP11-417N10.5"
"ENSG00000023892" 206.560298775485 -68.9825740430439 1.96197343778231 0.0503159429397727 0.821374202229424 -4.58930479716826 6 "DEF6"
"ENSG00000146950" -85.3287370157566 332.864388962732 -1.96167710279996 0.0503505595372821 0.821374202229424 -4.58930715851367 23 "SHROOM2"
"ENSG00000132155" -86.8984691537684 1033.89321437115 -1.96165616638587 0.050353005997429 0.821374202229424 -4.58930732533243 3 "RAF1"
"ENSG00000196951" 253.395385081898 -95.4087432617537 1.96133990357564 0.0503899740694394 0.821374202229424 -4.58930984506505 4 "SCOC-AS1"
"ENSG00000252328" -127.578871834242 175.94961181975 -1.96128621812664 0.0503962516449092 0.821374202229424 -4.58931027274931 17 "Vault"
"ENSG00000236326" -67.7725400829165 300.634425766376 -1.9602308027826 0.0505197975789227 0.822494538094522 -4.58931867839211 6 "RP3-486I3.5"
"ENSG00000127951" 134.044654237649 43.9522886286121 1.96018151636307 0.0505255732162804 0.822494538094522 -4.58931907081664 7 "FGL2"
"ENSG00000196547" -109.989154239641 584.938495957683 -1.95964981675544 0.0505879158143024 0.823015984485173 -4.5893233036657 15 "MAN2A2"
"ENSG00000119684" -73.3534812699213 570.341229439493 -1.95858707617293 0.0507127175164496 0.824552346541411 -4.58933176078312 14 "MLH3"
"ENSG00000178971" -99.2868730056141 466.828025458283 -1.95790018388931 0.050793519467129 0.824867154803279 -4.58933722459348 17 "CTC1"
"ENSG00000155659" 395.528581406895 89.5390717019972 1.95772801593492 0.0508137892324449 0.824867154803279 -4.58933859379349 23 "VSIG4"
"ENSG00000223946" 142.986062872286 -91.2211058721033 1.95736826286457 0.050856165799877 0.824867154803279 -4.58934145442465 6 "RP11-533O20.2"
"ENSG00000105976" 117.061015456439 423.666955618264 1.95715671490817 0.0508810986295291 0.824867154803279 -4.58934313634227 7 "MET"
"ENSG00000121807" 139.697189532219 152.93618156782 1.95713234309296 0.050883971726715 0.824867154803279 -4.58934333009974 3 "CCR2"
"ENSG00000171928" -80.2236878394413 466.892456017115 -1.95684455177156 0.0509179086180697 0.82492480471745 -4.5893456178816 17 "TVP23B"
"ENSG00000231931" 173.238056798886 -242.614017825494 1.95525894985497 0.0511052268849561 0.826815187857052 -4.58935821668828 7 "AC024082.4"
"ENSG00000129437" -202.435920098728 -176.209999147251 -1.95515450528493 0.0511175859440091 0.826815187857052 -4.58935904623167 19 "KLK14"
"ENSG00000134086" -64.5982703178698 279.305494613815 -1.9550839023587 0.0511259419000475 0.826815187857052 -4.58935960696596 3 "VHL"
"ENSG00000165650" -67.6425684991383 509.343784242607 -1.9545113714646 0.0511937441161111 0.82718569499472 -4.58936415332804 10 "PDZD8"
"ENSG00000261342" 170.697086369725 -291.078096463557 1.95437605640223 0.0512097798875308 0.82718569499472 -4.58936522765123 19 "AC006538.1"
"ENSG00000109762" -81.7686015217733 485.600788890212 -1.95207275607332 0.0514833845143003 0.830254328947756 -4.58938350345579 4 "SNX25"
"ENSG00000164074" -86.6442315585054 146.366319222361 -1.95160945004909 0.0515385677371758 0.830254328947756 -4.58938717708595 4 "ABHD18"
"ENSG00000249574" -409.328427412319 141.004235172935 -1.95147166757744 0.0515549882383671 0.830254328947756 -4.58938826942278 7 "AC226118.1"
"ENSG00000205220" 110.521483198944 -347.788624063744 1.95116003137431 0.0515921443048896 0.830254328947756 -4.58939073979274 16 "PSMB10"
"ENSG00000184564" 162.105462067755 383.854268244498 1.95109240876945 0.0516002098462471 0.830254328947756 -4.58939127579307 13 "SLITRK6"
"ENSG00000129636" -78.1838706700429 894.169176715355 -1.95083003304315 0.0516315141694205 0.830254328947756 -4.58939335530392 16 "ITFG1"
"ENSG00000170439" 217.681973434975 -121.587059240708 1.95035659148036 0.0516880413112489 0.830254328947756 -4.58939710697235 12 "METTL7B"
"ENSG00000232832" -62.7562324806591 272.411919239959 -1.95019982954991 0.0517067695386663 0.830254328947756 -4.58939834899813 3 "LMLN-AS1"
"ENSG00000181359" -85.1852474616441 224.787664499497 -1.95017812798152 0.0517093626570945 0.830254328947756 -4.58939852093216 4 "HSP90AA6P"
"ENSG00000272267" -76.0842381052136 284.742189047902 -1.95008429163801 0.0517205764095137 0.830254328947756 -4.58939926434375 8 "RP11-375N15.2"
"ENSG00000175170" -227.464941883382 87.7844461472759 -1.94995441847991 0.0517361000471257 0.830254328947756 -4.58940029319716 20 "FAM182B"
"ENSG00000086506" 158.992296200535 -313.349066359025 1.94915134846696 0.051832177250678 0.830387628067362 -4.58940665363048 16 "HBQ1"
"ENSG00000120616" -68.0003534710684 469.895470152705 -1.94911139683118 0.0518369608671735 0.830387628067362 -4.58940696998697 10 "EPC1"
"ENSG00000189045" 125.628546183784 315.027565385304 1.94904199886457 0.051845271126204 0.830387628067362 -4.5894075194989 5 "ANKDD1B"
"ENSG00000233325" 256.757848762682 -25.1007882905781 1.94872975450766 0.0518826755565031 0.830387628067362 -4.58940999169957 13 "MIPEPP3"
"ENSG00000137821" -122.589991314088 824.12035648272 -1.94860759565875 0.051897315391681 0.830387628067362 -4.58941095879005 15 "LRRC49"
"ENSG00000215458" 151.815711457362 -34.8920038335359 1.94797924764665 0.0519726730361246 0.830752998884663 -4.58941593228029 21 "AATBC"
"ENSG00000253336" -74.4170247861967 248.60412843415 -1.94747440313173 0.0520332854262662 0.830752998884663 -4.58941992709022 8 "RP11-468O2.1"
"ENSG00000153936" 66.9617657563517 293.798613399362 1.94739617451323 0.0520426829763137 0.830752998884663 -4.58942054601955 1 "HS2ST1"
"ENSG00000231107" 310.350294495609 -26.3961712581272 1.94734037285148 0.0520493872615691 0.830752998884663 -4.58942098749654 9 "LINC01508"
"ENSG00000275024" 335.840522167462 10.7336761614682 1.94714283284736 0.0520731265091039 0.830752998884663 -4.58942255024312 10 "CTB-1144G6.6"
"ENSG00000147677" -106.646970724608 445.744477379842 -1.94684619322641 0.0521087920525345 0.830833840635624 -4.58942489668168 8 "EIF3H"
"ENSG00000205853" -117.944450122441 462.496328001032 -1.94645510224415 0.0521558449780516 0.831096043831593 -4.5894279897066 22 "RFPL3S"
"ENSG00000011638" 197.411203088718 120.867727970374 1.94595799550696 0.0522157043045731 0.831561887966026 -4.5894319203091 16 "TMEM159"
"ENSG00000002016" -102.986643718491 301.310032639035 -1.94502904521578 0.0523277187245486 0.831759970688672 -4.58943926286987 12 "RAD52"
"ENSG00000171132" -71.7312598340293 671.310490688182 -1.9448914907212 0.05234432239951 0.831759970688672 -4.58944034983186 2 "PRKCE"
"ENSG00000151327" -135.774547834443 533.918326483063 -1.94487804729601 0.0523459453407386 0.831759970688672 -4.58944045605844 14 "FAM177A1"
"ENSG00000226194" -209.861841165854 -72.5817620446633 -1.94483889872012 0.0523506717455508 0.831759970688672 -4.58944076539659 6 "RP1-137D17.1"
"ENSG00000234478" -61.0065014769052 362.416362196178 -1.94423670807479 0.0524234192858384 0.832302835739931 -4.58944552293206 1 "ACBD3-AS1"
"ENSG00000066933" -69.4387873873708 995.537462878471 -1.94404873955926 0.0524461441443311 0.832302835739931 -4.58944700766217 15 "MYO9A"
"ENSG00000213260" -70.8604995598474 188.38534913992 -1.94310852214061 0.0525599377908864 0.832718889819464 -4.58945443218278 10 "YWHAZP5"
"ENSG00000284195" -49.7403563156703 280.6931210171 -1.94307508360683 0.052563988634978 0.832718889819464 -4.58945469616936 9 "MIR6852"
"ENSG00000186407" 371.242292740036 175.988414309607 1.94288666473394 0.0525868191548411 0.832718889819464 -4.58945618359377 17 "CD300E"
"ENSG00000093000" -65.221203385958 567.749684533587 -1.94260395368822 0.0526210905555693 0.832718889819464 -4.589458415121 22 "NUP50"
"ENSG00000163682" -270.197153317675 -111.37248259138 -1.94215097834098 0.0526760411358587 0.832718889819464 -4.58946198994104 4 "RPL9"
"ENSG00000130707" 202.768687044964 54.0098742332534 1.94212913771987 0.0526786918436424 0.832718889819464 -4.58946216228381 9 "ASS1"
"ENSG00000260877" -194.864809326185 -235.733764556237 -1.94206040255939 0.0526870346816131 0.832718889819464 -4.5894627046558 11 "RP11-211G23.2"
"ENSG00000163220" 148.841934423501 -317.121927227992 1.94155268116042 0.0527486944794543 0.833208435835149 -4.58946671038142 1 "S100A9"
"ENSG00000269843" 102.221213384031 113.795584587471 1.94096563828621 0.0528200628013099 0.833850677467424 -4.58947134065602 19 "CTC-490E21.10"
"ENSG00000225369" 98.7738133855167 156.456565504738 1.93983758892744 0.0529574298887092 0.835311373821503 -4.58948023428122 2 "AC009506.2"
"ENSG00000244256" 273.018480136953 -60.5911959403251 1.93920945624762 0.0530340498110648 0.835311373821503 -4.58948518435133 1 "RN7SL130P"
"ENSG00000276600" 227.840468852575 62.3319254504883 1.93912554635867 0.0530442922096292 0.835311373821503 -4.58948584549489 1 "RAB7B"
"ENSG00000196787" 163.058326343801 -253.374478241055 1.93851207096076 0.0531192260048787 0.835311373821503 -4.58949067835204 6 "HIST1H2AG"
"ENSG00000029363" -64.7626061087559 855.692802253058 -1.93814383855094 0.0531642468440178 0.835311373821503 -4.58949357851303 6 "BCLAF1"
"ENSG00000258810" 136.295124533575 49.7402164025875 1.93741650589179 0.0532532659524176 0.835311373821503 -4.58949930534 14 "RP11-219E7.1"
"ENSG00000223799" 167.711240853613 -14.0185102149663 1.93727233987859 0.0532709254236311 0.835311373821503 -4.58950044021774 21 "IL10RB-AS1"
"ENSG00000171763" -88.9054037521202 544.778423725346 -1.93673781511182 0.0533364443234298 0.835311373821503 -4.58950464729205 15 "SPATA5L1"
"ENSG00000227462" 110.09715780946 -398.754080986989 1.93663541699297 0.0533490033839376 0.835311373821503 -4.5895054531065 10 "PSME2P6"
"ENSG00000124356" -72.2395905390178 548.943549655392 -1.93662097100203 0.0533507753744139 0.835311373821503 -4.58950556678478 2 "STAMBP"
"ENSG00000160200" -203.150067150573 245.028838379341 -1.93655869748072 0.05335841460391 0.835311373821503 -4.58950605681791 21 "CBS"
"ENSG00000226012" 210.128308208777 -200.214881213669 1.93654891116251 0.053359615196351 0.835311373821503 -4.58950613382553 21 "AP001434.2"
"ENSG00000235246" -63.1271017248298 245.803985553352 -1.93648370661613 0.0533676151139437 0.835311373821503 -4.58950664690406 22 "RP1-5O6.5"
"ENSG00000184260" 137.635749010728 -464.428512137623 1.93613873147135 0.0534099566868337 0.835311373821503 -4.58950936114969 1 "HIST2H2AC"
"ENSG00000136044" -71.9436330629572 892.689514633101 -1.9361199380324 0.0534122641647278 0.835311373821503 -4.58950950900203 12 "APPL2"
"ENSG00000232380" -71.7783733884075 264.947060684363 -1.93577152319193 0.0534550580268032 0.835311373821503 -4.58951224980884 13 "ZDHHC20P4"
"ENSG00000103657" -63.1702683451239 783.830082009621 -1.93572354990523 0.0534609525683053 0.835311373821503 -4.58951262715341 15 "HERC1"
"ENSG00000115504" -72.0496242596611 986.960514990907 -1.93567981623887 0.05346632665642 0.835311373821503 -4.5895129711424 2 "EHBP1"
"ENSG00000175463" 106.883299222989 -231.720946160458 1.93488049999112 0.0535646281173875 0.835949574040684 -4.58951925686905 11 "TBC1D10C"
"ENSG00000141622" 149.701011861209 312.115325622769 1.93484701364354 0.0535687496346919 0.835949574040684 -4.58951952014669 18 "RNF165"
"ENSG00000040341" -87.5271273375459 449.547387675322 -1.93438343292537 0.0536258346893921 0.836359729650238 -4.5895231644739 8 "STAU2"
"ENSG00000123388" -157.13864569875 -247.608183709756 -1.93380195177169 0.0536975099535369 0.836632072278143 -4.58952773444854 12 "HOXC11"
"ENSG00000275630" 171.20152000563 -354.060065167355 1.93332215037729 0.0537567122306992 0.836632072278143 -4.58953150429776 14 "RP6-65G23.5"
"ENSG00000173320" -87.8498990149232 570.005999968937 -1.93328193061322 0.053761677394272 0.836632072278143 -4.58953182026739 4 "STOX2"
"ENSG00000019995" -65.5626392140343 523.489594185315 -1.93318681274123 0.0537734213032444 0.836632072278143 -4.58953256749543 10 "ZRANB1"
"ENSG00000207741" 158.154141875684 -22.6448249365866 1.93211461524336 0.0539059508505464 0.836632072278143 -4.58954098800834 7 "MIR590"
"ENSG00000236935" 129.4666476955 -277.831299434817 1.93147858234965 0.0539846971832517 0.836632072278143 -4.58954598095584 11 "AP003774.1"
"ENSG00000253629" -257.309045052983 -61.2341952889043 -1.93145179717247 0.0539880155301548 0.836632072278143 -4.58954619118823 8 "KB-1107E3.1"
"ENSG00000157540" -66.9856999800855 954.05315867107 -1.93105150796501 0.0540376266805027 0.836632072278143 -4.58954933265424 21 "DYRK1A"
"ENSG00000181090" -79.0308970594389 1418.56867480054 -1.93100621364061 0.0540432427832072 0.836632072278143 -4.58954968808394 9 "EHMT1"
"ENSG00000211841" 212.330667146457 -96.3385084818116 1.93099000291132 0.05404525289152 0.836632072278143 -4.58954981528932 14 "TRAJ48"
"ENSG00000226210" -177.883917282571 -211.783081090067 -1.93095529259657 0.0540495571336579 0.836632072278143 -4.58955008765735 12 "ABC7-42389800N19.1"
"ENSG00000110048" -64.6136933006904 452.006756091516 -1.93075399265447 0.054074524930397 0.836632072278143 -4.58955166714227 11 "OSBP"
"ENSG00000133104" -72.5551946532381 652.79744523776 -1.93069197292006 0.0540822193572894 0.836632072278143 -4.58955215374326 13 "SPG20"
"ENSG00000265490" -100.695622185825 108.8101039512 -1.93047578531812 0.0541090476582265 0.836632072278143 -4.58955384981217 18 "RP11-806L2.6"
"ENSG00000165113" -107.594479926843 343.134442346138 -1.93019308234308 0.0541441471455772 0.836632072278143 -4.58955606743971 9 "GKAP1"
"ENSG00000236156" -252.819197591552 -70.1713488497873 -1.93013371490824 0.0541515204350213 0.836632072278143 -4.58955653309993 9 "CHCHD4P3"
"ENSG00000163975" 150.889718292486 83.8948900131309 1.92982381236636 0.0541900232138626 0.836632072278143 -4.58955896365627 3 "MELTF"
"ENSG00000269072" 134.925917021779 -183.72290502583 1.92976036606056 0.0541979087075923 0.836632072278143 -4.58955946121698 19 "CTD-3187F8.14"
"ENSG00000163993" -120.76869568889 -334.564763131793 -1.9294539343488 0.0542360074306339 0.836744494184092 -4.58956186410256 4 "S100P"
"ENSG00000127329" -99.1245985230685 417.440832643365 -1.92859295850548 0.0543431727262201 0.836797022374501 -4.5895686134656 12 "PTPRB"
"ENSG00000273025" -101.925717850275 188.072105170887 -1.92856004777666 0.0543472726241588 0.836797022374501 -4.58956887140143 15 "RP11-106M3.5"
"ENSG00000150637" 94.5110803849793 390.991615801367 1.92851370880399 0.0543530458022824 0.836797022374501 -4.58956923457301 18 "CD226"
"ENSG00000165355" -99.6005409610021 237.895158294 -1.9272859300636 0.0545061966350344 0.836797022374501 -4.58957885393561 14 "FBXO33"
"ENSG00000255085" -170.518186424372 -178.285843067895 -1.92698911058978 0.0545432754877799 0.836797022374501 -4.58958117855492 8 "AF186192.5"
"ENSG00000108094" -74.5886534184019 930.912162220211 -1.92692009369409 0.0545519001397867 0.836797022374501 -4.58958171902896 10 "CUL2"
"ENSG00000156218" -88.0723768477427 455.74425504239 -1.92666763240114 0.0545834585238134 0.836797022374501 -4.58958369590332 15 "ADAMTSL3"
"ENSG00000186827" 128.312321933199 -299.572705785056 1.92659259817362 0.0545928409607208 0.836797022374501 -4.58958428340328 1 "TNFRSF4"
"ENSG00000186431" 195.761017796729 -28.7606048022069 1.92636077404807 0.0546218372588373 0.836797022374501 -4.58958609839017 19 "FCAR"
"ENSG00000135124" 191.416796962325 27.8390301390756 1.92581914896852 0.0546896333255734 0.836797022374501 -4.58959033803009 12 "P2RX4"
"ENSG00000267149" -206.50710813235 -42.8163712754352 -1.92565623447764 0.0547100393548318 0.836797022374501 -4.58959161303782 19 "CTC-550B14.6"
"ENSG00000090989" -77.6075087250992 863.12615942467 -1.92451811441164 0.0548527735361824 0.836797022374501 -4.58960051731606 4 "EXOC1"
"ENSG00000104368" 253.431648326918 355.283598735028 1.92450928193392 0.054853882453654 0.836797022374501 -4.5896005863985 8 "PLAT"
"ENSG00000178631" -138.884074587071 142.466154305397 -1.92404185994617 0.0549125940351405 0.836797022374501 -4.58960424185806 3 "ACTG1P1"
"ENSG00000266869" -315.573532829715 -22.8771971281161 -1.92394013570967 0.0549253782954143 0.836797022374501 -4.58960503727515 14 "RP6-114E22.1"
"ENSG00000273542" 141.978630256934 -463.709918672172 1.92393502816367 0.0549260202552328 0.836797022374501 -4.58960507721175 6 "HIST1H4K"
"ENSG00000033627" -77.4552029361814 935.856185781786 -1.92354434979167 0.0549751426349133 0.836797022374501 -4.58960813167413 17 "ATP6V0A1"
"ENSG00000085840" 209.429809647205 -108.157587516174 1.92352598848601 0.0549774522176927 0.836797022374501 -4.58960827521455 1 "ORC1"
"ENSG00000100626" -156.908746121486 463.782635177212 -1.92334846030633 0.0549997868423026 0.836797022374501 -4.58960966298101 14 "GALNT16"
"ENSG00000196747" 165.983174303019 -216.037663607628 1.923056427111 0.0550365437227942 0.836797022374501 -4.58961194558128 6 "HIST1H2AI"
"ENSG00000094914" -139.276481097691 152.372574300968 -1.92304941710036 0.0550374262931084 0.836797022374501 -4.58961200036905 12 "AAAS"
"ENSG00000265366" 161.522790951508 155.188236736879 1.92288257316926 0.0550584356744925 0.836797022374501 -4.58961330430482 10 "GLUD1P2"
"ENSG00000173156" 123.608277922512 -304.431872459851 1.92241555957877 0.0551172787858369 0.836797022374501 -4.58961695357332 11 "RHOD"
"ENSG00000115138" 179.25087189325 -327.722511777404 1.92238679697289 0.0551209045554181 0.836797022374501 -4.58961717829764 2 "POMC"
"ENSG00000096968" 81.0996315289026 311.682123172411 1.92128675992381 0.0552597232577971 0.836797022374501 -4.58962577051827 9 "JAK2"
"ENSG00000259144" -64.2965163651066 219.187486355939 -1.92124752785656 0.0552646795242989 0.836797022374501 -4.58962607686578 14 "RANBP20P"
"ENSG00000278571" -103.39178669734 145.485030294064 -1.92111868434473 0.0552809592003751 0.836797022374501 -4.58962708291036 6 "MIR7161"
"ENSG00000108021" -63.4620641606101 790.15194779559 -1.92110261703908 0.0552829896227571 0.836797022374501 -4.58962720836357 10 "FAM208B"
"ENSG00000088538" -294.800362465778 -97.9923640994634 -1.92083149629972 0.0553172605018802 0.836797022374501 -4.58962932511552 3 "DOCK3"
"ENSG00000054267" -70.8841309717824 776.026575747652 -1.9207509680837 0.0553274430501998 0.836797022374501 -4.58962995377684 1 "ARID4B"
"ENSG00000081479" -139.117844927302 540.132000524485 -1.92069788868169 0.0553341556360553 0.836797022374501 -4.5896303681389 2 "LRP2"
"ENSG00000124151" -55.0399304526073 488.854132253553 -1.92069727606696 0.0553342331131883 0.836797022374501 -4.58963037292115 20 "NCOA3"
"ENSG00000282221" 193.413554617072 -174.720414839504 1.92044092155331 0.0553666621224837 0.836797022374501 -4.58963237398455 1 "RP11-27G14.4"
"ENSG00000066855" -109.639836803465 453.338801933852 -1.92025398460743 0.0553903197798159 0.836797022374501 -4.58963383302168 8 "MTFR1"
"ENSG00000221944" 163.388500146968 -159.25216931507 1.9201485414532 0.0554036677815108 0.836797022374501 -4.58963465594139 2 "TIGD1"
"ENSG00000175387" -79.3072847902807 648.829534561444 -1.9201327596195 0.0554056658280731 0.836797022374501 -4.58963477910523 18 "SMAD2"
"ENSG00000151376" 235.746149873785 -95.1592149644886 1.92008780302936 0.0554113578517274 0.836797022374501 -4.58963512994798 11 "ME3"
"ENSG00000253172" -258.06684789024 -160.98993750701 -1.91992379924784 0.0554321267690432 0.836797022374501 -4.58963640977134 5 "CTC-209H22.3"
"ENSG00000182606" -72.6142916966918 564.221358756573 -1.91973370635241 0.0554562076696132 0.836797022374501 -4.58963789305144 3 "TRAK1"
"ENSG00000182165" 154.778334539026 -319.97226396158 1.91923947127293 0.0555188581156134 0.836797022374501 -4.58964174886196 7 "TP53TG1"
"ENSG00000150681" 140.074357062176 93.4000475242531 1.91833629471472 0.0556334997990836 0.836797022374501 -4.58964879256834 1 "RGS18"
"ENSG00000265100" 130.329769253892 -303.094840032686 1.91793361431086 0.0556846764064889 0.836797022374501 -4.58965193196036 17 "RP11-147L13.2"
"ENSG00000233382" 99.8413534842492 39.1839468091378 1.91716049172937 0.0557830427342683 0.836797022374501 -4.58965795761368 23 "NKAPP1"
"ENSG00000237897" -77.296063948978 165.043780683498 -1.91711802485321 0.0557884501052108 0.836797022374501 -4.58965828852862 1 "RP11-90H3.2"
"ENSG00000151790" 160.370131035119 273.615694102779 1.91696158065305 0.0558083741579961 0.836797022374501 -4.58965950752853 4 "TDO2"
"ENSG00000115363" 271.180787124158 93.2944783893854 1.91674415224379 0.0558360747667593 0.836797022374501 -4.5896612015518 2 "EVA1A"
"ENSG00000106538" 113.101323641256 -398.380444504059 1.91674271776922 0.0558362575584678 0.836797022374501 -4.58966121272745 7 "RARRES2"
"ENSG00000214820" -80.9085079880875 200.802778301798 -1.91667982771612 0.055844271980944 0.836797022374501 -4.58966170267982 3 "MPRIPP1"
"ENSG00000159374" 423.974672689251 62.2611436056514 1.91652114151138 0.0558644985014195 0.836797022374501 -4.58966293887411 2 "M1AP"
"ENSG00000138802" -58.6618036718246 293.072622263728 -1.91648244616134 0.0558694316306868 0.836797022374501 -4.5896632403028 4 "SEC24B"
"ENSG00000135744" 267.196345743608 -88.4462384529009 1.91633098437789 0.055888744442152 0.836797022374501 -4.58966442010168 1 "AGT"
"ENSG00000226081" -58.5994991475295 265.578339453852 -1.915793855172 0.0559572784660342 0.836797022374501 -4.58966860329462 23 "USP12PX"
"ENSG00000229324" -356.004637155412 -179.056005976528 -1.91564740357729 0.0559759768661875 0.836797022374501 -4.58966974367048 23 "NUTF2P7"
"ENSG00000138138" -65.3612288566489 443.849695652462 -1.91553424903442 0.0559904275953345 0.836797022374501 -4.5896706247139 10 "ATAD1"
"ENSG00000177842" -82.2079326679831 288.439223654147 -1.91522901621422 0.0560294237791806 0.836797022374501 -4.5896730010643 3 "ZNF620"
"ENSG00000116473" 82.6749316462269 355.05343120458 1.91506649831623 0.0560501961269411 0.836797022374501 -4.58967426617623 1 "RAP1A"
"ENSG00000154678" -147.870364724081 539.115941438221 -1.91417319508006 0.0561644892361068 0.836797022374501 -4.58968121818618 7 "PDE1C"
"ENSG00000241360" -187.550848195189 139.968233784664 -1.91345824554762 0.056256103163041 0.836797022374501 -4.58968677991342 22 "PDXP"
"ENSG00000188933" 146.923256322243 503.280451987687 1.91330420308498 0.0562758585591446 0.836797022374501 -4.58968797797458 17 "USP32P1"
"ENSG00000277224" 152.95444753484 -275.706698513897 1.9131530790915 0.0562952453012155 0.836797022374501 -4.58968915324638 6 "HIST1H2BF"
"ENSG00000276649" 363.591338626953 35.3165798502999 1.9131332595784 0.0562977882349068 0.836797022374501 -4.58968930737347 20 "RP5-858L17.1"
"ENSG00000138722" -101.306577089751 401.496045066367 -1.91293655970431 0.0563230309237364 0.836797022374501 -4.5896908369326 4 "MMRN1"
"ENSG00000075292" -65.5492561749746 992.033954755372 -1.91281465259638 0.0563386801263038 0.836797022374501 -4.58969178481855 2 "ZNF638"
"ENSG00000163788" -60.8120334835224 537.444755376954 -1.91278148071129 0.0563429390260067 0.836797022374501 -4.58969204273563 3 "SNRK"
"ENSG00000077984" 133.754241078962 -256.45181736931 1.91243325841269 0.0563876631065848 0.836797022374501 -4.58969474996151 20 "CST7"
"ENSG00000066654" -63.0949763083598 434.829743237937 -1.9121810098958 0.0564200792632005 0.836797022374501 -4.58969671074806 16 "THUMPD1"
"ENSG00000256588" 99.3208436744805 -47.1486566584361 1.91198045987176 0.0564458628093235 0.836797022374501 -4.58969826949084 11 "RP11-613F22.8"
"ENSG00000139496" -74.9105784198725 472.506675257306 -1.91148753841156 0.0565092766509026 0.836797022374501 -4.58970209996896 13 "NUP58"
"ENSG00000023902" 194.724384544508 130.228712239867 1.91121231719167 0.0565447094467123 0.836797022374501 -4.5897042382876 1 "PLEKHO1"
"ENSG00000062038" 203.454462974924 327.641512963391 1.9110210046839 0.0565693505118323 0.836797022374501 -4.58970572450514 16 "CDH3"
"ENSG00000265802" 126.384335456737 -19.6806204363661 1.91004952493027 0.0566946155471701 0.836797022374501 -4.58971326924788 13 "RN7SL49P"
"ENSG00000198369" -72.0272426064156 689.484700190059 -1.90905440657272 0.0568231685602596 0.836797022374501 -4.5897209937102 2 "SPRED2"
"ENSG00000258926" 121.492786992816 150.225542385022 1.90878885583403 0.056857514461899 0.836797022374501 -4.58972305434855 14 "RP11-47I22.1"
"ENSG00000100191" -252.893804592484 -63.9050322026595 -1.90869585057504 0.0568695477068551 0.836797022374501 -4.58972377599109 22 "SLC5A4"
"ENSG00000166450" -101.905156637019 426.340870575976 -1.90860607800589 0.0568811647142554 0.836797022374501 -4.58972447251831 15 "PRTG"
"ENSG00000267670" 128.961161037661 -354.112880861289 1.90827050897793 0.0569246065175583 0.836797022374501 -4.58972707584877 19 "CTB-55O6.4"
"ENSG00000204011" 148.018332406945 -245.63506006053 1.90821432898262 0.0569318821233511 0.836797022374501 -4.58972751164738 9 "COL5A1-AS1"
"ENSG00000135018" -61.3874375374757 603.430628681515 -1.90816650046747 0.0569380767798991 0.836797022374501 -4.58972788265218 9 "UBQLN1"
"ENSG00000224063" 133.63290683004 344.897011626301 1.90813148354552 0.0569426124603625 0.836797022374501 -4.58972815427201 2 "AC007319.1"
"ENSG00000150961" -68.8822161531667 873.799160847771 -1.90810911439335 0.0569455100552096 0.836797022374501 -4.58972832778286 4 "SEC24D"
"ENSG00000164080" -60.340940693296 439.411863068101 -1.90803073280986 0.0569556642080817 0.836797022374501 -4.58972893574988 3 "RAD54L2"
"ENSG00000059378" 111.089958411906 731.618577995989 1.90792928821279 0.0569688083640657 0.836797022374501 -4.58972972256922 7 "PARP12"
"ENSG00000003393" -67.9604459152861 1193.84990751743 -1.90754785144713 0.0570182537021085 0.836797022374501 -4.58973268068578 2 "ALS2"
"ENSG00000265787" -152.359134489645 -272.428464406184 -1.90718527574027 0.0570652872870365 0.836797022374501 -4.58973549199854 18 "CYP4F35P"
"ENSG00000277842" -260.965816492197 52.1068280524126 -1.90716124258387 0.0570684060291956 0.836797022374501 -4.58973567832676 2 "MIR6811"
"ENSG00000182534" 126.115219686957 214.38407603392 1.90685292782918 0.0571084281305742 0.836797022374501 -4.58973806847727 17 "MXRA7"
"ENSG00000276118" -242.092428563919 53.0663817691496 -1.90668796932057 0.0571298508820503 0.836797022374501 -4.58973934713213 1 "CH17-333M13.2"
"ENSG00000073803" 101.433761997073 569.671483379213 1.90660644238619 0.0571404410576861 0.836797022374501 -4.58973997903801 3 "MAP3K13"
"ENSG00000250893" -77.3794593736252 165.336699326397 -1.90660411404322 0.0571407435285456 0.836797022374501 -4.58973999708435 4 "RP11-588L15.2"
"ENSG00000123739" -76.8113357813806 329.03804939474 -1.90646454810367 0.0571588767294046 0.836797022374501 -4.58974107878179 4 "PLA2G12A"
"ENSG00000177479" -80.017773228885 815.502668573436 -1.90610536888917 0.0572055654124745 0.836797022374501 -4.58974386222497 3 "ARIH2"
"ENSG00000179761" 318.92623636228 188.784761348307 1.90591673547427 0.0572300980713955 0.836797022374501 -4.58974532382711 17 "PIPOX"
"ENSG00000259994" -135.464917558786 83.8289009608277 -1.90559474703117 0.0572719944522697 0.836797022374501 -4.58974781838924 10 "RP11-305E6.4"
"ENSG00000248099" 201.542578744557 -212.889504112637 1.90557429264096 0.0572746567935626 0.836797022374501 -4.58974797684302 19 "INSL3"
"ENSG00000177994" 126.456709574924 -119.097934142917 1.90548669232224 0.0572860600097412 0.836797022374501 -4.58974865543674 2 "C2orf73"
"ENSG00000173473" -64.5690182106815 615.732810409591 -1.90529360821459 0.0573112010785855 0.836797022374501 -4.58975015105109 3 "SMARCC1"
"ENSG00000255587" 228.985290195489 -145.934011559703 1.90526436353981 0.057315009767581 0.836797022374501 -4.58975037756522 6 "RAB44"
"ENSG00000139154" -70.3275539182437 689.958202477784 -1.90510881607472 0.057335271086342 0.836797022374501 -4.58975158229861 12 "AEBP2"
"ENSG00000272405" -156.608987576306 -190.287540727308 -1.90481432583046 0.0573736471913326 0.836797022374501 -4.5897538628985 1 "RP11-284F21.10"
"ENSG00000250980" 152.995980454593 13.4102966329536 1.90460079157427 0.0574014870214597 0.836797022374501 -4.58975551634248 4 "RP11-529H22.1"
"ENSG00000070526" -204.597666946559 126.210238674942 -1.90441722007219 0.057425429420776 0.836797022374501 -4.58975693763414 17 "ST6GALNAC1"
"ENSG00000200336" 131.085292778098 -262.830232328955 1.90382598098611 0.0575025986741217 0.836797022374501 -4.5897615143637 11 "RNA5SP333"
"ENSG00000256712" 407.224578061476 -37.1882692887494 1.90344938944836 0.0575517969360549 0.836797022374501 -4.5897644288058 12 "RP11-785H5.2"
"ENSG00000094631" -98.0101379855394 647.036121372979 -1.90330051620189 0.0575712555512511 0.836797022374501 -4.58976558078147 23 "HDAC6"
"ENSG00000225798" -71.8492345418784 211.11315725966 -1.9030452920848 0.0576046276199489 0.836797022374501 -4.58976755549254 15 "AC025918.2"
"ENSG00000159618" 103.155673817005 -247.238636595166 1.90268173322347 0.0576521929525356 0.836797022374501 -4.58977036796312 16 "ADGRG5"
"ENSG00000244134" 285.086870822184 -73.610754027636 1.901715673298 0.0577787441838956 0.836797022374501 -4.58977783881102 11 "RPS12P20"
"ENSG00000260517" 311.045635700586 -31.6776587597838 1.90170673423695 0.0577799162571848 0.836797022374501 -4.58977790792236 16 "RP11-426C22.5"
"ENSG00000283674" 213.197071891212 -74.2280291287523 1.90109605441772 0.0578600344201951 0.836797022374501 -4.58978262858 8 "RP11-419I17.1"
"ENSG00000284280" -137.045410794866 -217.453678669513 -1.90085775803045 0.0578913228335766 0.836797022374501 -4.58978447025156 8 "MIR6843"
"ENSG00000104497" -103.373168786318 340.01900897496 -1.90040718617797 0.0579505216488832 0.836797022374501 -4.58978795187922 8 "SNX16"
"ENSG00000157500" -65.0102897637601 717.55469293599 -1.90037310875458 0.057955000995593 0.836797022374501 -4.58978821516728 3 "APPL1"
"ENSG00000283867" 177.640539648109 -316.18998324897 1.90023512688465 0.0579731411337976 0.836797022374501 -4.58978928119232 10 "MIR1307"
"ENSG00000140030" 130.36588151744 44.5109130822079 1.89992401151979 0.0580140600744793 0.836797022374501 -4.58979168454201 14 "GPR65"
"ENSG00000127914" -66.629585967159 888.929530136166 -1.89919851680346 0.0581095731083138 0.836797022374501 -4.58979728746477 7 "AKAP9"
"ENSG00000178764" -59.7834444639017 343.406995104557 -1.8988480973776 0.0581557535406956 0.836797022374501 -4.58979999297413 8 "ZHX2"
"ENSG00000282431" 137.51019694341 -298.906234825433 1.89867697157799 0.0581783166660333 0.836797022374501 -4.58980131402156 7 "TRBD1"
"ENSG00000176623" -87.6210742233608 696.32376268692 -1.89851209332434 0.058200062945489 0.836797022374501 -4.58980258673012 8 "RMDN1"
"ENSG00000159023" -69.5785982562998 1053.93024336571 -1.89849663147315 0.0582021026020172 0.836797022374501 -4.58980270607591 1 "EPB41"
"ENSG00000137642" -80.8919403249177 876.527416165432 -1.89826502197286 0.0582326625951895 0.836797022374501 -4.58980449369275 11 "SORL1"
"ENSG00000202522" -143.776610867066 41.4191002217185 -1.89801964461395 0.058265053790673 0.836797022374501 -4.58980638734211 11 "Y_RNA"
"ENSG00000151729" -201.701675108998 -87.1206768990783 -1.89790288773188 0.0582804716282535 0.836797022374501 -4.58980728830579 4 "SLC25A4"
"ENSG00000269720" 234.090500715743 -132.219958161979 1.89763721453093 0.0583155666507828 0.836797022374501 -4.58980933819335 19 "CTD-2521M24.13"
"ENSG00000251179" 214.012901702364 -69.6396776776304 1.8974012180564 0.0583467561896421 0.836797022374501 -4.58981115886666 17 "TMEM92-AS1"
"ENSG00000112303" 207.454846527271 26.8042495274448 1.89705406062816 0.0583926621351806 0.836797022374501 -4.5898138367283 6 "VNN2"
"ENSG00000211850" 187.076022883425 -100.055664390006 1.89672815859304 0.0584357847797314 0.836797022374501 -4.58981635019928 14 "TRAJ39"
"ENSG00000213463" -60.5757155342142 249.133016408009 -1.89609691263813 0.0585193853271438 0.836797022374501 -4.58982121739638 14 "SYNJ2BP"
"ENSG00000160551" -58.760969474011 621.043962469982 -1.89604331594955 0.0585264881176021 0.836797022374501 -4.58982163057904 17 "TAOK1"
"ENSG00000115966" -67.2064112767908 456.611262371114 -1.89595754362844 0.0585378564115582 0.836797022374501 -4.58982229178348 2 "ATF2"
"ENSG00000239830" 242.100230484803 41.8466739756642 1.8956646027353 0.0585766967720563 0.836797022374501 -4.58982454979658 19 "RPS4XP22"
"ENSG00000206075" -275.90556568886 195.591357949976 -1.89560645309707 0.0585844092520739 0.836797022374501 -4.58982499797863 18 "SERPINB5"
"ENSG00000273802" 157.130059450254 -309.420470891582 1.89558492408716 0.0585872648938206 0.836797022374501 -4.58982516390768 6 "HIST1H2BG"
"ENSG00000224916" 150.585567729765 -306.583656453192 1.89554584108463 0.0585924492210638 0.836797022374501 -4.58982546512487 19 "APOC4-APOC2"
"ENSG00000211641" -106.965179153992 -370.521654053913 -1.89551970279341 0.058595916656533 0.836797022374501 -4.58982566657225 22 "IGLV11-55"
"ENSG00000234614" 281.777501412447 -33.3146944489532 1.89518390747633 0.058640477565611 0.836797022374501 -4.58982825430162 1 "AL450992.2"
"ENSG00000232259" 211.948913427822 -45.0664713426 1.89498933810727 0.0586663103384948 0.836797022374501 -4.58982975350182 10 "RP11-4C20.3"
"ENSG00000187733" 344.356816037416 -48.8685856811243 1.89477127625684 0.0586952734472521 0.836797022374501 -4.58983143353907 1 "AMY1C"
"ENSG00000164134" -60.0920448432357 707.090117696375 -1.89455920039566 0.0587234529155942 0.836797022374501 -4.58983306727759 4 "NAA15"
"ENSG00000005339" -61.0989684071917 1255.31830498623 -1.89447014608702 0.058735289318624 0.836797022374501 -4.58983375325959 16 "CREBBP"
"ENSG00000248988" 127.424888441876 -306.644147944689 1.89358494252878 0.0588530517319068 0.836797022374501 -4.5898405702456 4 "RP11-815N9.2"
"ENSG00000196104" -521.617428893638 133.582102860947 -1.89339422376071 0.0588784495923985 0.836797022374501 -4.5898420385726 4 "SPOCK3"
"ENSG00000187555" -66.224951559618 1096.84756550692 -1.89338604185286 0.0588795393744347 0.836797022374501 -4.58984210156117 16 "USP7"
"ENSG00000141084" -108.409576497156 151.570707345646 -1.89324814559619 0.0588979088725516 0.836797022374501 -4.58984316311834 16 "RANBP10"
"ENSG00000258788" 197.667977753735 -211.518299326161 1.89302182700837 0.0589280676691952 0.836797022374501 -4.58984490520819 14 "CKS1BP1"
"ENSG00000270972" 194.071078927507 -316.81177719453 1.89298660312772 0.0589327626946229 0.836797022374501 -4.58984517632617 11 "RP11-326C3.15"
"ENSG00000142615" -274.304892520663 -259.999346089097 -1.89270557868927 0.0589702318729821 0.836797022374501 -4.58984733919411 1 "CELA2A"
"ENSG00000259955" -54.6744445127576 291.922933811507 -1.89256673646318 0.0589887511204257 0.836797022374501 -4.58984840765996 16 "CTD-2547G23.2"
"ENSG00000117625" -75.8442034918862 682.913620277557 -1.89232993321649 0.0590203479137928 0.836797022374501 -4.58985022981308 1 "RCOR3"
"ENSG00000261423" -71.2380536035521 253.622446536553 -1.89232900881062 0.059020471285405 0.836797022374501 -4.58985023692576 15 "RP11-1007O24.3"
"ENSG00000110799" -83.863966405992 526.804687942329 -1.89226560916631 0.0590289331420777 0.836797022374501 -4.5898507247354 12 "VWF"
"ENSG00000228606" -81.6225644496405 253.058209105731 -1.89116094349687 0.059176533431327 0.836797022374501 -4.58985922170568 1 "RP11-574F21.2"
"ENSG00000198185" 183.236798813267 64.9532539076944 1.89110493581031 0.0591840250940121 0.836797022374501 -4.58985965238242 20 "ZNF334"
"ENSG00000196782" -65.5461889343634 342.524593951831 -1.89102852101145 0.0591942477126113 0.836797022374501 -4.58986023996166 4 "MAML3"
"ENSG00000254126" 137.368081886388 -340.627526467336 1.89100606062195 0.0591972526979815 0.836797022374501 -4.58986041266277 2 "CD8BP"
"ENSG00000163602" -64.4333633792785 582.258351845699 -1.89087597354663 0.0592146596026236 0.836797022374501 -4.58986141288172 3 "RYBP"
"ENSG00000101040" -87.3500001665311 530.433122960012 -1.89081321607141 0.0592230586811812 0.836797022374501 -4.58986189539007 20 "ZMYND8"
"ENSG00000100181" -251.919679360685 347.336338662442 -1.89074217806935 0.0592325671716164 0.836797022374501 -4.58986244154419 22 "TPTEP1"
"ENSG00000119953" -66.0315441875635 354.027958752932 -1.89054252064111 0.0592592982748422 0.836797022374501 -4.58986397644281 10 "SMNDC1"
"ENSG00000205413" 86.6595350888079 189.274192007102 1.8903620805899 0.0592834650999909 0.836797022374501 -4.58986536346929 7 "SAMD9"
"ENSG00000150540" 201.050090943817 88.6581244329045 1.89009566465953 0.0593191619048936 0.836797022374501 -4.58986741114941 2 "HNMT"
"ENSG00000077232" -86.5442512714564 726.628011372122 -1.88990423775757 0.0593448220486785 0.836797022374501 -4.58986888228858 2 "DNAJC10"
"ENSG00000176490" 171.986519010832 -114.606898969362 1.88987170380856 0.0593491840354203 0.836797022374501 -4.58986913230159 19 "DIRAS1"
"ENSG00000241069" 189.219931283067 -21.5471684949265 1.88978297945886 0.0593610811020606 0.836797022374501 -4.58986981409859 19 "CTD-3141N22.1"
"ENSG00000132199" -93.132007811685 569.73524223475 -1.88967967915276 0.0593749351624906 0.836797022374501 -4.58987060786445 18 "ENOSF1"
"ENSG00000284152" -314.465511119492 -38.9271338329911 -1.88959225202666 0.0593866625030703 0.836797022374501 -4.58987127962686 12 "MIR6758"
"ENSG00000251991" 114.059150032416 65.9841017430289 1.88947035861066 0.0594030163164079 0.836797022374501 -4.58987221616697 11 "RNU7-49P"
"ENSG00000274976" -244.017254664386 -127.836389272178 -1.88939661108066 0.0594129124632524 0.836797022374501 -4.58987278276068 12 "RP11-8P13.5"
"ENSG00000120057" -143.950631697198 -233.745729309342 -1.88936608526925 0.059417009109211 0.836797022374501 -4.58987301728068 10 "SFRP5"
"ENSG00000087095" -71.5257546308396 648.575724927189 -1.88910128943806 0.0594525552868486 0.836797022374501 -4.5898750514672 17 "NLK"
"ENSG00000228436" 144.934852874791 52.7544838861357 1.88863099357345 0.0595157314052829 0.836797022374501 -4.58987866364129 1 "RP5-864K19.4"
"ENSG00000253131" -98.3381442763493 -316.968122435505 -1.8885681296922 0.0595241803120904 0.836797022374501 -4.58987914641005 14 "IGHV7-56"
"ENSG00000105639" 164.291119260226 -57.8531721109419 1.88833799309912 0.059555119189988 0.836797022374501 -4.5898809136311 19 "JAK3"
"ENSG00000179899" -75.1998907711427 245.536429393739 -1.88807468411876 0.0595905340771597 0.836797022374501 -4.58988293532641 12 "PHC1P1"
"ENSG00000155008" -60.8072154719822 305.166772102447 -1.88792118552298 0.0596111876229172 0.836797022374501 -4.58988411376745 23 "APOOL"
"ENSG00000274677" -273.207987542776 -126.162782212999 -1.88776257259951 0.0596325355686171 0.836797022374501 -4.58988533137441 16 "RP11-505K9.5"
"ENSG00000280200" -239.35950271362 -236.585494789102 -1.88743283749332 0.0596769354571522 0.836969598676103 -4.58988786229865 12 "RP11-243M5.2"
"ENSG00000104903" 112.203432858579 -266.982800731737 1.88721352174501 0.059706482253733 0.836969598676103 -4.58988954544698 19 "LYL1"
"ENSG00000130755" 138.393890895524 -156.237914345999 1.88631130266058 0.0598281596408342 0.838242527723205 -4.58989646756708 19 "GMFG"
"ENSG00000173064" -56.9854742343478 952.162777896571 -1.88604755024885 0.0598637694373387 0.838308886813852 -4.58989849055415 12 "HECTD4"
"ENSG00000234431" 116.011108181336 128.498248658345 1.88547313355963 0.0599413837187998 0.838899185189903 -4.5899028953919 2 "AC007283.5"
"ENSG00000259185" -56.3112822698422 347.504767477738 -1.88523971729617 0.059972946465295 0.838899185189903 -4.5899046849407 15 "RP11-56B16.4"
"ENSG00000165752" 155.268278027846 -105.034429583938 1.88501273590807 0.0600036523382061 0.838899185189903 -4.58990642494831 10 "STK32C"
"ENSG00000114302" -63.0091861850337 536.976750773877 -1.88453843668888 0.0600678573922039 0.838899185189903 -4.5899100602024 3 "PRKAR2A"
"ENSG00000183506" -141.62468745657 260.869109748589 -1.88425851385517 0.0601057768592301 0.838899185189903 -4.58991220524644 22 "PI4KAP2"
"ENSG00000140836" -61.0103392072163 626.301376325839 -1.88416249866365 0.0601187880455917 0.838899185189903 -4.5899129409379 16 "ZFHX3"
"ENSG00000124334" 171.923580687131 -242.258260099381 1.88413739992037 0.0601221896062885 0.838899185189903 -4.58991313324452 23 "IL9R"
"ENSG00000198087" -67.7516398998919 633.198685888027 -1.88343760391663 0.0602170954144032 0.839392107830471 -4.58991849407967 6 "CD2AP"
"ENSG00000067066" 103.406765199126 734.260958764666 1.88288162405237 0.0602925857592771 0.839392107830471 -4.58992275182142 2 "SP100"
"ENSG00000084093" -55.3412104234845 481.096713547121 -1.88252894517871 0.060340512891655 0.839392107830471 -4.58992545203317 4 "REST"
"ENSG00000280179" -130.372444221974 -229.815638936678 -1.88239837433653 0.0603582647882872 0.839392107830471 -4.58992645159674 21 "CH507-42P11.6"
"ENSG00000236816" 143.307508465971 359.861864057934 1.88239611638665 0.0603585718084346 0.839392107830471 -4.58992646888154 9 "ANKRD20A7P"
"ENSG00000117906" -89.7207751991519 330.965948896276 -1.88231464409943 0.0603696507058215 0.839392107830471 -4.58992709254433 15 "RCN2"
"ENSG00000255909" 275.986206494496 -230.140335595021 1.88214082660723 0.0603932926906634 0.839392107830471 -4.5899284230133 12 "PDCD5P1"
"ENSG00000260916" -86.5416569554596 742.149880035376 -1.88176568463564 0.0604443442893162 0.839392107830471 -4.58993129409388 15 "CCPG1"
"ENSG00000244515" -94.6810368303994 176.825425300573 -1.88171741902652 0.0604509151707117 0.839392107830471 -4.58993166344552 3 "KRT18P34"
"ENSG00000259207" 114.420236949439 276.160307033906 1.88148919027609 0.0604819942826822 0.839392107830471 -4.58993340983677 17 "ITGB3"
"ENSG00000119778" -65.9994038091609 752.462866263882 -1.88128475859151 0.0605098440992165 0.839392107830471 -4.58993497395968 2 "ATAD2B"
"ENSG00000187994" 229.083785456724 -32.2620235841729 1.8809026637546 0.0605619256257647 0.839392107830471 -4.58993789695426 19 "RINL"
"ENSG00000065559" -68.8274035581559 735.103671048788 -1.88067649924298 0.0605927705839296 0.839392107830471 -4.58993962682259 17 "MAP2K4"
"ENSG00000240666" 709.491653805055 378.513184556818 1.880612912755 0.0606014450410217 0.839392107830471 -4.58994011314116 3 "MME-AS1"
"ENSG00000261054" -65.0691740208914 240.074186872117 -1.88046800144426 0.060621217672285 0.839392107830471 -4.58994122138407 15 "RP11-6O2.4"
"ENSG00000181873" -91.8237727427198 234.049218650043 -1.87975356678774 0.0607187781327733 0.840314466176959 -4.58994668397509 1 "IBA57"
"ENSG00000078900" 148.475506308199 133.194175257901 1.87917294418541 0.0607981618162985 0.84098445634129 -4.58995112194827 1 "TP73"
"ENSG00000253309" -65.8932507711453 408.24076063931 -1.87876569534451 0.0608538929994639 0.841087167845968 -4.58995423394848 13 "SERPINE3"
"ENSG00000267308" 305.926023449211 139.390989905129 1.87866602653564 0.0608675389392453 0.841087167845968 -4.58995499546979 19 "LINC01764"
"ENSG00000278743" 102.937074599412 -413.067979480236 1.87790923496004 0.0609712363982913 0.841556933912406 -4.58996077646796 12 "RP11-707G18.1"
"ENSG00000280304" 160.066988240011 116.001984157079 1.87785051622614 0.0609792883174733 0.841556933912406 -4.58996122491544 15 "CTD-2536I1.2"
"ENSG00000274211" -83.5992562128439 226.194383093067 -1.87741724552927 0.0610387287087737 0.841556933912406 -4.58996453347436 17 "SOCS7"
"ENSG00000263843" 144.163737492646 -284.973799763371 1.87729737313278 0.0610551824973204 0.841556933912406 -4.58996544871763 17 "RP11-649A18.12"
"ENSG00000106105" -90.8791858243431 503.026693802095 -1.87728777165554 0.0610565005637477 0.841556933912406 -4.58996552202387 7 "GARS"
"ENSG00000182329" 128.533066075063 -162.149787902215 1.87705893986067 0.0610879210079786 0.841562820461513 -4.58996726902162 2 "KIAA2012"
"ENSG00000280095" -152.222424277586 -337.541971235571 -1.87648349896689 0.0611669930332136 0.841982672097599 -4.58997166126336 21 "CH507-42P11.7"
"ENSG00000171681" -69.7761051247085 1107.22000028283 -1.87638588198819 0.0611804151308718 0.841982672097599 -4.5899724062272 12 "ATF7IP"
"ENSG00000282978" -115.877459437253 164.930055811582 -1.87558831768744 0.0612901699666707 0.842641004994325 -4.58997849142583 3 "RP11-144C15.2"
"ENSG00000155980" 176.08554050314 583.975076988833 1.87558724805549 0.0612903172711594 0.842641004994325 -4.58997849958519 12 "KIF5A"
"ENSG00000277597" -90.3475355928499 240.857557893032 -1.87493106511186 0.0613807390203856 0.842966314088727 -4.58998350419367 17 "RP11-961A15.3"
"ENSG00000182670" -68.5016089608407 1073.61409214701 -1.87463536572586 0.0614215224754845 0.842966314088727 -4.58998575889183 21 "TTC3"
"ENSG00000058063" -69.485633756722 861.833041998843 -1.87452251641796 0.0614370928112321 0.842966314088727 -4.58998661927299 3 "ATP11B"
"ENSG00000272567" 281.2210711719 -120.718778353395 1.87429900073616 0.0614679419691387 0.842966314088727 -4.58998832324347 4 "RP11-73K9.3"
"ENSG00000256512" -69.6111943160626 238.355973219372 -1.87428985723628 0.0614692042093205 0.842966314088727 -4.58998839294473 12 "RP11-860B13.3"
"ENSG00000189171" 144.065595052949 -141.835748536868 1.87398922541927 0.0615107177649231 0.843109802862674 -4.58999068448722 1 "S100A13"
"ENSG00000277621" 188.669620458211 -74.4692745857071 1.87333504399826 0.0616011326245433 0.84315072134894 -4.58999566969885 17 "RP11-597M12.2"
"ENSG00000263644" 99.8866595830402 94.7701791029597 1.87304950213636 0.0616406321405537 0.84315072134894 -4.58999784514967 17 "RP11-269G24.3"
"ENSG00000147459" -97.9303654160348 727.672080379263 -1.87302452301199 0.0616440885475127 0.84315072134894 -4.58999803544219 8 "DOCK5"
"ENSG00000204576" -97.0479707205542 157.394652791771 -1.87294225749645 0.0616554729144982 0.84315072134894 -4.58999866212847 6 "PRR3"
"ENSG00000158488" 366.960092895113 54.3631028160236 1.87284479725118 0.0616689622730084 0.84315072134894 -4.58999940453134 1 "CD1E"
"ENSG00000223254" 169.234129836643 162.402712988516 1.87210742336805 0.0617711007501091 0.843406465140725 -4.59000502025519 1 "Y_RNA"
"ENSG00000261455" 231.451320699573 -178.554219113948 1.87204803682537 0.0617793328754687 0.843406465140725 -4.59000547244022 7 "LINC01003"
"ENSG00000104901" -213.906657899772 -62.0678330738583 -1.87165922362001 0.0618332524225882 0.843406465140725 -4.59000843262335 19 "DKKL1"
"ENSG00000276842" 112.031782108136 32.9456146792608 1.87161698457356 0.0618391123692333 0.843406465140725 -4.59000875416931 12 "RP11-713N11.6"
"ENSG00000144802" 111.368420549693 467.553369062449 1.87094519946976 0.0619323730714016 0.843406465140725 -4.59001386720422 3 "NFKBIZ"
"ENSG00000099377" 145.135990440307 -251.264727265311 1.87058118260605 0.0619829565344132 0.843406465140725 -4.5900166370334 16 "HSD3B7"
"ENSG00000235904" 156.738415748692 253.800356488602 1.87035127022273 0.062014922621554 0.843406465140725 -4.59001838618235 3 "RBMS3-AS3"
"ENSG00000283663" 151.115745363197 -240.323424385813 1.87023756083964 0.0620307373700911 0.843406465140725 -4.59001925119401 19 "CTB-60B18.23"
"ENSG00000150337" 228.613912761693 -81.4441152199174 1.86980465334972 0.062090976956664 0.843406465140725 -4.59002254394601 1 "FCGR1A"
"ENSG00000244528" -67.8669558161833 189.588651488443 -1.86975630831007 0.0620977072383721 0.843406465140725 -4.59002291161878 2 "SEPT14P2"
"ENSG00000225131" 109.808491897638 -362.705902982685 1.86939594990648 0.0621478930667517 0.843406465140725 -4.59002565191851 13 "PSME2P2"
"ENSG00000224020" 272.492544690688 -335.866589278044 1.86939497860593 0.0621480283817809 0.843406465140725 -4.59002565930393 9 "MIR181A2HG"
"ENSG00000272068" -153.857274574182 -234.408844212088 -1.86932260758378 0.0621581113112788 0.843406465140725 -4.59002620957798 1 "RP11-284F21.9"
"ENSG00000274736" 196.145240005556 -162.553780360398 1.86921563841402 0.0621730170357224 0.843406465140725 -4.59002702288158 17 "CCL23"
"ENSG00000236998" 120.69034310773 -93.8200792508676 1.86874696084852 0.0622383603456817 0.843406465140725 -4.59003058577784 9 "RP11-203L2.3"
"ENSG00000273783" 190.416215343498 -115.450219347608 1.86868257794336 0.0622473410993642 0.843406465140725 -4.59003107515009 14 "CTD-2506P8.6"
"ENSG00000141639" -234.880887852102 -48.7233499328207 -1.86857283262429 0.0622626519222015 0.843406465140725 -4.59003190928272 18 "MAPK4"
"ENSG00000171262" -66.2168490024691 595.206835253952 -1.86837969695879 0.0622896043131621 0.843406465140725 -4.59003337711811 15 "FAM98B"
"ENSG00000105953" -104.470743447465 423.32603688814 -1.86832183340757 0.0622976811486081 0.843406465140725 -4.59003381685369 7 "OGDH"
"ENSG00000272808" 185.813351821998 -159.241215356842 1.86808211939408 0.0623311506859056 0.843406465140725 -4.59003563842546 15 "RP11-66B24.7"
"ENSG00000145819" -102.305873784668 1174.9719989696 -1.86801908522706 0.0623399541685057 0.843406465140725 -4.59003611738042 5 "ARHGAP26"
"ENSG00000167685" -145.073163840571 260.989854566796 -1.86768278474482 0.0623869400274015 0.843493388709449 -4.5900386724397 19 "ZNF444"
"ENSG00000184254" 215.456592488435 29.2214802639308 1.86752848266064 0.0624085080071183 0.843493388709449 -4.5900398446076 15 "ALDH1A3"
"ENSG00000235298" -57.0327195898235 276.50209172802 -1.86721786065393 0.0624519447757699 0.843494919539577 -4.59004220398634 9 "RP11-575L7.8"
"ENSG00000260337" -136.156820132692 -277.680306163607 -1.8670834354066 0.0624707503109818 0.843494919539577 -4.59004322491631 15 "RP11-386M24.6"
"ENSG00000078177" -63.0864897840684 305.767779302905 -1.86636103738151 0.0625718912729611 0.844398841822022 -4.590048710145 4 "N4BP2"
"ENSG00000157601" 118.963156128087 641.571938056005 1.86603967422057 0.0626169280768836 0.844398841822022 -4.59005114961888 21 "MX1"
"ENSG00000226380" 278.433067733201 -132.103357217345 1.86593937475323 0.062630989851197 0.844398841822022 -4.59005191091042 7 "AC058791.1"
"ENSG00000136011" -117.52279321023 560.797486197937 -1.86548360869497 0.0626949202892512 0.844438631332024 -4.59005536975781 12 "STAB2"
"ENSG00000185917" -108.307451505234 362.956117954735 -1.86546795444759 0.0626971170761321 0.844438631332024 -4.59005548854461 21 "SETD4"
"ENSG00000096063" -69.5025139638461 505.161387433182 -1.86506993739197 0.062752992929109 0.844438631332024 -4.59005850843304 6 "SRPK1"
"ENSG00000274845" 116.567841330773 49.2198964549087 1.86503187692325 0.062758338232535 0.844438631332024 -4.59005879717771 2 "uc_338"
"ENSG00000114646" -200.032021486629 124.010798141259 -1.86427434456713 0.0628648064645739 0.845054850663018 -4.59006454298327 3 "CSPG5"
"ENSG00000284519" -144.756982148286 -222.380454747903 -1.86320808124897 0.0630149193686576 0.845054850663018 -4.59007262663462 1 "MIR6741"
"ENSG00000242308" -90.1285491874224 155.269486118173 -1.86320413818069 0.0630154750409605 0.845054850663018 -4.59007265651978 3 "RP11-572C15.3"
"ENSG00000263001" -60.2574070787877 1156.80796473158 -1.86320269205471 0.0630156788355978 0.845054850663018 -4.59007266748023 7 "GTF2I"
"ENSG00000140740" -98.177061494245 461.204535484597 -1.86302263376128 0.0630410577376026 0.845054850663018 -4.59007403210661 16 "UQCRC2"
"ENSG00000181555" -57.9939080216449 973.662296357908 -1.8630071667658 0.0630432381787671 0.845054850663018 -4.59007414932192 3 "SETD2"
"ENSG00000106829" -90.2117498597155 987.842719727339 -1.86265407520553 0.0630930318471162 0.845054850663018 -4.59007682493927 9 "TLE4"
"ENSG00000251000" 131.367292639353 93.6019723453282 1.8623818476593 0.0631314441677652 0.845054850663018 -4.59007888745762 5 "AC008592.3"
"ENSG00000267152" 99.8224327685023 40.0331322510544 1.8619031819672 0.0631990326925815 0.845054850663018 -4.5900825133332 19 "CTD-2528L19.6"
"ENSG00000129204" 101.452925966459 195.589708148329 1.86190249469518 0.0631991297798297 0.845054850663018 -4.59008251853861 17 "USP6"
"ENSG00000279813" 88.2013952485238 -314.717245528369 1.8615341054202 0.0632511879624732 0.845054850663018 -4.59008530845589 9 "WI2-1959D15.4"
"ENSG00000110713" -60.9710235432173 850.008468668247 -1.86143098551808 0.0632657665076851 0.845054850663018 -4.59008608931622 11 "NUP98"
"ENSG00000279049" 202.731200717581 -52.797675434696 1.86123415746249 0.0632936007464831 0.845054850663018 -4.59008757965092 1 "AL353898.1"
"ENSG00000273855" 135.490832028534 -281.323432819478 1.86118387930018 0.0633007124088218 0.845054850663018 -4.59008796032047 15 "RP11-133K1.12"
"ENSG00000229900" 196.68397241275 -222.459740155026 1.86091497392088 0.0633387593365493 0.845054850663018 -4.59008999610606 20 "HSPD1P21"
"ENSG00000119139" -69.3721695870112 1108.83001202293 -1.86064429870135 0.0633770758145378 0.845054850663018 -4.5900920450015 9 "TJP2"
"ENSG00000255644" 186.567891530552 101.165157612537 1.86052639434936 0.0633937722267295 0.845054850663018 -4.59009293739634 12 "RP11-59N23.1"
"ENSG00000232133" 89.0155439152605 162.051842882191 1.86037608052268 0.0634150634242754 0.845054850663018 -4.59009407501224 2 "IMPDH1P10"
"ENSG00000168928" -199.186734774067 -299.876819012225 -1.86029678527229 0.0634262975851697 0.845054850663018 -4.59009467510422 16 "CTRB2"
"ENSG00000240350" 114.105580628171 -367.681083191793 1.86029482869731 0.0634265748039344 0.845054850663018 -4.59009468991088 2 "AC017002.1"
"ENSG00000182732" -164.112601585665 598.624773692905 -1.85971998568841 0.0635080653542556 0.845369379104518 -4.59009903946961 14 "RGS6"
"ENSG00000151092" -68.8866334558711 808.66904746057 -1.85968907883981 0.0635124492090456 0.845369379104518 -4.59009927328971 3 "NGLY1"
"ENSG00000152213" 303.421348726585 -172.096705967804 1.85921853964639 0.0635792218805689 0.84542644960835 -4.59010283260109 13 "ARL11"
"ENSG00000181610" 328.735017775666 -159.039858683944 1.85909476615863 0.0635967958293074 0.84542644960835 -4.59010376871846 17 "MRPS23"
"ENSG00000267361" 151.523740528808 -94.6425325043289 1.85900077470473 0.0636101438717585 0.84542644960835 -4.59010447954929 17 "LOC100421166"
"ENSG00000277075" 135.983722921919 -398.104892608853 1.85717017157892 0.0638705771824502 0.846651454242161 -4.59011831691343 6 "HIST1H2AE"
"ENSG00000270966" -166.624415615453 44.1670142344216 -1.85690657743906 0.0639081504167263 0.846651454242161 -4.59012030830545 8 "RP11-62H7.3"
"ENSG00000236841" 134.238611848421 -215.917191101681 1.85688951195511 0.0639105835957322 0.846651454242161 -4.59012043722172 2 "AC007750.5"
"ENSG00000167874" -190.375819450064 -178.489730738441 -1.85686083655325 0.0639146722775912 0.846651454242161 -4.59012065383916 17 "TMEM88"
"ENSG00000275197" -69.1007558444742 294.255433627214 -1.85644466505449 0.0639740364805222 0.846651454242161 -4.59012379728222 12 "RP11-295I5.4"
"ENSG00000278722" -67.9128154018417 238.914487794114 -1.85636304091204 0.0639856849976792 0.846651454242161 -4.59012441372858 13 "RP11-95F22.1"
"ENSG00000169375" -64.7877449568338 669.151627971451 -1.85618060900199 0.0640117260629188 0.846651454242161 -4.59012579140547 15 "SIN3A"
"ENSG00000130653" -127.287377529003 -114.159144692435 -1.85602973055029 0.0640332696916857 0.846651454242161 -4.59012693069958 9 "PNPLA7"
"ENSG00000231948" -166.069624446066 -146.970817850077 -1.85581423982897 0.0640640495884703 0.846651454242161 -4.59012855772942 2 "HS1BP3-IT1"
"ENSG00000131238" 108.431101762888 348.086368524017 1.85558140838852 0.0640973201403913 0.846651454242161 -4.5901303154811 1 "PPT1"
"ENSG00000236285" -149.606858226453 116.112114639731 -1.85549951488683 0.0641090257496989 0.846651454242161 -4.59013093368182 23 "NPM1P8"
"ENSG00000182899" 302.965505331572 -143.716281238994 1.85526024606964 0.0641432362530077 0.846651454242161 -4.59013273973111 3 "RPL35A"
"ENSG00000253861" -52.6588895178009 294.049795606971 -1.8548482642558 0.0642021765754519 0.846651454242161 -4.59013584892206 5 "SLC2A3P1"
"ENSG00000168958" -111.842815801251 594.625103593192 -1.85432077041717 0.0642777081309015 0.846651454242161 -4.59013982889136 2 "MFF"
"ENSG00000102970" 114.900426245752 -213.65186557238 1.85407393606348 0.0643130774691619 0.846651454242161 -4.59014169089157 16 "CCL17"
"ENSG00000184517" -69.4723733319984 376.848669045559 -1.85399092595905 0.0643249757564541 0.846651454242161 -4.59014231702582 16 "ZFP1"
"ENSG00000260577" 169.694799981507 -72.9500021979186 1.85393055549604 0.0643336301261528 0.846651454242161 -4.59014277237518 16 "RP11-615I2.2"
"ENSG00000263684" 216.256687232452 -110.644487396963 1.85374662542776 0.0643600032482493 0.846651454242161 -4.59014415959432 17 "RP11-628O18.1"
"ENSG00000166855" -66.458699382203 529.071823151139 -1.85366629298032 0.0643715246594281 0.846651454242161 -4.59014476542775 15 "CLPX"
"ENSG00000184381" -132.932621198069 426.025020857652 -1.85365402445318 0.0643732843819805 0.846651454242161 -4.5901448579496 22 "PLA2G6"
"ENSG00000229585" 102.06806622255 -49.9802199368262 1.85332931834323 0.0644198727200019 0.846651454242161 -4.59014730647003 4 "RPL21P44"
"ENSG00000139223" -84.2096599122678 197.442278233762 -1.85332914248292 0.0644198979597325 0.846651454242161 -4.59014730779602 12 "ANP32D"
"ENSG00000280300" -111.889577037416 96.8155045601708 -1.85297185315123 0.0644711935573963 0.846651454242161 -4.59015000153513 12 "RP11-338K17.10"
"ENSG00000228175" 221.593596728479 -164.52606669345 1.85286673590061 0.0644862915498609 0.846651454242161 -4.59015079395757 1 "GEMIN8P4"
"ENSG00000172156" 121.720534407698 -299.313406720494 1.85275457918667 0.0645024038479162 0.846651454242161 -4.59015163939847 17 "CCL11"
"ENSG00000268001" 226.883940663237 -72.1838498429247 1.85268073787936 0.0645130136201168 0.846651454242161 -4.59015219598946 19 "CARD8-AS1"
"ENSG00000283839" 135.509696693357 70.9737754271132 1.85245995582698 0.0645447449597784 0.846658676276745 -4.59015386004163 2 "RP11-363K21.1"
"ENSG00000229047" 236.82291622034 45.3656943437243 1.8520957626018 0.0645971159378939 0.846936498822614 -4.59015660457382 21 "AF127577.10"
"ENSG00000229664" 174.465349412006 -8.31994023094166 1.85177636373388 0.0646430744333545 0.847052145299107 -4.59015901110699 10 "RP11-536K7.5"
"ENSG00000160321" 184.444684135833 134.695111421177 1.85160094173549 0.0646683275220067 0.847052145299107 -4.59016033266444 19 "ZNF208"
"ENSG00000230982" -71.5428469122238 194.524598261505 -1.85128917549427 0.0647132283635845 0.847231576546003 -4.59016268108312 21 "DSTNP1"
"ENSG00000103089" -192.309581156179 134.455014084137 -1.85084072595958 0.064777859697039 0.847511365719957 -4.59016605841107 16 "FA2H"
"ENSG00000165181" 145.164427185472 295.851890599925 1.85054199823342 0.0648209424979774 0.847511365719957 -4.59016830772407 9 "C9orf84"
"ENSG00000260173" -320.562565808601 -89.720413801745 -1.85049143907883 0.0648282365337293 0.847511365719957 -4.59016868838152 15 "RP11-2I17.4"
"ENSG00000107551" 162.185933529004 135.867252893681 1.85026662336004 0.0648606783291678 0.847527429582239 -4.59017038088555 10 "RASSF4"
"ENSG00000204540" 186.433228609049 63.2740736600105 1.84976638124654 0.0649329134458041 0.848029383243883 -4.59017414619342 6 "PSORS1C1"
"ENSG00000167208" 293.276658576083 -41.413527216806 1.84939027831501 0.0649872666522064 0.848029383243883 -4.59017697645683 16 "SNX20"
"ENSG00000256843" 227.219003535038 -221.85285823952 1.84894150842605 0.0650521707083573 0.848029383243883 -4.59018035282343 12 "RP11-467L13.4"
"ENSG00000250687" 132.038009313259 151.420679634898 1.84874362977347 0.0650808062538975 0.848029383243883 -4.59018184133062 5 "RP11-497H16.7"
"ENSG00000197601" -74.4919145788674 518.543622142129 -1.84823833222124 0.0651539765230786 0.848029383243883 -4.59018564163878 11 "FAR1"
"ENSG00000273537" 230.263614145599 -302.281623432378 1.84815985895404 0.0651653460493477 0.848029383243883 -4.59018623174018 2 "ZEB2_AS1_3"
"ENSG00000107951" -84.1947022269379 249.018003078178 -1.84802884754073 0.0651843311732907 0.848029383243883 -4.59018721686224 10 "MTPAP"
"ENSG00000267228" -115.631019458622 76.7263101587239 -1.84795241856339 0.0651954087611139 0.848029383243883 -4.59018779152791 18 "RP11-49K24.6"
"ENSG00000100150" -66.0454729564894 1231.29098304078 -1.84774838246578 0.0652249893060163 0.848029383243883 -4.5901893255519 22 "DEPDC5"
"ENSG00000254928" 262.780285448797 22.6138277128194 1.84761225050174 0.0652447314860793 0.848029383243883 -4.59019034895412 11 "RP11-702H23.6"
"ENSG00000281406" 163.675914774703 39.3295565660003 1.84730220328773 0.0652897137166595 0.848029383243883 -4.59019267952888 1 "BLACAT1"
"ENSG00000211968" -115.432191410789 -282.54312378757 -1.84725278392268 0.065296885940338 0.848029383243883 -4.59019305097114 14 "IGHV1-58"
"ENSG00000203804" 222.672437926317 -63.734911893213 1.84719617618492 0.0653051022120193 0.848029383243883 -4.59019347643015 1 "ADAMTSL4-AS1"
"ENSG00000068745" -94.1855287124945 404.171363160697 -1.84683800127091 0.0653571089649717 0.848183176228442 -4.59019616814888 3 "IP6K2"
"ENSG00000259709" -64.374980249629 269.95253695781 -1.84668441639982 0.0653794198742728 0.848183176228442 -4.59019732219826 15 "CTD-2184D3.7"
"ENSG00000276966" 144.102596728611 -267.174448524941 1.84616753176365 0.0654545527541582 0.848472261229227 -4.59020120542592 6 "HIST1H4E"
"ENSG00000127366" 202.482711945939 -106.714718746788 1.84570867994284 0.0655213099641019 0.848472261229227 -4.59020465178087 7 "TAS2R5"
"ENSG00000155506" -68.7043636183598 888.840977209731 -1.8454498105397 0.0655589970651603 0.848472261229227 -4.59020659573532 5 "LARP1"
"ENSG00000166716" -65.8018875831922 490.43765137028 -1.84537633748734 0.065569696790808 0.848472261229227 -4.59020714742576 15 "ZNF592"
"ENSG00000177311" -70.3964996901993 938.713316200279 -1.84507409083515 0.0656137275223728 0.848472261229227 -4.59020941669372 3 "ZBTB38"
"ENSG00000198915" 178.158956282837 99.9144643778654 1.84498281468921 0.0656270292672912 0.848472261229227 -4.59021010192393 10 "RASGEF1A"
"ENSG00000125633" -60.3888053575542 844.320723153404 -1.84495755259967 0.0656307111254975 0.848472261229227 -4.5902102915662 2 "CCDC93"
"ENSG00000184060" 111.40064903898 319.958874396588 1.84476163764054 0.0656592708212088 0.848472261229227 -4.59021176221217 17 "ADAP2"
"ENSG00000197536" 109.750325620568 262.589585264524 1.84453052409992 0.0656929748346367 0.848472261229227 -4.59021349688267 5 "C5orf56"
"ENSG00000070018" -63.7644781048421 610.769603741215 -1.84417235133007 0.0657452365552724 0.848472261229227 -4.59021618480475 12 "LRP6"
"ENSG00000187642" 104.615099677983 -223.516409694277 1.84402989491666 0.0657660322137623 0.848472261229227 -4.59021725373341 1 "PERM1"
"ENSG00000255585" -78.1834545807377 229.218044553341 -1.8436097647493 0.0658273941060335 0.848472261229227 -4.59022040573276 9 "RP11-188C12.2"
"ENSG00000247765" 198.618819360832 60.6806779321517 1.84346964386258 0.0658478699108971 0.848472261229227 -4.59022145682524 15 "RP11-32B5.7"
"ENSG00000051382" -68.4613575639981 891.813376813836 -1.84332022149685 0.0658697107374635 0.848472261229227 -4.59022257760539 3 "PIK3CB"
"ENSG00000232533" 155.388448053401 -164.323803381519 1.8430545680994 0.0659085556540763 0.848472261229227 -4.59022456998751 7 "AC093673.5"
"ENSG00000259753" 100.523698595317 184.990321508727 1.8429201166585 0.0659282229046492 0.848472261229227 -4.59022557825747 17 "RP11-290H9.2"
"ENSG00000243264" -107.26773000986 -316.969146372783 -1.84268506425986 0.0659626174876216 0.848472261229227 -4.59022734077594 2 "IGKV2D-29"
"ENSG00000063601" -66.6183458929351 653.65338979583 -1.84238600878884 0.0660063989049873 0.848472261229227 -4.59022958289927 23 "MTMR1"
"ENSG00000223309" 341.981625890022 -52.2369656054192 1.84232225453964 0.0660157355675913 0.848472261229227 -4.5902300608413 23 "RNU6-722P"
"ENSG00000025039" 169.67264721961 218.97060320884 1.84190907044667 0.0660762718883054 0.848472261229227 -4.59023315793969 6 "RRAGD"
"ENSG00000223086" 158.459169541383 -185.376276691871 1.84142089770572 0.0661478540423617 0.848472261229227 -4.59023681625819 4 "RNA5SP155"
"ENSG00000235890" -132.628652594858 -296.781426957592 -1.84129849826208 0.0661658118649049 0.848472261229227 -4.59023773335952 21 "TSPEAR-AS1"
"ENSG00000120280" 157.284356074008 3.57312662992443 1.84122998961635 0.0661758648626679 0.848472261229227 -4.59023824664787 23 "CXorf21"
"ENSG00000145423" 125.744865772351 -213.855940448596 1.84122678211964 0.066176335563495 0.848472261229227 -4.59023827067902 4 "SFRP2"
"ENSG00000229601" 142.56354602088 -69.152568459685 1.84078427395688 0.0662413002565235 0.848472261229227 -4.59024158563584 23 "AL590762.10"
"ENSG00000236397" -189.093871771626 -191.828378809939 -1.840360738305 0.0663035289414739 0.848472261229227 -4.59024475773774 2 "DDX11L2"
"ENSG00000164488" -152.832795454385 -273.052238432723 -1.83962683277576 0.0664114736045425 0.848472261229227 -4.59025025269586 6 "DACT2"
"ENSG00000224660" -86.4560587641685 351.991772693152 -1.83915097613946 0.0664815413493814 0.848472261229227 -4.59025381442899 3 "SH3BP5-AS1"
"ENSG00000241120" 125.299231878249 -87.5231981463676 1.8389116736878 0.0665168006283956 0.848472261229227 -4.59025560524178 3 "HMGN1P8"
"ENSG00000065809" 105.706047790577 869.004947439504 1.83889367392567 0.0665194533721925 0.848472261229227 -4.59025573993328 10 "FAM107B"
"ENSG00000157554" -81.9465238903428 609.305686563065 -1.83883828420981 0.0665276170686206 0.848472261229227 -4.59025615440433 21 "ERG"
"ENSG00000235978" 160.313060757297 654.699630649786 1.83819264388636 0.0666228368011126 0.848472261229227 -4.59026098471545 3 "AC018816.3"
"ENSG00000145439" -72.2143830112093 385.757583975131 -1.83805113608375 0.0666437215580097 0.848472261229227 -4.59026204317517 4 "CBR4"
"ENSG00000254003" 274.1393846799 -172.983187188349 1.83795727450087 0.0666575773199459 0.848472261229227 -4.59026274520372 7 "CTB-167B5.1"
"ENSG00000132953" -51.3901890922838 233.629959230063 -1.83743542494147 0.0667346556753181 0.848472261229227 -4.59026664769008 13 "XPO4"
"ENSG00000186810" 111.916475978474 -324.619467157605 1.83737678289505 0.0667433218365689 0.848472261229227 -4.59026708615856 23 "CXCR3"
"ENSG00000160886" 187.061285655164 -213.056174988679 1.83731855460305 0.0667519277725283 0.848472261229227 -4.59026752151994 8 "LY6K"
"ENSG00000227401" 271.413541375794 -218.626523802351 1.8372137933041 0.0667674134302702 0.848472261229227 -4.59026830476554 20 "RPL37P1"
"ENSG00000109756" -59.0452520732333 1149.98430687758 -1.83713725055613 0.0667787297399352 0.848472261229227 -4.59026887700831 4 "RAPGEF2"
"ENSG00000152078" -103.71906376016 349.423538028954 -1.83700430501274 0.0667983885730615 0.848472261229227 -4.5902698708699 1 "TMEM56"
"ENSG00000213190" -344.71237290236 204.331186705006 -1.83698459890969 0.0668013029472379 0.848472261229227 -4.59027001818099 1 "MLLT11"
"ENSG00000090104" 184.852824845708 -70.9335693931824 1.83695922570179 0.0668050555952978 0.848472261229227 -4.59027020785366 1 "RGS1"
"ENSG00000243709" -215.743150818126 -138.952889266883 -1.83684910932972 0.0668213436097134 0.848472261229227 -4.59027103097845 1 "LEFTY1"
"ENSG00000283631" 165.914558331292 -312.329967741381 1.83676925015229 0.0668331581411761 0.848472261229227 -4.59027162789932 23 "RP11-1037J10.1"
"ENSG00000227719" -256.414049910197 -202.143543621631 -1.83670866370436 0.0668421225760487 0.848472261229227 -4.59027208074606 7 "AC006042.6"
"ENSG00000122678" -157.916770487041 107.422068262469 -1.83652627106885 0.0668691155775361 0.848472261229227 -4.59027344393202 7 "POLM"
"ENSG00000137764" -74.4086207905615 762.285614568835 -1.83651792514821 0.0668703509384063 0.848472261229227 -4.59027350630557 15 "MAP2K5"
"ENSG00000182199" -158.253205258033 -37.0767814822887 -1.83575258730245 0.0669837161675863 0.84899147646307 -4.59027922490903 12 "SHMT2"
"ENSG00000152818" -63.736231214166 850.236124346058 -1.83517214841937 0.0670697991169257 0.84899147646307 -4.5902835604004 6 "UTRN"
"ENSG00000147679" -76.8355650726086 279.695995165126 -1.83491521590782 0.0671079330712062 0.84899147646307 -4.59028547908879 8 "UTP23"
"ENSG00000274655" 203.78951177728 -138.26821796392 1.83453201489882 0.0671648410669948 0.84899147646307 -4.59028834022336 23 "XIST_intron"
"ENSG00000131023" -57.5943983537224 506.883576484103 -1.83443547515352 0.0671791841666658 0.84899147646307 -4.59028906093661 6 "LATS1"
"ENSG00000196566" -122.939008143287 182.871956244387 -1.83439482075142 0.0671852250276481 0.84899147646307 -4.59028936442922 10 "RP11-57C13.3"
"ENSG00000196865" -59.2286866584935 223.292429585816 -1.83432569130549 0.0671954980413101 0.84899147646307 -4.59028988047826 10 "NHLRC2"
"ENSG00000169116" -211.835209848358 -83.9929082238534 -1.8340688621924 0.0672336756103109 0.84899147646307 -4.59029179753329 4 "PARM1"
"ENSG00000152990" -80.8548566154308 931.316220272703 -1.83395198169266 0.0672510557883035 0.84899147646307 -4.5902926698804 4 "ADGRA3"
"ENSG00000234459" 126.539969125211 -35.6436160281155 1.83374839288093 0.0672813383837836 0.84899147646307 -4.5902941892528 7 "AC002064.4"
"ENSG00000078403" -69.8797424761431 830.530923192554 -1.83361566757107 0.0673010865252554 0.84899147646307 -4.59029517968617 10 "MLLT10"
"ENSG00000065135" 67.3620154785946 178.184263381795 1.83355282690213 0.0673104382299863 0.84899147646307 -4.59029564859653 1 "GNAI3"
"ENSG00000104047" -147.001459074539 104.869674688412 -1.83350375268207 0.0673177420110113 0.84899147646307 -4.59029601477225 15 "DTWD1"
"ENSG00000167535" -152.659222051949 262.876237984928 -1.83302437963154 0.067389122146281 0.849497137250682 -4.59029959119438 12 "CACNB3"
"ENSG00000122254" -153.235471304196 -160.378590333295 -1.8322113202226 0.0675103320389659 0.849525476653604 -4.59030565504346 16 "HS3ST2"
"ENSG00000147133" -54.4941897299553 1002.20600398156 -1.8321556907358 0.067518631786015 0.849525476653604 -4.59030606983601 23 "TAF1"
"ENSG00000134644" -62.4596558273537 1016.47022603734 -1.83200185258296 0.06754158834591 0.849525476653604 -4.59030721684222 1 "PUM1"
"ENSG00000161558" -152.217593919724 35.6273462745646 -1.83181391092694 0.0675696427555267 0.849525476653604 -4.59030861799445 19 "TMEM143"
"ENSG00000263620" -178.433166679918 -16.7935954004121 -1.83173268847108 0.0675817699619601 0.849525476653604 -4.59030922348489 17 "RP11-599B13.6"
"ENSG00000264014" 226.768921122799 -7.41591785159717 1.83154429194528 0.0676099060871231 0.849525476653604 -4.5903106278272 1 "MIR4253"
"ENSG00000223508" -72.1277651512703 418.403089043879 -1.83149309286066 0.0676175540970381 0.849525476653604 -4.59031100945028 8 "RPL23AP53"
"ENSG00000256628" -107.246611810586 126.27200406296 -1.83114597965894 0.0676694239540396 0.849525476653604 -4.59031359645712 3 "ZBTB11-AS1"
"ENSG00000204538" 154.252775003426 -313.81431556663 1.83112239263917 0.0676729498030327 0.849525476653604 -4.59031377223199 6 "PSORS1C2"
"ENSG00000211845" 192.085356361651 -147.269985366184 1.83034644956701 0.0677890243311051 0.85019862506832 -4.5903195534746 14 "TRAJ44"
"ENSG00000120217" 108.087000216198 279.243397236117 1.83030633616346 0.0677950294198181 0.85019862506832 -4.59031985227876 9 "CD274"
"ENSG00000215704" -140.300190136382 295.062652488869 -1.83013618217004 0.0678205068279005 0.85019862506832 -4.59032111968235 1 "CELA2B"
"ENSG00000151062" 164.238522261027 287.565569768556 1.82987741516243 0.06785926753289 0.850291966460804 -4.59032304690617 12 "CACNA2D4"
"ENSG00000017427" -114.04166231375 467.843000985108 -1.82835592883519 0.0680875407210252 0.852040807293041 -4.59033437314127 12 "IGF1"
"ENSG00000172927" -133.962890795553 -193.637317547978 -1.82825698743639 0.0681024071032535 0.852040807293041 -4.59033510936232 11 "MYEOV"
"ENSG00000171611" 145.287826691921 -252.474023846323 1.82798668324619 0.0681430351496371 0.852040807293041 -4.59033712049281 6 "PTCRA"
"ENSG00000167851" 181.272930893695 -197.430381177251 1.82765601298919 0.0681927636936948 0.852040807293041 -4.59033958036808 17 "CD300A"
"ENSG00000196776" 110.263281052818 485.940279498834 1.82759639384724 0.0682017328277066 0.852040807293041 -4.59034002383227 3 "CD47"
"ENSG00000257175" -74.9475940481507 232.493708533956 -1.8273070441819 0.068245276557544 0.852040807293041 -4.59034217589742 14 "RP11-536C10.12"
"ENSG00000274922" 147.352541368834 -256.197707819282 1.82710872809351 0.068275134041042 0.852040807293041 -4.59034365070026 13 "RP11-88E10.5"
"ENSG00000258830" -76.2472792595232 208.681479914234 -1.82705702127908 0.0682829205318541 0.852040807293041 -4.59034403519892 12 "RP11-123K3.4"
"ENSG00000211879" 192.872178765252 -143.534836683038 1.82687401195672 0.0683104856524871 0.852040807293041 -4.59034539599518 14 "TRAJ10"
"ENSG00000188050" 139.287788596024 70.3545777574708 1.8268597790386 0.0683126298190605 0.852040807293041 -4.59034550182089 7 "RNF133"
"ENSG00000196581" -216.035832067199 -81.4761358515503 -1.82625567390485 0.0684036884789748 0.852090212244681 -4.590349992769 1 "AJAP1"
"ENSG00000196503" 137.4597977841 -250.550208589556 1.82621536372213 0.0684097681191362 0.852090212244681 -4.59035029238545 4 "ARL9"
"ENSG00000180875" -307.621457356471 -105.064504285218 -1.82620895927548 0.0684107340880715 0.852090212244681 -4.59035033998763 1 "GREM2"
"ENSG00000187094" -193.20810004149 -117.259443441925 -1.82591186808495 0.06845555607659 0.852257548898509 -4.59035254799308 3 "CCK"
"ENSG00000047644" -105.091482041498 138.909579544178 -1.82561134308548 0.0685009207522096 0.852431485419225 -4.59035478116292 23 "WWC3"
"ENSG00000213100" -198.583187634226 -168.749291689384 -1.82467412884454 0.0686425537636345 0.852464187663369 -4.59036174320517 23 "KRT18P68"
"ENSG00000131437" -66.413959328083 611.951782903476 -1.82463022339436 0.0686491947258659 0.852464187663369 -4.59036206926893 5 "KIF3A"
"ENSG00000219039" 191.653565497236 -166.720900396477 1.82432996958558 0.0686946241084021 0.852464187663369 -4.59036429889862 7 "AC005102.1"
"ENSG00000232019" -144.139840958954 -326.447211273726 -1.82389094706205 0.0687610942535776 0.852464187663369 -4.59036755835613 7 "AC074183.4"
"ENSG00000256356" -114.796745780824 114.325055836673 -1.82366147118643 0.0687958591074572 0.852464187663369 -4.59036926176162 12 "HSPA8P5"
"ENSG00000162482" -125.394257165079 -353.630813429354 -1.82360308546446 0.0688047066671032 0.852464187663369 -4.5903696951271 1 "AKR7A3"
"ENSG00000186377" 385.071618756459 -0.877854133309882 1.8235781381076 0.0688084873846369 0.852464187663369 -4.59036988029365 1 "CYP4X1"
"ENSG00000210107" 230.445295258936 -112.726561377682 1.82350237110141 0.0688199707588481 0.852464187663369 -4.59037044264331 25 "MT-TQ"
"ENSG00000077935" -286.563709958683 -61.9008255281557 -1.82341477477361 0.0688332489733603 0.852464187663369 -4.59037109276285 22 "SMC1B"
"ENSG00000280029" 360.685529727359 92.03477767197 1.82333487760696 0.0688453619581968 0.852464187663369 -4.59037168571457 5 "CH17-140K24.2"
"ENSG00000176428" 149.179545842282 -220.47178364015 1.82302227349237 0.0688927718730525 0.852464187663369 -4.59037400544275 7 "VPS37D"
"ENSG00000228084" 157.288096695267 -361.237507599851 1.82292161309079 0.0689080438757385 0.852464187663369 -4.59037475232671 1 "RP5-884G6.2"
"ENSG00000273340" 189.590162666703 -247.913090622514 1.82186952025039 0.0690678324063384 0.852464187663369 -4.59038255628237 6 "MICE"
"ENSG00000267607" 147.452146939873 -153.630870683834 1.82166638201435 0.0690987195353382 0.852464187663369 -4.5903840625659 19 "CTD-2369P2.8"
"ENSG00000266947" 190.838477110304 4.70634015425895 1.82148011812315 0.0691270509243765 0.852464187663369 -4.59038544358122 17 "RP11-799D4.4"
"ENSG00000211885" 145.764788939161 -204.324400912411 1.8214561795607 0.0691306927573577 0.852464187663369 -4.59038562105884 14 "TRAJ4"
"ENSG00000221970" 219.612643859976 -32.3944464144506 1.82143910432112 0.069133290552565 0.852464187663369 -4.5903857476512 7 "OR2A1"
"ENSG00000236318" 194.519773547436 125.232320318242 1.82142797199481 0.0691349842473064 0.852464187663369 -4.5903858301834 7 "KCCAT333"
"ENSG00000138594" -59.849310711952 792.123710795525 -1.82115177829555 0.0691770158645154 0.852464187663369 -4.59038787765465 15 "TMOD3"
"ENSG00000249252" -70.4750548628762 339.272852062889 -1.82114945388373 0.0691773696866906 0.852464187663369 -4.59038789488463 4 "RP11-665G4.1"
"ENSG00000225964" 207.726272432109 83.6325834270051 1.82097509720285 0.0692039145269577 0.852464187663369 -4.59038918726328 2 "NRIR"
"ENSG00000237976" 216.383415415092 -242.49444470222 1.82064861496295 0.0692536422095241 0.852464187663369 -4.5903916069134 1 "RP11-126K1.6"
"ENSG00000135472" -158.364605359212 65.1521305163585 -1.82055617091234 0.0692677280411453 0.852464187663369 -4.59039229196507 12 "FAIM2"
"ENSG00000172201" -173.416714364725 77.8885189824344 -1.82050905002941 0.0692749088252187 0.852464187663369 -4.59039264113882 6 "ID4"
"ENSG00000169862" -340.102693604896 267.450892379544 -1.82042040099062 0.0692884197758279 0.852464187663369 -4.59039329801938 5 "CTNND2"
"ENSG00000241015" 113.370757737115 170.740860051143 1.81994369295036 0.0693611118087769 0.852972042094075 -4.59039682984435 19 "TPM3P9"
"ENSG00000136636" -87.6399942863564 566.433851749751 -1.81968918996126 0.069399946055059 0.853063257235408 -4.59039871503215 1 "KCTD3"
"ENSG00000277170" 361.416854604907 -266.124264448526 1.81939676962364 0.0694445881629967 0.853225747687714 -4.59040088076922 16 "RP11-295D4.4"
"ENSG00000233834" -327.115428032992 -47.3302226728282 -1.8190577090595 0.0694963801705556 0.853431284516614 -4.59040339151094 7 "AC005083.1"
"ENSG00000171812" 166.813519372455 -10.0363508722878 1.81887581507185 0.0695241778569863 0.853431284516614 -4.59040473824717 1 "COL8A2"
"ENSG00000231731" -54.7997727083613 575.194812860681 -1.81775948815501 0.0696949795240033 0.854016770888311 -4.59041300061675 2 "AC010976.2"
"ENSG00000075711" -74.5959184007871 1120.07275119575 -1.81770269930547 0.0697036776309414 0.854016770888311 -4.59041342080109 3 "DLG1"
"ENSG00000033800" -57.9896381967212 678.177330832718 -1.81741407471675 0.0697478988505749 0.854016770888311 -4.5904155561551 15 "PIAS1"
"ENSG00000162407" -65.1124593304569 527.572472489027 -1.8173920479361 0.0697512746019836 0.854016770888311 -4.59041571910397 1 "PLPP3"
"ENSG00000165898" 184.158799299589 -179.181699962673 1.81730567878193 0.0697645125502746 0.854016770888311 -4.59041635802396 14 "ISCA2"
"ENSG00000134326" 100.067244599809 264.607959456713 1.81728806890987 0.069767211899413 0.854016770888311 -4.59041648829018 2 "CMPK2"
"ENSG00000108239" -60.4496925817755 388.468090411864 -1.81695039420359 0.0698189893847859 0.854016770888311 -4.59041898594763 10 "TBC1D12"
"ENSG00000173402" -84.5026065348384 452.654049698525 -1.81692105072375 0.0698234902726053 0.854016770888311 -4.59041920296938 3 "DAG1"
"ENSG00000250882" 137.967236182089 -51.2353128695871 1.81630163824106 0.0699185554186248 0.854524589762855 -4.5904237832918 5 "CTC-459M5.1"
"ENSG00000103257" -165.991242638679 -39.5580078002363 -1.81597919546972 0.0699680849024984 0.854524589762855 -4.59042616703277 16 "SLC7A5"
"ENSG00000159110" 96.4906485872754 459.36527816427 1.81572136338655 0.0700077105069919 0.854524589762855 -4.5904280728261 21 "IFNAR2"
"ENSG00000282651" -119.105552301302 -287.411416168769 -1.81547738933632 0.0700452233115222 0.854524589762855 -4.59042987594356 14 "IGHV5-10-1"
"ENSG00000100105" -118.384947758623 168.857466965434 -1.81488251822337 0.0701367584770173 0.854524589762855 -4.59043427141569 22 "PATZ1"
"ENSG00000215493" -68.6944832434198 225.151790832306 -1.81448323331954 0.0701982532219766 0.854524589762855 -4.59043722092442 22 "XXbac-B562F10.11"
"ENSG00000276957" 237.474825857294 -149.749697892721 1.81447743904949 0.0701991459367711 0.854524589762855 -4.5904372637219 13 "RP11-29B2.6"
"ENSG00000259308" 197.72947329125 -45.4565014829297 1.81447570584988 0.0701994129701387 0.854524589762855 -4.59043727652361 15 "RP11-382A20.1"
"ENSG00000211857" 182.649754416163 -220.78998497908 1.81436336608356 0.0702167228960984 0.854524589762855 -4.59043810625764 14 "TRAJ32"
"ENSG00000154040" -172.089155368746 271.701307300413 -1.81419082953077 0.0702433151127173 0.854524589762855 -4.59043938050373 18 "CABYR"
"ENSG00000197580" 87.6576629103682 527.561176673551 1.81403975741813 0.070266605924939 0.854524589762855 -4.59044049613008 11 "BCO2"
"ENSG00000124257" 152.627694228154 -256.20811697906 1.8139444979337 0.0702812953620107 0.854524589762855 -4.59044119954885 20 "NEURL2"
"ENSG00000228348" -60.0396357670337 233.391031007658 -1.81363994580013 0.0703282756141362 0.854524589762855 -4.5904434481931 1 "EFCAB14P1"
"ENSG00000162595" 286.310036665865 19.5695028022497 1.81359979392753 0.070334471374943 0.854524589762855 -4.5904437446249 1 "DIRAS3"
"ENSG00000162511" 140.886995891693 -96.6208287395217 1.81358295515835 0.0703370698677855 0.854524589762855 -4.59044386893963 1 "LAPTM5"
"ENSG00000253797" -52.1601823707873 331.485985941589 -1.81275880190417 0.0704643465511536 0.855688015162555 -4.59044995200025 13 "UTP14C"
"ENSG00000133256" 226.920812803666 62.3745553492919 1.81155452328289 0.0706506679348577 0.857398236823782 -4.59045883591606 4 "PDE6B"
"ENSG00000181378" 234.154031919721 192.578481241062 1.81144047978155 0.0706683332969331 0.857398236823782 -4.59045967691234 2 "CFAP65"
"ENSG00000274447" 132.97414458531 -330.79756979576 1.81070808867676 0.0707818674439052 0.85754186239435 -4.59046507658894 19 "LLNLR-304G9.1"
"ENSG00000140386" -65.3217953194488 942.594725514974 -1.810698392196 0.0707833715831994 0.85754186239435 -4.59046514806362 15 "SCAPER"
"ENSG00000133216" 191.605544312839 201.357142996355 1.81059391835422 0.070799579461624 0.85754186239435 -4.59046591813724 1 "EPHB2"
"ENSG00000159648" 116.382006775392 -176.846969629015 1.81054932473102 0.0708064985632575 0.85754186239435 -4.5904662468223 16 "TEPP"
"ENSG00000145911" -172.63775095161 -48.819161319782 -1.80998216621655 0.070894546834899 0.85782410929196 -4.59047042647523 5 "N4BP3"
"ENSG00000181036" 148.60947193609 -226.76647817143 1.80981624019606 0.0709203229648324 0.85782410929196 -4.59047164901953 1 "FCRL6"
"ENSG00000238160" 145.555091217992 -48.7968199796736 1.80976255458973 0.0709286645194327 0.85782410929196 -4.59047204455213 5 "AC116366.5"
"ENSG00000038295" -83.3231821249721 297.422350417902 -1.80958555269458 0.0709561724107739 0.85782410929196 -4.59047334854546 4 "TLL1"
"ENSG00000277299" 181.549642114732 23.3855935134444 1.80898734414904 0.0710492050286076 0.858298139691142 -4.5904777546971 12 "RP11-837J7.4"
"ENSG00000113522" -61.979080357892 660.43920396707 -1.80879901914263 0.071078513839723 0.858298139691142 -4.59047914152586 5 "RAD50"
"ENSG00000069345" -88.3952715859141 245.992601526658 -1.80855979959312 0.0711157576457022 0.858298139691142 -4.59048090294015 16 "DNAJA2"
"ENSG00000137875" 122.62959049246 -276.085759232668 1.80843107701314 0.0711358049496865 0.858298139691142 -4.5904818506525 15 "BCL2L10"
"ENSG00000183807" -233.451320140782 -129.804717546463 -1.80824935994315 0.0711641135455025 0.858298139691142 -4.59048318842177 6 "FAM162B"
"ENSG00000164070" -126.575705890896 388.850742444106 -1.80803242979291 0.071197919900631 0.858298139691142 -4.5904847852521 4 "HSPA4L"
"ENSG00000091106" 90.3569956566617 327.308561120553 1.80791227543527 0.071216650415208 0.858298139691142 -4.59048566963213 2 "NLRC4"
"ENSG00000133226" -66.3007915250864 787.041381652476 -1.80685406182617 0.0713817872850014 0.859775993834115 -4.59049345599863 1 "SRRM1"
"ENSG00000166897" 144.139743745171 22.1510095862567 1.80629463070598 0.0714692150125031 0.859775993834115 -4.59049757051441 22 "ELFN2"
"ENSG00000272886" -54.7442588524976 273.077981086618 -1.80623745165316 0.0714781558932747 0.859775993834115 -4.59049799098615 3 "DCP1A"
"ENSG00000137571" 353.926405138899 212.008129679863 1.80607057419552 0.0715042551721536 0.859775993834115 -4.59049921806177 8 "SLCO5A1"
"ENSG00000183019" 211.713236395614 14.8974265672311 1.80590995406778 0.0715293832151288 0.859775993834115 -4.59050039902194 19 "MCEMP1"
"ENSG00000236349" -76.5003429466899 244.52858026468 -1.80544506847908 0.0716021526457492 0.859775993834115 -4.59050381651841 12 "SUCLG2P2"
"ENSG00000159348" 155.889335965946 173.143038857481 1.80544038588849 0.0716028859299989 0.859775993834115 -4.59050385093705 1 "CYB5R1"
"ENSG00000168952" -100.415403066944 308.534164363101 -1.80532278488988 0.0716213040333182 0.859775993834115 -4.59050471531491 14 "STXBP6"
"ENSG00000277872" -173.21813205651 -369.444816969262 -1.80530396808478 0.0716242513922133 0.859775993834115 -4.59050485361502 22 "MIR6817"
"ENSG00000181991" -322.115405276802 -15.4042609623882 -1.80436646316422 0.0717712231551283 0.860458566569282 -4.59051174232851 15 "MRPS11"
"ENSG00000239713" 164.903482368975 263.114039048814 1.80433698297024 0.0717758487531338 0.860458566569282 -4.59051195889015 22 "APOBEC3G"
"ENSG00000100083" -149.900564217302 370.742953596698 -1.80397112666174 0.0718332739248623 0.860458566569282 -4.59051464618533 22 "GGA1"
"ENSG00000048471" -62.3908627162863 626.786568254421 -1.80384447829725 0.0718531615722538 0.860458566569282 -4.5905155763218 16 "SNX29"
"ENSG00000151500" 270.532908511659 -64.5794147850534 1.80357155188163 0.0718960347045187 0.860458566569282 -4.59051758054354 11 "THYN1"
"ENSG00000235272" -87.7382425150179 54.2609103263826 -1.80314560484719 0.0719629873482141 0.860458566569282 -4.59052070787423 6 "FAM103A2P"
"ENSG00000072682" 158.218656271174 535.206616654179 1.80304671118678 0.0719785393097362 0.860458566569282 -4.59052143385496 5 "P4HA2"
"ENSG00000268234" -129.468956250487 5.27289804139443 -1.80261132535113 0.0720470406818103 0.860458566569282 -4.59052462957126 9 "FKBP4P6"
"ENSG00000282057" 111.855552626192 427.012908328434 1.80260203937152 0.0720485022732441 0.860458566569282 -4.59052469772188 1 "RP4-621F18.2"
"ENSG00000138646" 85.8427711533193 467.896086840965 1.80251190757719 0.0720626900720879 0.860458566569282 -4.5905253591887 4 "HERC5"
"ENSG00000136156" 101.652973652576 666.286764817857 1.80231780680478 0.0720932515974474 0.860458566569282 -4.59052678356246 13 "ITM2B"
"ENSG00000048540" 113.913026497972 640.331860042186 1.80216723987021 0.0721169659714731 0.860458566569282 -4.59052788836798 12 "LMO3"
"ENSG00000146521" 192.160854852437 -93.3153533339501 1.80216162427749 0.0721178505543082 0.860458566569282 -4.59052792957145 6 "LINC01558"
"ENSG00000284485" 154.427514262587 -195.718042273125 1.80211774216497 0.0721247632862551 0.860458566569282 -4.59052825154458 1 "MIR205"
"ENSG00000178694" -65.3384027252114 306.402147945372 -1.8014237794253 0.0722341553443606 0.861169013547524 -4.59053334229253 3 "NSUN3"
"ENSG00000072694" 159.091390188487 -264.526109445223 1.80133763114478 0.0722477447376444 0.861169013547524 -4.59053397412282 1 "FCGR2B"
"ENSG00000121022" -105.058398848533 319.390149385641 -1.80092140894773 0.0723134309656936 0.861210088067933 -4.59053702637245 8 "COPS5"
"ENSG00000128829" -59.409851041999 756.904355177696 -1.80075996306913 0.0723389227923748 0.861210088067933 -4.59053821010582 15 "EIF2AK4"
"ENSG00000175894" -145.943224392335 -194.106072340015 -1.80041616701888 0.0723932317624075 0.861210088067933 -4.59054073049986 21 "TSPEAR"
"ENSG00000054938" -160.776868901131 -47.3354315032082 -1.8002606668174 0.0724178069012469 0.861210088067933 -4.59054187032924 11 "CHRDL2"
"ENSG00000232729" -52.3158101620518 476.000179055025 -1.8001704544986 0.0724320671302494 0.861210088067933 -4.59054253154901 7 "AC083884.8"
"ENSG00000151364" 262.997873441396 173.736542848264 1.79998876155295 0.0724607950737405 0.861210088067933 -4.59054386318677 11 "KCTD14"
"ENSG00000160908" 128.392845010349 193.72718873774 1.7999102649628 0.0724732092673085 0.861210088067933 -4.59054443845219 7 "ZNF394"
"ENSG00000231419" -193.278649973331 -122.943354655224 -1.79911475259699 0.0725991176776682 0.862328889895767 -4.59055026701691 7 "LINC00689"
"ENSG00000224365" 233.132843548262 -65.2002965892152 1.79850793302647 0.0726952817448379 0.863093565901873 -4.59055471137795 7 "RP11-252P18.1"
"ENSG00000166387" -99.8914124322248 1183.89226226125 -1.7977277109641 0.0728190789317313 0.864185511465603 -4.59056042359598 11 "PPFIBP2"
"ENSG00000109846" -316.342663543167 294.651813451695 -1.79684574000721 0.0729592288493425 0.865460437859337 -4.59056687783675 11 "CRYAB"
"ENSG00000007168" -61.0810607468913 942.88613854674 -1.79633588024115 0.0730403492315773 0.865460437859337 -4.59057060756942 17 "PAFAH1B1"
"ENSG00000278540" -64.5527169411744 1161.89735508665 -1.79584354199444 0.0731187521140972 0.865460437859337 -4.59057420814947 17 "ACACA"
"ENSG00000185860" 287.99458730299 1.02491265660266 1.79540845488922 0.0731880954517515 0.865460437859337 -4.59057738923846 1 "CCDC190"
"ENSG00000152443" -56.2191459666169 321.287229807114 -1.79523804067613 0.0732152704406128 0.865460437859337 -4.59057863499749 19 "ZNF776"
"ENSG00000172260" -93.2435239957411 442.714773386971 -1.79489993012412 0.0732692115226624 0.865460437859337 -4.5905811063062 1 "NEGR1"
"ENSG00000163347" 121.169279539315 284.612072576702 1.79460576688534 0.0733161679105401 0.865460437859337 -4.5905832560274 3 "CLDN1"
"ENSG00000226251" 179.168564496802 -26.12770384919 1.79447047825733 0.073337771911986 0.865460437859337 -4.59058424459048 1 "RP11-15I11.3"
"ENSG00000214336" -131.457058310401 -248.545245109943 -1.79443211848406 0.0733438984665414 0.865460437859337 -4.59058452487465 2 "FOXI3"
"ENSG00000275710" 142.099033129675 51.2958119498969 1.79417683670634 0.073384680981692 0.865460437859337 -4.59058638999904 17 "RP11-257O5.4"
"ENSG00000227232" -145.030943575568 -148.779157694741 -1.7939762592342 0.0734167372651736 0.865460437859337 -4.59058785526461 1 "WASH7P"
"ENSG00000011021" -96.0199593652702 177.907432477638 -1.79325959813003 0.0735313678734606 0.865460437859337 -4.59059308933811 1 "CLCN6"
"ENSG00000197808" 145.586289970473 473.020733544142 1.79317420874938 0.0735450357669876 0.865460437859337 -4.5905937128363 19 "ZNF461"
"ENSG00000223802" -195.623147797727 -49.6017922290563 -1.79314746034285 0.0735493176925421 0.865460437859337 -4.59059390814249 19 "CERS1"
"ENSG00000178607" -66.552874779315 687.850617560625 -1.79293383163 0.0735835230401769 0.865460437859337 -4.59059546787213 17 "ERN1"
"ENSG00000254013" -76.1046379222531 158.378548733068 -1.79286556150986 0.0735944569207197 0.865460437859337 -4.5905959662826 8 "MAP2K1P1"
"ENSG00000258034" -55.124473008317 258.257946289509 -1.79285504852443 0.07359614075853 0.865460437859337 -4.59059604303169 12 "RP11-493P1.2"
"ENSG00000124243" 181.928357314505 -244.463113881125 1.79278065420627 0.0736080572079508 0.865460437859337 -4.59059658612806 20 "BCAS4"
"ENSG00000125630" -62.8838485366705 510.897776497147 -1.79252780350585 0.0736485705532408 0.865460437859337 -4.59059843183456 2 "POLR1B"
"ENSG00000265168" 149.249168035196 -265.532224451727 1.79190582636025 0.0737483055091741 0.865460437859337 -4.59060297093312 17 "RP11-192H23.5"
"ENSG00000283971" -91.1504723621769 252.819945896215 -1.79155803911585 0.0738041219734823 0.865460437859337 -4.59060550836443 3 "MIR4442"
"ENSG00000163625" -63.9261154861837 923.532296518136 -1.79139702384688 0.0738299750846425 0.865460437859337 -4.59060668295794 4 "WDFY3"
"ENSG00000025708" 148.675921971028 -81.2946948719286 1.79138087722162 0.0738325680465285 0.865460437859337 -4.59060680074061 22 "TYMP"
"ENSG00000142686" 98.3100246942935 196.981316865188 1.79130327568615 0.0738450310004685 0.865460437859337 -4.59060736679591 1 "C1orf216"
"ENSG00000269304" -83.4645356486493 134.500004797274 -1.79098328064713 0.0738964410356662 0.865460437859337 -4.59060970070958 19 "FKBP1AP1"
"ENSG00000272905" 326.072498640154 -174.668610327716 1.79091004454008 0.0739082111903982 0.865460437859337 -4.59061023480684 7 "RP11-265E18.1"
"ENSG00000196139" -181.61218508494 294.461990195357 -1.79084123353874 0.0739192715640592 0.865460437859337 -4.59061073661317 10 "AKR1C3"
"ENSG00000198453" 96.1454149247684 379.772657101063 1.79047606906621 0.0739779891869331 0.865460437859337 -4.59061339927194 19 "ZNF568"
"ENSG00000241907" 223.836023159997 -148.746915634569 1.7902569761419 0.0740132371861057 0.865460437859337 -4.59061499657117 5 "RPS20P4"
"ENSG00000135547" 138.032207605847 217.498647315566 1.78982464454919 0.0740828317355359 0.865460437859337 -4.59061814793011 6 "HEY2"
"ENSG00000226979" 117.312595757023 -222.196823132233 1.78924215485175 0.0741766827997915 0.865460437859337 -4.59062239265094 6 "LTA"
"ENSG00000144597" -54.6424434208957 335.550553159029 -1.78917542252314 0.0741874409693199 0.865460437859337 -4.59062287885701 3 "EAF1"
"ENSG00000230290" 236.644227411167 -181.758448121452 1.78895758766081 0.0742225678485169 0.865460437859337 -4.59062446586029 6 "ARMC2-AS1"
"ENSG00000156313" -80.2051253885709 570.814020439754 -1.78893537107204 0.0742261511422141 0.865460437859337 -4.59062462770531 23 "RPGR"
"ENSG00000185664" -105.949252239583 352.010111684601 -1.7888300994168 0.0742431322410725 0.865460437859337 -4.59062539456934 12 "PMEL"
"ENSG00000230928" 172.16007415593 -120.170503364564 1.78869086613044 0.0742655964937647 0.865460437859337 -4.59062640876345 10 "RP11-34A14.3"
"ENSG00000108576" -156.507308029985 266.769904165944 -1.78863258518825 0.0742750013432474 0.865460437859337 -4.59062683326687 17 "SLC6A4"
"ENSG00000091704" -220.189603316119 -147.544292072616 -1.7883423231971 0.0743218557280255 0.865460437859337 -4.59062894725989 7 "CPA1"
"ENSG00000111300" -63.8626897600029 376.715409097717 -1.78812804442633 0.0743564603649341 0.865460437859337 -4.59063050764862 12 "NAA25"
"ENSG00000120451" -54.9804378055502 758.029223906744 -1.78794860427923 0.0743854489474863 0.865460437859337 -4.59063181420053 11 "SNX19"
"ENSG00000232842" -54.0729135343313 278.575100552118 -1.78765502537112 0.0744328966367144 0.865460437859337 -4.59063395155178 23 "RP5-961K14.1"
"ENSG00000228421" -212.394793277224 -43.9822661426558 -1.78751180561916 0.0744560525522901 0.865460437859337 -4.5906349941146 7 "AC005013.5"
"ENSG00000277583" 224.887591273653 17.3979283940986 1.78739995792043 0.074474140307408 0.865460437859337 -4.59063580824911 7 "ST7-AS1_2"
"ENSG00000189079" -61.5701663821975 601.765434217078 -1.78734475927271 0.0744830682339841 0.865460437859337 -4.59063621001939 12 "ARID2"
"ENSG00000122299" -63.6739840656878 994.797339129889 -1.78734193571633 0.0744835249445493 0.865460437859337 -4.59063623057066 16 "ZC3H7A"
"ENSG00000277496" 137.685389812765 -212.102151597634 1.78715313760726 0.074514068267395 0.865460437859337 -4.5906376046677 20 "RP11-93B14.9"
"ENSG00000211694" 180.262668137754 -48.5294935422102 1.787150072111 0.0745145642809775 0.865460437859337 -4.59063762697764 7 "TRGV10"
"ENSG00000265496" -262.340444809711 -149.458037201787 -1.78714280905413 0.0745157394929677 0.865460437859337 -4.59063767983621 18 "MIR1539"
"ENSG00000137310" 96.9145567886754 158.300239139467 1.78685931285586 0.074561622973537 0.865460437859337 -4.59063974288078 6 "TCF19"
"ENSG00000165792" -94.6277686121893 203.060570794403 -1.78682773688107 0.0745667349354079 0.865460437859337 -4.5906399726442 14 "METTL17"
"ENSG00000258012" -64.8937208538994 383.044183463672 -1.78676853924328 0.074576319453561 0.865460437859337 -4.59064040338663 12 "RP11-603K19.1"
"ENSG00000125257" -84.6959068633644 596.076339770911 -1.78601414099273 0.0746985503156347 0.865460437859337 -4.59064589143051 13 "ABCC4"
"ENSG00000085449" -54.7310533795021 515.028384419793 -1.78596129400265 0.0747071189613486 0.865460437859337 -4.5906462757934 2 "WDFY1"
"ENSG00000234617" -56.7907576261225 318.987394627786 -1.78565053069864 0.0747575226201705 0.865460437859337 -4.59064853579046 3 "SNRK-AS1"
"ENSG00000182484" -132.821769440321 -110.631515720216 -1.78557708414295 0.0747694392130448 0.865460437859337 -4.59064906986764 23 "WASH6P"
"ENSG00000279254" 375.565855339023 -124.03323077438 1.78553037535159 0.0747770184534848 0.865460437859337 -4.59064940950613 2 "RP11-536C12.1"
"ENSG00000271749" 104.89347709563 130.232491250863 1.7854587546724 0.0747886412643604 0.865460437859337 -4.59064993027229 17 "RP11-269G24.7"
"ENSG00000134905" 166.074872088166 532.808413266787 1.78534800810826 0.0748066164505288 0.865460437859337 -4.59065073548933 13 "CARS2"
"ENSG00000047648" -85.8926477876915 434.152846978829 -1.78522911026706 0.0748259186033616 0.865460437859337 -4.59065159991851 23 "ARHGAP6"
"ENSG00000133067" 194.238417346079 246.3841055401 1.78514905778444 0.0748389168082246 0.865460437859337 -4.59065218189662 1 "LGR6"
"ENSG00000089818" -80.7391266370186 638.028436587045 -1.78437454233562 0.0749647712316744 0.866447832821432 -4.59065781127704 12 "NECAP1"
"ENSG00000225695" -77.6638943143696 303.578197564748 -1.78423097324929 0.0749881194391178 0.866447832821432 -4.590658854513 2 "HNRNPA1P35"
"ENSG00000069329" -68.9944157000136 647.262517597011 -1.78367185967554 0.0750791031640991 0.867009655978308 -4.59066291649746 16 "VPS35"
"ENSG00000185155" -124.15056761196 -207.381937982202 -1.78352262712653 0.0751034028362346 0.867009655978308 -4.59066400046857 1 "MIXL1"
"ENSG00000107862" -69.5426325596791 1289.28212618424 -1.78334376924434 0.0751325349138938 0.867009655978308 -4.59066529951084 10 "GBF1"
"ENSG00000151553" -63.0859492541808 477.652500373331 -1.78313364293532 0.0751667717632602 0.867036259000766 -4.59066682549301 10 "FAM160B1"
"ENSG00000163600" 152.782244574133 -22.5700558864641 1.78251646204421 0.0752674057745631 0.867243140232242 -4.59067130657893 2 "ICOS"
"ENSG00000276975" 93.4968357533396 375.72218803056 1.78228524390724 0.0753051352869757 0.867243140232242 -4.59067298496529 1 "HYDIN2"
"ENSG00000140526" -52.9150976958237 513.060531019369 -1.78209394666027 0.0753363623280332 0.867243140232242 -4.59067437340988 15 "ABHD2"
"ENSG00000196866" 148.039548047144 -278.917056436643 1.781854139879 0.075375522959378 0.867243140232242 -4.5906761137338 6 "HIST1H2AD"
"ENSG00000100393" -55.3291300422398 1069.01509261216 -1.78107127880611 0.0755034808030474 0.867243140232242 -4.5906817935177 22 "EP300"
"ENSG00000279878" -121.343374158873 -259.915331461087 -1.78099558819714 0.0755158617780764 0.867243140232242 -4.59068234253631 11 "RP11-286N22.16"
"ENSG00000070961" -74.1182451827778 748.13372315388 -1.78046282870368 0.0756030541202804 0.867243140232242 -4.59068620624097 12 "ATP2B1"
"ENSG00000261351" -80.7961118889804 198.503766980131 -1.77966785869019 0.0757333135045446 0.867243140232242 -4.59069196946606 15 "CTD-3185P2.1"
"ENSG00000170776" -61.951933257486 1244.39722946891 -1.77887102503776 0.0758640625305814 0.867243140232242 -4.59069774368334 15 "AKAP13"
"ENSG00000163904" -67.8331488943885 836.416217241487 -1.77821150152878 0.0759724205936282 0.867243140232242 -4.590702520982 3 "SENP2"
"ENSG00000274536" 175.578588408673 -228.27683764276 1.77819944334262 0.0759744029017354 0.867243140232242 -4.59070260831012 23 "RP6-159A1.4"
"ENSG00000282980" 146.402938948316 74.4666196850454 1.778184643582 0.0759768359694165 0.867243140232242 -4.59070271549255 17 "RP11-807C20.2"
"ENSG00000173391" 108.453796573327 409.708372212932 1.77805285583673 0.0759985045711156 0.867243140232242 -4.59070366988396 12 "OLR1"
"ENSG00000080345" -59.3943082285275 786.221336175039 -1.77803504227916 0.0760014338723555 0.867243140232242 -4.59070379888237 2 "RIF1"
"ENSG00000180357" -51.7399608200228 589.118178782378 -1.77801425983824 0.0760048515001771 0.867243140232242 -4.59070394937859 15 "ZNF609"
"ENSG00000204382" 161.066620591131 -167.875074046121 1.77788673340313 0.0760258257022402 0.867243140232242 -4.59070487282492 23 "XAGE1B"
"ENSG00000273138" 89.6559799410424 165.679811086745 1.77774507311946 0.0760491300426313 0.867243140232242 -4.59070589854174 7 "GS1-293C5.1"
"ENSG00000137845" -58.3974593096779 584.587313492744 -1.77771069744604 0.0760547860190341 0.867243140232242 -4.590706147433 15 "ADAM10"
"ENSG00000249621" 141.947445195405 -140.331391557873 1.77768842478118 0.0760584508194736 0.867243140232242 -4.59070630869189 5 "CTD-2544H17.1"
"ENSG00000136100" -65.0678949917532 525.85855214748 -1.77763018623285 0.0760680342199287 0.867243140232242 -4.59070673034242 13 "VPS36"
"ENSG00000167548" -71.3664602417054 791.330108942983 -1.77734625305247 0.0761147707815865 0.867243140232242 -4.59070878584222 12 "KMT2D"
"ENSG00000154822" -77.516138793454 512.699512799174 -1.77705858507248 0.0761621460629882 0.867243140232242 -4.59071086805322 3 "PLCL2"
"ENSG00000198890" 112.818739544858 131.826972537747 1.77670977501156 0.0762196230298454 0.867243140232242 -4.5907133923846 1 "PRMT6"
"ENSG00000216101" -147.570175079957 4.79439731474711 -1.77640448255508 0.0762699582759272 0.867243140232242 -4.59071560138344 6 "MIR877"
"ENSG00000174255" 139.247002886644 -273.623357598472 1.77572273424336 0.0763824600345126 0.867243140232242 -4.59072053296039 3 "ZNF80"
"ENSG00000273024" -58.845017099262 217.431779627686 -1.77557144408386 0.0764074442534177 0.867243140232242 -4.59072162710093 7 "INTS4P2"
"ENSG00000163257" -65.3020444528744 224.765340422075 -1.77524384227477 0.0764615676748931 0.867243140232242 -4.59072399602749 4 "DCAF16"
"ENSG00000165028" 147.156217439886 -22.6995466364145 1.77509445310883 0.0764862588153431 0.867243140232242 -4.5907250761363 9 "NIPSNAP3B"
"ENSG00000269961" 131.18597246119 -384.854090569422 1.77454173877684 0.0765776685084874 0.867243140232242 -4.59072907158321 5 "CTD-2033C11.1"
"ENSG00000197102" -52.2974851151041 1133.38701979726 -1.77452496211811 0.0765804444832595 0.867243140232242 -4.59072919283896 14 "DYNC1H1"
"ENSG00000138496" 86.7007654136739 326.198713175132 1.77413482275723 0.076645022684481 0.867243140232242 -4.59073201231169 3 "PARP9"
"ENSG00000146038" -127.677847369073 248.347445271357 -1.77406638580603 0.0766563553676912 0.867243140232242 -4.5907325068319 6 "DCDC2"
"ENSG00000245648" 197.324706999304 156.481150256063 1.77354933997278 0.0767420188501236 0.867243140232242 -4.5907362423646 12 "RP11-277P12.20"
"ENSG00000266975" -211.886044950133 -46.6745464864584 -1.77352837655983 0.07674549369161 0.867243140232242 -4.59073639379789 19 "FARSA-AS1"
"ENSG00000122432" 97.6002932176416 521.420019371918 1.77333258718395 0.0767779534476608 0.867243140232242 -4.59073780803593 1 "SPATA1"
"ENSG00000197081" -47.1165954672954 888.105740296083 -1.77328301953702 0.0767861730065908 0.867243140232242 -4.5907381660519 6 "IGF2R"
"ENSG00000130702" -144.171398881511 388.669258287718 -1.77303940064612 0.0768265815866156 0.867243140232242 -4.59073992551445 20 "LAMA5"
"ENSG00000182796" -121.189811013248 56.336815806792 -1.7725988625021 0.0768996969153348 0.867243140232242 -4.59074310656726 12 "TMEM198B"
"ENSG00000136541" 141.715620136487 169.464986771084 1.77256752191377 0.0769049006234962 0.867243140232242 -4.59074333284308 2 "ERMN"
"ENSG00000234134" 129.403878774455 -307.270726247111 1.77213105958945 0.0769773995950035 0.867243140232242 -4.59074648365045 10 "RP11-383C5.5"
"ENSG00000103472" -59.6141120828685 218.202792118138 -1.77199425551903 0.0770001350565509 0.867243140232242 -4.59074747107886 16 "RRN3P2"
"ENSG00000081014" -54.1620354999359 462.365721192567 -1.77180627855707 0.0770313838910916 0.867243140232242 -4.59074882774316 15 "AP4E1"
"ENSG00000163563" 102.207628314471 147.274286336383 1.77106511008646 0.0771546949705031 0.867243140232242 -4.59075417552451 1 "MNDA"
"ENSG00000253251" 148.700544588037 104.300601235143 1.77103567801693 0.0771595950269347 0.867243140232242 -4.59075438784181 5 "CTC-534A2.2"
"ENSG00000150433" 144.994296705161 203.421798172162 1.77101333607138 0.0771633148398412 0.867243140232242 -4.59075454900999 11 "TMEM218"
"ENSG00000042088" 89.7576029452853 566.900900072827 1.77098239041344 0.0771684673663525 0.867243140232242 -4.59075477223959 14 "TDP1"
"ENSG00000123268" -70.3545110061127 212.320979793605 -1.77051367936316 0.0772465432743027 0.867243140232242 -4.59075815286806 12 "ATF1"
"ENSG00000236654" -101.904851810641 151.164195647525 -1.77042780821247 0.077260854322825 0.867243140232242 -4.59075877212826 7 "AC079780.3"
"ENSG00000270294" -53.2922727883599 282.168520715531 -1.77035136249242 0.0772735963781414 0.867243140232242 -4.59075932339233 10 "XIAPP1"
"ENSG00000213886" 143.95266470974 -254.624242161479 1.77013895884104 0.0773090090636028 0.867243140232242 -4.590760854952 6 "UBD"
"ENSG00000116176" 138.814137311603 -169.113010000358 1.77007986296943 0.0773188640935085 0.867243140232242 -4.5907612810374 16 "TPSG1"
"ENSG00000224789" -86.3761021082428 218.961015257106 -1.77007221404268 0.0773201397297609 0.867243140232242 -4.59076133618566 2 "AC012363.4"
"ENSG00000122512" -64.6582886627861 362.501310912845 -1.76941260615887 0.0774302093766738 0.867243140232242 -4.59076609104275 7 "PMS2"
"ENSG00000256751" 129.291904245981 135.090737233458 1.76927203477983 0.0774536832524299 0.867243140232242 -4.5907671041438 12 "PLBD1-AS1"
"ENSG00000259153" 139.712377966512 -198.645942243146 1.76903516684873 0.0774932507479715 0.867243140232242 -4.59076881107868 14 "RP6-65G23.3"
"ENSG00000224090" 154.111714964484 -135.871667624188 1.76903261102867 0.0774936777738123 0.867243140232242 -4.59076882949536 2 "AC097468.4"
"ENSG00000105967" 103.148548607155 352.194643292917 1.76895425932926 0.0775067696910704 0.867243140232242 -4.59076939406925 7 "TFEC"
"ENSG00000280238" -69.0217950573555 176.920997791472 -1.76883042830804 0.0775274645095995 0.867243140232242 -4.59077028630078 10 "RP11-574K11.26"
"ENSG00000186812" -75.6150053971863 322.617658281855 -1.76864861183488 0.077557858120675 0.867243140232242 -4.59077159622073 18 "ZNF397"
"ENSG00000183475" -63.2769087631153 332.741251635098 -1.76861531485606 0.0775634253123221 0.867243140232242 -4.59077183609884 15 "ASB7"
"ENSG00000163221" 143.950732742164 -266.352860104503 1.76855835951349 0.0775729488943368 0.867243140232242 -4.59077224640628 1 "S100A12"
"ENSG00000225742" -267.493278180123 220.216962214094 -1.76828744258836 0.0776182623706338 0.867243140232242 -4.59077419792096 3 "LINC02036"
"ENSG00000276015" 150.039506921127 -130.750749031906 1.76801016616546 0.0776646619236551 0.867243140232242 -4.59077619494354 11 "KCNQ1OT1_5"
"ENSG00000233893" -58.5888970927067 209.559385885526 -1.76794665014509 0.0776752939102974 0.867243140232242 -4.59077665236075 6 "EZR-AS1"
"ENSG00000161217" -62.5531439719081 678.30137898115 -1.767655379634 0.077724065093573 0.867243140232242 -4.59077874977018 3 "PCYT1A"
"ENSG00000153162" -179.994260029977 -181.348629891088 -1.7675906067221 0.0777349142579292 0.867243140232242 -4.59077921614755 6 "BMP6"
"ENSG00000026652" 111.029404020971 260.32571317851 1.76749693458162 0.0777506060979502 0.867243140232242 -4.59077989057539 6 "AGPAT4"
"ENSG00000282121" 135.151369126538 150.492981056663 1.76749692042469 0.0777506084696974 0.867243140232242 -4.59077989067734 10 "RP11-388P9.3"
"ENSG00000237481" 75.8435253371996 184.916662815544 1.76741372789304 0.0777645469484159 0.867243140232242 -4.59078048962405 1 "RP4-803J11.2"
"ENSG00000142867" 76.3969026638687 255.059051262621 1.76740933885507 0.0777652823657217 0.867243140232242 -4.59078052122231 1 "BCL10"
"ENSG00000173542" -51.4334054454101 255.687719143128 -1.76724875591103 0.077792193188246 0.867243140232242 -4.59078167726271 4 "MOB1B"
"ENSG00000182257" 193.417958214229 -302.681351783077 1.76723371117095 0.0777947148066234 0.867243140232242 -4.59078178556485 22 "PRR34"
"ENSG00000163661" 272.156999932983 77.4579359234817 1.76704490851655 0.0778263653132345 0.867243140232242 -4.59078314461729 3 "PTX3"
"ENSG00000230306" 145.959688848336 -347.270605040703 1.76697136613031 0.0778386966605629 0.867243140232242 -4.59078367395692 10 "BANF1P2"
"ENSG00000198417" 149.751406118198 -211.744650647974 1.76681397325139 0.0778650931473716 0.867243140232242 -4.59078480675906 16 "MT1F"
"ENSG00000211725" 118.271549687361 -288.435500510981 1.76680486676398 0.0778666206274446 0.867243140232242 -4.59078487229805 7 "TRBV5-5"
"ENSG00000226167" 92.0338723836159 116.512477284635 1.76636956433674 0.0779396647933453 0.867243140232242 -4.59078800476745 1 "AP4B1-AS1"
"ENSG00000134070" 108.516278878411 223.791420215519 1.76603093985107 0.0779965249971573 0.867243140232242 -4.59079044101432 3 "IRAK2"
"ENSG00000133703" -69.8768709291493 436.414387342685 -1.76594550409229 0.0780108763115446 0.867243140232242 -4.59079105561322 12 "KRAS"
"ENSG00000167522" -84.5891353602523 872.498055645277 -1.76585045001357 0.0780268458247407 0.867243140232242 -4.59079173936923 16 "ANKRD11"
"ENSG00000108100" -79.8349028720095 547.752470333616 -1.76574902073811 0.0780438893437871 0.867243140232242 -4.59079246894465 10 "CCNY"
"ENSG00000227689" 124.499417945545 138.935375628606 1.76563657890024 0.0780627868955651 0.867243140232242 -4.59079327768508 17 "SRP68P2"
"ENSG00000197646" 143.765221698431 -22.742832546825 1.76538974158835 0.0781042847448395 0.867243140232242 -4.59079505289172 9 "PDCD1LG2"
"ENSG00000154309" -74.7800818346332 597.019001861791 -1.76533496972302 0.0781134953348702 0.867243140232242 -4.59079544676772 1 "DISP1"
"ENSG00000284526" 232.779815430923 -5.39660173041657 1.76530884965621 0.0781178880706674 0.867243140232242 -4.59079563459837 17 "RP11-666A8.13"
"ENSG00000183196" 173.128901721672 73.3562946922744 1.76472227662047 0.0782165879844634 0.867243140232242 -4.59079985195947 16 "CHST6"
"ENSG00000103342" -59.6935980372191 663.051124403845 -1.76455007170126 0.0782455834302725 0.867243140232242 -4.59080108982423 16 "GSPT1"
"ENSG00000124875" 164.102394209738 -138.548447751863 1.76427290073966 0.0782922712327404 0.867243140232242 -4.59080308197132 4 "CXCL6"
"ENSG00000223991" 83.2890136686073 -281.318882141959 1.76413240219911 0.0783159460624012 0.867243140232242 -4.59080409167826 2 "AC104809.2"
"ENSG00000124164" -72.6201244539475 475.494134608925 -1.76383592980374 0.0783659225818277 0.867243140232242 -4.59080622204969 20 "VAPB"
"ENSG00000196850" -63.1310649352407 401.150963269094 -1.7636759659262 0.0783928985947246 0.867243140232242 -4.59080737136234 12 "PPTC7"
"ENSG00000110077" 121.551533314201 340.797923672908 1.76364634365744 0.0783978948711773 0.867243140232242 -4.59080758418205 11 "MS4A6A"
"ENSG00000258708" -148.6529590703 27.9931097750861 -1.76292450294469 0.0785197253911362 0.867243140232242 -4.59081276913221 14 "SLC25A21-AS1"
"ENSG00000171557" -220.659501422195 -49.044882798128 -1.76284925907786 0.078532433756857 0.867243140232242 -4.59081330948644 4 "FGG"
"ENSG00000100445" -118.178905260311 40.9015130786112 -1.76267540104691 0.0785618040521947 0.867243140232242 -4.59081455793968 14 "SDR39U1"
"ENSG00000166266" -60.1763393250293 585.988444902337 -1.76255740706493 0.0785817421930433 0.867243140232242 -4.59081540517155 11 "CUL5"
"ENSG00000284184" -46.3093619246709 255.357799293964 -1.76255340704491 0.0785824181724471 0.867243140232242 -4.59081543389192 16 "MIR6506"
"ENSG00000139977" -66.6695011561207 271.453054774298 -1.76236558917942 0.0786141636094102 0.867243140232242 -4.59081678236296 14 "NAA30"
"ENSG00000189166" -132.759625706498 53.3823439586348 -1.76198237000282 0.0786789687211715 0.867243140232242 -4.59081953331692 7 "TNRC18P3"
"ENSG00000141401" -200.884729111668 68.1727598569996 -1.76186858187602 0.0786982195020448 0.867243140232242 -4.59082035003712 18 "IMPA2"
"ENSG00000238018" -52.3692194148877 351.2861550256 -1.76171803052358 0.078723695826774 0.867243140232242 -4.59082143054815 2 "AC093110.3"
"ENSG00000269918" 308.498095778842 -142.865923762068 1.76169229591401 0.0787280513151338 0.867243140232242 -4.59082161523715 8 "AF131215.9"
"ENSG00000272666" 122.252626219678 -458.167458892697 1.76157737772284 0.0787475031976433 0.867243140232242 -4.5908224399357 22 "CTA-384D8.35"
"ENSG00000147526" -71.7763529421008 915.056157914664 -1.7614496298778 0.0787691313230335 0.867243140232242 -4.59082335664328 8 "TACC1"
"ENSG00000047578" -71.6942333168437 749.301699188645 -1.76133297930356 0.0787888848782181 0.867243140232242 -4.59082419366119 16 "KIAA0556"
"ENSG00000113615" -57.9776148533315 436.508807925526 -1.76131846412946 0.0787913431539676 0.867243140232242 -4.59082429780999 5 "SEC24A"
"ENSG00000109819" -188.183676626564 555.608075943084 -1.76102917185203 0.0788403504680083 0.867243140232242 -4.59082637335615 4 "PPARGC1A"
"ENSG00000114771" -190.589214237023 -170.948349841375 -1.76087498891625 0.0788664798570236 0.867243140232242 -4.59082747941575 3 "AADAC"
"ENSG00000230918" 105.054137572979 238.512428842775 1.76085337623536 0.0788701431236181 0.867243140232242 -4.59082763445074 2 "AC008063.2"
"ENSG00000257605" -181.250790612078 -167.887072603807 -1.76069758229891 0.0788965537065856 0.867243140232242 -4.59082875195774 12 "RP11-680A11.5"
"ENSG00000102053" -87.3608932083203 238.883493757416 -1.76017938388569 0.078984451936959 0.867243140232242 -4.59083246829132 23 "ZC3H12B"
"ENSG00000115468" -214.160405666815 327.456358042841 -1.76013724620703 0.0789916029562165 0.867243140232242 -4.59083277044078 2 "EFHD1"
"ENSG00000257307" -62.2230473675209 322.0146451818 -1.76011011579724 0.0789962074305833 0.867243140232242 -4.59083296497642 14 "RP11-317N8.4"
"ENSG00000114030" -67.3612855644136 576.073811862901 -1.75989562353162 0.0790326179863792 0.867243140232242 -4.59083450286689 3 "KPNA1"
"ENSG00000143633" -81.9819337933578 305.082421246429 -1.75957737834573 0.0790866660650517 0.867243140232242 -4.59083678431964 1 "C1orf131"
"ENSG00000109072" 277.373683588796 -103.008430441936 1.75953218862963 0.0790943431495575 0.867243140232242 -4.59083710824538 17 "VTN"
"ENSG00000052126" -78.4398968372805 885.829675156848 -1.75942857156006 0.07911194849838 0.867243140232242 -4.59083785095539 12 "PLEKHA5"
"ENSG00000235192" 267.638398757973 -141.615701875361 1.7583082501338 0.0793025040600772 0.867243140232242 -4.59084587850882 2 "AC009495.2"
"ENSG00000110900" -125.016524182294 -185.495501747359 -1.75814348918893 0.0793305598120901 0.867243140232242 -4.59084705866648 12 "TSPAN11"
"ENSG00000254338" 108.233739737675 -389.113314832337 1.75808736883951 0.0793401179212499 0.867243140232242 -4.59084746062335 8 "MAFA-AS1"
"ENSG00000253744" -64.3340461091296 314.076878313008 -1.75779734729969 0.0793895277639909 0.867243140232242 -4.59084953767685 5 "AC025442.3"
"ENSG00000143867" -187.338813425988 36.7082181409378 -1.75762333761511 0.0794191851608547 0.867243140232242 -4.59085078372522 2 "OSR1"
"ENSG00000163820" -52.5708955030332 360.336294295727 -1.75759451462135 0.0794240984892428 0.867243140232242 -4.59085099010928 3 "FYCO1"
"ENSG00000181019" -124.994778021903 -244.541734602488 -1.75718198531081 0.0794944477054011 0.867243140232242 -4.59085394362063 16 "NQO1"
"ENSG00000115361" -106.933652651631 234.134324313997 -1.75715770865391 0.0794985892211683 0.867243140232242 -4.59085411740871 2 "ACADL"
"ENSG00000254019" -108.554559349994 237.436911742183 -1.75708023982372 0.0795118063188222 0.867243140232242 -4.59085467196535 8 "RP11-10J21.3"
"ENSG00000091592" 139.456509731394 158.826998512836 1.75691615436234 0.079539807154127 0.867243140232242 -4.59085584648389 17 "NLRP1"
"ENSG00000158089" 241.192507706225 596.071956898008 1.75691581720388 0.0795398646977782 0.867243140232242 -4.59085584889718 2 "GALNT14"
"ENSG00000101336" 210.00972628267 -214.410226162792 1.75666079578506 0.0795833995457827 0.867243140232242 -4.59085767411971 20 "HCK"
"ENSG00000233155" -92.096003852785 65.372962976481 -1.75641814633091 0.0796248404049428 0.867243140232242 -4.59085941055438 2 "HMGA1P8"
"ENSG00000184113" -125.828986100667 -184.773152126962 -1.75603913550228 0.079689604928547 0.867243140232242 -4.59086212234258 22 "CLDN5"
"ENSG00000250403" -75.5183514630762 207.726550645444 -1.75594575986043 0.0797055673417385 0.867243140232242 -4.5908627903492 4 "RP11-15B17.2"
"ENSG00000203392" -288.557675228998 -59.0635819894064 -1.75582656506175 0.079725947285077 0.867243140232242 -4.59086364301493 15 "CTD-2026K11.6"
"ENSG00000196655" -143.858797398042 183.418382041113 -1.7556779433164 0.0797513646027118 0.867243140232242 -4.59086470610859 11 "TRAPPC4"
"ENSG00000137462" 103.788217486951 243.978368683437 1.75548616235707 0.07978417277882 0.867243140232242 -4.59086607779112 4 "TLR2"
"ENSG00000224846" 179.201786821622 -153.701916814751 1.75521465279888 0.0798306390265486 0.867243140232242 -4.59086801946958 6 "RP1-90J20.8"
"ENSG00000171659" 130.49871375472 64.3843864379106 1.75502929730156 0.0798623735050924 0.867243140232242 -4.59086934485594 23 "GPR34"
"ENSG00000188659" 113.075469846806 -204.125012892344 1.75477397875361 0.0799061031058267 0.867243140232242 -4.59087117029027 15 "SAXO2"
"ENSG00000121552" 263.482479161538 -172.192344529304 1.75475242232896 0.0799097960687396 0.867243140232242 -4.59087132439898 3 "CSTA"
"ENSG00000100281" -62.8637165008878 506.843267066727 -1.75423057831035 0.0799992388157414 0.867243140232242 -4.59087505454211 22 "HMGXB4"
"ENSG00000227220" -143.051563139099 -104.895968757555 -1.7538820133855 0.0800590274050858 0.867243140232242 -4.59087754548262 6 "RP11-69I8.3"
"ENSG00000131149" -84.7425785976175 722.038997011081 -1.75372756184794 0.0800855317851415 0.867243140232242 -4.59087864908115 16 "GSE1"
"ENSG00000138688" -73.0788689429976 1433.53118002605 -1.75340421835539 0.0801410417235143 0.867243140232242 -4.59088095915199 4 "KIAA1109"
"ENSG00000136940" -61.5189484919632 379.551890408232 -1.75335686294196 0.0801491740876961 0.867243140232242 -4.59088129743954 9 "PDCL"
"ENSG00000167747" -171.75891942677 -59.9648762173356 -1.75326101659359 0.0801656358776769 0.867243140232242 -4.59088198209908 19 "C19orf48"
"ENSG00000083223" -55.8244642025011 644.418977747709 -1.75306406267776 0.0801994717300911 0.867243140232242 -4.59088338888588 9 "ZCCHC6"
"ENSG00000251237" 162.332486397686 -78.9667555942739 1.75303728863756 0.0802040722957421 0.867243140232242 -4.5908835801135 5 "B3GNTL1P1"
"ENSG00000162444" 178.921136342203 -259.749631594296 1.75300209571987 0.0802101197986726 0.867243140232242 -4.59088383146667 1 "RBP7"
"ENSG00000238923" -294.850466453687 -222.140308744842 -1.75296002155464 0.0802173502534455 0.867243140232242 -4.59088413196036 12 "RNU7-1"
"ENSG00000134240" -202.676844663439 64.3241124691961 -1.75265164206899 0.0802703615514879 0.867243140232242 -4.59088633419166 1 "HMGCS2"
"ENSG00000165259" 86.0177134741721 335.39767950116 1.75236029404137 0.0803204713151385 0.867243140232242 -4.59088841444883 23 "HDX"
"ENSG00000214077" -45.5072456031904 240.268508496921 -1.75233122954776 0.080325471596692 0.867243140232242 -4.59088862195395 2 "GNAQP1"
"ENSG00000280299" 141.728491358709 18.0742638192519 1.75210345799028 0.0803646664027097 0.867243140232242 -4.59089024800672 17 "RP11-583F2.7"
"ENSG00000183690" 131.713422979913 148.225885179075 1.75197612430851 0.0803865847032716 0.867243140232242 -4.59089115694734 23 "EFHC2"
"ENSG00000117114" -81.5942984408243 1175.53042385029 -1.75175797369783 0.0804241468938705 0.867243140232242 -4.59089271401273 1 "ADGRL2"
"ENSG00000182621" -95.0933291737361 1104.89726164455 -1.75173621516631 0.080427894163537 0.867243140232242 -4.59089286930538 20 "PLCB1"
"ENSG00000102753" -60.8517115037552 318.736752379868 -1.75164453402621 0.0804436851167151 0.867243140232242 -4.59089352362158 13 "KPNA3"
"ENSG00000196199" -59.1766404347332 538.322249662516 -1.75164436693984 0.0804437138975996 0.867243140232242 -4.59089352481403 13 "MPHOSPH8"
"ENSG00000215102" -69.5648522824453 176.47607803853 -1.75128700850722 0.0805052886396739 0.867243140232242 -4.59089607491476 23 "TERF1P4"
"ENSG00000276115" 134.154569218248 -48.8908289478797 1.75079501994942 0.0805901236750503 0.867243140232242 -4.59089958490203 12 "RP11-817I4.2"
"ENSG00000158457" 198.011197912622 173.406671156384 1.75078441192233 0.0805919536500856 0.867243140232242 -4.59089966057214 7 "TSPAN33"
"ENSG00000265743" 127.85840112273 121.918713543353 1.75068185619762 0.0806096471317303 0.867243140232242 -4.59090039210854 17 "RP11-848P1.3"
"ENSG00000283900" -153.596501415977 10.562742575001 -1.7506447732655 0.0806160456634367 0.867243140232242 -4.59090065661311 22 "RP1-5O6.7"
"ENSG00000005175" -58.7460615824503 575.986798070502 -1.75062798409751 0.0806189427123699 0.867243140232242 -4.59090077636482 12 "RPAP3"
"ENSG00000181404" -147.936504492019 -142.8966831623 -1.75048329799841 0.0806439124855423 0.867243140232242 -4.59090180831769 9 "WASHC1"
"ENSG00000109381" -60.4180547466273 700.23015040226 -1.74945728477306 0.0808211615355127 0.867243140232242 -4.5909091238219 4 "ELF2"
"ENSG00000267199" -103.719701765845 258.903928483351 -1.74942231843696 0.0808272077356393 0.867243140232242 -4.59090937305915 18 "RP11-861E21.2"
"ENSG00000141424" -64.2791255842251 312.770960708314 -1.74923142852994 0.0808602219377733 0.867243140232242 -4.59091073362139 18 "SLC39A6"
"ENSG00000233902" 171.593138447171 36.6355719860448 1.74909969527912 0.0808830114639783 0.867243140232242 -4.5909116724618 6 "XXbac-BPG181B23.6"
"ENSG00000132842" -63.1950100069643 896.328480427377 -1.74858992245973 0.0809712501881575 0.867243140232242 -4.59091530487561 5 "AP3B1"
"ENSG00000186566" -53.1901982884577 680.302267699323 -1.74857114391864 0.0809745021412627 0.867243140232242 -4.5909154386634 17 "GPATCH8"
"ENSG00000171700" 136.676680892803 -189.001756500627 1.74846727107006 0.0809924921282137 0.867243140232242 -4.59091617868049 20 "RGS19"
"ENSG00000275344" -239.266604772483 -100.366899210186 -1.74842836153104 0.0809992318021027 0.867243140232242 -4.59091645587113 11 "MIR6503"
"ENSG00000075884" 103.385118685015 490.804239152119 1.7483261012448 0.0810169468846852 0.867243140232242 -4.59091718434219 2 "ARHGAP15"
"ENSG00000249899" 161.299817539028 -38.6947423010251 1.74824120183149 0.0810316568494333 0.867243140232242 -4.5909177891081 5 "CTD-2175A23.1"
"ENSG00000172575" 103.168767378132 352.509845517401 1.74821488454344 0.0810362171149138 0.867243140232242 -4.59091797656885 15 "RASGRP1"
"ENSG00000159579" -67.5170812088349 717.506282110835 -1.74802830843546 0.0810685530565057 0.867243140232242 -4.59091930549046 16 "RSPRY1"
"ENSG00000250616" -154.89749734813 -265.482688827012 -1.74799382598248 0.0810745304411611 0.867243140232242 -4.59091955108272 16 "RP11-455F5.3"
"ENSG00000136068" -58.4160989119921 963.258407358904 -1.7476258359089 0.0811383422860608 0.867243140232242 -4.59092217170146 3 "FLNB"
"ENSG00000121988" -82.6709056903371 729.171062991749 -1.7470703919419 0.0812347372762063 0.867243140232242 -4.59092612624177 2 "ZRANB3"
"ENSG00000272173" -102.784556720656 -297.713688899841 -1.74705678407325 0.0812371000346856 0.867243140232242 -4.59092622310902 12 "U47924.31"
"ENSG00000100462" -83.6471203332767 480.492557991536 -1.74699103253939 0.0812485173789105 0.867243140232242 -4.59092669114904 14 "PRMT5"
"ENSG00000227210" 141.864926130492 -297.67348050557 1.74670520672427 0.0812981644334666 0.867243140232242 -4.59092872554701 2 "AC079145.4"
"ENSG00000277283" 147.433040865095 -278.333365017007 1.74670447268245 0.0812982919660308 0.867243140232242 -4.59092873077125 12 "RP1-267D11.6"
"ENSG00000170248" -61.6540143937341 990.655050758962 -1.74644066583873 0.0813441363643552 0.867243140232242 -4.59093060815755 3 "PDCD6IP"
"ENSG00000207980" 123.108631597995 -201.427060262313 1.74637416740599 0.0813556957934827 0.867243140232242 -4.59093108135118 19 "MIR23A"
"ENSG00000231858" 249.58661295188 -113.116899920962 1.74571962845685 0.0814695457293836 0.867243140232242 -4.5909357380216 2 "AC067945.4"
"ENSG00000100836" -128.026782385209 43.5120275265176 -1.7456778284624 0.0814768207868249 0.867243140232242 -4.59093603534678 14 "PABPN1"
"ENSG00000117228" 109.141946417548 296.579128520226 1.74565780967876 0.0814803051324485 0.867243140232242 -4.59093617773881 1 "GBP1"
"ENSG00000173209" -78.4805101460426 344.724301756285 -1.74560957247288 0.0814887015002393 0.867243140232242 -4.59093652083968 2 "AHSA2"
"ENSG00000225062" -108.158826794694 -403.384194874624 -1.74530648822808 0.0815414737126473 0.867243140232242 -4.59093867640104 2 "CATIP-AS1"
"ENSG00000169248" 140.15204548969 90.8463567432605 1.7451408716519 0.0815703221742645 0.867243140232242 -4.59093985412607 4 "CXCL11"
"ENSG00000100883" -82.8503621738491 691.820280239567 -1.74480583706617 0.0816287066592912 0.867243140232242 -4.59094223627526 14 "SRP54"
"ENSG00000066557" 83.1673623391022 108.781853516548 1.74475748252102 0.0816371359258678 0.867243140232242 -4.59094258004688 1 "LRRC40"
"ENSG00000233825" -181.788936864465 144.20834238043 -1.74470340851176 0.0816465630604646 0.867243140232242 -4.59094296446949 10 "RP11-135A24.4"
"ENSG00000272994" 203.799517510275 -166.187765706665 1.74424662122859 0.0817262336261564 0.867243140232242 -4.5909462113944 2 "RP11-332H14.2"
"ENSG00000118816" -63.3477566850544 682.069089252698 -1.74408287002467 0.0817548096952535 0.867243140232242 -4.59094737516491 4 "CCNI"
"ENSG00000277782" 262.434946279287 12.9438226458782 1.74389730753857 0.0817872018566614 0.867243140232242 -4.59094869381805 15 "RP11-775C24.5"
"ENSG00000160447" -178.479731665957 -16.5985685167545 -1.74389478729202 0.0817876418678424 0.867243140232242 -4.59094871172661 9 "PKN3"
"ENSG00000079134" -80.6679412139978 747.153832323835 -1.74386954770915 0.0817920485662183 0.867243140232242 -4.59094889107449 18 "THOC1"
"ENSG00000107937" -85.4928951794884 255.874405566777 -1.74353132600744 0.0818511189374981 0.867243140232242 -4.59095129417239 10 "GTPBP4"
"ENSG00000158528" -80.3073278005662 488.828131308275 -1.74350492195148 0.0818557318622394 0.867243140232242 -4.59095148175657 7 "PPP1R9A"
"ENSG00000115423" 83.1256138469774 199.742013019958 1.7434914359554 0.0818580880169037 0.867243140232242 -4.59095157756504 2 "DNAH6"
"ENSG00000164379" 186.815867740362 -144.327106800105 1.7433962807493 0.0818747142661062 0.867243140232242 -4.59095225355489 6 "FOXQ1"
"ENSG00000253959" 133.265643872746 -266.807094988691 1.74333398593317 0.081885600383322 0.867243140232242 -4.59095269608247 5 "LINC01863"
"ENSG00000117151" 97.0597590249465 175.959752957985 1.74329914254746 0.0818916898333531 0.867243140232242 -4.59095294359493 1 "CTBS"
"ENSG00000116032" 121.329387285343 -162.592929683513 1.7431635177662 0.0819153959842512 0.867243140232242 -4.59095390696907 19 "GRIN3B"
"ENSG00000257681" -402.55821980975 -72.8572927824826 -1.74304604692324 0.0819359334804542 0.867243140232242 -4.59095474133247 12 "RP11-341G23.4"
"ENSG00000010244" -64.141607002176 684.712965695561 -1.74296908861443 0.0819493904175165 0.867243140232242 -4.59095528791659 17 "ZNF207"
"ENSG00000163362" 155.020056691287 395.429410312724 1.7428455234413 0.0819710007961801 0.867243140232242 -4.59095616546929 1 "C1orf106"
"ENSG00000204455" 189.624035715507 -26.8025097489995 1.74280821457874 0.0819775266740594 0.867243140232242 -4.59095643042279 11 "TRIM51BP"
"ENSG00000271605" 281.256090624886 118.594644452919 1.7425409251795 0.0820242919474641 0.867243140232242 -4.59095832844921 17 "MILR1"
"ENSG00000224004" -201.285926715054 -185.841910049799 -1.74237579619355 0.082053193955781 0.867243140232242 -4.59095950089088 14 "ATP5C1P1"
"ENSG00000140368" 113.130973957103 27.971041295612 1.74217176937055 0.0820889155706736 0.867243140232242 -4.59096094936352 15 "PSTPIP1"
"ENSG00000254560" -262.516139146079 -55.4637442326888 -1.74212604637105 0.0820969226223894 0.867243140232242 -4.59096127394767 11 "BBOX1-AS1"
"ENSG00000249920" -102.26695762969 177.896915586567 -1.74202548467197 0.0821145353103061 0.867243140232242 -4.59096198779841 4 "HNRNPA1P55"
"ENSG00000249064" -134.917555199068 22.5568506929 -1.74180417890954 0.0821533063122764 0.867243140232242 -4.5909635586256 4 "KRT18P25"
"ENSG00000117713" -61.2545269755498 1008.2999762726 -1.74151479777204 0.08220402603864 0.867243140232242 -4.59096561235751 1 "ARID1A"
"ENSG00000267787" -63.4523354779231 585.207706163719 -1.7414902280668 0.0822083335346011 0.867243140232242 -4.59096578671284 18 "RP11-35G9.5"
"ENSG00000257027" 121.075243231288 278.263334859184 1.74139048537209 0.0822258220462646 0.867243140232242 -4.59096649449774 12 "RP11-705C15.3"
"ENSG00000151693" -74.0482457171059 469.479513403529 -1.74124852211051 0.082250718572429 0.867243140232242 -4.59096750181607 2 "ASAP2"
"ENSG00000242615" 207.466670580622 -8.0356209257774 1.74094000982612 0.0823048444424615 0.867243140232242 -4.59096969062777 19 "CTC-359D24.3"
"ENSG00000215790" -87.4659737351919 302.309379170832 -1.74081485397705 0.0823268102345155 0.867243140232242 -4.59097057846689 1 "SLC35E2"
"ENSG00000176083" 149.234846042823 -175.524344574183 1.74074500253225 0.0823390717607159 0.867243140232242 -4.59097107395673 1 "ZNF683"
"ENSG00000101782" -72.3962789917881 665.440146673213 -1.74003411160397 0.0824639440395005 0.867848611465214 -4.590976115544 18 "RIOK3"
"ENSG00000252414" 110.641909548432 -8.87658557098279 1.73991451410457 0.0824849671857416 0.867848611465214 -4.59097696352336 2 "RNU6-100P"
"ENSG00000126804" -68.5903653740188 241.491594423037 -1.73982830715237 0.0825001235609707 0.867848611465214 -4.59097757471915 14 "ZBTB1"
"ENSG00000118217" -55.8774823945782 402.555359684497 -1.73968474760622 0.0825253683410784 0.867848611465214 -4.59097859247162 1 "ATF6"
"ENSG00000114200" -87.0173787109916 166.193649478939 -1.73920117864483 0.0826104495966625 0.867848611465214 -4.59098202008713 3 "BCHE"
"ENSG00000261396" -134.720064955683 109.993534153055 -1.73893472361275 0.0826573613350049 0.867848611465214 -4.59098390836625 16 "CTD-2012K14.2"
"ENSG00000254198" -55.1638088973101 234.166810677588 -1.73879419023324 0.0826821121872593 0.867848611465214 -4.59098490416629 8 "RP11-598P20.3"
"ENSG00000198604" -74.1170481152204 730.804826046727 -1.73868056166282 0.0827021289477287 0.867848611465214 -4.59098570926519 14 "BAZ1A"
"ENSG00000272872" 289.41667267459 -106.703036707555 1.73855742806767 0.0827238245565466 0.867848611465214 -4.59098658165251 22 "LL22NC03-N14H11.1"
"ENSG00000122122" 96.7453636796421 -214.077220082617 1.73841092802276 0.082749643259805 0.867848611465214 -4.59098761950992 23 "SASH3"
"ENSG00000151090" -83.9763208083061 459.738157995205 -1.7383384874373 0.0827624123789256 0.867848611465214 -4.5909881326728 3 "THRB"
"ENSG00000069956" -67.0837715174911 747.618517131703 -1.73785823371986 0.0828471073285559 0.867848611465214 -4.59099153422048 15 "MAPK6"
"ENSG00000259863" -201.763288505429 24.8087443699207 -1.73785551834154 0.0828475863982099 0.867848611465214 -4.59099155345044 2 "SH3RF3-AS1"
"ENSG00000225697" -128.066529525897 -27.8087572433839 -1.73713898260267 0.0829740823142292 0.867848611465214 -4.5909966268263 3 "SLC26A6"
"ENSG00000221914" -78.1709642005513 966.840275304417 -1.73690419635747 0.0830155651779264 0.867848611465214 -4.59099828876786 8 "PPP2R2A"
"ENSG00000255435" -65.3846781476604 207.841534798377 -1.73688844067187 0.0830183495515132 0.867848611465214 -4.59099840028712 11 "RP11-770J1.3"
"ENSG00000128513" 95.326707208334 731.211730746733 1.73687765396046 0.0830202558426538 0.867848611465214 -4.59099847663525 7 "POT1"
"ENSG00000256150" -69.7374064926104 292.942884140341 -1.7368761076834 0.0830205291127536 0.867848611465214 -4.59099848757972 12 "RP11-885B4.1"
"ENSG00000169967" -57.6067749121686 509.129108760673 -1.73685639090679 0.0830240136788485 0.867848611465214 -4.59099862713338 2 "MAP3K2"
"ENSG00000226686" 251.525975046587 -24.6135811171338 1.73630985887446 0.0831206501626117 0.867848611465214 -4.59100249482365 19 "LINC01535"
"ENSG00000111701" -198.575410869124 -137.253048629731 -1.73624771732392 0.0831316436673296 0.867848611465214 -4.59100293451084 12 "APOBEC1"
"ENSG00000231579" -56.9181037424086 251.299514020163 -1.73618028767278 0.0831435740301439 0.867848611465214 -4.59100341159704 5 "RPL7P21"
"ENSG00000234263" 170.675358776401 -101.829427651146 1.73609020529546 0.0831595145222401 0.867848611465214 -4.59100404893026 6 "RP3-325F22.3"
"ENSG00000229142" 135.793744327695 -218.26132818928 1.73606694165795 0.0831636315336238 0.867848611465214 -4.59100421351539 6 "HCG4P8"
"ENSG00000280325" -134.608919971602 -332.435703762965 -1.73587315833551 0.083197932182848 0.867873012893151 -4.59100558440586 7 "AC074183.3"
"ENSG00000189050" 114.728285485908 344.763860590465 1.73528983514458 0.0833012527873922 0.868299024978512 -4.59100971013483 17 "RNFT1"
"ENSG00000083720" 88.539708485848 656.69006944548 1.73528151347489 0.0833027275096315 0.868299024978512 -4.59100976898254 5 "OXCT1"
"ENSG00000135046" 99.8688233212882 271.02355622644 1.73498265721204 0.0833557032951082 0.868517809505784 -4.59101188219912 9 "ANXA1"
"ENSG00000255462" 120.711255116383 -336.786199694808 1.73476823016548 0.0833937298707654 0.868528948878636 -4.59101339819676 11 "RP11-483L5.1"
"ENSG00000248898" 148.501295457812 169.701842079284 1.73438005909457 0.0834626041261913 0.868528948878636 -4.59101614209785 5 "CTD-2288O8.1"
"ENSG00000186591" -69.4142911352139 770.363620847783 -1.73393620081255 0.0835414157347279 0.868528948878636 -4.59101927890571 7 "UBE2H"
"ENSG00000130396" -59.2413411433346 890.051119103331 -1.73364753492173 0.0835927037688483 0.868528948878636 -4.59102131852682 6 "AFDN"
"ENSG00000050767" 178.658416177202 100.595658774018 1.73346207519657 0.0836256683814723 0.868528948878636 -4.59102262875118 5 "COL23A1"
"ENSG00000259038" 141.627983751087 -366.031847505077 1.73327317740565 0.0836592549473205 0.868528948878636 -4.59102396312384 14 "CTD-2325P2.4"
"ENSG00000240163" 136.993196728517 -35.7609886940402 1.73321760006762 0.0836691388421146 0.868528948878636 -4.59102435569477 15 "RP11-745A24.1"
"ENSG00000234367" 99.8105009131305 48.2067301163113 1.73318394717544 0.0836751241461559 0.868528948878636 -4.59102459339622 1 "PFN1P3"
"ENSG00000272037" -79.5386630074168 199.795055147762 -1.73317758513526 0.083676255700015 0.868528948878636 -4.59102463833289 8 "KB-431C1.5"
"ENSG00000144057" 525.084041156356 231.722981429105 1.73317544013065 0.0836766372138074 0.868528948878636 -4.59102465348355 2 "ST6GAL2"
"ENSG00000252680" 336.654671235236 -136.107077992763 1.73266753912007 0.0837670130405064 0.869134774584972 -4.59102824039122 18 "RNA5SP449"
"ENSG00000284443" 336.656767780581 -18.7990300494153 1.7323040723892 0.08383173690264 0.869306460660999 -4.59103080664243 1 "MIR197"
"ENSG00000114439" -63.4032415439821 952.633262953156 -1.73196080982758 0.0838929002147821 0.869306460660999 -4.59103322975974 3 "BBX"
"ENSG00000005243" 193.049964594071 86.7280339437735 1.73191622420668 0.0839008472413996 0.869306460660999 -4.5910335444587 17 "COPZ2"
"ENSG00000039139" 96.9108771183126 612.348653417088 1.73185578749883 0.0839116205720354 0.869306460660999 -4.59103397102693 5 "DNAH5"
"ENSG00000129450" 163.988967409397 -87.5884528001825 1.73148669338119 0.0839774389546784 0.869446441223444 -4.59103657581386 19 "SIGLEC9"
"ENSG00000119632" 230.090888378868 -80.8247458601541 1.73095150691473 0.0840729500574879 0.869446441223444 -4.59104035179215 14 "IFI27L2"
"ENSG00000207332" -57.8330867202354 274.653028293253 -1.73074224596448 0.0841103194164609 0.869446441223444 -4.59104182791111 23 "RNU6-146P"
"ENSG00000171174" 139.220564411278 230.848097457092 1.73056135725687 0.0841426329879756 0.869446441223444 -4.59104310375288 2 "RBKS"
"ENSG00000143819" -176.554726978326 8.18294089226164 -1.73035499293175 0.084179509775307 0.869446441223444 -4.59104455912001 1 "EPHX1"
"ENSG00000272760" 108.610756138588 82.7850421175132 1.73030900139152 0.0841877301357252 0.869446441223444 -4.59104488344845 7 "RP11-5C23.1"
"ENSG00000132561" -122.010800742973 824.094307235066 -1.73024856600414 0.0841985331275156 0.869446441223444 -4.59104530962082 8 "MATN2"
"ENSG00000182557" 153.65980082407 -14.3031747680861 1.73013446502026 0.084218932060138 0.869446441223444 -4.59104611418736 17 "SPNS3"
"ENSG00000196975" 102.458459647338 479.381394746301 1.7299972609911 0.0842434666589858 0.869446441223444 -4.5910470815931 2 "ANXA4"
"ENSG00000105662" -123.135810081837 36.1094349677335 -1.72976131380642 0.0842856719134838 0.869446441223444 -4.5910487450473 19 "CRTC1"
"ENSG00000264187" -89.9717862883983 194.774077951051 -1.72965759949206 0.0843042293295379 0.869446441223444 -4.59104947617481 17 "RP11-45M22.4"
"ENSG00000147206" -178.861891907365 25.2893494156064 -1.72962884028513 0.0843093757500581 0.869446441223444 -4.59104967890345 23 "NXF3"
"ENSG00000134265" -78.2410583022618 344.883014729483 -1.72919873286821 0.0843863733092432 0.869652926237473 -4.59105271041246 18 "NAPG"
"ENSG00000186007" 160.529915644453 322.119268370665 1.72905305463838 0.0844124654695326 0.869652926237473 -4.59105373702362 1 "LEMD1"
"ENSG00000131871" -196.898757242587 -169.266446285534 -1.72877335009412 0.0844625811913605 0.869652926237473 -4.59105570789681 15 "SELENOS"
"ENSG00000166473" -393.149567990349 131.009795936496 -1.72848456969415 0.0845143484004638 0.869652926237473 -4.5910577423943 16 "PKD1L2"
"ENSG00000096717" -60.7811548431891 525.163127042233 -1.72834882721039 0.0845386906967465 0.869652926237473 -4.59105869860404 10 "SIRT1"
"ENSG00000226253" 114.976311881142 -11.1725955161667 1.72828402268402 0.0845503139062287 0.869652926237473 -4.59105915508022 10 "MRPL35P3"
"ENSG00000267573" -124.694096271343 158.995035749372 -1.72826573861057 0.0845535935354079 0.869652926237473 -4.59105928386825 18 "KRT8P5"
"ENSG00000087494" -193.362712709638 252.599798237015 -1.72778936523727 0.0846390774044133 0.86986632083589 -4.59106263884371 12 "PTHLH"
"ENSG00000258944" 119.907227144662 109.70234488128 1.72763194086944 0.0846673421780837 0.86986632083589 -4.59106374734465 14 "RP4-647C14.3"
"ENSG00000283907" 132.466742045864 -271.264563199009 1.72758610659231 0.0846755729372577 0.86986632083589 -4.59106407006736 19 "LLNLF-96A1.1"
"ENSG00000277687" 63.2217563436343 157.748314346226 1.72688938384371 0.0848007679309648 0.86986632083589 -4.59106897471707 10 "RP11-427L15.2"
"ENSG00000276851" 200.37532094881 -123.222350403899 1.7268367109242 0.0848102388971662 0.86986632083589 -4.59106934543486 17 "RP5-875H18.9"
"ENSG00000275713" 154.234894323753 -306.677698818854 1.72679381673254 0.0848179522123751 0.86986632083589 -4.5910696473207 6 "HIST1H2BH"
"ENSG00000107854" -49.2762223059939 286.391125361589 -1.72676233407089 0.0848236138466699 0.86986632083589 -4.59106986888843 10 "TNKS2"
"ENSG00000140950" -82.861374641203 289.217968578518 -1.72661733638163 0.0848496932329266 0.86986632083589 -4.59107088929807 16 "TLDC1"
"ENSG00000165732" -57.8065247321767 368.00148227747 -1.72650393055745 0.0848700950171076 0.86986632083589 -4.59107168732409 10 "DDX21"
"ENSG00000198732" -164.065377286849 -71.9223953434657 -1.72618220505539 0.0849279953113613 0.86986632083589 -4.59107395099746 14 "SMOC1"
"ENSG00000187953" -89.8900155133653 313.057299065674 -1.72614963474026 0.0849338587114542 0.86986632083589 -4.59107418014056 7 "PMS2CL"
"ENSG00000170160" 96.9138053527484 525.129613177237 1.72601127635754 0.0849587700385512 0.86986632083589 -4.59107515349098 17 "CCDC144A"
"ENSG00000230146" -87.5163411401056 93.3131861361996 -1.72536678711299 0.085074887977387 0.869982313181948 -4.59107968646521 23 "SEPHS1P4"
"ENSG00000084764" 150.353728306211 244.031800039214 1.72515783496918 0.085112562606303 0.869982313181948 -4.59108115576197 2 "MAPRE3"
"ENSG00000274427" 238.5112937709 -243.237482463727 1.7250894353439 0.0851248981804912 0.869982313181948 -4.59108163669246 12 "RP11-972P1.10"
"ENSG00000143442" -66.1704427571974 740.258549695882 -1.72501532105275 0.0851382660064781 0.869982313181948 -4.5910821577828 1 "POGZ"
"ENSG00000101639" -60.4719729266411 742.442370734767 -1.72458925232179 0.0852151480844156 0.869982313181948 -4.59108515300641 18 "CEP192"
"ENSG00000196914" -60.6743679824463 1039.05325845314 -1.72449735207677 0.0852317384264829 0.869982313181948 -4.59108579896188 11 "ARHGEF12"
"ENSG00000197496" 182.701361079959 50.5294950466537 1.72441310734878 0.0852469490531722 0.869982313181948 -4.59108639107816 20 "SLC2A10"
"ENSG00000234577" 123.408080517963 144.862004184254 1.72437434248461 0.0852539488997874 0.869982313181948 -4.5910866635285 6 "SYNE1-AS1"
"ENSG00000225674" -53.9517074585701 247.548865001888 -1.72409288557162 0.0853047860987131 0.869982313181948 -4.59108864150739 13 "IPO7P2"
"ENSG00000159339" 450.47616414753 148.676098873276 1.72389332094796 0.085340846672768 0.869982313181948 -4.59109004378543 1 "PADI4"
"ENSG00000140992" -58.1032050620018 622.952775763718 -1.72352622731685 0.0854072113861496 0.869982313181948 -4.59109262282325 16 "PDPK1"
"ENSG00000253341" -89.4087637774175 137.85039159823 -1.72348202694336 0.0854152049352411 0.869982313181948 -4.59109293331935 8 "RP11-730G20.2"
"ENSG00000261771" -66.2974943369003 254.468006354677 -1.72345440674092 0.0854202003015328 0.869982313181948 -4.59109312734016 15 "DYX1C1-CCPG1"
"ENSG00000196437" 86.5156487975091 439.635545065325 1.72342964907242 0.0854246781536935 0.869982313181948 -4.59109330125024 19 "ZNF569"
"ENSG00000171109" -68.5629198774137 642.783441705865 -1.72328580295861 0.085450698974561 0.869982313181948 -4.59109431164797 3 "MFN1"
"ENSG00000270316" 105.420996162613 141.359986169601 1.72289234760385 0.0855219053037069 0.870380920056804 -4.5910970749195 10 "BORCS7-ASMT"
"ENSG00000120662" 111.501508717815 116.063608484107 1.72242872220769 0.085605872520801 0.87090905078955 -4.5911003302106 13 "MTRF1"
"ENSG00000255353" 148.932479503755 -195.300182281124 1.72219299970546 0.0856485898550173 0.871017288514339 -4.59110198498025 11 "RP11-382M14.1"
"ENSG00000211456" -67.1502540835143 592.413962842893 -1.72173131276526 0.0857323062434925 0.871051875489447 -4.59110522537719 3 "SACM1L"
"ENSG00000211892" -90.029293974119 -402.486574963592 -1.72161209542456 0.0857539343584106 0.871051875489447 -4.59110606197843 14 "IGHG4"
"ENSG00000008869" -55.8775023152704 639.892934962178 -1.72135582970716 0.085800440421482 0.871051875489447 -4.59110786011775 2 "HEATR5B"
"ENSG00000259457" -121.80049986411 -284.598734310844 -1.72129400358854 0.0858116634350259 0.871051875489447 -4.59110829389382 15 "RP11-279F6.2"
"ENSG00000269124" -178.0937892681 60.3376622615241 -1.72126636823753 0.0858166803391107 0.871051875489447 -4.59110848778032 19 "AC007193.10"
"ENSG00000235734" -78.4701491899497 184.172769567118 -1.72103840193262 0.0858580742668849 0.871051875489447 -4.59111008705029 2 "HMGN1P36"
"ENSG00000252096" 142.619325076274 -129.245941497589 1.7207897260646 0.085903247072031 0.871051875489447 -4.59111183136971 20 "SNORA31"
"ENSG00000189419" 197.236029757921 40.8812371115573 1.72070103736884 0.0859193623299317 0.871051875489447 -4.59111245341081 15 "SPATA41"
"ENSG00000128604" 164.793880433827 -96.485658214905 1.72010691901452 0.0860273803208029 0.871051875489447 -4.59111661960594 7 "IRF5"
"ENSG00000278986" -202.621454222772 55.3690019284156 -1.72006080269618 0.0860357694324455 0.871051875489447 -4.59111694293321 18 "RP11-723J4.3"
"ENSG00000284074" -163.952958805415 17.391736466866 -1.71983274779285 0.086077265101155 0.871051875489447 -4.59111854173018 20 "MIR4758"
"ENSG00000114904" -56.128793767125 521.917745449738 -1.71974346366363 0.0860935151876119 0.871051875489447 -4.59111916760727 3 "NEK4"
"ENSG00000170290" 164.12254348296 -165.397511751153 1.71969345830317 0.0861026174591205 0.871051875489447 -4.59111951812835 11 "SLN"
"ENSG00000111490" -98.1448795324936 438.092192162794 -1.71937667802984 0.0861602977961467 0.871051875489447 -4.5911217384223 12 "TBC1D30"
"ENSG00000272024" 293.478937023986 -26.5969402698206 1.71931417031795 0.0861716830921678 0.871051875489447 -4.59112217648794 8 "RP11-546K22.3"
"ENSG00000111605" -71.1116998974532 357.004750218671 -1.7192710426709 0.0861795391699705 0.871051875489447 -4.59112247872541 12 "CPSF6"
"ENSG00000134986" -102.243702920904 575.822738597878 -1.71900277247336 0.0862284199632946 0.871051875489447 -4.59112435858991 5 "NREP"
"ENSG00000275567" 213.039650565148 -177.350429821229 1.7189972852932 0.0862294200020489 0.871051875489447 -4.59112439703758 12 "RP11-729I10.3"
"ENSG00000258512" -143.538413266671 -295.380018733195 -1.71846121234705 0.0863271646230378 0.871714950170824 -4.59112815262099 14 "LINC00239"
"ENSG00000169710" -144.221166437302 266.26298329115 -1.71802283072118 0.0864071634365464 0.871817676059513 -4.59113122295483 17 "FASN"
"ENSG00000137078" 98.8300604981857 -297.169754405366 1.71796748363562 0.086417267811319 0.871817676059513 -4.59113161053997 9 "SIT1"
"ENSG00000134285" -127.45057128797 -300.292449139407 -1.71784450688033 0.0864397223422204 0.871817676059513 -4.59113247167909 12 "FKBP11"
"ENSG00000261879" 86.9162607082039 132.268916077828 1.71770189437734 0.0864657681150616 0.871817676059513 -4.59113347024126 17 "RP11-333E1.1"
"ENSG00000163235" 263.428167565352 156.516728179526 1.71745414673711 0.0865110301643822 0.871950260598912 -4.59113520475934 2 "TGFA"
"ENSG00000158481" 320.058172638029 -224.633334146366 1.71724984580277 0.0865483691898095 0.872002919707197 -4.59113663491666 1 "CD1C"
"ENSG00000168234" -128.667267008614 455.690789522629 -1.71635852626471 0.0867114237761095 0.872825426819179 -4.59114287243112 18 "TTC39C"
"ENSG00000047849" -63.2932073362136 714.515068358351 -1.71630513104989 0.086721199584709 0.872825426819179 -4.59114324599403 3 "MAP4"
"ENSG00000283849" -161.710509159287 42.0073811815467 -1.71627651482264 0.0867264391248902 0.872825426819179 -4.59114344619384 3 "RP11-331G2.7"
"ENSG00000171236" 147.088858650147 -227.300168529487 1.71585789293452 0.0868031167700601 0.873061082150514 -4.59114637450974 19 "LRG1"
"ENSG00000197860" 76.3129986569209 246.736483856019 1.71579761995089 0.0868141613010124 0.873061082150514 -4.59114679606981 5 "SGTB"
"ENSG00000279080" -159.388183097614 -132.460316314814 -1.7152284851506 0.0869185067055962 0.873786824352852 -4.59115077598789 22 "CTA-228A9.4"
"ENSG00000281398" 203.057181055746 -138.118610027328 1.71500881675607 0.0869588079480725 0.873868435312366 -4.59115231176789 5 "SNHG4"
"ENSG00000254167" -115.474148485292 -131.655215902505 -1.71458223538179 0.0870371134888689 0.874331758254997 -4.59115529360146 14 "IGHVIII-51-1"
"ENSG00000180182" -57.2427599000823 695.194359199781 -1.71394500627632 0.0871541929626309 0.874439938638184 -4.59115974652771 23 "MED14"
"ENSG00000274915" -215.823605314656 -245.966621682004 -1.71386495106793 0.0871689106879741 0.874439938638184 -4.59116030583537 20 "HAR1A"
"ENSG00000141040" 113.775582480429 209.690530023627 1.71355670201271 0.087225599429145 0.874439938638184 -4.59116245918634 17 "ZNF287"
"ENSG00000183726" 98.5109560259568 253.041284895301 1.71349436127397 0.0872370678698149 0.874439938638184 -4.59116289463726 1 "TMEM50A"
"ENSG00000203914" -86.5294593127925 184.59631137629 -1.71335952670351 0.0872618767275237 0.874439938638184 -4.59116383640552 1 "HSP90B3P"
"ENSG00000211789" 205.033598044987 -118.727800928143 1.71313085241571 0.0873039646582406 0.874439938638184 -4.59116543344299 14 "TRAV12-2"
"ENSG00000140396" -60.8869431834883 787.899929090695 -1.71312906631692 0.0873042934577198 0.874439938638184 -4.59116544591613 8 "NCOA2"
"ENSG00000066827" -128.372250410185 641.901417907582 -1.71312242575193 0.0873055159152991 0.874439938638184 -4.59116549229001 8 "ZFAT"
"ENSG00000142599" -70.5722899192453 998.959724042281 -1.71286448795314 0.0873530102492707 0.8744960186492 -4.59116729344226 1 "RERE"
"ENSG00000158882" 156.649397254875 95.0742409000679 1.71264555087449 0.0873933397481007 0.8744960186492 -4.59116882204881 1 "TOMM40L"
"ENSG00000005700" -61.8615151318955 668.025227862259 -1.71251565191364 0.0874172750229806 0.8744960186492 -4.59116972890592 6 "IBTK"
"ENSG00000171136" 122.240408216763 -290.673806037282 1.71239267354432 0.0874399399930976 0.8744960186492 -4.59117058738669 19 "RLN3"
"ENSG00000263070" 77.2209531556833 133.360516604138 1.71203618173777 0.0875056684714105 0.874612425265506 -4.59117307562525 15 "RP11-382B18.3"
"ENSG00000113739" -204.214022480237 25.6308332216612 -1.71152974587642 0.0875991117474982 0.874612425265506 -4.59117660957188 5 "STC2"
"ENSG00000135108" -58.7182617341298 453.050996023181 -1.71068908016268 0.0877544025308013 0.874612425265506 -4.59118247354402 12 "FBXO21"
"ENSG00000283717" 137.119762153848 -226.793574485325 1.71039136743532 0.0878094504648999 0.874612425265506 -4.59118454953185 5 "MIR6831"
"ENSG00000261732" -56.919399531943 206.849749895622 -1.71038580358657 0.0878104795022801 0.874612425265506 -4.59118458832595 16 "LA16c-431H6.6"
"ENSG00000204264" 179.470259235351 -288.377634005036 1.71033567955024 0.0878197504146526 0.874612425265506 -4.59118493781119 6 "PSMB8"
"ENSG00000108771" 148.401398745468 123.853220723061 1.71005986332617 0.0878707793890482 0.874612425265506 -4.59118686073587 17 "DHX58"
"ENSG00000106305" -152.751982536703 -66.4907511725994 -1.70995321809021 0.0878905163359831 0.874612425265506 -4.59118760415968 7 "AIMP2"
"ENSG00000119938" -227.959361341938 93.4238827458282 -1.70969636449887 0.0879380672220508 0.874612425265506 -4.59118939449987 10 "PPP1R3C"
"ENSG00000162885" -58.9403391582511 598.348507174913 -1.70942445420989 0.0879884282022311 0.874612425265506 -4.59119128950305 1 "B3GALNT2"
"ENSG00000255122" 195.911564469172 -159.062416125191 1.70920882985441 0.0880283809480327 0.874612425265506 -4.5911927920277 8 "RP11-303G3.6"
"ENSG00000187583" 110.745047020647 -180.374571905237 1.70880781097718 0.0881027242131749 0.874612425265506 -4.59119558593557 1 "PLEKHN1"
"ENSG00000120664" 224.513296101645 164.150819788405 1.7085494165975 0.088150653794539 0.874612425265506 -4.59119738583588 13 "SPG20-AS1"
"ENSG00000272631" 138.830348979151 -123.083886034957 1.70845698926427 0.0881678032628655 0.874612425265506 -4.59119802959329 10 "RP11-359E3.4"
"ENSG00000100285" 157.504142620687 -133.376894665555 1.70823351778504 0.088209278520362 0.874612425265506 -4.59119958593407 22 "NEFH"
"ENSG00000206878" 224.472799921646 -291.472930117251 1.70811603827624 0.0882310884920973 0.874612425265506 -4.59120040402653 1 "SNORA51"
"ENSG00000140598" -62.6755093175553 775.152940929517 -1.70798852146475 0.0882547668158145 0.874612425265506 -4.59120129195358 15 "EFL1"
"ENSG00000054793" -66.7521226057796 367.135574041577 -1.70751976476598 0.0883418534095079 0.874612425265506 -4.59120455545079 20 "ATP9A"
"ENSG00000171634" -53.0988839116723 1102.65200539871 -1.70745796799548 0.0883533393239421 0.874612425265506 -4.59120498561636 17 "BPTF"
"ENSG00000107679" -69.0004020444 450.697818681801 -1.70737960569397 0.0883679059425753 0.874612425265506 -4.59120553107222 10 "PLEKHA1"
"ENSG00000100814" -146.861418104882 356.553890359286 -1.7073189531288 0.0883791818651659 0.874612425265506 -4.59120595323922 14 "CCNB1IP1"
"ENSG00000268129" 113.293789916723 -374.923903995511 1.7071803601435 0.0884049520629021 0.874612425265506 -4.59120691784902 3 "RP11-91G21.1"
"ENSG00000102974" -63.3972892507683 767.580619680312 -1.707127716984 0.0884147422067564 0.874612425265506 -4.59120728422632 16 "CTCF"
"ENSG00000167986" -80.7108863249247 934.010548980213 -1.70703578484207 0.0884318410959 0.874612425265506 -4.59120792401424 11 "DDB1"
"ENSG00000243176" 99.5176432299852 195.590978730172 1.7069956882199 0.0884392996915141 0.874612425265506 -4.59120820305013 3 "RP11-550I24.2"
"ENSG00000273885" 157.196783534235 -38.5640084353106 1.70698857184088 0.0884406235018822 0.874612425265506 -4.59120825257293 11 "snoU2-30"
"ENSG00000240440" 126.224067876584 -334.039834311831 1.70698559145363 0.0884411779272996 0.874612425265506 -4.59120827331336 2 "AC007879.3"
"ENSG00000258699" 113.764023923715 -39.2481669028368 1.70692959661423 0.0884515948685968 0.874612425265506 -4.59120866297334 14 "RP11-356K23.2"
"ENSG00000118520" 196.550203136204 151.231462522179 1.70681339324281 0.0884732158063631 0.874612425265506 -4.59120947157596 6 "ARG1"
"ENSG00000132744" 134.822313127876 -245.14113139107 1.70647254053705 0.088536659915111 0.874612425265506 -4.59121184309343 11 "ACY3"
"ENSG00000164543" 99.5200579597512 266.340228515178 1.7063872226332 0.0885525461894393 0.874612425265506 -4.59121243662904 7 "STK17A"
"ENSG00000178445" -137.906006351201 708.216259317923 -1.70614083202325 0.0885984372906224 0.874612425265506 -4.59121415054492 9 "GLDC"
"ENSG00000085224" -72.3171541447834 1116.86378824423 -1.70603191831063 0.08861872897168 0.874612425265506 -4.5912149080817 23 "ATRX"
"ENSG00000165168" 111.319106973759 137.609888655582 1.70506547723551 0.0887989509284059 0.874612425265506 -4.59122162798161 23 "CYBB"
"ENSG00000277604" 245.465351707786 -179.156600980523 1.70495699476787 0.0888191992199758 0.874612425265506 -4.59122238205429 8 "Y_RNA"
"ENSG00000103994" -50.7133111518022 677.306741131619 -1.70486460134155 0.0888364474284571 0.874612425265506 -4.59122302425352 15 "ZNF106"
"ENSG00000147799" -143.042368226897 3.31946359223329 -1.70482367701276 0.0888440881373693 0.874612425265506 -4.59122330869546 8 "ARHGAP39"
"ENSG00000219682" -52.0296959951545 286.37188985776 -1.70457018346451 0.0888914280640963 0.874612425265506 -4.59122507043767 6 "RP3-425P12.4"
"ENSG00000226086" -97.7619305888489 138.364762185261 -1.70454255261078 0.0888965893585996 0.874612425265506 -4.59122526245248 10 "EIF3LP3"
"ENSG00000280020" -166.922775025473 -26.5152114017615 -1.70454213282221 0.0888966677747098 0.874612425265506 -4.59122526536965 17 "CTD-2095E4.4"
"ENSG00000174501" 109.082082751061 401.641255748115 1.70447646777776 0.0889089346313904 0.874612425265506 -4.59122572168284 2 "ANKRD36C"
"ENSG00000135040" -63.5411967204646 269.034831155927 -1.7044484177231 0.0889141750661193 0.874612425265506 -4.59122591660032 9 "NAA35"
"ENSG00000260404" -84.440168009958 242.233329766 -1.70440750028558 0.0889218198896042 0.874612425265506 -4.59122620092653 4 "RP11-384K6.6"
"ENSG00000178538" -236.437633060778 75.6671282167295 -1.70439999554017 0.0889232220989325 0.874612425265506 -4.59122625307465 8 "CA8"
"ENSG00000102879" 116.841780929757 -101.188886761385 1.704089751736 0.0889812046289791 0.874612425265506 -4.59122840866392 16 "CORO1A"
"ENSG00000196305" -64.6853039602319 907.228648460011 -1.70404258308792 0.0889900228145638 0.874612425265506 -4.59122873636047 9 "IARS"
"ENSG00000284570" 252.12635878944 -211.901049163748 1.70395799016894 0.0890058392418408 0.874612425265506 -4.59122932403383 8 "MIR7705"
"ENSG00000232411" 141.730111357383 -40.7034050730179 1.70372711707306 0.089049017387826 0.874612425265506 -4.59123092778149 2 "AC009495.3"
"ENSG00000232995" 113.032310804222 60.1520804901685 1.70353161600175 0.0890855934506134 0.874612425265506 -4.59123228565326 1 "RGS5"
"ENSG00000108599" -63.0255295930721 536.938272016366 -1.70327627880703 0.0891333824614474 0.874612425265506 -4.59123405889336 17 "AKAP10"
"ENSG00000246323" -68.8480632961265 222.932177576028 -1.7032686809634 0.0891348047941491 0.874612425265506 -4.59123411165414 5 "RP11-325L7.1"
"ENSG00000057294" -102.717225750086 431.832508895553 -1.7030755724668 0.0891709612773013 0.874612425265506 -4.59123545255626 12 "PKP2"
"ENSG00000169379" -57.8950283354312 352.393593723111 -1.7029647397233 0.0891917182906089 0.874612425265506 -4.5912362220869 3 "ARL13B"
"ENSG00000090861" -119.170958658275 412.972016052588 -1.70268435703554 0.0892442464399111 0.874612425265506 -4.59123816861323 16 "AARS"
"ENSG00000154305" -63.13803040414 804.777234955148 -1.70251313453903 0.0892763363188339 0.874612425265506 -4.59123935715278 1 "MIA3"
"ENSG00000165810" -168.494124361846 139.254001861035 -1.70225179893967 0.0893253328283244 0.874612425265506 -4.59124117098653 5 "BTNL9"
"ENSG00000274667" 233.581140830931 -297.943544658762 1.70195334693799 0.0893813146734062 0.874612425265506 -4.59124324209869 15 "RP11-31H5.3"
"ENSG00000265055" 106.502292453116 -357.742461362756 1.70167500986049 0.0894335490172339 0.874612425265506 -4.59124517330326 17 "AC145343.2"
"ENSG00000223559" -81.8616029137038 88.8128351787247 -1.70157777204302 0.0894518030382016 0.874612425265506 -4.59124584790203 7 "RP11-700P18.1"
"ENSG00000272814" -56.6988014279674 237.124942597452 -1.70153928497449 0.0894590288748208 0.874612425265506 -4.59124611490025 2 "RP11-15I20.1"
"ENSG00000273055" 168.249621630209 -58.4225042783029 1.70144257394088 0.0894771881745039 0.874612425265506 -4.59124678579228 7 "CTB-13F3.1"
"ENSG00000168152" -68.6255001224931 262.565753659353 -1.7010596925024 0.089549110531311 0.874612425265506 -4.59124944150498 4 "THAP9"
"ENSG00000272123" 87.1269433347393 128.413423325954 1.70103403212961 0.0895539323725262 0.874612425265506 -4.59124961946759 5 "CTD-2366F13.2"
"ENSG00000182973" -66.3557067884485 913.572503430337 -1.70083091709016 0.0895921071234329 0.874612425265506 -4.5912510280406 3 "CNOT10"
"ENSG00000269970" 256.575700551789 -84.0300457180853 1.70079336764069 0.0895991658483561 0.874612425265506 -4.59125128842254 9 "RP11-498E2.9"
"ENSG00000278493" 334.558214032582 18.4312052700528 1.70078342732307 0.0896010345519402 0.874612425265506 -4.5912513573515 15 "CTD-2382E5.6"
"ENSG00000281195" 98.6538472670335 -10.6651875909425 1.70073741651155 0.0896096846421625 0.874612425265506 -4.59125167639819 2 "ZNF638-IT1"
"ENSG00000272220" 109.471536824511 60.9275270447163 1.70055038581257 0.0896448535906289 0.874641289811838 -4.5912529732136 17 "RP11-927P21.9"
"ENSG00000117318" -157.233470886604 -222.600549392714 -1.69997098188621 0.0897538745196271 0.875390429177958 -4.59125698974407 1 "ID3"
"ENSG00000256364" -51.0114323759743 250.918881786177 -1.69901862520613 0.0899333030070757 0.875662461686912 -4.5912635887429 12 "RP11-173P15.3"
"ENSG00000135720" -60.6188074563511 669.085366844986 -1.69900999087493 0.0899349310794583 0.875662461686912 -4.59126364855473 16 "DYNC1LI2"
"ENSG00000237371" 142.050862926032 -190.054976511217 1.69895630852068 0.0899450538516811 0.875662461686912 -4.59126402041702 20 "RP13-152O15.5"
"ENSG00000144645" -67.8692178827644 1047.83411463757 -1.69890776352929 0.0899542086738595 0.875662461686912 -4.59126435668251 3 "OSBPL10"
"ENSG00000188167" -49.6361203366463 243.848128685564 -1.69886557151884 0.0899621660347308 0.875662461686912 -4.59126464893407 3 "TMPPE"
"ENSG00000223391" -104.052093651243 165.233139825335 -1.69867705163431 0.0899977275937392 0.875662461686912 -4.59126595466849 23 "GS1-309P15.3"
"ENSG00000161021" -61.5316309502701 362.210004788567 -1.69840924663165 0.0900482646576151 0.875662461686912 -4.59126780930745 5 "MAML1"
"ENSG00000262370" -262.090900288113 -153.926846187783 -1.69824281733003 0.0900796828116405 0.875662461686912 -4.59126896174194 16 "RP11-473M20.9"
"ENSG00000155903" 68.9174831514735 471.516841622647 1.69823318937731 0.0900815006258995 0.875662461686912 -4.59126902840695 3 "RASA2"
"ENSG00000221930" -61.5915143752 214.578322558607 -1.69811266938006 0.0901042580176494 0.875662461686912 -4.59126986287037 23 "FAM45BP"
"ENSG00000117139" -66.4983544410796 1197.10539330252 -1.6976324867627 0.0901949753941963 0.875950470106048 -4.59127318701216 1 "KDM5B"
"ENSG00000278828" 165.145149899333 -254.264801029109 1.69753824431111 0.0902127885798552 0.875950470106048 -4.59127383931294 6 "HIST1H3H"
"ENSG00000072832" 116.123813428799 339.347996203253 1.69741383626751 0.0902363078466276 0.875950470106048 -4.59127470035116 4 "CRMP1"
"ENSG00000116095" -62.1810147356105 500.927774479311 -1.6972266345701 0.0902717075423234 0.875950470106048 -4.59127599587312 2 "PLEKHA3"
"ENSG00000241106" 181.182439540712 -143.530241074705 1.69673135779587 0.0903654180513515 0.875950470106048 -4.59127942274315 6 "HLA-DOB"
"ENSG00000071054" -70.5540029899231 741.46955691551 -1.6961501151765 0.0904754941289824 0.875950470106048 -4.59128344317281 2 "MAP4K4"
"ENSG00000229204" -72.6921148569064 111.253954888247 -1.6961011098582 0.0904847797292645 0.875950470106048 -4.59128378207894 4 "PTGES3P3"
"ENSG00000174529" -117.563574938184 33.8215563149277 -1.69602375916402 0.0904994378181428 0.875950470106048 -4.5912843169937 1 "TMEM81"
"ENSG00000183199" -75.5989431123947 192.697274317649 -1.69600871655266 0.0905022886412584 0.875950470106048 -4.59128442101732 4 "HSP90AB3P"
"ENSG00000227502" 233.197661376289 -170.285209095835 1.69568223238152 0.090564180635618 0.875950470106048 -4.59128667851958 6 "LINC01268"
"ENSG00000196712" -62.832187091886 1451.79938226853 -1.69540136094499 0.0906174530930383 0.875950470106048 -4.59128862028883 17 "NF1"
"ENSG00000225420" -49.9383644187206 244.075205308521 -1.69499772380152 0.0906940546061188 0.875950470106048 -4.59129141023279 2 "AC104134.2"
"ENSG00000039123" -66.7423697929514 603.013315582448 -1.69485989229454 0.0907202239774447 0.875950470106048 -4.59129236277689 5 "SKIV2L2"
"ENSG00000258343" 177.01463965777 -96.0513745300819 1.69483170365582 0.0907255767620041 0.875950470106048 -4.59129255757729 12 "RP11-536G4.2"
"ENSG00000104760" -158.35997944505 241.542180822019 -1.69481985084084 0.0907278275876131 0.875950470106048 -4.59129263948642 8 "FGL1"
"ENSG00000244752" -133.409404691152 -256.701839229125 -1.69470059631333 0.090750476288212 0.875950470106048 -4.59129346356611 22 "CRYBB2"
"ENSG00000066422" -56.7739801615861 441.173921962231 -1.69468320850952 0.0907537789434845 0.875950470106048 -4.59129358371562 3 "ZBTB11"
"ENSG00000251660" -133.950433880129 86.6568937483145 -1.69447050447533 0.0907941879896495 0.875950470106048 -4.59129505340021 7 "AC007036.5"
"ENSG00000280374" 115.590442523537 88.0860257039308 1.694422034311 0.0908033982755001 0.875950470106048 -4.59129538828099 2 "RP11-337N6.3"
"ENSG00000151923" -69.5074924399376 772.436266508832 -1.69430291974919 0.0908260355901516 0.875950470106048 -4.59129621120466 10 "TIAL1"
"ENSG00000276644" -84.5910827453743 246.785205745906 -1.69422743399316 0.0908403837560937 0.875950470106048 -4.5912967326819 13 "DACH1"
"ENSG00000267396" -84.9542564226543 188.238796132611 -1.69386497899526 0.09090930387116 0.875950470106048 -4.59129923630856 18 "RP11-845C23.3"
"ENSG00000138193" -72.2525277220939 804.432607993048 -1.69374546588019 0.0909320383023196 0.875950470106048 -4.59130006172031 10 "PLCE1"
"ENSG00000271982" -237.016194568428 -170.900864754271 -1.69361622149851 0.0909566290284146 0.875950470106048 -4.59130095427655 18 "SNORD58B"
"ENSG00000144354" 162.571981171999 62.7834109257322 1.69312031038312 0.0910510335028935 0.875950470106048 -4.59130437839999 2 "CDCA7"
"ENSG00000177803" -92.0712597282105 165.923063007309 -1.69306438359128 0.0910616850032775 0.875950470106048 -4.59130476449695 4 "RP11-606P2.1"
"ENSG00000151014" -73.2459116215984 227.170175179665 -1.69300240287258 0.0910734906742771 0.875950470106048 -4.59130519237321 4 "NOCT"
"ENSG00000268500" 114.428590753178 97.5280406901914 1.69298860538397 0.0910761188951989 0.875950470106048 -4.5913052876204 19 "AC018755.18"
"ENSG00000240429" -56.1661959509332 225.813486527514 -1.69298169982454 0.0910774343268097 0.875950470106048 -4.59130533529072 3 "LRRFIP1P1"
"ENSG00000105928" 97.6939373181203 537.014990686933 1.69285439216094 0.0911016877538202 0.875950470106048 -4.59130621408509 7 "DFNA5"
"ENSG00000198517" -153.616659164155 -44.9441826288565 -1.692237964454 0.0912191972861687 0.876192275782514 -4.59131046832121 7 "MAFK"
"ENSG00000273073" 202.61796985349 83.0170632885591 1.6919851213987 0.0912674320585836 0.876192275782514 -4.59131221286334 2 "RP11-109E12.1"
"ENSG00000151461" -56.3471978358073 473.230687365324 -1.69190954312468 0.0912818540886418 0.876192275782514 -4.59131273428157 10 "UPF2"
"ENSG00000158122" 97.1476183609552 196.742254759136 1.69189861890209 0.0912839388273552 0.876192275782514 -4.5913128096464 9 "AAED1"
"ENSG00000237781" 169.706863139461 -24.5344036663911 1.69187639603496 0.0912881798765783 0.876192275782514 -4.59131296295775 1 "RP11-54A4.2"
"ENSG00000132432" -312.43992080955 -79.3343548700938 -1.69148592824829 0.0913627233268752 0.876597889220722 -4.59131565639992 7 "SEC61G"
"ENSG00000141429" -76.1193052559119 492.187359771185 -1.69108342272027 0.0914396162407487 0.876906909522985 -4.5913184322422 18 "GALNT1"
"ENSG00000233264" 92.1056144658266 -42.4948479427065 1.69097927438964 0.0914595207810958 0.876906909522985 -4.59131915038641 7 "AC006042.8"
"ENSG00000215199" -66.757048242493 193.131164768453 -1.6903481006577 0.0915802236967523 0.877357804713834 -4.59132350165573 9 "YWHAZP6"
"ENSG00000185022" -193.126267239582 302.265267105043 -1.69030923861148 0.0915876596997157 0.877357804713834 -4.59132376951615 22 "MAFF"
"ENSG00000196391" -93.3981093269414 181.358815675939 -1.68996361986232 0.0916538130413236 0.877357804713834 -4.59132615146225 15 "ZNF774"
"ENSG00000198832" 100.71185774743 -266.940843021675 1.68969918383736 0.0917044535623751 0.877357804713834 -4.59132797358919 22 "SELENOM"
"ENSG00000280434" 146.270466598765 39.6655363279737 1.68927083252682 0.0917865323447279 0.877357804713834 -4.5913309246019 22 "RP4-671O14.6"
"ENSG00000275155" 324.692048188098 -154.603808745568 1.68914202348613 0.0918112257386179 0.877357804713834 -4.59133181185457 16 "CTD-2595P9.4"
"ENSG00000143106" 103.108755856169 308.103594153034 1.68910135969247 0.0918190223208756 0.877357804713834 -4.59133209193813 1 "PSMA5"
"ENSG00000261243" -70.6073868652632 209.62416157723 -1.68906461549908 0.091826067846174 0.877357804713834 -4.5913323450186 16 "RP11-517C16.4"
"ENSG00000187988" -67.3453793493849 189.385275609428 -1.68893627417508 0.0918506801066845 0.877357804713834 -4.59133322894422 9 "KCTD9P3"
"ENSG00000160563" -230.751174998484 -173.393445053194 -1.68889322653138 0.0918589366259624 0.877357804713834 -4.59133352541168 9 "MED27"
"ENSG00000169118" -52.3476845698941 680.395495273391 -1.68887737984165 0.091861976164749 0.877357804713834 -4.59133363454536 15 "CSNK1G1"
"ENSG00000258365" 256.416267387023 -119.381149226752 1.68865870415909 0.0919039284204966 0.877449848242527 -4.5913351404285 12 "RP11-1105G2.3"
"ENSG00000088682" -168.832880049558 127.447144925652 -1.6880358869065 0.0920234986027424 0.878282621286561 -4.59133942833833 16 "COQ9"
"ENSG00000120885" -170.070046398399 37.2358539682463 -1.68784431796435 0.092060301735635 0.878325148639388 -4.59134074692199 8 "CLU"
"ENSG00000248712" 176.684240679337 -225.127036411744 1.68667263599229 0.0922856567529367 0.880165942329642 -4.59134880851508 11 "CCDC153"
"ENSG00000207205" 235.313639924859 -312.253471067324 1.6862382765292 0.0923693119401213 0.880482268272833 -4.59135179567382 1 "RNVU1-15"
"ENSG00000011405" -55.0936956714595 507.079620465201 -1.686148107743 0.0923866855945154 0.880482268272833 -4.5913524156846 11 "PIK3C2A"
"ENSG00000239388" -54.247511117048 357.174893531513 -1.68599545957171 0.0924161037298853 0.880482268272833 -4.59135346523673 3 "ASB14"
"ENSG00000256615" 231.14996963437 -83.5350295111218 1.68568900967919 0.0924751850889127 0.880502653136298 -4.59135557199199 12 "RP11-59N23.3"
"ENSG00000247199" 124.05566511897 130.1228756606 1.6856316548504 0.0924862460706841 0.880502653136298 -4.59135596624843 5 "RP11-373N22.3"
"ENSG00000130193" -131.838084678039 -195.201826358356 -1.68547985699226 0.0925155257024218 0.880502653136298 -4.59135700964189 8 "THEM6"
"ENSG00000240032" 191.890936526755 11.0077082527109 1.6847134506348 0.0926634685222573 0.881330058894714 -4.5913622761881 3 "LNCSRLR"
"ENSG00000284364" -122.196379727697 -280.171999950448 -1.68469321062363 0.0926673781219169 0.881330058894714 -4.59136241524049 3 "MIR6824"
"ENSG00000136813" -54.2407751930523 602.164340231488 -1.68432220413274 0.0927390659882006 0.881703031784878 -4.59136496383001 9 "KIAA0368"
"ENSG00000168003" -150.308728421964 347.15329818811 -1.68406395107667 0.0927889933860336 0.881779970756349 -4.59136673754792 11 "SLC3A2"
"ENSG00000215386" -102.621996628186 1160.87833809858 -1.68394442926716 0.0928121075542903 0.881779970756349 -4.59136755835032 21 "MIR99AHG"
"ENSG00000113407" -74.0942916207872 442.748556320808 -1.6831336979761 0.0929690162310666 0.88275077147213 -4.5913731244515 5 "TARS"
"ENSG00000261265" -65.7612917460691 186.983478099674 -1.68272164899529 0.0930488458713824 0.88275077147213 -4.59137595238234 15 "CTD-2515H24.4"
"ENSG00000224652" 232.835189057141 -59.3357805208271 1.68222049135858 0.0931460136236377 0.88275077147213 -4.59137939096191 3 "LINC00885"
"ENSG00000164073" -75.6931306279813 897.299654604689 -1.68219955862686 0.0931500739761669 0.88275077147213 -4.59137953456534 4 "MFSD8"
"ENSG00000155307" 102.484898115161 438.339912838667 1.68190298364936 0.0932076163666866 0.88275077147213 -4.59138156895094 21 "SAMSN1"
"ENSG00000241490" 240.408018827141 -155.520947920643 1.6818587461926 0.0932162019057606 0.88275077147213 -4.59138187237215 3 "RP11-553L6.2"
"ENSG00000183309" -72.8100811705968 310.690272461717 -1.68176622393141 0.0932341605448124 0.88275077147213 -4.5913825069497 8 "ZNF623"
"ENSG00000163207" 214.417632492158 -197.314764287408 1.68152539225759 0.0932809192078531 0.88275077147213 -4.59138415856921 1 "IVL"
"ENSG00000080493" -110.013199259742 456.993318474946 -1.68147516857763 0.0932906727621262 0.88275077147213 -4.59138450297326 4 "SLC4A4"
"ENSG00000179331" 74.2276893144592 178.237009146961 1.68144793990523 0.0932959609760911 0.88275077147213 -4.59138468968697 11 "RAB39A"
"ENSG00000136891" -62.5631286017866 547.881498516477 -1.68138642605346 0.0933079087709904 0.88275077147213 -4.5913851114919 9 "TEX10"
"ENSG00000224101" -88.598829174688 212.623728146119 -1.68131557091917 0.093321672443069 0.88275077147213 -4.59138559733184 7 "ELMO1-AS1"
"ENSG00000217060" -53.9086494825792 201.021086726969 -1.68110846945743 0.0933619114513662 0.88275077147213 -4.59138701727197 6 "RP11-30P6.1"
"ENSG00000254907" -48.6985259420403 210.861896103731 -1.6810697653753 0.0933694330522578 0.88275077147213 -4.59138728261799 11 "RP11-484D2.2"
"ENSG00000111707" -66.9842926942715 401.320641490015 -1.68032937375606 0.0935134117930575 0.882787737431421 -4.59139235741765 12 "SUDS3"
"ENSG00000255690" -208.345454396721 -36.2896370918038 -1.68023679448623 0.0935314275899995 0.882787737431421 -4.59139299182168 7 "TRIL"
"ENSG00000156232" -63.6041878618421 280.089173689165 -1.68023217260637 0.0935323270745669 0.882787737431421 -4.59139302349239 15 "WHAMM"
"ENSG00000251224" -59.605122928072 267.501155529843 -1.68008740276187 0.093560504900511 0.882787737431421 -4.59139401546373 3 "CNOT10-AS1"
"ENSG00000254598" -51.5953733732023 227.282282090793 -1.67984341680589 0.0936080094845917 0.882787737431421 -4.59139568708046 11 "CSNK2A3"
"ENSG00000127324" -164.588512954751 256.777624303043 -1.67980927330624 0.0936146588441111 0.882787737431421 -4.59139592098831 12 "TSPAN8"
"ENSG00000224903" 244.47868598425 -0.404797110063866 1.67908132871467 0.0937565146378794 0.882787737431421 -4.5914009068327 7 "AC005534.8"
"ENSG00000111581" -87.3190228545968 450.340474953312 -1.67904211342809 0.0937641614930739 0.882787737431421 -4.59140117536641 12 "NUP107"
"ENSG00000253936" -98.06013637196 -269.720272188828 -1.67900925887676 0.0937705684115223 0.882787737431421 -4.59140140033913 14 "IGHV3-63"
"ENSG00000278959" -293.376659381917 -289.355787242801 -1.67900098518681 0.0937721819073205 0.882787737431421 -4.59140145699283 7 "RP11-455I9.1"
"ENSG00000164830" -69.7360754585914 895.794899188868 -1.67893206432595 0.093785623394837 0.882787737431421 -4.59140192891463 8 "OXR1"
"ENSG00000076716" -144.152248780651 70.7726565597553 -1.67863419238965 0.0938437345448066 0.882787737431421 -4.5914039683151 23 "GPC4"
"ENSG00000204086" 156.157438636315 39.0748588578308 1.67823853372393 0.0939209674646391 0.882787737431421 -4.59140667667197 23 "RPA4"
"ENSG00000171155" 234.184589651711 15.119122347731 1.67788414032809 0.0939901887643994 0.882787737431421 -4.59140910203046 23 "C1GALT1C1"
"ENSG00000043591" -160.269933054287 -80.0015196779772 -1.67783137430507 0.0940004987085006 0.882787737431421 -4.59140946310196 10 "ADRB1"
"ENSG00000128438" 72.1264245862224 -264.86854747006 1.67756292925764 0.0940529642249214 0.882787737431421 -4.59141129986671 17 "TBC1D27"
"ENSG00000125245" 126.907362952257 66.2659044452375 1.6772568845982 0.0941128070221006 0.882787737431421 -4.59141339354639 13 "GPR18"
"ENSG00000254165" 86.1308930850436 8.33337895720319 1.67719205652593 0.0941254871835089 0.882787737431421 -4.59141383699324 8 "RP11-503E24.2"
"ENSG00000028203" -63.2331691283117 763.451438088979 -1.67710502591714 0.0941425122495089 0.882787737431421 -4.59141443228693 12 "VEZT"
"ENSG00000171827" 76.5345558022214 256.375619387207 1.6767535325746 0.0942112971341695 0.882787737431421 -4.59141683621154 19 "ZNF570"
"ENSG00000271894" -118.817569236411 139.928910606728 -1.67661373368893 0.0942386660669116 0.882787737431421 -4.59141779218367 2 "RP11-482H16.1"
"ENSG00000182264" -233.088047177872 -19.9169609114586 -1.67649982208675 0.0942609716793299 0.882787737431421 -4.59141857107585 19 "IZUMO1"
"ENSG00000188761" 207.337610027937 115.799036225578 1.67628711160178 0.0943026349700491 0.882787737431421 -4.59142002538563 1 "BCL2L15"
"ENSG00000261329" -52.0150632142089 217.420632674533 -1.67603708208975 0.094351626813374 0.882787737431421 -4.59142173461633 16 "CTD-2049O4.1"
"ENSG00000198848" -286.909571906945 257.166863540313 -1.67601836101181 0.0943552959241261 0.882787737431421 -4.59142186258573 16 "CES1"
"ENSG00000244405" -92.69067078699 763.614693964772 -1.67588473342999 0.0943814886879309 0.882787737431421 -4.59142277596715 3 "ETV5"
"ENSG00000116675" 77.0320523268119 530.221499026054 1.67576654757197 0.0944046595419481 0.882787737431421 -4.59142358374072 1 "DNAJC6"
"ENSG00000132740" -112.6274656031 690.738795417268 -1.67574697728211 0.0944084968241183 0.882787737431421 -4.59142371749388 11 "IGHMBP2"
"ENSG00000284488" -133.817485114039 -278.94814234056 -1.67534339210859 0.0944876585232015 0.882787737431421 -4.59142647545593 3 "MIR6890"
[truncated: 3,337,032 more chars]
